# Supplementary material for: A Novel Quality Measure and Correction Procedure for the Annotation of Microbial Translation Initiation Sites
Source: PLoS One. 2015 Jul 23;10(7):e0133691. doi: 10.1371/journal.pone.0133691 (PMC4512697; doi:10.1371/journal.pone.0133691)
Supplement: S1 Table — The file contains the spearman rank correlation between observed alternative start codon frequencies and expected alternative start codon frequencies for each microbial RefSeq genome. In addition taxonomic information and the number of ORFs are given. (XLSX) [file pone.0133691.s006.xlsx]

## Sheet: RefSeq Genomes
Strain	NCBI UID	Kingdom	Phylum	Class	Order	Family	Genus	Species	# ORFs	Spearman's rho
Acaryochloris marina MBIC11017 chromosome	58167	Bacteria	Cyanobacteria		Chroococcales		Acaryochloris	Acaryochloris marina	6254	0.99
Acetobacter pasteurianus IFO 3283-01	59279	Bacteria	Proteobacteria	Alphaproteobacteria	Rhodospirillales	Acetobacteraceae	Acetobacter	Acetobacter pasteurianus	2628	0.92
Acetohalobium arabaticum DSM 5501 chromosome	51423	Bacteria	Firmicutes	Clostridia	Halanaerobiales	Halobacteroidaceae	Acetohalobium	Acetohalobium arabaticum	2282	0.93
Acholeplasma laidlawii PG-8A chromosome	58901	Bacteria	Tenericutes	Mollicutes	Acholeplasmatales	Acholeplasmataceae	Acholeplasma	Acholeplasma laidlawii	1380	0.91
Achromobacter xylosoxidans A8 chromosome	59899	Bacteria	Proteobacteria	Betaproteobacteria	Burkholderiales	Alcaligenaceae	Achromobacter	Achromobacter xylosoxidans	6459	0.97
Acidaminococcus fermentans DSM 20731 chromosome	43471	Bacteria	Firmicutes	Negativicutes	Selenomonadales	Acidaminococcaceae	Acidaminococcus	Acidaminococcus fermentans	2026	0.95
Acidaminococcus intestini RyC-MR95 chromosome	74445	Bacteria	Firmicutes	Negativicutes	Selenomonadales	Acidaminococcaceae	Acidaminococcus	Acidaminococcus intestini	2401	0.96
Acidianus hospitalis W1 chromosome	66875	Archaea	Crenarchaeota	Thermoprotei	Sulfolobales	Sulfolobaceae	Acidianus	Acidianus hospitalis	2329	0.92
Acidilobus saccharovorans 345-15 chromosome	51395	Archaea	Crenarchaeota	Thermoprotei	Acidilobales	Acidilobaceae	Acidilobus	Acidilobus saccharovorans	1499	0.96
Acidimicrobium ferrooxidans DSM 10331 chromosome	59215	Bacteria	Actinobacteria	Actinobacteria	Acidimicrobiales	Acidimicrobiaceae	Acidimicrobium	Acidimicrobium ferrooxidans	1964	0.89
Acidiphilium cryptum JF-5 chromosome	58447	Bacteria	Proteobacteria	Alphaproteobacteria	Rhodospirillales	Acetobacteraceae	Acidiphilium	Acidiphilium cryptum	3063	0.92
Acidiphilium multivorum AIU301	63345	Bacteria	Proteobacteria	Alphaproteobacteria	Rhodospirillales	Acetobacteraceae	Acidiphilium	Acidiphilium multivorum	3448	0.93
Acidithiobacillus caldus SM-1 chromosome	70791	Bacteria	Proteobacteria	Gammaproteobacteria	Acidithiobacillales	Acidithiobacillaceae	Acidithiobacillus	Acidithiobacillus caldus	2881	0.96
Acidithiobacillus ferrivorans SS3 chromosome	67387	Bacteria	Proteobacteria	Gammaproteobacteria	Acidithiobacillales	Acidithiobacillaceae	Acidithiobacillus	Acidithiobacillus ferrivorans	3093	0.97
Acidithiobacillus ferrooxidans ATCC 23270 chromosome	57649	Bacteria	Proteobacteria	Gammaproteobacteria	Acidithiobacillales	Acidithiobacillaceae	Acidithiobacillus	Acidithiobacillus ferrooxidans	3147	0.96
Acidithiobacillus ferrooxidans ATCC 53993 chromosome	58613	Bacteria	Proteobacteria	Gammaproteobacteria	Acidithiobacillales	Acidithiobacillaceae	Acidithiobacillus	Acidithiobacillus ferrooxidans	2826	0.97
Granulicella tundricola chromosome	50551	Bacteria	Acidobacteria	Acidobacteriia	Acidobacteriales	Acidobacteriaceae	Granulicella	Granulicella tundricola	3698	0.96
Acidobacterium capsulatum ATCC 51196 chromosome	59127	Bacteria	Acidobacteria	Acidobacteriia	Acidobacteriales	Acidobacteriaceae	Acidobacterium	Acidobacterium capsulatum	3377	0.97
Acidothermus cellulolyticus 11B chromosome	58501	Bacteria	Actinobacteria	Actinobacteria	Actinomycetales	Acidothermaceae	Acidothermus	Acidothermus cellulolyticus	2157	0.94
Acidovorax sp. JS42 chromosome	58427	Bacteria	Proteobacteria	Betaproteobacteria	Burkholderiales	Comamonadaceae	Acidovorax	Acidovorax sp. JS42	4007	0.95
Acidovorax avenae subsp. avenae ATCC 19860 chromosome	42497	Bacteria	Proteobacteria	Betaproteobacteria	Burkholderiales	Comamonadaceae	Acidovorax	Acidovorax avenae	4737	0.92
Acidovorax citrulli AAC00-1 chromosome	58429	Bacteria	Proteobacteria	Betaproteobacteria	Burkholderiales	Comamonadaceae	Acidovorax	Acidovorax citrulli	4709	0.93
Acidovorax ebreus TPSY chromosome	59233	Bacteria	Proteobacteria	Betaproteobacteria	Burkholderiales	Comamonadaceae	Acidovorax	Acidovorax ebreus	3479	0.94
Aciduliprofundum boonei T469 chromosome	43333	Archaea	Euryarchaeota				Aciduliprofundum	Aciduliprofundum boonei	1544	0.9
Acinetobacter sp. ADP1 chromosome	61597	Bacteria	Proteobacteria	Gammaproteobacteria	Pseudomonadales	Moraxellaceae	Acinetobacter	Acinetobacter sp. ADP1	3307	0.97
Acinetobacter baumannii AB0057 chromosome	59083	Bacteria	Proteobacteria	Gammaproteobacteria	Pseudomonadales	Moraxellaceae	Acinetobacter	Acinetobacter baumannii	3790	0.97
Acinetobacter baumannii AB307-0294	59271	Bacteria	Proteobacteria	Gammaproteobacteria	Pseudomonadales	Moraxellaceae	Acinetobacter	Acinetobacter baumannii	3451	0.97
Acinetobacter baumannii ACICU chromosome	58765	Bacteria	Proteobacteria	Gammaproteobacteria	Pseudomonadales	Moraxellaceae	Acinetobacter	Acinetobacter baumannii	3667	0.97
Acinetobacter baumannii ATCC 17978 chromosome	58731	Bacteria	Proteobacteria	Gammaproteobacteria	Pseudomonadales	Moraxellaceae	Acinetobacter	Acinetobacter baumannii	3351	0.73
Acinetobacter baumannii AYE chromosome	61637	Bacteria	Proteobacteria	Gammaproteobacteria	Pseudomonadales	Moraxellaceae	Acinetobacter	Acinetobacter baumannii	3607	0.94
Actinobacillus pleuropneumoniae serovar 3 str. JL03 chromosome	58891	Bacteria	Proteobacteria	Gammaproteobacteria	Pasteurellales	Pasteurellaceae	Actinobacillus	Actinobacillus pleuropneumoniae	2036	0.95
Actinobacillus pleuropneumoniae serovar 5b str. L20 chromosome	58789	Bacteria	Proteobacteria	Gammaproteobacteria	Pasteurellales	Pasteurellaceae	Actinobacillus	Actinobacillus pleuropneumoniae	2013	0.93
Actinobacillus pleuropneumoniae serovar 7 str. AP76	59231	Bacteria	Proteobacteria	Gammaproteobacteria	Pasteurellales	Pasteurellaceae	Actinobacillus	Actinobacillus pleuropneumoniae	2131	0.94
Actinobacillus succinogenes 130Z chromosome	58247	Bacteria	Proteobacteria	Gammaproteobacteria	Pasteurellales	Pasteurellaceae	Actinobacillus	Actinobacillus succinogenes	2079	0.96
Actinosynnema mirum DSM 43827 chromosome	58951	Bacteria	Actinobacteria	Actinobacteria	Actinomycetales	Pseudonocardiaceae	Actinosynnema	Actinosynnema mirum	6916	0.95
Aerococcus urinae ACS-120-V-Col10a chromosome	64757	Bacteria	Firmicutes	Bacilli	Lactobacillales	Aerococcaceae	Aerococcus	Aerococcus urinae	1726	0.94
Aeromonas hydrophila subsp. hydrophila ATCC 7966 chromosome	58617	Bacteria	Proteobacteria	Gammaproteobacteria	Aeromonadales	Aeromonadaceae	Aeromonas	Aeromonas hydrophila	4121	0.98
Aeromonas salmonicida subsp. salmonicida A449	58631	Bacteria	Proteobacteria	Gammaproteobacteria	Aeromonadales	Aeromonadaceae	Aeromonas	Aeromonas salmonicida	4085	0.97
Aeromonas veronii B565 chromosome	66323	Bacteria	Proteobacteria	Gammaproteobacteria	Aeromonadales	Aeromonadaceae	Aeromonas	Aeromonas veronii	4028	0.98
Aeropyrum pernix K1	57757	Archaea	Crenarchaeota	Thermoprotei	Desulfurococcales	Desulfurococcaceae	Aeropyrum	Aeropyrum pernix	1700	0.95
Aggregatibacter actinomycetemcomitans D11S-1 chromosome	41333	Bacteria	Proteobacteria	Gammaproteobacteria	Pasteurellales	Pasteurellaceae	Aggregatibacter	Aggregatibacter actinomycetemcomitans	2130	0.93
Aggregatibacter phage S1249	41333	Bacteria	Proteobacteria	Gammaproteobacteria	Pasteurellales	Pasteurellaceae	Aggregatibacter	Aggregatibacter actinomycetemcomitans	66	0.6
Aggregatibacter aphrophilus NJ8700 chromosome	59407	Bacteria	Proteobacteria	Gammaproteobacteria	Pasteurellales	Pasteurellaceae	Aggregatibacter	Aggregatibacter aphrophilus	2219	0.95
Agrobacterium sp. H13-3 chromosome	63403	Bacteria	Proteobacteria	Alphaproteobacteria	Rhizobiales	Rhizobiaceae	Agrobacterium	Agrobacterium sp. H13-3	2752	0.97
Agrobacterium sp. H13-3 chromosome linear	63403	Bacteria	Proteobacteria	Alphaproteobacteria	Rhizobiales	Rhizobiaceae	Agrobacterium	Agrobacterium sp. H13-3	1942	0.97
Agrobacterium radiobacter K84 chromosome 2	58269	Bacteria	Proteobacteria	Alphaproteobacteria	Rhizobiales	Rhizobiaceae	Agrobacterium	Agrobacterium tumefaciens	2363	0.95
Agrobacterium radiobacter K84 chromosome 1	58269	Bacteria	Proteobacteria	Alphaproteobacteria	Rhizobiales	Rhizobiaceae	Agrobacterium	Agrobacterium tumefaciens	3744	0.97
Agrobacterium fabrum str. C58 chromosome circular	57865	Bacteria	Proteobacteria	Alphaproteobacteria	Rhizobiales	Rhizobiaceae	Agrobacterium	Agrobacterium fabrum	2765	0.97
Agrobacterium tumefaciens str. C58 chromosome linear	57865	Bacteria	Proteobacteria	Alphaproteobacteria	Rhizobiales	Rhizobiaceae	Agrobacterium	Agrobacterium fabrum	1851	0.96
Agrobacterium vitis S4 chromosome 1	58249	Bacteria	Proteobacteria	Alphaproteobacteria	Rhizobiales	Rhizobiaceae	Agrobacterium	Agrobacterium vitis	3234	0.98
Agrobacterium vitis S4 chromosome 2	58249	Bacteria	Proteobacteria	Alphaproteobacteria	Rhizobiales	Rhizobiaceae	Agrobacterium	Agrobacterium vitis	1054	0.93
Akkermansia muciniphila ATCC BAA-835 chromosome	58985	Bacteria	Verrucomicrobia	Verrucomicrobiae	Verrucomicrobiales	Verrucomicrobiaceae	Akkermansia	Akkermansia muciniphila	2138	0.95
Alcanivorax borkumensis SK2 chromosome	58169	Bacteria	Proteobacteria	Gammaproteobacteria	Oceanospirillales	Alcanivoracaceae	Alcanivorax	Alcanivorax borkumensis	2755	0.97
Alicycliphilus denitrificans BC chromosome	49953	Bacteria	Proteobacteria	Betaproteobacteria	Burkholderiales	Comamonadaceae	Alicycliphilus	Alicycliphilus denitrificans	4330	0.97
Alicycliphilus denitrificans K601 chromosome	66307	Bacteria	Proteobacteria	Betaproteobacteria	Burkholderiales	Comamonadaceae	Alicycliphilus	Alicycliphilus denitrificans	4607	0.96
Alicyclobacillus acidocaldarius subsp. acidocaldarius DSM 446 chromosome	59199	Bacteria	Firmicutes	Bacilli	Bacillales	Alicyclobacillaceae	Alicyclobacillus	Alicyclobacillus acidocaldarius	2888	0.95
Aliivibrio salmonicida LFI1238 chromosome chromosome 1	59251	Bacteria	Proteobacteria	Gammaproteobacteria	Vibrionales	Vibrionaceae	Aliivibrio	Aliivibrio salmonicida	2820	0.97
Aliivibrio salmonicida LFI1238 chromosome 2	59251	Bacteria	Proteobacteria	Gammaproteobacteria	Vibrionales	Vibrionaceae	Aliivibrio	Aliivibrio salmonicida	984	0.89
Alkalilimnicola ehrlichii MLHE-1 chromosome	58467	Bacteria	Proteobacteria	Gammaproteobacteria	Chromatiales	Ectothiorhodospiraceae	Alkalilimnicola	Alkalilimnicola ehrlichii	2865	0.94
Alkaliphilus metalliredigens QYMF chromosome	58171	Bacteria	Firmicutes	Clostridia	Clostridiales	Clostridiaceae	Alkaliphilus	Alkaliphilus metalliredigens	4625	0.97
Alkaliphilus oremlandii OhILAs chromosome	58495	Bacteria	Firmicutes	Clostridia	Clostridiales	Clostridiaceae	Alkaliphilus	Alkaliphilus oremlandii	2836	0.93
Allochromatium vinosum DSM 180 chromosome	46083	Bacteria	Proteobacteria	Gammaproteobacteria	Chromatiales	Chromatiaceae	Allochromatium	Allochromatium vinosum	3053	0.96
Alteromonas sp. SN2 chromosome	67349	Bacteria	Proteobacteria	Gammaproteobacteria	Alteromonadales	Alteromonadaceae	Alteromonas	Alteromonas sp. SN2	4371	0.97
Alteromonas macleodii str. 'Deep ecotype' chromosome	58251	Bacteria	Proteobacteria	Gammaproteobacteria	Alteromonadales	Alteromonadaceae	Alteromonas	Alteromonas macleodii	4084	0.96
Aminobacterium colombiense DSM 12261 chromosome	47083	Bacteria	Synergistetes	Synergistia	Synergistales	Synergistaceae	Aminobacterium	Aminobacterium colombiense	1876	0.95
Ammonifex degensii KC4 chromosome	41053	Bacteria	Firmicutes	Clostridia	Thermoanaerobacterales	Thermoanaerobacteraceae	Ammonifex	Ammonifex degensii	2052	0.93
Amycolatopsis mediterranei U32 chromosome	50565	Bacteria	Actinobacteria	Actinobacteria	Actinomycetales	Pseudonocardiaceae	Amycolatopsis	Amycolatopsis mediterranei	9228	0.95
Amycolicicoccus subflavus DQS3-9A1 chromosome	67253	Bacteria	Actinobacteria	Actinobacteria	Actinomycetales	Mycobacteriaceae	Amycolicicoccus	Amycolicicoccus subflavus	4557	0.97
Anabaena variabilis ATCC 29413 incision element	58043	Bacteria	Cyanobacteria		Nostocales	Nostocaceae	Anabaena	Anabaena variabilis	49	0.71
Anabaena variabilis ATCC 29413 chromosome	58043	Bacteria	Cyanobacteria		Nostocales	Nostocaceae	Anabaena	Anabaena variabilis	5043	0.95
Anaerococcus prevotii DSM 20548 chromosome	59219	Bacteria	Firmicutes	Clostridia	Clostridiales	Clostridiales Family XI. Incertae Sedis	Anaerococcus	Anaerococcus prevotii	1702	0.9
Anaerolinea thermophila UNI-1	62245	Bacteria	Chloroflexi	Anaerolineae	Anaerolineales	Anaerolineaceae	Anaerolinea	Anaerolinea thermophila	3166	0.96
Anaeromyxobacter sp. Fw109-5 chromosome	58755	Bacteria	Proteobacteria	Deltaproteobacteria	Myxococcales	Myxococcaceae	Anaeromyxobacter	Anaeromyxobacter sp. Fw109-5	4466	0.9
Anaeromyxobacter sp. K chromosome	58953	Bacteria	Proteobacteria	Deltaproteobacteria	Myxococcales	Myxococcaceae	Anaeromyxobacter	Anaeromyxobacter sp. K	4457	0.89
Anaeromyxobacter dehalogenans 2CP-1 chromosome	58989	Bacteria	Proteobacteria	Deltaproteobacteria	Myxococcales	Myxococcaceae	Anaeromyxobacter	Anaeromyxobacter dehalogenans	4473	0.85
Anaeromyxobacter dehalogenans 2CP-C chromosome	58135	Bacteria	Proteobacteria	Deltaproteobacteria	Myxococcales	Myxococcaceae	Anaeromyxobacter	Anaeromyxobacter dehalogenans	4346	0.9
Anaplasma centrale str. Israel chromosome	42155	Bacteria	Proteobacteria	Alphaproteobacteria	Rickettsiales	Anaplasmataceae	Anaplasma	Anaplasma centrale	923	0.93
Anaplasma marginale str. Florida	58577	Bacteria	Proteobacteria	Alphaproteobacteria	Rickettsiales	Anaplasmataceae	Anaplasma	Anaplasma marginale	940	0.67
Anaplasma marginale str. St. Maries chromosome	57629	Bacteria	Proteobacteria	Alphaproteobacteria	Rickettsiales	Anaplasmataceae	Anaplasma	Anaplasma marginale	948	0.87
Anaplasma phagocytophilum HZ	57951	Bacteria	Proteobacteria	Alphaproteobacteria	Rickettsiales	Anaplasmataceae	Anaplasma	Anaplasma phagocytophilum	1264	0.9
Anoxybacillus flavithermus WK1 chromosome	59135	Bacteria	Firmicutes	Bacilli	Bacillales	Bacillaceae	Anoxybacillus	Anoxybacillus flavithermus	2831	0.86
Aquifex aeolicus VF5	57765	Bacteria	Aquificae	Aquificae	Aquificales	Aquificaceae	Aquifex	Aquifex aeolicus	1529	0.8
Arcanobacterium haemolyticum DSM 20595 chromosome	49489	Bacteria	Actinobacteria	Actinobacteria	Actinomycetales	Actinomycetaceae	Arcanobacterium	Arcanobacterium haemolyticum	1731	0.96
Archaeoglobus fulgidus DSM 4304	57717	Archaea	Euryarchaeota	Archaeoglobi	Archaeoglobales	Archaeoglobaceae	Archaeoglobus	Archaeoglobus fulgidus	2420	0.95
Archaeoglobus profundus DSM 5631 chromosome	43493	Archaea	Euryarchaeota	Archaeoglobi	Archaeoglobales	Archaeoglobaceae	Archaeoglobus	Archaeoglobus profundus	1819	0.9
Archaeoglobus veneficus SNP6 chromosome	65269	Archaea	Euryarchaeota	Archaeoglobi	Archaeoglobales	Archaeoglobaceae	Archaeoglobus	Archaeoglobus veneficus	2090	0.92
Arcobacter butzleri RM4018 chromosome	58557	Bacteria	Proteobacteria	Epsilonproteobacteria	Campylobacterales	Campylobacteraceae	Arcobacter	Arcobacter butzleri	2259	0.91
Arcobacter nitrofigilis DSM 7299 chromosome	49001	Bacteria	Proteobacteria	Epsilonproteobacteria	Campylobacterales	Campylobacteraceae	Arcobacter	Arcobacter nitrofigilis	3126	0.88
Aromatoleum aromaticum EbN1 chromosome	58231	Bacteria	Proteobacteria	Betaproteobacteria	Rhodocyclales	Rhodocyclaceae	Aromatoleum	Aromatoleum aromaticum	4113	0.95
Arthrobacter arilaitensis Re117 chromosome	53509	Bacteria	Actinobacteria	Actinobacteria	Actinomycetales	Micrococcaceae	Arthrobacter	Arthrobacter arilaitensis	3376	0.98
Arthrobacter aurescens TC1	58109	Bacteria	Actinobacteria	Actinobacteria	Actinomycetales	Micrococcaceae	Arthrobacter	Arthrobacter aurescens	4042	0.97
Arthrobacter chlorophenolicus A6 chromosome	58969	Bacteria	Actinobacteria	Actinobacteria	Actinomycetales	Micrococcaceae	Arthrobacter	Arthrobacter chlorophenolicus	3885	0.95
Arthrobacter phenanthrenivorans Sphe3 chromosome	63629	Bacteria	Actinobacteria	Actinobacteria	Actinomycetales	Micrococcaceae	Arthrobacter	Arthrobacter phenanthrenivorans	3843	0.96
Aster yellows witches'-broom phytoplasma AYWB	58297	Bacteria	Tenericutes	Mollicutes	Acholeplasmatales	Acholeplasmataceae	Candidatus Phytoplasma	Aster yellows witches'-broom phytoplasma	671	0.6
Asticcacaulis excentricus CB 48 chromosome 1	55641	Bacteria	Proteobacteria	Alphaproteobacteria	Caulobacterales	Caulobacteraceae	Asticcacaulis	Asticcacaulis excentricus	2330	0.95
Asticcacaulis excentricus CB 48 chromosome 2	55641	Bacteria	Proteobacteria	Alphaproteobacteria	Caulobacterales	Caulobacteraceae	Asticcacaulis	Asticcacaulis excentricus	1121	0.92
Atopobium parvulum DSM 20469 chromosome	59195	Bacteria	Actinobacteria	Actinobacteria	Coriobacteriales	Coriobacteriaceae	Atopobium	Atopobium parvulum	1353	0.97
Azoarcus sp. BH72 chromosome	61603	Bacteria	Proteobacteria	Betaproteobacteria	Rhodocyclales	Rhodocyclaceae	Azoarcus	Azoarcus sp. BH72	3989	0.93
Azorhizobium caulinodans ORS 571 chromosome	58905	Bacteria	Proteobacteria	Alphaproteobacteria	Rhizobiales	Xanthobacteraceae	Azorhizobium	Azorhizobium caulinodans	4717	0.88
Azospirillum sp. B510 chromosome	46085	Bacteria	Proteobacteria	Alphaproteobacteria	Rhodospirillales	Rhodospirillaceae	Azospirillum	Azospirillum lipoferum	2893	0.9
Azotobacter vinelandii DJ chromosome	57597	Bacteria	Proteobacteria	Gammaproteobacteria	Pseudomonadales	Pseudomonadaceae	Azotobacter	Azotobacter vinelandii	5050	0.96
Bacillus amyloliquefaciens DSM 7	53535	Bacteria	Firmicutes	Bacilli	Bacillales	Bacillaceae	Bacillus	Bacillus amyloliquefaciens	3893	0.97
Bacillus amyloliquefaciens FZB42	58271	Bacteria	Firmicutes	Bacilli	Bacillales	Bacillaceae	Bacillus	Bacillus amyloliquefaciens	3693	0.97
Bacillus anthracis str. A0248	59385	Bacteria	Firmicutes	Bacilli	Bacillales	Bacillaceae	Bacillus	Bacillus anthracis	5041	0.98
Bacillus anthracis str. Ames chromosome	57909	Bacteria	Firmicutes	Bacilli	Bacillales	Bacillaceae	Bacillus	Bacillus anthracis	5328	0.98
Bacillus anthracis str. CDC 684 chromosome	59303	Bacteria	Firmicutes	Bacilli	Bacillales	Bacillaceae	Bacillus	Bacillus anthracis	5579	0.98
Bacillus anthracis str. Sterne chromosome	58091	Bacteria	Firmicutes	Bacilli	Bacillales	Bacillaceae	Bacillus	Bacillus anthracis	5289	0.98
Bacillus anthracis str. 'Ames Ancestor' chromosome	58083	Bacteria	Firmicutes	Bacilli	Bacillales	Bacillaceae	Bacillus	Bacillus anthracis	5208	0.98
Bacillus atrophaeus 1942 chromosome	59887	Bacteria	Firmicutes	Bacilli	Bacillales	Bacillaceae	Bacillus	Bacillus atrophaeus	4186	0.97
Bacillus cellulosilyticus DSM 2522 chromosome	43329	Bacteria	Firmicutes	Bacilli	Bacillales	Bacillaceae	Bacillus	Bacillus cellulosilyticus	4266	0.98
Bacillus cereus 03BB102	59299	Bacteria	Firmicutes	Bacilli	Bacillales	Bacillaceae	Bacillus	Bacillus cereus	5398	0.98
Bacillus cereus AH187 chromosome	58753	Bacteria	Firmicutes	Bacilli	Bacillales	Bacillaceae	Bacillus	Bacillus cereus	5424	0.98
Bacillus cereus AH820 chromosome	58751	Bacteria	Firmicutes	Bacilli	Bacillales	Bacillaceae	Bacillus	Bacillus cereus	5474	0.97
Bacillus cereus ATCC 10987 chromosome	57673	Bacteria	Firmicutes	Bacilli	Bacillales	Bacillaceae	Bacillus	Bacillus cereus	5602	0.97
Bacillus cereus ATCC 14579	57975	Bacteria	Firmicutes	Bacilli	Bacillales	Bacillaceae	Bacillus	Bacillus cereus	5234	0.97
Bacillus cereus B4264 chromosome	58757	Bacteria	Firmicutes	Bacilli	Bacillales	Bacillaceae	Bacillus	Bacillus cereus	5398	0.98
Bacillus cereus E33L chromosome	58103	Bacteria	Firmicutes	Bacilli	Bacillales	Bacillaceae	Bacillus	Bacillus cereus	5134	0.98
Bacillus cereus G9842 chromosome	58759	Bacteria	Firmicutes	Bacilli	Bacillales	Bacillaceae	Bacillus	Bacillus cereus	5488	0.97
Bacillus cereus Q1 chromosome	58529	Bacteria	Firmicutes	Bacilli	Bacillales	Bacillaceae	Bacillus	Bacillus cereus	5192	0.98
Bacillus cereus biovar anthracis str. CI chromosome	50615	Bacteria	Firmicutes	Bacilli	Bacillales	Bacillaceae	Bacillus	Bacillus cereus	5221	0.97
Bacillus clausii KSM-K16	58237	Bacteria	Firmicutes	Bacilli	Bacillales	Bacillaceae	Bacillus	Bacillus clausii	4096	0.99
Bacillus coagulans 2-6 chromosome	68053	Bacteria	Firmicutes	Bacilli	Bacillales	Bacillaceae	Bacillus	Bacillus coagulans	2971	0.96
Bacillus coagulans 36D1 chromosome	54335	Bacteria	Firmicutes	Bacilli	Bacillales	Bacillaceae	Bacillus	Bacillus coagulans	3290	0.98
Bacillus cytotoxicus NVH 391-98 chromosome	58317	Bacteria	Firmicutes	Bacilli	Bacillales	Bacillaceae	Bacillus	Bacillus cytotoxicus	3833	0.96
Bacillus halodurans C-125 chromosome	57791	Bacteria	Firmicutes	Bacilli	Bacillales	Bacillaceae	Bacillus	Bacillus halodurans	4065	0.97
Bacillus licheniformis ATCC 14580 chromosome	58097								4173	0.98
Bacillus megaterium DSM 319 chromosome	48371	Bacteria	Firmicutes	Bacilli	Bacillales	Bacillaceae	Bacillus	Bacillus megaterium	5100	0.98
Bacillus megaterium QM B1551 chromosome	15862	Bacteria	Firmicutes	Bacilli	Bacillales	Bacillaceae	Bacillus	Bacillus megaterium	5116	0.97
Bacillus pseudofirmus OF4 chromosome	45847	Bacteria	Firmicutes	Bacilli	Bacillales	Bacillaceae	Bacillus	Bacillus pseudofirmus	3921	0.98
Bacillus pumilus SAFR-032 chromosome	59017	Bacteria	Firmicutes	Bacilli	Bacillales	Bacillaceae	Bacillus	Bacillus pumilus	3679	0.97
Bacillus selenitireducens MLS10 chromosome	49513	Bacteria	Firmicutes	Bacilli	Bacillales	Bacillaceae	Bacillus	Bacillus selenitireducens	3255	0.97
Bacillus subtilis subsp. subtilis str. 168 chromosome	57675	Bacteria	Firmicutes	Bacilli	Bacillales	Bacillaceae	Bacillus	Bacillus subtilis	4176	0.98
Bacillus subtilis BSn5 chromosome	62463	Bacteria	Firmicutes	Bacilli	Bacillales	Bacillaceae	Bacillus	Bacillus subtilis	4145	0.97
Bacillus subtilis subsp. spizizenii TU-B-10 chromosome	73967	Bacteria	Firmicutes	Bacilli	Bacillales	Bacillaceae	Bacillus	Bacillus subtilis	4297	0.98
Bacillus subtilis subsp. spizizenii str. W23 chromosome	51879	Bacteria	Firmicutes	Bacilli	Bacillales	Bacillaceae	Bacillus	Bacillus subtilis	4062	0.98
Bacillus thuringiensis str. Al Hakam chromosome	58795	Bacteria	Firmicutes	Bacilli	Bacillales	Bacillaceae	Bacillus	Bacillus thuringiensis	4736	0.69
Bacillus thuringiensis BMB171 chromosome	49135	Bacteria	Firmicutes	Bacilli	Bacillales	Bacillaceae	Bacillus	Bacillus thuringiensis	5081	0.97
Bacillus thuringiensis serovar konkukian str. 97-27 chromosome	58089	Bacteria	Firmicutes	Bacilli	Bacillales	Bacillaceae	Bacillus	Bacillus thuringiensis	5117	0.97
Bacillus weihenstephanensis KBAB4 chromosome	58315	Bacteria	Firmicutes	Bacilli	Bacillales	Bacillaceae	Bacillus	Bacillus weihenstephanensis	5155	0.95
Bacteroides fragilis NCTC 9343 chromosome	57639	Bacteria	Bacteroidetes	Bacteroidia	Bacteroidales	Bacteroidaceae	Bacteroides	Bacteroides fragilis	4184	0.94
Bacteroides fragilis YCH46 chromosome	58195	Bacteria	Bacteroidetes	Bacteroidia	Bacteroidales	Bacteroidaceae	Bacteroides	Bacteroides fragilis	4577	0.96
Bacteroides helcogenes P 36-108 chromosome	62135	Bacteria	Bacteroidetes	Bacteroidia	Bacteroidales	Bacteroidaceae	Bacteroides	Bacteroides helcogenes	3244	0.96
Bacteroides salanitronis DSM 18170 chromosome	63269	Bacteria	Bacteroidetes	Bacteroidia	Bacteroidales	Bacteroidaceae	Bacteroides	Bacteroides salanitronis	3553	0.95
Bacteroides thetaiotaomicron VPI-5482 chromosome	62913	Bacteria	Bacteroidetes	Bacteroidia	Bacteroidales	Bacteroidaceae	Bacteroides	Bacteroides thetaiotaomicron	4778	0.97
Bacteroides vulgatus ATCC 8482 chromosome	58253	Bacteria	Bacteroidetes	Bacteroidia	Bacteroidales	Bacteroidaceae	Bacteroides	Bacteroides vulgatus	4066	0.95
Bartonella bacilliformis KC583	58533	Bacteria	Proteobacteria	Alphaproteobacteria	Rhizobiales	Bartonellaceae	Bartonella	Bartonella bacilliformis	1283	0.93
Bartonella clarridgeiae 73	62131	Bacteria	Proteobacteria	Alphaproteobacteria	Rhizobiales	Bartonellaceae	Bartonella	Bartonella clarridgeiae	1326	0.93
Bartonella grahamii as4aup	59405	Bacteria	Proteobacteria	Alphaproteobacteria	Rhizobiales	Bartonellaceae	Bartonella	Bartonella grahamii	1737	0.93
Bartonella henselae str. Houston-1 chromosome	57745	Bacteria	Proteobacteria	Alphaproteobacteria	Rhizobiales	Bartonellaceae	Bartonella	Bartonella henselae	1488	0.94
Bartonella quintana str. Toulouse	57635	Bacteria	Proteobacteria	Alphaproteobacteria	Rhizobiales	Bartonellaceae	Bartonella	Bartonella quintana	1142	0.93
Bartonella tribocorum CIP 105476 chromosome	59129	Bacteria	Proteobacteria	Alphaproteobacteria	Rhizobiales	Bartonellaceae	Bartonella	Bartonella tribocorum	2069	0.93
Baumannia cicadellinicola str. Hc (Homalodisca coagulata)	58111	Bacteria	Proteobacteria	Gammaproteobacteria				Candidatus Baumannia cicadellinicola	595	0.86
Bdellovibrio bacteriovorus HD100	61595	Bacteria	Proteobacteria	Deltaproteobacteria	Bdellovibrionales	Bdellovibrionaceae	Bdellovibrio	Bdellovibrio bacteriovorus	3586	0.97
Beijerinckia indica subsp. indica ATCC 9039 chromosome	59057	Bacteria	Proteobacteria	Alphaproteobacteria	Rhizobiales	Beijerinckiaceae	Beijerinckia	Beijerinckia indica	3569	0.97
Beutenbergia cavernae DSM 12333 chromosome	59047	Bacteria	Actinobacteria	Actinobacteria	Actinomycetales	Beutenbergiaceae	Beutenbergia	Beutenbergia cavernae	4197	0.86
Bifidobacterium adolescentis ATCC 15703 chromosome	58559	Bacteria	Actinobacteria	Actinobacteria	Bifidobacteriales	Bifidobacteriaceae	Bifidobacterium	Bifidobacterium adolescentis	1632	0.94
Bifidobacterium animalis subsp. lactis AD011 chromosome	58911	Bacteria	Actinobacteria	Actinobacteria	Bifidobacteriales	Bifidobacteriaceae	Bifidobacterium	Bifidobacterium animalis	1527	0.94
Bifidobacterium animalis subsp. lactis Bl-04 chromosome	59359	Bacteria	Actinobacteria	Actinobacteria	Bifidobacteriales	Bifidobacteriaceae	Bifidobacterium	Bifidobacterium animalis	1567	0.95
Bifidobacterium animalis subsp. lactis DSM 10140 chromosome	59357	Bacteria	Actinobacteria	Actinobacteria	Bifidobacteriales	Bifidobacteriaceae	Bifidobacterium	Bifidobacterium animalis	1566	0.95
Bifidobacterium bifidum PRL2010 chromosome	59883	Bacteria	Actinobacteria	Actinobacteria	Bifidobacteriales	Bifidobacteriaceae	Bifidobacterium	Bifidobacterium bifidum	1706	0.93
Bifidobacterium bifidum S17 chromosome	59545	Bacteria	Actinobacteria	Actinobacteria	Bifidobacteriales	Bifidobacteriaceae	Bifidobacterium	Bifidobacterium bifidum	1783	0.92
Bifidobacterium dentium Bd1 chromosome	43091	Bacteria	Actinobacteria	Actinobacteria	Bifidobacteriales	Bifidobacteriaceae	Bifidobacterium	Bifidobacterium dentium	2129	0.95
Bifidobacterium longum subsp. longum BBMN68 chromosome	60163	Bacteria	Actinobacteria	Actinobacteria	Bifidobacteriales	Bifidobacteriaceae	Bifidobacterium	Bifidobacterium longum	1806	0.93
Bifidobacterium longum DJO10A chromosome	58833	Bacteria	Actinobacteria	Actinobacteria	Bifidobacteriales	Bifidobacteriaceae	Bifidobacterium	Bifidobacterium longum	1989	0.94
Bifidobacterium longum subsp. longum JCM 1217 chromosome	62695	Bacteria	Actinobacteria	Actinobacteria	Bifidobacteriales	Bifidobacteriaceae	Bifidobacterium	Bifidobacterium longum	1924	0.95
Bifidobacterium longum subsp. longum JDM301 chromosome	49131	Bacteria	Actinobacteria	Actinobacteria	Bifidobacteriales	Bifidobacteriaceae	Bifidobacterium	Bifidobacterium longum	1958	0.95
Bifidobacterium longum NCC2705 chromosome	57939	Bacteria	Actinobacteria	Actinobacteria	Bifidobacteriales	Bifidobacteriaceae	Bifidobacterium	Bifidobacterium longum	1727	0.95
Bifidobacterium longum subsp. infantis 157F chromosome	62693	Bacteria	Actinobacteria	Actinobacteria	Bifidobacteriales	Bifidobacteriaceae	Bifidobacterium	Bifidobacterium longum	1991	0.93
Bifidobacterium longum subsp. infantis ATCC 15697 chromosome	58677								2416	0.96
Blattabacterium sp. (Blattella germanica) str. Bge	41533	Bacteria	Bacteroidetes	Flavobacteriia	Flavobacteriales	Blattabacteriaceae	Blattabacterium	Blattabacterium sp. (Blattella germanica)	586	0.79
Blattabacterium sp. (Periplaneta americana) str. BPLAN	41287	Bacteria	Bacteroidetes	Flavobacteriia	Flavobacteriales	Blattabacteriaceae	Blattabacterium	Blattabacterium sp. (Periplaneta americana)	577	0.79
Bordetella avium 197N chromosome	61563	Bacteria	Proteobacteria	Betaproteobacteria	Burkholderiales	Alcaligenaceae	Bordetella	Bordetella avium	3381	0.96
Bordetella bronchiseptica RB50 chromosome	57613	Bacteria	Proteobacteria	Betaproteobacteria	Burkholderiales	Alcaligenaceae	Bordetella	Bordetella bronchiseptica	4994	0.93
Bordetella parapertussis 12822 chromosome	57615	Bacteria	Proteobacteria	Betaproteobacteria	Burkholderiales	Alcaligenaceae	Bordetella	Bordetella parapertussis	4185	0.86
Bordetella pertussis Tohama I chromosome	57617	Bacteria	Proteobacteria	Betaproteobacteria	Burkholderiales	Alcaligenaceae	Bordetella	Bordetella pertussis	3436	0.87
Bordetella petrii DSM 12804 chromosome	61631	Bacteria	Proteobacteria	Betaproteobacteria	Burkholderiales	Alcaligenaceae	Bordetella	Bordetella petrii	5027	0.95
Borrelia afzelii PKo	58653								850	0.84
Borrelia bissettii DN127 chromosome	71231	Bacteria	Spirochaetes	Spirochaetia	Spirochaetales	Spirochaetaceae	Borrelia	Borrelia bissettii	816	0.92
Borrelia burgdorferi B31 chromosome	57581	Bacteria	Spirochaetes	Spirochaetia	Spirochaetales	Spirochaetaceae	Borrelia	Borrelia burgdorferi	753	0.86
Borrelia burgdorferi ZS7	59429	Bacteria	Spirochaetes	Spirochaetia	Spirochaetales	Spirochaetaceae	Borrelia	Borrelia burgdorferi	808	0.86
Borrelia duttonii Ly	58791	Bacteria	Spirochaetes	Spirochaetia	Spirochaetales	Spirochaetaceae	Borrelia	Borrelia duttonii	820	0.46
Borrelia garinii PBi chromosome linear	58125	Bacteria	Spirochaetes	Spirochaetia	Spirochaetales	Spirochaetaceae	Borrelia	Borrelia bavariensis	829	0.94
Borrelia hermsii DAH chromosome	59225	Bacteria	Spirochaetes	Spirochaetia	Spirochaetales	Spirochaetaceae	Borrelia	Borrelia hermsii	819	0.57
Borrelia recurrentis A1	58793	Bacteria	Spirochaetes	Spirochaetia	Spirochaetales	Spirochaetaceae	Borrelia	Borrelia recurrentis	800	0.45
Borrelia turicatae 91E135 chromosome	58311	Bacteria	Spirochaetes	Spirochaetia	Spirochaetales	Spirochaetaceae	Borrelia	Borrelia turicatae	818	0.43
Brachybacterium faecium DSM 4810 chromosome	58649	Bacteria	Actinobacteria	Actinobacteria	Actinomycetales	Dermabacteraceae	Brachybacterium	Brachybacterium faecium	3068	0.8
Brachyspira hyodysenteriae WA1 chromosome	59291	Bacteria	Spirochaetes	Spirochaetia	Spirochaetales	Brachyspiraceae	Brachyspira	Brachyspira hyodysenteriae	2611	0.95
Brachyspira murdochii DSM 12563 chromosome	48819	Bacteria	Spirochaetes	Spirochaetia	Spirochaetales	Brachyspiraceae	Brachyspira	Brachyspira murdochii	2809	0.9
Brachyspira pilosicoli 951000 chromosome	50609	Bacteria	Spirochaetes	Spirochaetia	Spirochaetales	Brachyspiraceae	Brachyspira	Brachyspira pilosicoli	2299	0.94
Bradyrhizobium sp. BTAi1 chromosome	58505	Bacteria	Proteobacteria	Alphaproteobacteria	Rhizobiales	Bradyrhizobiaceae	Bradyrhizobium	Bradyrhizobium sp. BTAi1	7393	0.99
Bradyrhizobium sp. ORS 278 chromosome	58941	Bacteria	Proteobacteria	Alphaproteobacteria	Rhizobiales	Bradyrhizobiaceae	Bradyrhizobium	Bradyrhizobium sp. ORS 278	6717	0.97
Bradyrhizobium japonicum USDA 110 chromosome	57599	Bacteria	Proteobacteria	Alphaproteobacteria	Rhizobiales	Bradyrhizobiaceae	Bradyrhizobium	Bradyrhizobium japonicum	8317	0.96
Brevibacillus brevis NBRC 100599	59175	Bacteria	Firmicutes	Bacilli	Bacillales	Paenibacillaceae	Brevibacillus	Brevibacillus brevis	5947	0.98
Brevundimonas subvibrioides ATCC 15264 chromosome	42117	Bacteria	Proteobacteria	Alphaproteobacteria	Caulobacterales	Caulobacteraceae	Brevundimonas	Brevundimonas subvibrioides	3327	0.92
Brucella abortus S19 chromosome 2	58873	Bacteria	Proteobacteria	Alphaproteobacteria	Rhizobiales	Brucellaceae	Brucella	Brucella abortus	1033	0.94
Brucella abortus S19 chromosome 1	58873	Bacteria	Proteobacteria	Alphaproteobacteria	Rhizobiales	Brucellaceae	Brucella	Brucella abortus	1967	0.95
Brucella abortus bv. 1 str. 9-941 chromosome I	58019	Bacteria	Proteobacteria	Alphaproteobacteria	Rhizobiales	Brucellaceae	Brucella	Brucella abortus	2029	0.94
Brucella abortus bv. 1 str. 9-941 chromosome II	58019	Bacteria	Proteobacteria	Alphaproteobacteria	Rhizobiales	Brucellaceae	Brucella	Brucella abortus	1055	0.95
Brucella canis ATCC 23365 chromosome I	59009	Bacteria	Proteobacteria	Alphaproteobacteria	Rhizobiales	Brucellaceae	Brucella	Brucella canis	2102	0.94
Brucella canis ATCC 23365 chromosome II	59009	Bacteria	Proteobacteria	Alphaproteobacteria	Rhizobiales	Brucellaceae	Brucella	Brucella canis	1149	0.92
Brucella melitensis ATCC 23457 chromosome I	59241	Bacteria	Proteobacteria	Alphaproteobacteria	Rhizobiales	Brucellaceae	Brucella	Brucella melitensis	2063	0.94
Brucella melitensis ATCC 23457 chromosome II	59241	Bacteria	Proteobacteria	Alphaproteobacteria	Rhizobiales	Brucellaceae	Brucella	Brucella melitensis	1072	0.93
Brucella melitensis biovar Abortus 2308 chromosome I	62937	Bacteria	Proteobacteria	Alphaproteobacteria	Rhizobiales	Brucellaceae	Brucella	Brucella abortus	2000	0.95
Brucella melitensis biovar Abortus 2308 chromosome II	62937	Bacteria	Proteobacteria	Alphaproteobacteria	Rhizobiales	Brucellaceae	Brucella	Brucella abortus	1034	0.96
Brucella melitensis bv. 1 str. 16M chromosome I	57735	Bacteria	Proteobacteria	Alphaproteobacteria	Rhizobiales	Brucellaceae	Brucella	Brucella melitensis	2059	0.96
Brucella melitensis bv. 1 str. 16M chromosome II	57735	Bacteria	Proteobacteria	Alphaproteobacteria	Rhizobiales	Brucellaceae	Brucella	Brucella melitensis	1139	0.93
Brucella microti CCM 4915 chromosome 2	59319	Bacteria	Proteobacteria	Alphaproteobacteria	Rhizobiales	Brucellaceae	Brucella	Brucella microti	1167	0.96
Brucella microti CCM 4915 chromosome 1	59319	Bacteria	Proteobacteria	Alphaproteobacteria	Rhizobiales	Brucellaceae	Brucella	Brucella microti	2115	0.96
Brucella ovis ATCC 25840 chromosome II	58113	Bacteria	Proteobacteria	Alphaproteobacteria	Rhizobiales	Brucellaceae	Brucella	Brucella ovis	962	0.94
Brucella ovis ATCC 25840 chromosome I	58113	Bacteria	Proteobacteria	Alphaproteobacteria	Rhizobiales	Brucellaceae	Brucella	Brucella ovis	1928	0.94
Brucella pinnipedialis B294 chromosome 1	71131	Bacteria	Proteobacteria	Alphaproteobacteria	Rhizobiales	Brucellaceae	Brucella	Brucella pinnipedialis	2136	0.96
Brucella pinnipedialis B294 chromosome 2	71131	Bacteria	Proteobacteria	Alphaproteobacteria	Rhizobiales	Brucellaceae	Brucella	Brucella pinnipedialis	1188	0.96
Brucella suis 1330 chromosome I	57927								2122	0.95
Brucella suis 1330 chromosome II	57927								1149	0.95
Brucella suis ATCC 23445 chromosome II	59015	Bacteria	Proteobacteria	Alphaproteobacteria	Rhizobiales	Brucellaceae	Brucella	Brucella suis	1320	0.93
Brucella suis ATCC 23445 chromosome I	59015	Bacteria	Proteobacteria	Alphaproteobacteria	Rhizobiales	Brucellaceae	Brucella	Brucella suis	1921	0.93
Buchnera aphidicola str. 5A (Acyrthosiphon pisum) chromosome	59285	Bacteria	Proteobacteria	Gammaproteobacteria	Enterobacteriales	Enterobacteriaceae	Buchnera	Buchnera aphidicola	555	0.76
Buchnera aphidicola str. APS (Acyrthosiphon pisum) chromosome	57805	Bacteria	Proteobacteria	Gammaproteobacteria	Enterobacteriales	Enterobacteriaceae	Buchnera	Buchnera aphidicola	564	0.79
Buchnera aphidicola str. Bp (Baizongia pistaciae) chromosome	57827	Bacteria	Proteobacteria	Gammaproteobacteria	Enterobacteriales	Enterobacteriaceae	Buchnera	Buchnera aphidicola	504	0.86
Buchnera aphidicola str. Cc (Cinara cedri)	58579	Bacteria	Proteobacteria	Gammaproteobacteria	Enterobacteriales	Enterobacteriaceae	Buchnera	Buchnera aphidicola	357	0.75
Buchnera aphidicola str. Sg (Schizaphis graminum) chromosome	57913	Bacteria	Proteobacteria	Gammaproteobacteria	Enterobacteriales	Enterobacteriaceae	Buchnera	Buchnera aphidicola	546	0.78
Buchnera aphidicola str. Tuc7 (Acyrthosiphon pisum) chromosome	59283	Bacteria	Proteobacteria	Gammaproteobacteria	Enterobacteriales	Enterobacteriaceae	Buchnera	Buchnera aphidicola	553	0.78
Buchnera aphidicola (Cinara tujafilina) chromosome	68101	Bacteria	Proteobacteria	Gammaproteobacteria	Enterobacteriales	Enterobacteriaceae	Buchnera	Buchnera aphidicola	360	0.63
Burkholderia sp. 383 chromosome 3	58073	Bacteria	Proteobacteria	Betaproteobacteria	Burkholderiales	Burkholderiaceae	Burkholderia	Burkholderia sp. 383	1209	0.85
Burkholderia sp. 383 chromosome 1	58073	Bacteria	Proteobacteria	Betaproteobacteria	Burkholderiales	Burkholderiaceae	Burkholderia	Burkholderia sp. 383	3334	0.93
Burkholderia sp. 383 chromosome 2	58073	Bacteria	Proteobacteria	Betaproteobacteria	Burkholderiales	Burkholderiaceae	Burkholderia	Burkholderia sp. 383	3173	0.91
Burkholderia sp. CCGE1001 chromosome 1	42975	Bacteria	Proteobacteria	Betaproteobacteria	Burkholderiales	Burkholderiaceae	Burkholderia	Burkholderia sp. CCGE1001	3545	0.96
Burkholderia sp. CCGE1001 chromosome 2	42975	Bacteria	Proteobacteria	Betaproteobacteria	Burkholderiales	Burkholderiaceae	Burkholderia	Burkholderia sp. CCGE1001	2420	0.94
Burkholderia sp. CCGE1002 chromosome 1	42523	Bacteria	Proteobacteria	Betaproteobacteria	Burkholderiales	Burkholderiaceae	Burkholderia	Burkholderia sp. CCGE1002	3116	0.94
Burkholderia sp. CCGE1002 chromosome 2	42523	Bacteria	Proteobacteria	Betaproteobacteria	Burkholderiales	Burkholderiaceae	Burkholderia	Burkholderia sp. CCGE1002	2258	0.92
Burkholderia sp. CCGE1002 chromosome 3	42523	Bacteria	Proteobacteria	Betaproteobacteria	Burkholderiales	Burkholderiaceae	Burkholderia	Burkholderia sp. CCGE1002	1109	0.85
Burkholderia sp. CCGE1003 chromosome 1	46253	Bacteria	Proteobacteria	Betaproteobacteria	Burkholderiales	Burkholderiaceae	Burkholderia	Burkholderia sp. CCGE1003	3463	0.95
Burkholderia sp. CCGE1003 chromosome 2	46253	Bacteria	Proteobacteria	Betaproteobacteria	Burkholderiales	Burkholderiaceae	Burkholderia	Burkholderia sp. CCGE1003	2525	0.94
Burkholderia ambifaria AMMD chromosome 1	58303	Bacteria	Proteobacteria	Betaproteobacteria	Burkholderiales	Burkholderiaceae	Burkholderia	Burkholderia ambifaria	3206	0.91
Burkholderia ambifaria AMMD chromosome 2	58303	Bacteria	Proteobacteria	Betaproteobacteria	Burkholderiales	Burkholderiaceae	Burkholderia	Burkholderia ambifaria	2346	0.9
Burkholderia ambifaria AMMD chromosome 3	58303	Bacteria	Proteobacteria	Betaproteobacteria	Burkholderiales	Burkholderiaceae	Burkholderia	Burkholderia ambifaria	1013	0.86
Burkholderia ambifaria MC40-6 chromosome 1	58701	Bacteria	Proteobacteria	Betaproteobacteria	Burkholderiales	Burkholderiaceae	Burkholderia	Burkholderia ambifaria	3074	0.93
Burkholderia ambifaria MC40-6 chromosome 2	58701	Bacteria	Proteobacteria	Betaproteobacteria	Burkholderiales	Burkholderiaceae	Burkholderia	Burkholderia ambifaria	2382	0.94
Burkholderia ambifaria MC40-6 chromosome 3	58701	Bacteria	Proteobacteria	Betaproteobacteria	Burkholderiales	Burkholderiaceae	Burkholderia	Burkholderia ambifaria	967	0.87
Burkholderia cenocepacia AU 1054 chromosome 1	58371	Bacteria	Proteobacteria	Betaproteobacteria	Burkholderiales	Burkholderiaceae	Burkholderia	Burkholderia cenocepacia	2965	0.95
Burkholderia cenocepacia AU 1054 chromosome 2	58371	Bacteria	Proteobacteria	Betaproteobacteria	Burkholderiales	Burkholderiaceae	Burkholderia	Burkholderia cenocepacia	2472	0.87
Burkholderia cenocepacia AU 1054 chromosome 3	58371	Bacteria	Proteobacteria	Betaproteobacteria	Burkholderiales	Burkholderiaceae	Burkholderia	Burkholderia cenocepacia	1040	0.78
Carnobacterium sp. 17-4 chromosome	65789	Bacteria	Firmicutes	Bacilli	Lactobacillales	Carnobacteriaceae	Carnobacterium	Carnobacterium sp. 17-4	2420	0.96
Burkholderia cenocepacia HI2424 chromosome 1	58369	Bacteria	Proteobacteria	Betaproteobacteria	Burkholderiales	Burkholderiaceae	Burkholderia	Burkholderia cenocepacia	3159	0.94
Burkholderia cenocepacia HI2424 chromosome 2	58369	Bacteria	Proteobacteria	Betaproteobacteria	Burkholderiales	Burkholderiaceae	Burkholderia	Burkholderia cenocepacia	2686	0.91
Burkholderia cenocepacia HI2424 chromosome 3	58369	Bacteria	Proteobacteria	Betaproteobacteria	Burkholderiales	Burkholderiaceae	Burkholderia	Burkholderia cenocepacia	918	0.83
Burkholderia cenocepacia J2315 chromosome 1	57953	Bacteria	Proteobacteria	Betaproteobacteria	Burkholderiales	Burkholderiaceae	Burkholderia	Burkholderia cenocepacia	3464	0.93
Burkholderia cenocepacia J2315 chromosome 2	57953	Bacteria	Proteobacteria	Betaproteobacteria	Burkholderiales	Burkholderiaceae	Burkholderia	Burkholderia cenocepacia	2807	0.94
Burkholderia cenocepacia J2315 chromosome 3	57953	Bacteria	Proteobacteria	Betaproteobacteria	Burkholderiales	Burkholderiaceae	Burkholderia	Burkholderia cenocepacia	752	0.86
Burkholderia cenocepacia MC0-3 chromosome 1	58769	Bacteria	Proteobacteria	Betaproteobacteria	Burkholderiales	Burkholderiaceae	Burkholderia	Burkholderia cenocepacia	3160	0.94
Burkholderia cenocepacia MC0-3 chromosome 3	58769	Bacteria	Proteobacteria	Betaproteobacteria	Burkholderiales	Burkholderiaceae	Burkholderia	Burkholderia cenocepacia	1053	0.85
Burkholderia cenocepacia MC0-3 chromosome 2	58769	Bacteria	Proteobacteria	Betaproteobacteria	Burkholderiales	Burkholderiaceae	Burkholderia	Burkholderia cenocepacia	2795	0.91
Burkholderia gladioli BSR3 chromosome 2	66301	Bacteria	Proteobacteria	Betaproteobacteria	Burkholderiales	Burkholderiaceae	Burkholderia	Burkholderia gladioli	2926	0.88
Burkholderia gladioli BSR3 chromosome 1	66301	Bacteria	Proteobacteria	Betaproteobacteria	Burkholderiales	Burkholderiaceae	Burkholderia	Burkholderia gladioli	3779	0.92
Burkholderia glumae BGR1 chromosome 1	59397	Bacteria	Proteobacteria	Betaproteobacteria	Burkholderiales	Burkholderiaceae	Burkholderia	Burkholderia glumae	3287	0.93
Burkholderia glumae BGR1 chromosome 2	59397	Bacteria	Proteobacteria	Betaproteobacteria	Burkholderiales	Burkholderiaceae	Burkholderia	Burkholderia glumae	2079	0.89
Burkholderia mallei ATCC 23344 chromosome 1	57725	Bacteria	Proteobacteria	Betaproteobacteria	Burkholderiales	Burkholderiaceae	Burkholderia	Burkholderia mallei	2995	0.9
Burkholderia mallei ATCC 23344 chromosome 2	57725	Bacteria	Proteobacteria	Betaproteobacteria	Burkholderiales	Burkholderiaceae	Burkholderia	Burkholderia mallei	2028	0.93
Burkholderia mallei NCTC 10229 chromosome II	58383	Bacteria	Proteobacteria	Betaproteobacteria	Burkholderiales	Burkholderiaceae	Burkholderia	Burkholderia mallei	2177	0.87
Burkholderia mallei NCTC 10229 chromosome I	58383	Bacteria	Proteobacteria	Betaproteobacteria	Burkholderiales	Burkholderiaceae	Burkholderia	Burkholderia mallei	3332	0.89
Burkholderia mallei NCTC 10247 chromosome II	58385	Bacteria	Proteobacteria	Betaproteobacteria	Burkholderiales	Burkholderiaceae	Burkholderia	Burkholderia mallei	2141	0.84
Burkholderia mallei NCTC 10247 chromosome I	58385	Bacteria	Proteobacteria	Betaproteobacteria	Burkholderiales	Burkholderiaceae	Burkholderia	Burkholderia mallei	3274	0.92
Burkholderia mallei SAVP1 chromosome II	58387	Bacteria	Proteobacteria	Betaproteobacteria	Burkholderiales	Burkholderiaceae	Burkholderia	Burkholderia mallei	1730	0.82
Burkholderia mallei SAVP1 chromosome I	58387	Bacteria	Proteobacteria	Betaproteobacteria	Burkholderiales	Burkholderiaceae	Burkholderia	Burkholderia mallei	3454	0.92
Burkholderia multivorans ATCC 17616 chromosome 1	58697								3146	0.92
Burkholderia multivorans ATCC 17616 chromosome 2	58697								2151	0.89
Burkholderia multivorans ATCC 17616 chromosome 3	58697								823	0.76
Burkholderia multivorans ATCC 17616 chromosome 3	58909	Bacteria	Proteobacteria	Betaproteobacteria	Burkholderiales	Burkholderiaceae	Burkholderia	Burkholderia multivorans	767	0.77
Burkholderia multivorans ATCC 17616 chromosome 1	58909	Bacteria	Proteobacteria	Betaproteobacteria	Burkholderiales	Burkholderiaceae	Burkholderia	Burkholderia multivorans	3084	0.93
Burkholderia multivorans ATCC 17616 chromosome 2	58909	Bacteria	Proteobacteria	Betaproteobacteria	Burkholderiales	Burkholderiaceae	Burkholderia	Burkholderia multivorans	2129	0.89
Burkholderia phymatum STM815 chromosome 1	58699	Bacteria	Proteobacteria	Betaproteobacteria	Burkholderiales	Burkholderiaceae	Burkholderia	Burkholderia phymatum	3072	0.92
Burkholderia phymatum STM815 chromosome 2	58699	Bacteria	Proteobacteria	Betaproteobacteria	Burkholderiales	Burkholderiaceae	Burkholderia	Burkholderia phymatum	2349	0.94
Burkholderia phytofirmans PsJN chromosome 2	58729	Bacteria	Proteobacteria	Betaproteobacteria	Burkholderiales	Burkholderiaceae	Burkholderia	Burkholderia phytofirmans	3152	0.96
Burkholderia phytofirmans PsJN chromosome 1	58729	Bacteria	Proteobacteria	Betaproteobacteria	Burkholderiales	Burkholderiaceae	Burkholderia	Burkholderia phytofirmans	3922	0.96
Burkholderia pseudomallei 1106a chromosome I	58515	Bacteria	Proteobacteria	Betaproteobacteria	Burkholderiales	Burkholderiaceae	Burkholderia	Burkholderia pseudomallei	4015	0.89
Burkholderia pseudomallei 1106a chromosome II	58515	Bacteria	Proteobacteria	Betaproteobacteria	Burkholderiales	Burkholderiaceae	Burkholderia	Burkholderia pseudomallei	3159	0.91
Burkholderia pseudomallei 1710b chromosome I	58391	Bacteria	Proteobacteria	Betaproteobacteria	Burkholderiales	Burkholderiaceae	Burkholderia	Burkholderia pseudomallei	3733	0.95
Burkholderia pseudomallei 1710b chromosome II	58391	Bacteria	Proteobacteria	Betaproteobacteria	Burkholderiales	Burkholderiaceae	Burkholderia	Burkholderia pseudomallei	2611	0.96
Burkholderia pseudomallei 668 chromosome I	58389	Bacteria	Proteobacteria	Betaproteobacteria	Burkholderiales	Burkholderiaceae	Burkholderia	Burkholderia pseudomallei	3939	0.92
Burkholderia pseudomallei 668 chromosome chromosome II	58389	Bacteria	Proteobacteria	Betaproteobacteria	Burkholderiales	Burkholderiaceae	Burkholderia	Burkholderia pseudomallei	3177	0.89
Burkholderia pseudomallei K96243 chromosome 1	57733	Bacteria	Proteobacteria	Betaproteobacteria	Burkholderiales	Burkholderiaceae	Burkholderia	Burkholderia pseudomallei	3399	0.88
Burkholderia pseudomallei K96243 chromosome 2	57733	Bacteria	Proteobacteria	Betaproteobacteria	Burkholderiales	Burkholderiaceae	Burkholderia	Burkholderia pseudomallei	2329	0.89
Burkholderia pseudomallei MSHR346 chromosome I	29855	Bacteria	Proteobacteria	Betaproteobacteria	Burkholderiales	Burkholderiaceae	Burkholderia	Burkholderia pseudomallei	4202	0.95
Burkholderia rhizoxinica HKI 454 chromosome	60487	Bacteria	Proteobacteria	Betaproteobacteria	Burkholderiales	Burkholderiaceae	Burkholderia	Burkholderia rhizoxinica	2883	0.64
Burkholderia thailandensis E264 chromosome II	58081	Bacteria	Proteobacteria	Betaproteobacteria	Burkholderiales	Burkholderiaceae	Burkholderia	Burkholderia thailandensis	2356	0.91
Burkholderia thailandensis E264 chromosome I	58081	Bacteria	Proteobacteria	Betaproteobacteria	Burkholderiales	Burkholderiaceae	Burkholderia	Burkholderia thailandensis	3276	0.97
Burkholderia vietnamiensis G4 chromosome 3	58075	Bacteria	Proteobacteria	Betaproteobacteria	Burkholderiales	Burkholderiaceae	Burkholderia	Burkholderia vietnamiensis	1114	0.81
Burkholderia vietnamiensis G4 chromosome 2	58075	Bacteria	Proteobacteria	Betaproteobacteria	Burkholderiales	Burkholderiaceae	Burkholderia	Burkholderia vietnamiensis	2096	0.89
Burkholderia vietnamiensis G4 chromosome 1	58075	Bacteria	Proteobacteria	Betaproteobacteria	Burkholderiales	Burkholderiaceae	Burkholderia	Burkholderia vietnamiensis	3274	0.93
Burkholderia xenovorans LB400 chromosome 1	57823	Bacteria	Proteobacteria	Betaproteobacteria	Burkholderiales	Burkholderiaceae	Burkholderia	Burkholderia xenovorans	4430	0.94
Burkholderia xenovorans LB400 chromosome 2	57823	Bacteria	Proteobacteria	Betaproteobacteria	Burkholderiales	Burkholderiaceae	Burkholderia	Burkholderia xenovorans	2960	0.94
Burkholderia xenovorans LB400 chromosome 3	57823	Bacteria	Proteobacteria	Betaproteobacteria	Burkholderiales	Burkholderiaceae	Burkholderia	Burkholderia xenovorans	1312	0.91
Butyrivibrio proteoclasticus B316 chromosome 1	51489	Bacteria	Firmicutes	Clostridia	Clostridiales	Lachnospiraceae	Butyrivibrio	Butyrivibrio proteoclasticus	2939	0.96
Butyrivibrio proteoclasticus B316 chromosome 2	51489	Bacteria	Firmicutes	Clostridia	Clostridiales	Lachnospiraceae	Butyrivibrio	Butyrivibrio proteoclasticus	250	0.83
Caldicellulosiruptor bescii DSM 6725 chromosome	59201	Bacteria	Firmicutes	Clostridia	Thermoanaerobacterales	Thermoanaerobacterales Family III. Incertae Sedis	Caldicellulosiruptor	Caldicellulosiruptor bescii	2654	0.95
Caldicellulosiruptor hydrothermalis 108 chromosome	60157	Bacteria	Firmicutes	Clostridia	Thermoanaerobacterales	Thermoanaerobacterales Family III. Incertae Sedis	Caldicellulosiruptor	Caldicellulosiruptor hydrothermalis	2546	0.93
Caldicellulosiruptor kristjanssonii 177R1B chromosome	60393	Bacteria	Firmicutes	Clostridia	Thermoanaerobacterales	Thermoanaerobacterales Family III. Incertae Sedis	Caldicellulosiruptor	Caldicellulosiruptor kristjanssonii	2465	0.95
Caldicellulosiruptor kronotskyensis 2002 chromosome	60491	Bacteria	Firmicutes	Clostridia	Thermoanaerobacterales	Thermoanaerobacterales Family III. Incertae Sedis	Caldicellulosiruptor	Caldicellulosiruptor kronotskyensis	2466	0.95
Caldicellulosiruptor lactoaceticus 6A chromosome	60575	Bacteria	Firmicutes	Clostridia	Thermoanaerobacterales	Thermoanaerobacterales Family III. Incertae Sedis	Caldicellulosiruptor	Caldicellulosiruptor lactoaceticus	2318	0.92
Caldicellulosiruptor obsidiansis OB47 chromosome	51501	Bacteria	Firmicutes	Clostridia	Thermoanaerobacterales	Thermoanaerobacterales Family III. Incertae Sedis	Caldicellulosiruptor	Caldicellulosiruptor obsidiansis	2188	0.94
Caldicellulosiruptor owensensis OL chromosome	60165	Bacteria	Firmicutes	Clostridia	Thermoanaerobacterales	Thermoanaerobacterales Family III. Incertae Sedis	Caldicellulosiruptor	Caldicellulosiruptor owensensis	2147	0.94
Caldicellulosiruptor saccharolyticus DSM 8903 chromosome	58289	Bacteria	Firmicutes	Clostridia	Thermoanaerobacterales	Thermoanaerobacterales Family III. Incertae Sedis	Caldicellulosiruptor	Caldicellulosiruptor saccharolyticus	2682	0.96
Calditerrivibrio nitroreducens DSM 19672 chromosome	60821	Bacteria	Deferribacteres	Deferribacteres	Deferribacterales	Deferribacteraceae	Calditerrivibrio	Calditerrivibrio nitroreducens	2045	0.94
Caldivirga maquilingensis IC-167 chromosome	58711	Archaea	Crenarchaeota	Thermoprotei	Thermoproteales	Thermoproteaceae	Caldivirga	Caldivirga maquilingensis	1963	0.93
Campylobacter concisus 13826	58667	Bacteria	Proteobacteria	Epsilonproteobacteria	Campylobacterales	Campylobacteraceae	Campylobacter	Campylobacter concisus	1933	0.91
Campylobacter curvus 525.92 chromosome	58669	Bacteria	Proteobacteria	Epsilonproteobacteria	Campylobacterales	Campylobacteraceae	Campylobacter	Campylobacter curvus	1934	0.94
Campylobacter fetus subsp. fetus 82-40 chromosome	58545	Bacteria	Proteobacteria	Epsilonproteobacteria	Campylobacterales	Campylobacteraceae	Campylobacter	Campylobacter fetus	1719	0.92
Campylobacter hominis ATCC BAA-381	58981	Bacteria	Proteobacteria	Epsilonproteobacteria	Campylobacterales	Campylobacteraceae	Campylobacter	Campylobacter hominis	1682	0.92
Campylobacter jejuni subsp. jejuni 81116	58771	Bacteria	Proteobacteria	Epsilonproteobacteria	Campylobacterales	Campylobacteraceae	Campylobacter	Campylobacter jejuni	1626	0.82
Campylobacter jejuni subsp. jejuni 81-176 chromosome	58503	Bacteria	Proteobacteria	Epsilonproteobacteria	Campylobacterales	Campylobacteraceae	Campylobacter	Campylobacter jejuni	1653	0.89
Campylobacter jejuni subsp. jejuni ICDCCJ07001 chromosome	61249	Bacteria	Proteobacteria	Epsilonproteobacteria	Campylobacterales	Campylobacteraceae	Campylobacter	Campylobacter jejuni	1497	0.87
Campylobacter jejuni RM1221	57899	Bacteria	Proteobacteria	Epsilonproteobacteria	Campylobacterales	Campylobacteraceae	Campylobacter	Campylobacter jejuni	1838	0.91
Campylobacter jejuni subsp. doylei 269.97 chromosome	58671	Bacteria	Proteobacteria	Epsilonproteobacteria	Campylobacterales	Campylobacteraceae	Campylobacter	Campylobacter jejuni	1731	0.92
Campylobacter lari RM2100	58115	Bacteria	Proteobacteria	Epsilonproteobacteria	Campylobacterales	Campylobacteraceae	Campylobacter	Campylobacter lari	1503	0.88
Candidatus Accumulibacter phosphatis clade IIA str. UW-1 chromosome	59207	Bacteria	Proteobacteria	Betaproteobacteria			Candidatus Accumulibacter	Candidatus Accumulibacter phosphatis	4326	0.93
Candidatus Amoebophilus asiaticus 5a2 chromosome	58963	Bacteria	Bacteroidetes				Candidatus Amoebophilus	Candidatus Amoebophilus asiaticus	1334	0.9
Candidatus Arthromitus sp. SFB-mouse-Japan	71379	Bacteria	Firmicutes	Clostridia	Clostridiales	Clostridiaceae	Candidatus Arthromitus	Candidatus Arthromitus sp. SFB-mouse	1491	0.87
Candidatus Arthromitus sp. SFB-rat-Yit	73425	Bacteria	Firmicutes	Clostridia	Clostridiales	Clostridiaceae	Candidatus Arthromitus	Candidatus Arthromitus sp. SFB-rat-Yit	1343	0.91
Candidatus Azobacteroides pseudotrichonymphae genomovar. CFP2 chromosome	59163	Bacteria	Bacteroidetes	Bacteroidia	Bacteroidales		Candidatus Azobacteroides	Candidatus Azobacteroides pseudotrichonymphae	758	0.89
Candidatus Blochmannia floridanus chromosome	57999	Bacteria	Proteobacteria	Gammaproteobacteria	Enterobacteriales	Enterobacteriaceae	Candidatus Blochmannia	Candidatus Blochmannia floridanus	583	0.82
Candidatus Blochmannia pennsylvanicus str. BPEN chromosome	58329	Bacteria	Proteobacteria	Gammaproteobacteria	Enterobacteriales	Enterobacteriaceae	Candidatus Blochmannia	Candidatus Blochmannia pennsylvanicus	610	0.85
Candidatus Blochmannia vafer str. BVAF chromosome	62083	Bacteria	Proteobacteria	Gammaproteobacteria	Enterobacteriales	Enterobacteriaceae	Candidatus Blochmannia	Candidatus Blochmannia vafer	587	0.87
Candidatus Carsonella ruddii PV	58773	Bacteria	Proteobacteria	Gammaproteobacteria			Candidatus Carsonella	Candidatus Carsonella ruddii	182	0.62
Candidatus Chloracidobacterium thermophilum B chromosome chromosome 1	73587	Bacteria	Acidobacteria				Candidatus Chloracidobacterium	Candidatus Chloracidobacterium thermophilum	2228	0.96
Candidatus Chloracidobacterium thermophilum B chromosome chromosome 2	73587	Bacteria	Acidobacteria				Candidatus Chloracidobacterium	Candidatus Chloracidobacterium thermophilum	826	0.91
Candidatus Desulforudis audaxviator MP104C chromosome	59067	Bacteria	Firmicutes	Clostridia	Clostridiales	Peptococcaceae	Candidatus Desulforudis	Candidatus Desulforudis audaxviator	2157	0.97
Candidatus Hamiltonella defensa 5AT (Acyrthosiphon pisum)	59289	Bacteria	Proteobacteria	Gammaproteobacteria	Enterobacteriales	Enterobacteriaceae	Candidatus Hamiltonella	Candidatus Hamiltonella defensa	2094	0.94
Candidatus Hodgkinia cicadicola Dsem chromosome	59311	Bacteria	Proteobacteria	Alphaproteobacteria	Rhizobiales		Candidatus Hodgkinia	Candidatus Hodgkinia cicadicola	169	0.78
Candidatus Korarchaeum cryptofilum OPF8 chromosome	58601	Archaea	Korarchaeota				Candidatus Korarchaeum	Candidatus Korarchaeum cryptofilum	1603	0.9
Candidatus Koribacter versatilis Ellin345 chromosome	58479	Bacteria	Acidobacteria				Candidatus Koribacter	Candidatus Koribacter versatilis	4777	0.98
Candidatus Liberibacter asiaticus str. psy62 chromosome	59227	Bacteria	Proteobacteria	Alphaproteobacteria	Rhizobiales	Rhizobiaceae	Candidatus Liberibacter	Candidatus Liberibacter asiaticus	1109	0.88
Candidatus Liberibacter solanacearum CLso-ZC1 chromosome	61245	Bacteria	Proteobacteria	Alphaproteobacteria	Rhizobiales	Rhizobiaceae	Candidatus Liberibacter	Candidatus Liberibacter solanacearum	1192	0.94
Candidatus Midichloria mitochondrii IricVA chromosome	68687	Bacteria	Proteobacteria	Alphaproteobacteria	Rickettsiales		Candidatus Midichloria	Candidatus Midichloria mitochondrii	1211	0.87
Candidatus Moranella endobia PCIT chromosome	68739	Bacteria	Proteobacteria	Gammaproteobacteria	Enterobacteriales	Enterobacteriaceae	Candidatus Moranella	Candidatus Moranella endobia	406	0.8
Candidatus Nitrospira defluvii	51175	Bacteria	Nitrospirae	Nitrospira	Nitrospirales	Nitrospiraceae	Nitrospira	Candidatus Nitrospira defluvii	4268	0.98
Candidatus Pelagibacter sp. IMCC9063 chromosome	66305	Bacteria	Proteobacteria	Alphaproteobacteria			Candidatus Pelagibacter	Candidatus Pelagibacter sp. IMCC9063	1447	0.92
Candidatus Pelagibacter ubique HTCC1062 chromosome	58401	Bacteria	Proteobacteria	Alphaproteobacteria			Candidatus Pelagibacter	Candidatus Pelagibacter ubique	1354	0.78
Candidatus Phytoplasma australiense	61641	Bacteria	Tenericutes	Mollicutes	Acholeplasmatales	Acholeplasmataceae	Candidatus Phytoplasma	Candidatus Phytoplasma australiense	684	0.84
Candidatus Phytoplasma mali chromosome	59087	Bacteria	Tenericutes	Mollicutes	Acholeplasmatales	Acholeplasmataceae	Candidatus Phytoplasma	Candidatus Phytoplasma mali	479	0.67
Candidatus Protochlamydia amoebophila UWE25 chromosome	58079	Bacteria	Chlamydiae	Chlamydiia	Chlamydiales	Parachlamydiaceae	Candidatus Protochlamydia	Candidatus Protochlamydia amoebophila	2031	0.94
Candidatus Puniceispirillum marinum IMCC1322 chromosome	47081	Bacteria	Proteobacteria	Alphaproteobacteria			Candidatus Puniceispirillum	Candidatus Puniceispirillum marinum	2543	0.96
Candidatus Riesia pediculicola USDA chromosome	46841	Bacteria	Proteobacteria	Gammaproteobacteria	Enterobacteriales	Enterobacteriaceae	Candidatus Riesia	Candidatus Riesia pediculicola	544	0.81
Candidatus Ruthia magnifica str. Cm (Calyptogena magnifica)	58645	Bacteria	Proteobacteria	Gammaproteobacteria				Candidatus Ruthia magnifica	976	0.87
Candidatus Solibacter usitatus Ellin6076 chromosome	58139	Bacteria	Acidobacteria	Solibacteres	Solibacterales	Solibacteraceae	Candidatus Solibacter	Candidatus Solibacter usitatus	7826	0.97
Candidatus Sulcia muelleri CARI chromosome	52535	Bacteria	Bacteroidetes	Flavobacteriia	Flavobacteriales		Candidatus Sulcia	Candidatus Sulcia muelleri	246	0.64
Candidatus Sulcia muelleri DMIN chromosome	47075	Bacteria	Bacteroidetes	Flavobacteriia	Flavobacteriales		Candidatus Sulcia	Candidatus Sulcia muelleri	226	0.68
Candidatus Sulcia muelleri GWSS	58943	Bacteria	Bacteroidetes	Flavobacteriia	Flavobacteriales		Candidatus Sulcia	Candidatus Sulcia muelleri	227	0.72
Candidatus Sulcia muelleri SMDSEM	59393	Bacteria	Bacteroidetes	Flavobacteriia	Flavobacteriales		Candidatus Sulcia	Candidatus Sulcia muelleri	242	0.6
Candidatus Tremblaya princeps PCIT chromosome	68741	Bacteria	Proteobacteria	Betaproteobacteria			Candidatus Tremblaya	Candidatus Tremblaya princeps	121	0.56
Candidatus Vesicomyosocius okutanii HA	59427	Bacteria	Proteobacteria	Gammaproteobacteria				Calyptogena okutanii thioautotrophic gill symbiont	937	0.83
Candidatus Zinderia insecticola CARI chromosome	52459	Bacteria	Proteobacteria	Betaproteobacteria	Burkholderiales	Oxalobacteraceae	Candidatus Zinderia	Candidatus Zinderia insecticola	202	0.66
Capnocytophaga canimorsus Cc5 chromosome	70727	Bacteria	Bacteroidetes	Flavobacteriia	Flavobacteriales	Flavobacteriaceae	Capnocytophaga	Capnocytophaga canimorsus	2404	0.95
Capnocytophaga ochracea DSM 7271 chromosome	59197	Bacteria	Bacteroidetes	Flavobacteriia	Flavobacteriales	Flavobacteriaceae	Capnocytophaga	Capnocytophaga ochracea	2171	0.95
Carboxydothermus hydrogenoformans Z-2901 chromosome	57821	Bacteria	Firmicutes	Clostridia	Thermoanaerobacterales	Thermoanaerobacteraceae	Carboxydothermus	Carboxydothermus hydrogenoformans	2620	0.93
Catenulispora acidiphila DSM 44928 chromosome	59077	Bacteria	Actinobacteria	Actinobacteria	Actinomycetales	Catenulisporaceae	Catenulispora	Catenulispora acidiphila	8913	0.97
Caulobacter sp. K31 chromosome	58551	Bacteria	Proteobacteria	Alphaproteobacteria	Caulobacterales	Caulobacteraceae	Caulobacter	Caulobacter sp. K31	5061	0.97
Caulobacter crescentus CB15 chromosome	57891	Bacteria	Proteobacteria	Alphaproteobacteria	Caulobacterales	Caulobacteraceae	Caulobacter	Caulobacter vibrioides	3737	0.94
Caulobacter crescentus NA1000 chromosome	59307	Bacteria	Proteobacteria	Alphaproteobacteria	Caulobacterales	Caulobacteraceae	Caulobacter	Caulobacter vibrioides	3877	0.81
Caulobacter segnis ATCC 21756 chromosome	41709	Bacteria	Proteobacteria	Alphaproteobacteria	Caulobacterales	Caulobacteraceae	Caulobacter	Caulobacter segnis	4139	0.95
Cellulomonas fimi ATCC 484 chromosome	66779	Bacteria	Actinobacteria	Actinobacteria	Actinomycetales	Cellulomonadaceae	Cellulomonas	Cellulomonas fimi	3761	0.85
Cellulomonas flavigena DSM 20109 chromosome	48821	Bacteria	Actinobacteria	Actinobacteria	Actinomycetales	Cellulomonadaceae	Cellulomonas	Cellulomonas flavigena	3678	0.89
Cellulophaga algicola DSM 14237 chromosome	62159	Bacteria	Bacteroidetes	Flavobacteriia	Flavobacteriales	Flavobacteriaceae	Cellulophaga	Cellulophaga algicola	4163	0.92
Cellulophaga lytica DSM 7489 chromosome	63401	Bacteria	Bacteroidetes	Flavobacteriia	Flavobacteriales	Flavobacteriaceae	Cellulophaga	Cellulophaga lytica	3284	0.89
Cellvibrio japonicus Ueda107 chromosome	59139	Bacteria	Proteobacteria	Gammaproteobacteria	Pseudomonadales	Pseudomonadaceae	Cellvibrio	Cellvibrio japonicus	3750	0.97
Cenarchaeum symbiosum A	61411	Archaea	Thaumarchaeota		Cenarchaeales	Cenarchaeaceae	Cenarchaeum	Cenarchaeum symbiosum	2017	0.95
Chelativorans sp. BNC1 chromosome	58069	Bacteria	Proteobacteria	Alphaproteobacteria	Rhizobiales	Phyllobacteriaceae	Chelativorans	Chelativorans sp. BNC1	4064	0.97
Chitinophaga pinensis DSM 2588 chromosome	59113	Bacteria	Bacteroidetes	Sphingobacteriia	Sphingobacteriales		Chitinophaga	Chitinophaga pinensis	7192	0.98
Chlamydia muridarum Nigg	57785	Bacteria	Chlamydiae	Chlamydiia	Chlamydiales	Chlamydiaceae	Chlamydia	Chlamydia muridarum	903	0.89
Chlamydia trachomatis 434Bu chromosome	61633	Bacteria	Chlamydiae	Chlamydiia	Chlamydiales	Chlamydiaceae	Chlamydia	Chlamydia trachomatis	874	0.95
Chlamydia trachomatis AHAR-13	58333	Bacteria	Chlamydiae	Chlamydiia	Chlamydiales	Chlamydiaceae	Chlamydia	Chlamydia trachomatis	911	0.9
Chlamydia trachomatis BJali20OT chromosome	59351	Bacteria	Chlamydiae	Chlamydiia	Chlamydiales	Chlamydiaceae	Chlamydia	Chlamydia trachomatis	875	0.94
Chlamydia trachomatis BTZ1A828OT chromosome	59349	Bacteria	Chlamydiae	Chlamydiia	Chlamydiales	Chlamydiaceae	Chlamydia	Chlamydia trachomatis	880	0.93
Chlamydia trachomatis DUW-3CX	57637	Bacteria	Chlamydiae	Chlamydiia	Chlamydiales	Chlamydiaceae	Chlamydia	Chlamydia trachomatis	895	0.92
Chlamydia trachomatis L2bUCH-1proctitis chromosome	61635	Bacteria	Chlamydiae	Chlamydiia	Chlamydiales	Chlamydiaceae	Chlamydia	Chlamydia trachomatis	873	0.95
Chlamydia trachomatis L2c chromosome	68843	Bacteria	Chlamydiae	Chlamydiia	Chlamydiales	Chlamydiaceae	Chlamydia	Chlamydia trachomatis	954	0.92
Chlamydophila abortus S263	57963	Bacteria	Chlamydiae	Chlamydiia	Chlamydiales	Chlamydiaceae	Chlamydophila	Chlamydophila abortus	932	0.82
Chlamydophila caviae GPIC chromosome	57783	Bacteria	Chlamydiae	Chlamydiia	Chlamydiales	Chlamydiaceae	Chlamydophila	Chlamydophila caviae	998	0.87
Chlamydophila felis FeC-56	57971	Bacteria	Chlamydiae	Chlamydiia	Chlamydiales	Chlamydiaceae	Chlamydophila	Chlamydophila felis	1005	0.9
Chlamydophila pecorum E58 chromosome	66295	Bacteria	Chlamydiae	Chlamydiia	Chlamydiales	Chlamydiaceae	Chlamydia	Chlamydia pecorum	988	0.89
Chlamydophila pneumoniae AR39	57809	Bacteria	Chlamydiae	Chlamydiia	Chlamydiales	Chlamydiaceae	Chlamydia	Chlamydia pneumoniae	1112	0.85
Chlamydia phage CPAR39	57809	Bacteria	Chlamydiae	Chlamydiia	Chlamydiales	Chlamydiaceae	Chlamydia	Chlamydia pneumoniae	7	0.5
Chlamydophila pneumoniae CWL029 chromosome	57811	Bacteria	Chlamydiae	Chlamydiia	Chlamydiales	Chlamydiaceae	Chlamydia	Chlamydia pneumoniae	1052	0.86
Chlamydophila pneumoniae J138 chromosome	57829	Bacteria	Chlamydiae	Chlamydiia	Chlamydiales	Chlamydiaceae	Chlamydia	Chlamydia pneumoniae	1069	0.86
Chlamydophila pneumoniae TW-183	57997	Bacteria	Chlamydiae	Chlamydiia	Chlamydiales	Chlamydiaceae	Chlamydia	Chlamydia pneumoniae	1113	0.92
Chlamydophila psittaci 6BC chromosome	63621								967	0.93
Chlorobaculum parvum NCIB 8327 chromosome	59185	Bacteria	Chlorobi	Chlorobia	Chlorobiales	Chlorobiaceae	Chlorobaculum	Chlorobaculum parvum	2043	0.96
Chlorobium chlorochromatii CaD3 chromosome	58375	Bacteria	Chlorobi	Chlorobia	Chlorobiales	Chlorobiaceae	Chlorobium	Chlorobium chlorochromatii	1999	0.94
Chlorobium limicola DSM 245 chromosome	58127	Bacteria	Chlorobi	Chlorobia	Chlorobiales	Chlorobiaceae	Chlorobium	Chlorobium limicola	2434	0.93
Chlorobium luteolum DSM 273 chromosome	58175	Bacteria	Chlorobi	Chlorobia	Chlorobiales	Chlorobiaceae	Pelodictyon	Pelodictyon luteolum	2083	0.95
Chlorobium phaeobacteroides BS1 chromosome	58131	Bacteria	Chlorobi	Chlorobia	Chlorobiales	Chlorobiaceae	Chlorobium	Chlorobium phaeobacteroides	2469	0.95
Chlorobium phaeobacteroides DSM 266 chromosome	58133	Bacteria	Chlorobi	Chlorobia	Chlorobiales	Chlorobiaceae	Chlorobium	Chlorobium phaeobacteroides	2650	0.96
Chlorobium phaeovibrioides DSM 265 chromosome	58129	Bacteria	Chlorobi	Chlorobia	Chlorobiales	Chlorobiaceae	Chlorobium	Chlorobium phaeovibrioides	1753	0.93
Chlorobium tepidum TLS chromosome	57897	Bacteria	Chlorobi	Chlorobia	Chlorobiales	Chlorobiaceae	Chlorobaculum	Chlorobaculum tepidum	2245	0.91
Chloroflexus sp. Y-400-fl chromosome	59085	Bacteria	Chloroflexi	Chloroflexi	Chloroflexales	Chloroflexaceae	Chloroflexus	Chloroflexus sp. Y-400-fl	4159	0.98
Chloroflexus aggregans DSM 9485 chromosome	58621	Bacteria	Chloroflexi	Chloroflexi	Chloroflexales	Chloroflexaceae	Chloroflexus	Chloroflexus aggregans	3731	0.98
Chloroflexus aurantiacus J-10-fl chromosome	57657	Bacteria	Chloroflexi	Chloroflexi	Chloroflexales	Chloroflexaceae	Chloroflexus	Chloroflexus aurantiacus	3853	0.98
Chloroherpeton thalassium ATCC 35110 chromosome	59187	Bacteria	Chlorobi	Chlorobia	Chlorobiales	Chlorobiaceae	Chloroherpeton	Chloroherpeton thalassium	2710	0.96
Chromobacterium violaceum ATCC 12472 chromosome	58001	Bacteria	Proteobacteria	Betaproteobacteria	Neisseriales	Neisseriaceae	Chromobacterium	Chromobacterium violaceum	4405	0.97
Chromohalobacter salexigens DSM 3043 chromosome	62921	Bacteria	Proteobacteria	Gammaproteobacteria	Oceanospirillales	Halomonadaceae	Chromohalobacter	Chromohalobacter salexigens	3298	0.95
Citrobacter koseri ATCC BAA-895 chromosome	58143	Bacteria	Proteobacteria	Gammaproteobacteria	Enterobacteriales	Enterobacteriaceae	Citrobacter	Citrobacter koseri	4978	0.97
Citrobacter rodentium ICC168 chromosome	43089	Bacteria	Proteobacteria	Gammaproteobacteria	Enterobacteriales	Enterobacteriaceae	Citrobacter	Citrobacter rodentium	4800	0.98
Clavibacter michiganensis subsp. michiganensis NCPPB 382 chromosome	61625	Bacteria	Actinobacteria	Actinobacteria	Actinomycetales	Microbacteriaceae	Clavibacter	Clavibacter michiganensis	2983	0.78
Clavibacter michiganensis subsp. sepedonicus chromosome	61577	Bacteria	Actinobacteria	Actinobacteria	Actinomycetales	Microbacteriaceae	Clavibacter	Clavibacter michiganensis	2940	0.56
Clostridiales genomosp. BVAB3 str. UPII9-5 chromosome	46219	Bacteria	Firmicutes	Clostridia	Clostridiales			Clostridiales genomosp. BVAB3	1567	0.93
Clostridium sp. SY8519	68705	Bacteria	Firmicutes	Clostridia	Clostridiales	Clostridiaceae	Clostridium	Clostridium sp. SY8519	2613	0.97
Clostridium acetobutylicum ATCC 824 chromosome	57677	Bacteria	Firmicutes	Clostridia	Clostridiales	Clostridiaceae	Clostridium	Clostridium acetobutylicum	3671	0.96
Clostridium acetobutylicum DSM 1731 chromosome	68293	Bacteria	Firmicutes	Clostridia	Clostridiales	Clostridiaceae	Clostridium	Clostridium acetobutylicum	3737	0.96
Clostridium beijerinckii NCIMB 8052 chromosome	58137	Bacteria	Firmicutes	Clostridia	Clostridiales	Clostridiaceae	Clostridium	Clostridium beijerinckii	5020	0.95
Clostridium botulinum A2 str. Kyoto chromosome	59229	Bacteria	Firmicutes	Clostridia	Clostridiales	Clostridiaceae	Clostridium	Clostridium botulinum	3877	0.94
Clostridium botulinum A3 str. Loch Maree chromosome	59149	Bacteria	Firmicutes	Clostridia	Clostridiales	Clostridiaceae	Clostridium	Clostridium botulinum	3654	0.91
Clostridium botulinum A str. ATCC 19397 chromosome	58927	Bacteria	Firmicutes	Clostridia	Clostridiales	Clostridiaceae	Clostridium	Clostridium botulinum	3550	0.93
Clostridium botulinum A str. ATCC 3502 chromosome	61579	Bacteria	Firmicutes	Clostridia	Clostridiales	Clostridiaceae	Clostridium	Clostridium botulinum	3572	0.97
Clostridium botulinum A str. Hall chromosome	58931	Bacteria	Firmicutes	Clostridia	Clostridiales	Clostridiaceae	Clostridium	Clostridium botulinum	3401	0.95
Clostridium botulinum B1 str. Okra chromosome	59147	Bacteria	Firmicutes	Clostridia	Clostridiales	Clostridiaceae	Clostridium	Clostridium botulinum	3652	0.94
Clostridium botulinum BKT015925 chromosome	66203	Bacteria	Firmicutes	Clostridia	Clostridiales	Clostridiaceae	Clostridium	Clostridium botulinum	2518	0.96
Clostridium botulinum B str. Eklund 17B chromosome	59159	Bacteria	Firmicutes	Clostridia	Clostridiales	Clostridiaceae	Clostridium	Clostridium botulinum	3425	0.95
Clostridium botulinum Ba4 str. 657 chromosome	59173	Bacteria	Firmicutes	Clostridia	Clostridiales	Clostridiaceae	Clostridium	Clostridium botulinum	3690	0.94
Clostridium botulinum E3 str. Alaska E43 chromosome	59157	Bacteria	Firmicutes	Clostridia	Clostridiales	Clostridiaceae	Clostridium	Clostridium botulinum	3257	0.95
Clostridium botulinum F str. Langeland chromosome	58929	Bacteria	Firmicutes	Clostridia	Clostridiales	Clostridiaceae	Clostridium	Clostridium botulinum	3631	0.96
Clostridium cellulolyticum H10 chromosome	58709	Bacteria	Firmicutes	Clostridia	Clostridiales	Clostridiaceae	Clostridium	Clostridium cellulolyticum	3390	0.95
Clostridium cellulovorans 743B chromosome	51503	Bacteria	Firmicutes	Clostridia	Clostridiales	Clostridiaceae	Clostridium	Clostridium cellulovorans	4254	0.96
Clostridium difficile 630	57679	Bacteria	Firmicutes	Clostridia	Clostridiales	Peptostreptococcaceae		[Clostridium] difficile	3787	0.96
Clostridium difficile CD196 chromosome	41017	Bacteria	Firmicutes	Clostridia	Clostridiales	Peptostreptococcaceae		[Clostridium] difficile	3454	0.84
Clostridium difficile R20291 chromosome	40921	Bacteria	Firmicutes	Clostridia	Clostridiales	Peptostreptococcaceae		[Clostridium] difficile	3506	0.89
Clostridium kluyveri DSM 555 chromosome	58885	Bacteria	Firmicutes	Clostridia	Clostridiales	Clostridiaceae	Clostridium	Clostridium kluyveri	3838	0.95
Clostridium kluyveri NBRC 12016	59369	Bacteria	Firmicutes	Clostridia	Clostridiales	Clostridiaceae	Clostridium	Clostridium kluyveri	3468	0.85
Clostridium lentocellum DSM 5427 chromosome	49117	Bacteria	Firmicutes	Clostridia	Clostridiales	Lachnospiraceae	Cellulosilyticum	Cellulosilyticum lentocellum	4182	0.97
Clostridium ljungdahlii DSM 13528 chromosome	50583	Bacteria	Firmicutes	Clostridia	Clostridiales	Clostridiaceae	Clostridium	Clostridium ljungdahlii	4184	0.95
Clostridium novyi NT chromosome	58643	Bacteria	Firmicutes	Clostridia	Clostridiales	Clostridiaceae	Clostridium	Clostridium novyi	2315	0.93
Clostridium perfringens str. 13 chromosome	57681	Bacteria	Firmicutes	Clostridia	Clostridiales	Clostridiaceae	Clostridium	Clostridium perfringens	2660	0.92
Clostridium perfringens ATCC 13124 chromosome	57901	Bacteria	Firmicutes	Clostridia	Clostridiales	Clostridiaceae	Clostridium	Clostridium perfringens	2876	0.92
Clostridium perfringens SM101 chromosome	58117	Bacteria	Firmicutes	Clostridia	Clostridiales	Clostridiaceae	Clostridium	Clostridium perfringens	2546	0.92
Clostridium phage phiSM101 chromosome	58117	Bacteria	Firmicutes	Clostridia	Clostridiales	Clostridiaceae	Clostridium	Clostridium perfringens	53	0.55
Clostridium phytofermentans ISDg chromosome	58519	Bacteria	Firmicutes	Clostridia	Clostridiales	Clostridiaceae	Clostridium	Clostridium phytofermentans	3902	0.97
Clostridium saccharolyticum WM1 chromosome	51419	Bacteria	Firmicutes	Clostridia	Clostridiales	Clostridiaceae	Clostridium	Clostridium saccharolyticum	4154	0.99
Clostridium tetani E88 chromosome	57683	Bacteria	Firmicutes	Clostridia	Clostridiales	Clostridiaceae	Clostridium	Clostridium tetani	2380	0.37
Clostridium thermocellum ATCC 27405 chromosome	57917	Bacteria	Firmicutes	Clostridia	Clostridiales	Clostridiaceae	Clostridium	Clostridium thermocellum	3173	0.96
Collimonas fungivorans Ter331 chromosome	70793	Bacteria	Proteobacteria	Betaproteobacteria	Burkholderiales	Oxalobacteraceae	Collimonas	Collimonas fungivorans	4432	0.72
Colwellia psychrerythraea 34H chromosome	57855	Bacteria	Proteobacteria	Gammaproteobacteria	Alteromonadales	Colwelliaceae	Colwellia	Colwellia psychrerythraea	4910	0.96
Comamonas testosteroni CNB-2 chromosome	62961	Bacteria	Proteobacteria	Betaproteobacteria	Burkholderiales	Comamonadaceae	Comamonas	Comamonas testosteroni	4799	0.98
Conexibacter woesei DSM 14684 chromosome	43467	Bacteria	Actinobacteria	Actinobacteria	Solirubrobacterales	Conexibacteraceae	Conexibacter	Conexibacter woesei	5914	0.92
Coprothermobacter proteolyticus DSM 5265 chromosome	59253	Bacteria	Firmicutes	Clostridia	Thermoanaerobacterales	Thermodesulfobiaceae	Coprothermobacter	Coprothermobacter proteolyticus	1482	0.95
Coraliomargarita akajimensis DSM 45221 chromosome	47079	Bacteria	Verrucomicrobia	Opitutae	Puniceicoccales	Puniceicoccaceae	Coraliomargarita	Coraliomargarita akajimensis	3120	0.95
Coriobacterium glomerans PW2 chromosome	65787	Bacteria	Actinobacteria	Actinobacteria	Coriobacteriales	Coriobacteriaceae	Coriobacterium	Coriobacterium glomerans	1768	0.96
Corynebacterium aurimucosum ATCC 700975 chromosome	59409	Bacteria	Actinobacteria	Actinobacteria	Actinomycetales	Corynebacteriaceae	Corynebacterium	Corynebacterium aurimucosum	2531	0.94
Corynebacterium diphtheriae NCTC 13129 chromosome	57691	Bacteria	Actinobacteria	Actinobacteria	Actinomycetales	Corynebacteriaceae	Corynebacterium	Corynebacterium diphtheriae	2272	0.95
Corynebacterium efficiens YS-314 chromosome	62905	Bacteria	Actinobacteria	Actinobacteria	Actinomycetales	Corynebacteriaceae	Corynebacterium	Corynebacterium efficiens	2938	0.71
Corynebacterium glutamicum ATCC 13032	57905								2993	0.96
Corynebacterium glutamicum ATCC 13032	61611	Bacteria	Actinobacteria	Actinobacteria	Actinomycetales	Corynebacteriaceae	Corynebacterium	Corynebacterium glutamicum	3057	0.96
Corynebacterium glutamicum R chromosome	58897	Bacteria	Actinobacteria	Actinobacteria	Actinomycetales	Corynebacteriaceae	Corynebacterium	Corynebacterium glutamicum	3052	0.96
Corynebacterium jeikeium K411 chromosome	58399	Bacteria	Actinobacteria	Actinobacteria	Actinomycetales	Corynebacteriaceae	Corynebacterium	Corynebacterium jeikeium	2104	0.9
Corynebacterium kroppenstedtii DSM 44385 chromosome	59411	Bacteria	Actinobacteria	Actinobacteria	Actinomycetales	Corynebacteriaceae	Corynebacterium	Corynebacterium kroppenstedtii	2018	0.96
Corynebacterium pseudotuberculosis FRC41 chromosome	50585	Bacteria	Actinobacteria	Actinobacteria	Actinomycetales	Corynebacteriaceae	Corynebacterium	Corynebacterium pseudotuberculosis	2110	0.95
Corynebacterium resistens DSM 45100 chromosome	50555	Bacteria	Actinobacteria	Actinobacteria	Actinomycetales	Corynebacteriaceae	Corynebacterium	Corynebacterium resistens	2171	0.94
Corynebacterium ulcerans BR-AD22 chromosome	68291	Bacteria	Actinobacteria	Actinobacteria	Actinomycetales	Corynebacteriaceae	Corynebacterium	Corynebacterium ulcerans	2334	0.95
Corynebacterium urealyticum DSM 7109 chromosome	61639	Bacteria	Actinobacteria	Actinobacteria	Actinomycetales	Corynebacteriaceae	Corynebacterium	Corynebacterium urealyticum	2022	0.93
Corynebacterium variabile DSM 44702 chromosome	62003	Bacteria	Actinobacteria	Actinobacteria	Actinomycetales	Corynebacteriaceae	Corynebacterium	Corynebacterium variabile	3039	0.95
Coxiella burnetii CbuG_Q212 chromosome	58893	Bacteria	Proteobacteria	Gammaproteobacteria	Legionellales	Coxiellaceae	Coxiella	Coxiella burnetii	1866	0.81
Coxiella burnetii CbuK_Q154 chromosome	58895	Bacteria	Proteobacteria	Gammaproteobacteria	Legionellales	Coxiellaceae	Coxiella	Coxiella burnetii	1900	0.83
Coxiella burnetii Dugway 5J108-111 chromosome	58629	Bacteria	Proteobacteria	Gammaproteobacteria	Legionellales	Coxiellaceae	Coxiella	Coxiella burnetii	1993	0.79
Coxiella burnetii RSA 331 chromosome	58637	Bacteria	Proteobacteria	Gammaproteobacteria	Legionellales	Coxiellaceae	Coxiella	Coxiella burnetii	1930	0.88
Coxiella burnetii RSA 493 chromosome	57631	Bacteria	Proteobacteria	Gammaproteobacteria	Legionellales	Coxiellaceae	Coxiella	Coxiella burnetii	1817	0.84
Croceibacter atlanticus HTCC2559 chromosome	49661	Bacteria	Bacteroidetes	Flavobacteriia	Flavobacteriales	Flavobacteriaceae	Croceibacter	Croceibacter atlanticus	2702	0.93
Cronobacter sakazakii ATCC BAA-894 chromosome	58145	Bacteria	Proteobacteria	Gammaproteobacteria	Enterobacteriales	Enterobacteriaceae	Cronobacter	Cronobacter sakazakii	4257	0.97
Cronobacter turicensis z3032 chromosome	40821	Bacteria	Proteobacteria	Gammaproteobacteria	Enterobacteriales	Enterobacteriaceae	Cronobacter	Cronobacter turicensis	4210	0.98
Cryptobacterium curtum DSM 15641 chromosome	59041	Bacteria	Actinobacteria	Actinobacteria	Coriobacteriales	Coriobacteriaceae	Cryptobacterium	Cryptobacterium curtum	1357	0.96
Cupriavidus metallidurans CH34 chromosome	57815	Bacteria	Proteobacteria	Betaproteobacteria	Burkholderiales	Burkholderiaceae	Cupriavidus	Cupriavidus metallidurans	3726	0.93
Cupriavidus necator N-1 chromosome 2	68689	Bacteria	Proteobacteria	Betaproteobacteria	Burkholderiales	Burkholderiaceae	Cupriavidus	Cupriavidus necator	2443	0.94
Cupriavidus necator N-1 chromosome 1	68689	Bacteria	Proteobacteria	Betaproteobacteria	Burkholderiales	Burkholderiaceae	Cupriavidus	Cupriavidus necator	3622	0.93
Cupriavidus taiwanensis LMG 19424 chromosome 1	61615	Bacteria	Proteobacteria	Betaproteobacteria	Burkholderiales	Burkholderiaceae	Cupriavidus	Cupriavidus taiwanensis	3135	0.9
Cupriavidus taiwanensis LMG 19424 chromosome 2	61615	Bacteria	Proteobacteria	Betaproteobacteria	Burkholderiales	Burkholderiaceae	Cupriavidus	Cupriavidus taiwanensis	2242	0.9
Cyanothece sp. ATCC 51142 chromosome linear	59013	Bacteria	Cyanobacteria		Chroococcales		Cyanothece	Cyanothece sp. ATCC 51142	449	0.22
Cyanothece sp. ATCC 51142 chromosome circular	59013	Bacteria	Cyanobacteria		Chroococcales		Cyanothece	Cyanothece sp. ATCC 51142	4762	0.78
Cyanothece sp. PCC 7424 chromosome	59025	Bacteria	Cyanobacteria		Chroococcales		Cyanothece	Cyanothece sp. PCC 7424	5227	0.95
Cyanothece sp. PCC 7425 chromosome	59435	Bacteria	Cyanobacteria		Chroococcales		Cyanothece	Cyanothece sp. PCC 7425	4966	0.98
Cyanothece sp. PCC 7822 chromosome	52547	Bacteria	Cyanobacteria		Chroococcales		Cyanothece	Cyanothece sp. PCC 7822	5422	0.95
Cyanothece sp. PCC 8801 chromosome	59027	Bacteria	Cyanobacteria		Chroococcales		Cyanothece	Cyanothece sp. PCC 8801	4260	0.98
Cyanothece sp. PCC 8802 chromosome	59143	Bacteria	Cyanobacteria		Chroococcales		Cyanothece	Cyanothece sp. PCC 8802	4320	0.97
Cyclobacterium marinum DSM 745 chromosome	71485	Bacteria	Bacteroidetes	Cytophagia	Cytophagales	Cyclobacteriaceae	Cyclobacterium	Cyclobacterium marinum	5000	0.97
Cytophaga hutchinsonii ATCC 33406 chromosome	57651	Bacteria	Bacteroidetes	Cytophagia	Cytophagales	Cytophagaceae	Cytophaga	Cytophaga hutchinsonii	3785	0.97
Dechloromonas aromatica RCB	58025	Bacteria	Proteobacteria	Betaproteobacteria	Rhodocyclales	Rhodocyclaceae	Dechloromonas	Dechloromonas aromatica	4171	0.97
Deferribacter desulfuricans SSM1	46653	Bacteria	Deferribacteres	Deferribacteres	Deferribacterales	Deferribacteraceae	Deferribacter	Deferribacter desulfuricans	2117	0.93
Dehalococcoides sp. BAV1 chromosome	58477	Bacteria	Chloroflexi	Dehalococcoidetes	Dehalococcoidales	Dehalococcoidaceae	Dehalococcoides	Dehalococcoides mccartyi	1371	0.87
Dehalococcoides sp. CBDB1 chromosome	58413	Bacteria	Chloroflexi	Dehalococcoidetes	Dehalococcoidales	Dehalococcoidaceae	Dehalococcoides	Dehalococcoides mccartyi	1458	0.92
Dehalococcoides sp. GT chromosome	42115	Bacteria	Chloroflexi	Dehalococcoidetes	Dehalococcoidales	Dehalococcoidaceae	Dehalococcoides	Dehalococcoides mccartyi	1417	0.91
Dehalococcoides sp. VS chromosome	42393	Bacteria	Chloroflexi	Dehalococcoidetes	Dehalococcoidales	Dehalococcoidaceae	Dehalococcoides	Dehalococcoides mccartyi	1439	0.93
Dehalococcoides ethenogenes 195	57763	Bacteria	Chloroflexi	Dehalococcoidetes	Dehalococcoidales	Dehalococcoidaceae	Dehalococcoides	Dehalococcoides mccartyi	1580	0.9
Dehalogenimonas lykanthroporepellens BL-DC-9 chromosome	48131	Bacteria	Chloroflexi	Dehalococcoidetes			Dehalogenimonas	Dehalogenimonas lykanthroporepellens	1659	0.89
Deinococcus deserti VCD115 chromosome	58615	Bacteria	Deinococcus-Thermus	Deinococci	Deinococcales	Deinococcaceae	Deinococcus	Deinococcus deserti	2597	0.92
Deinococcus geothermalis DSM 11300	58275	Bacteria	Deinococcus-Thermus	Deinococci	Deinococcales	Deinococcaceae	Deinococcus	Deinococcus geothermalis	2330	0.94
Deinococcus maricopensis DSM 21211 chromosome	62225	Bacteria	Deinococcus-Thermus	Deinococci	Deinococcales	Deinococcaceae	Deinococcus	Deinococcus maricopensis	3264	0.93
Deinococcus proteolyticus MRP chromosome	63399	Bacteria	Deinococcus-Thermus	Deinococci	Deinococcales	Deinococcaceae	Deinococcus	Deinococcus proteolyticus	1975	0.91
Deinococcus radiodurans R1 chromosome 1	57665	Bacteria	Deinococcus-Thermus	Deinococci	Deinococcales	Deinococcaceae	Deinococcus	Deinococcus radiodurans	2629	0.71
Deinococcus radiodurans R1 chromosome 2	57665	Bacteria	Deinococcus-Thermus	Deinococci	Deinococcales	Deinococcaceae	Deinococcus	Deinococcus radiodurans	368	0.4
Delftia sp. Cs1-4 chromosome	67319	Bacteria	Proteobacteria	Betaproteobacteria	Burkholderiales	Comamonadaceae	Delftia	Delftia sp. Cs1-4	5861	0.96
Delftia acidovorans SPH-1 chromosome	58703	Bacteria	Proteobacteria	Betaproteobacteria	Burkholderiales	Comamonadaceae	Delftia	Delftia acidovorans	6040	0.97
Denitrovibrio acetiphilus DSM 12809 chromosome	46657	Bacteria	Deferribacteres	Deferribacteres	Deferribacterales	Deferribacteraceae	Denitrovibrio	Denitrovibrio acetiphilus	2964	0.95
Desulfarculus baarsii DSM 2075 chromosome	51371	Bacteria	Proteobacteria	Deltaproteobacteria	Desulfarculales	Desulfarculaceae	Desulfarculus	Desulfarculus baarsii	3277	0.94
Desulfatibacillum alkenivorans AK-01 chromosome	58913	Bacteria	Proteobacteria	Deltaproteobacteria	Desulfobacterales	Desulfobacteraceae	Desulfatibacillum	Desulfatibacillum alkenivorans	5252	0.98
Desulfitobacterium hafniense DCB-2 chromosome	57749	Bacteria	Firmicutes	Clostridia	Clostridiales	Peptococcaceae	Desulfitobacterium	Desulfitobacterium hafniense	4883	0.98
Desulfitobacterium hafniense Y51 chromosome	58605	Bacteria	Firmicutes	Clostridia	Clostridiales	Peptococcaceae	Desulfitobacterium	Desulfitobacterium hafniense	5060	0.96
Desulfobacca acetoxidans DSM 11109 chromosome	65785	Bacteria	Proteobacteria	Deltaproteobacteria	Syntrophobacterales	Syntrophaceae	Desulfobacca	Desulfobacca acetoxidans	2866	0.97
Desulfobacterium autotrophicum HRM2 chromosome	59061	Bacteria	Proteobacteria	Deltaproteobacteria	Desulfobacterales	Desulfobacteraceae	Desulfobacterium	Desulfobacterium autotrophicum	4867	0.97
Desulfobulbus propionicus DSM 2032 chromosome	62265	Bacteria	Proteobacteria	Deltaproteobacteria	Desulfobacterales	Desulfobulbaceae	Desulfobulbus	Desulfobulbus propionicus	3283	0.96
Desulfococcus oleovorans Hxd3 chromosome	58777	Bacteria	Proteobacteria	Deltaproteobacteria	Desulfobacterales	Desulfobacteraceae	Desulfococcus	Desulfococcus oleovorans	3265	0.97
Desulfohalobium retbaense DSM 5692 chromosome	59183	Bacteria	Proteobacteria	Deltaproteobacteria	Desulfovibrionales	Desulfohalobiaceae	Desulfohalobium	Desulfohalobium retbaense	2479	0.95
Desulfomicrobium baculatum DSM 4028	59217	Bacteria	Proteobacteria	Deltaproteobacteria	Desulfovibrionales	Desulfomicrobiaceae	Desulfomicrobium	Desulfomicrobium baculatum	3436	0.95
Desulfotalea psychrophila LSv54	58153	Bacteria	Proteobacteria	Deltaproteobacteria	Desulfobacterales	Desulfobulbaceae	Desulfotalea	Desulfotalea psychrophila	3116	0.92
Desulfotomaculum acetoxidans DSM 771 chromosome	59109	Bacteria	Firmicutes	Clostridia	Clostridiales	Peptococcaceae	Desulfotomaculum	Desulfotomaculum acetoxidans	4068	0.98
Desulfotomaculum carboxydivorans CO-1-SRB chromosome	67317	Bacteria	Firmicutes	Clostridia	Clostridiales	Peptococcaceae	Desulfotomaculum	Desulfotomaculum carboxydivorans	2657	0.96
Desulfotomaculum kuznetsovii DSM 6115 chromosome	67357	Bacteria	Firmicutes	Clostridia	Clostridiales	Peptococcaceae	Desulfotomaculum	Desulfotomaculum kuznetsovii	3398	0.97
Desulfotomaculum reducens MI-1 chromosome	58277	Bacteria	Firmicutes	Clostridia	Clostridiales	Peptococcaceae	Desulfotomaculum	Desulfotomaculum reducens	3276	0.97
Desulfotomaculum ruminis DSM 2154 chromosome	67507	Bacteria	Firmicutes	Clostridia	Clostridiales	Peptococcaceae	Desulfotomaculum	Desulfotomaculum ruminis	3796	0.96
Desulfovibrio aespoeensis Aspo-2 chromosome	42613	Bacteria	Proteobacteria	Deltaproteobacteria	Desulfovibrionales	Desulfovibrionaceae	Desulfovibrio	Desulfovibrio aespoeensis	3304	0.95
Desulfovibrio alaskensis G20 chromosome	57941	Bacteria	Proteobacteria	Deltaproteobacteria	Desulfovibrionales	Desulfovibrionaceae	Desulfovibrio	Desulfovibrio alaskensis	3258	0.96
Desulfovibrio desulfuricans subsp. desulfuricans str. ATCC 27774 chromosome	59213	Bacteria	Proteobacteria	Deltaproteobacteria	Desulfovibrionales	Desulfovibrionaceae	Desulfovibrio	Desulfovibrio desulfuricans	2356	0.94
Desulfovibrio magneticus RS-1	59309	Bacteria	Proteobacteria	Deltaproteobacteria	Desulfovibrionales	Desulfovibrionaceae	Desulfovibrio	Desulfovibrio magneticus	4625	0.92
Desulfovibrio salexigens DSM 2638 chromosome	59223	Bacteria	Proteobacteria	Deltaproteobacteria	Desulfovibrionales	Desulfovibrionaceae	Desulfovibrio	Desulfovibrio salexigens	3807	0.98
Desulfovibrio vulgaris DP4 chromosome	58679	Bacteria	Proteobacteria	Deltaproteobacteria	Desulfovibrionales	Desulfovibrionaceae	Desulfovibrio	Desulfovibrio vulgaris	2941	0.93
Desulfovibrio vulgaris str. Hildenborough chromosome	57645	Bacteria	Proteobacteria	Deltaproteobacteria	Desulfovibrionales	Desulfovibrionaceae	Desulfovibrio	Desulfovibrio vulgaris	3380	0.94
Desulfovibrio vulgaris str. 'Miyazaki F' chromosome	59089	Bacteria	Proteobacteria	Deltaproteobacteria	Desulfovibrionales	Desulfovibrionaceae	Desulfovibrio	Desulfovibrio vulgaris	3180	0.8
Desulfurispirillum indicum S5 chromosome	45897	Bacteria	Chrysiogenetes	Chrysiogenetes	Chrysiogenales	Chrysiogenaceae	Desulfurispirillum	Desulfurispirillum indicum	2571	0.97
Desulfurivibrio alkaliphilus AHT2 chromosome	49487	Bacteria	Proteobacteria	Deltaproteobacteria	Desulfobacterales	Desulfobulbaceae	Desulfurivibrio	Desulfurivibrio alkaliphilus	2620	0.97
Desulfurobacterium thermolithotrophum DSM 11699 chromosome	63405	Bacteria	Aquificae	Aquificae	Aquificales	Desulfurobacteriaceae	Desulfurobacterium	Desulfurobacterium thermolithotrophum	1509	0.85
Desulfurococcus kamchatkensis 1221n chromosome	59133	Archaea	Crenarchaeota	Thermoprotei	Desulfurococcales	Desulfurococcaceae	Desulfurococcus	Desulfurococcus kamchatkensis	1471	0.91
Desulfurococcus mucosus DSM 2162 chromosome	62227	Archaea	Crenarchaeota	Thermoprotei	Desulfurococcales	Desulfurococcaceae	Desulfurococcus	Desulfurococcus mucosus	1345	0.93
Dichelobacter nodosus VCS1703A chromosome	57643	Bacteria	Proteobacteria	Gammaproteobacteria	Cardiobacteriales	Cardiobacteriaceae	Dichelobacter	Dichelobacter nodosus	1280	0.93
Dickeya dadantii 3937 chromosome	52537	Bacteria	Proteobacteria	Gammaproteobacteria	Enterobacteriales	Enterobacteriaceae	Dickeya	Dickeya dadantii	4549	0.96
Dickeya dadantii Ech586 chromosome	42519	Bacteria	Proteobacteria	Gammaproteobacteria	Enterobacteriales	Enterobacteriaceae	Dickeya	Dickeya dadantii	4144	0.98
Dickeya dadantii Ech703 chromosome	59363	Bacteria	Proteobacteria	Gammaproteobacteria	Enterobacteriales	Enterobacteriaceae	Dickeya	Dickeya dadantii	3970	0.98
Dickeya zeae Ech1591 chromosome	59297	Bacteria	Proteobacteria	Gammaproteobacteria	Enterobacteriales	Enterobacteriaceae	Dickeya	Dickeya zeae	4163	0.98
Dictyoglomus thermophilum H-6-12	59439	Bacteria	Dictyoglomi	Dictyoglomia	Dictyoglomales	Dictyoglomaceae	Dictyoglomus	Dictyoglomus thermophilum	1912	0.89
Dictyoglomus turgidum DSM 6724 chromosome	59177	Bacteria	Dictyoglomi	Dictyoglomia	Dictyoglomales	Dictyoglomaceae	Dictyoglomus	Dictyoglomus turgidum	1744	0.92
Dinoroseobacter shibae DFL 12 chromosome	58707	Bacteria	Proteobacteria	Alphaproteobacteria	Rhodobacterales	Rhodobacteraceae	Dinoroseobacter	Dinoroseobacter shibae	3584	0.95
Dyadobacter fermentans DSM 18053 chromosome	59049	Bacteria	Bacteroidetes	Cytophagia	Cytophagales	Cytophagaceae	Dyadobacter	Dyadobacter fermentans	5719	0.96
Edwardsiella ictaluri 93-146 chromosome	59403	Bacteria	Proteobacteria	Gammaproteobacteria	Enterobacteriales	Enterobacteriaceae	Edwardsiella	Edwardsiella ictaluri	3735	0.97
Edwardsiella tarda EIB202 chromosome	41819	Bacteria	Proteobacteria	Gammaproteobacteria	Enterobacteriales	Enterobacteriaceae	Edwardsiella	Edwardsiella tarda	3538	0.97
Eggerthella sp. YY7918	68707	Bacteria	Actinobacteria	Actinobacteria	Coriobacteriales	Coriobacteriaceae	Eggerthella	Eggerthella sp. YY7918	2680	0.96
Eggerthella lenta DSM 2243 chromosome	59079	Bacteria	Actinobacteria	Actinobacteria	Coriobacteriales	Coriobacteriaceae	Eggerthella	Eggerthella lenta	3070	0.92
Ehrlichia canis str. Jake chromosome	58071	Bacteria	Proteobacteria	Alphaproteobacteria	Rickettsiales	Anaplasmataceae	Ehrlichia	Ehrlichia canis	925	0.9
Ehrlichia chaffeensis str. Arkansas	57933	Bacteria	Proteobacteria	Alphaproteobacteria	Rickettsiales	Anaplasmataceae	Ehrlichia	Ehrlichia chaffeensis	1105	0.91
Ehrlichia ruminantium str. Gardel	58245	Bacteria	Proteobacteria	Alphaproteobacteria	Rickettsiales	Anaplasmataceae	Ehrlichia	Ehrlichia ruminantium	950	0.65
Ehrlichia ruminantium str. Welgevonden chromosome	58013								888	0.91
Ehrlichia ruminantium str. Welgevonden	58243	Bacteria	Proteobacteria	Alphaproteobacteria	Rickettsiales	Anaplasmataceae	Ehrlichia	Ehrlichia ruminantium	958	0.65
Elusimicrobium minutum Pei191 chromosome	58949	Bacteria	Elusimicrobia	Elusimicrobia	Elusimicrobiales	Elusimicrobiaceae	Elusimicrobium	Elusimicrobium minutum	1529	0.92
Enterobacter sp. 638	58727	Bacteria	Proteobacteria	Gammaproteobacteria	Enterobacteriales	Enterobacteriaceae	Enterobacter	Enterobacter sp. 638	4115	0.98
Enterobacter aerogenes KCTC 2190 chromosome	68103	Bacteria	Proteobacteria	Gammaproteobacteria	Enterobacteriales	Enterobacteriaceae	Enterobacter	Enterobacter aerogenes	4912	0.98
Enterobacter asburiae LF7a chromosome	72793	Bacteria	Proteobacteria	Gammaproteobacteria	Enterobacteriales	Enterobacteriaceae	Enterobacter	Enterobacter asburiae	4412	0.98
Enterobacter cloacae subsp. cloacae ATCC 13047 chromosome	48363	Bacteria	Proteobacteria	Gammaproteobacteria	Enterobacteriales	Enterobacteriaceae	Enterobacter	Enterobacter cloacae	5120	0.98
Enterobacter cloacae SCF1 chromosome	59969	Bacteria	Proteobacteria	Gammaproteobacteria	Enterobacteriales	Enterobacteriaceae	Enterobacter	Enterobacter cloacae	4399	0.97
Enterococcus faecalis V583 chromosome	57669	Bacteria	Firmicutes	Bacilli	Lactobacillales	Enterococcaceae	Enterococcus	Enterococcus faecalis	3112	0.97
Erwinia amylovora ATCC 49946 chromosome	46943	Bacteria	Proteobacteria	Gammaproteobacteria	Enterobacteriales	Enterobacteriaceae	Erwinia	Erwinia amylovora	3437	0.95
Erwinia amylovora CFBP1430 chromosome	46839	Bacteria	Proteobacteria	Gammaproteobacteria	Enterobacteriales	Enterobacteriaceae	Erwinia	Erwinia amylovora	3677	0.95
Erwinia billingiae Eb661 chromosome	50547	Bacteria	Proteobacteria	Gammaproteobacteria	Enterobacteriales	Enterobacteriaceae	Erwinia	Erwinia billingiae	4583	0.97
Erwinia pyrifoliae Ep196 chromosome	40659	Bacteria	Proteobacteria	Gammaproteobacteria	Enterobacteriales	Enterobacteriaceae	Erwinia	Erwinia pyrifoliae	3645	0.97
Erwinia tasmaniensis Et199 chromosome	59029	Bacteria	Proteobacteria	Gammaproteobacteria	Enterobacteriales	Enterobacteriaceae	Erwinia	Erwinia tasmaniensis	3427	0.97
Erysipelothrix rhusiopathiae str. Fujisawa chromosome	68021	Bacteria	Firmicutes	Erysipelotrichi	Erysipelotrichales	Erysipelotrichaceae	Erysipelothrix	Erysipelothrix rhusiopathiae	1697	0.95
Erythrobacter litoralis HTCC2594 chromosome	58299	Bacteria	Proteobacteria	Alphaproteobacteria	Sphingomonadales	Erythrobacteraceae	Erythrobacter	Erythrobacter litoralis	3011	0.95
Escherichia coli 536	58531	Bacteria	Proteobacteria	Gammaproteobacteria	Enterobacteriales	Enterobacteriaceae	Escherichia	Escherichia coli	4619	0.97
Escherichia coli 55989 chromosome	59383	Bacteria	Proteobacteria	Gammaproteobacteria	Enterobacteriales	Enterobacteriaceae	Escherichia	Escherichia coli	4759	0.98
Escherichia coli APEC O1 chromosome	58623	Bacteria	Proteobacteria	Gammaproteobacteria	Enterobacteriales	Enterobacteriaceae	Escherichia	Escherichia coli	4430	0.96
Escherichia coli ATCC 8739 chromosome	58783	Bacteria	Proteobacteria	Gammaproteobacteria	Enterobacteriales	Enterobacteriaceae	Escherichia	Escherichia coli	4199	0.98
Escherichia coli BW2952 chromosome	59391	Bacteria	Proteobacteria	Gammaproteobacteria	Enterobacteriales	Enterobacteriaceae	Escherichia	Escherichia coli	4084	0.98
Escherichia coli B str. REL606 chromosome	58803	Bacteria	Proteobacteria	Gammaproteobacteria	Enterobacteriales	Enterobacteriaceae	Escherichia	Escherichia coli	4204	0.98
Escherichia coli CFT073 chromosome	57915	Bacteria	Proteobacteria	Gammaproteobacteria	Enterobacteriales	Enterobacteriaceae	Escherichia	Escherichia coli	5369	0.94
Escherichia coli E24377A chromosome	58395	Bacteria	Proteobacteria	Gammaproteobacteria	Enterobacteriales	Enterobacteriaceae	Escherichia	Escherichia coli	4749	0.98
Escherichia coli ED1a chromosome	59379	Bacteria	Proteobacteria	Gammaproteobacteria	Enterobacteriales	Enterobacteriaceae	Escherichia	Escherichia coli	4915	0.97
Escherichia coli HS	58393	Bacteria	Proteobacteria	Gammaproteobacteria	Enterobacteriales	Enterobacteriaceae	Escherichia	Escherichia coli	4377	0.98
Escherichia coli IAI1 chromosome	59377	Bacteria	Proteobacteria	Gammaproteobacteria	Enterobacteriales	Enterobacteriaceae	Escherichia	Escherichia coli	4349	0.97
Escherichia coli IAI39 chromosome	59381	Bacteria	Proteobacteria	Gammaproteobacteria	Enterobacteriales	Enterobacteriaceae	Escherichia	Escherichia coli	4730	0.97
Escherichia coli str. K-12 substr. DH10B chromosome	58979	Bacteria	Proteobacteria	Gammaproteobacteria	Enterobacteriales	Enterobacteriaceae	Escherichia	Escherichia coli	4128	0.98
Escherichia coli str. K-12 substr. MG1655	57779	Bacteria	Proteobacteria	Gammaproteobacteria	Enterobacteriales	Enterobacteriaceae	Escherichia	Escherichia coli	4145	0.98
Escherichia coli O103:H2 str. 12009	41013	Bacteria	Proteobacteria	Gammaproteobacteria	Enterobacteriales	Enterobacteriaceae	Escherichia	Escherichia coli	5054	0.98
Escherichia coli O111:H- str. 11128	41023	Bacteria	Proteobacteria	Gammaproteobacteria	Enterobacteriales	Enterobacteriaceae	Escherichia	Escherichia coli	4972	0.98
Escherichia coli O127:H6 str. E234869 chromosome	59343	Bacteria	Proteobacteria	Gammaproteobacteria	Enterobacteriales	Enterobacteriaceae	Escherichia	Escherichia coli	4552	0.98
Escherichia coli O157:H7 str. EC4115 chromosome	59091	Bacteria	Proteobacteria	Gammaproteobacteria	Enterobacteriales	Enterobacteriaceae	Escherichia	Escherichia coli	5315	0.96
Escherichia coli O157:H7 str. EDL933 chromosome	57831	Bacteria	Proteobacteria	Gammaproteobacteria	Enterobacteriales	Enterobacteriaceae	Escherichia	Escherichia coli	5298	0.97
Escherichia coli O157:H7 str. Sakai chromosome	57781	Bacteria	Proteobacteria	Gammaproteobacteria	Enterobacteriales	Enterobacteriaceae	Escherichia	Escherichia coli	5230	0.97
Escherichia coli O157:H7 str. TW14359 chromosome	59235	Bacteria	Proteobacteria	Gammaproteobacteria	Enterobacteriales	Enterobacteriaceae	Escherichia	Escherichia coli	5255	0.97
Escherichia coli O26:H11 str. 11368 chromosome	41021	Bacteria	Proteobacteria	Gammaproteobacteria	Enterobacteriales	Enterobacteriaceae	Escherichia	Escherichia coli	5364	0.98
Escherichia coli O55:H7 str. CB9615 chromosome	46655	Bacteria	Proteobacteria	Gammaproteobacteria	Enterobacteriales	Enterobacteriaceae	Escherichia	Escherichia coli	5014	0.97
Escherichia coli S88 chromosome	62979	Bacteria	Proteobacteria	Gammaproteobacteria	Enterobacteriales	Enterobacteriaceae	Escherichia	Escherichia coli	4692	0.97
Escherichia coli SE11 chromosome	59425	Bacteria	Proteobacteria	Gammaproteobacteria	Enterobacteriales	Enterobacteriaceae	Escherichia	Escherichia coli	4675	0.98
Escherichia coli SMS-3-5 chromosome	58919	Bacteria	Proteobacteria	Gammaproteobacteria	Enterobacteriales	Enterobacteriaceae	Escherichia	Escherichia coli	4742	0.98
Escherichia coli UMN026 chromosome	62981	Bacteria	Proteobacteria	Gammaproteobacteria	Enterobacteriales	Enterobacteriaceae	Escherichia	Escherichia coli	4823	0.97
Escherichia coli UTI89 chromosome	58541	Bacteria	Proteobacteria	Gammaproteobacteria	Enterobacteriales	Enterobacteriaceae	Escherichia	Escherichia coli	5017	0.96
Escherichia coli 'BL21-Gold(DE3)pLysS AG' chromosome	59245	Bacteria	Proteobacteria	Gammaproteobacteria	Enterobacteriales	Enterobacteriaceae	Escherichia	Escherichia coli	4228	0.98
Escherichia fergusonii ATCC 35469 chromosome	59375	Bacteria	Proteobacteria	Gammaproteobacteria	Enterobacteriales	Enterobacteriaceae	Escherichia	Escherichia fergusonii	4263	0.96
Ethanoligenens harbinense YUAN-3 chromosome	46255	Bacteria	Firmicutes	Clostridia	Clostridiales	Ruminococcaceae	Ethanoligenens	Ethanoligenens harbinense	2701	0.97
Eubacterium eligens ATCC 27750 chromosome	59171	Bacteria	Firmicutes	Clostridia	Clostridiales	Eubacteriaceae	Eubacterium	Eubacterium eligens	2004	0.92
Eubacterium limosum KIST612 chromosome	59777	Bacteria	Firmicutes	Clostridia	Clostridiales	Eubacteriaceae	Eubacterium	Eubacterium limosum	4579	0.97
Eubacterium rectale ATCC 33656	59169	Bacteria	Firmicutes	Clostridia	Clostridiales	Eubacteriaceae	Eubacterium	Eubacterium rectale	3621	0.93
Exiguobacterium sp. AT1b chromosome	59093	Bacteria	Firmicutes	Bacilli	Bacillales		Exiguobacterium	Exiguobacterium sp. AT1b	3020	0.97
Exiguobacterium sibiricum 255-15 chromosome	58053	Bacteria	Firmicutes	Bacilli	Bacillales		Exiguobacterium	Exiguobacterium sibiricum	3007	0.95
Ferrimonas balearica DSM 9799 chromosome	53371	Bacteria	Proteobacteria	Gammaproteobacteria	Alteromonadales	Ferrimonadaceae	Ferrimonas	Ferrimonas balearica	3782	0.98
Ferroglobus placidus DSM 10642 chromosome	40863	Archaea	Euryarchaeota	Archaeoglobi	Archaeoglobales	Archaeoglobaceae	Ferroglobus	Ferroglobus placidus	2480	0.96
Fervidobacterium nodosum Rt17-B1 chromosome	58625	Bacteria	Thermotogae	Thermotogae	Thermotogales	Thermotogaceae	Fervidobacterium	Fervidobacterium nodosum	1750	0.95
Fibrobacter succinogenes subsp. succinogenes S85 chromosome	41169								3085	0.98
Finegoldia magna ATCC 29328 chromosome	58867	Bacteria	Firmicutes	Clostridia	Clostridiales	Clostridiales Family XI. Incertae Sedis	Finegoldia	Finegoldia magna	1631	0.89
Flavobacteriaceae bacterium 3519-10	59413	Bacteria	Bacteroidetes	Flavobacteriia	Flavobacteriales	Flavobacteriaceae		Flavobacteriaceae bacterium 3519-10	2534	0.58
Maribacter sp. HTCC2170 chromosome	51877	Bacteria	Bacteroidetes	Flavobacteriia	Flavobacteriales	Flavobacteriaceae	Maribacter	Maribacter sp. HTCC2170	3411	0.97
Flavobacterium branchiophilum FL-15	73421	Bacteria	Bacteroidetes	Flavobacteriia	Flavobacteriales	Flavobacteriaceae	Flavobacterium	Flavobacterium branchiophilum	2867	0.94
Flavobacterium johnsoniae UW101 chromosome	58493	Bacteria	Bacteroidetes	Flavobacteriia	Flavobacteriales	Flavobacteriaceae	Flavobacterium	Flavobacterium johnsoniae	5017	0.97
Flavobacterium psychrophilum JIP0286 chromosome	61627	Bacteria	Bacteroidetes	Flavobacteriia	Flavobacteriales	Flavobacteriaceae	Flavobacterium	Flavobacterium psychrophilum	2412	0.93
Flexistipes sinusarabici DSM 4947 chromosome	68147	Bacteria	Deferribacteres	Deferribacteres	Deferribacterales	Deferribacteraceae	Flexistipes	Flexistipes sinusarabici	2261	0.91
Fluviicola taffensis DSM 16823 chromosome	65271	Bacteria	Bacteroidetes	Flavobacteriia	Flavobacteriales	Cryomorphaceae	Fluviicola	Fluviicola taffensis	4033	0.96
Francisella sp. TX077308 chromosome	68321	Bacteria	Proteobacteria	Gammaproteobacteria	Thiotrichales	Francisellaceae	Francisella	Francisella sp. TX077308	1976	0.95
Francisella novicida U112 chromosome	58499	Bacteria	Proteobacteria	Gammaproteobacteria	Thiotrichales	Francisellaceae	Francisella	Francisella novicida	1719	0.89
Francisella philomiragia subsp. philomiragia ATCC 25017 chromosome	59105	Bacteria	Proteobacteria	Gammaproteobacteria	Thiotrichales	Francisellaceae	Francisella	Francisella philomiragia	1911	0.92
Francisella tularensis subsp. tularensis FSC198 chromosome	58693	Bacteria	Proteobacteria	Gammaproteobacteria	Thiotrichales	Francisellaceae	Francisella	Francisella tularensis	1605	0.84
Francisella tularensis subsp. tularensis SCHU S4 chromosome	57589	Bacteria	Proteobacteria	Gammaproteobacteria	Thiotrichales	Francisellaceae	Francisella	Francisella tularensis	1604	0.84
Francisella tularensis subsp. tularensis WY96-3418 chromosome	58811	Bacteria	Proteobacteria	Gammaproteobacteria	Thiotrichales	Francisellaceae	Francisella	Francisella tularensis	1634	0.92
Francisella tularensis subsp. holarctica FTNF002-00 chromosome	58999	Bacteria	Proteobacteria	Gammaproteobacteria	Thiotrichales	Francisellaceae	Francisella	Francisella tularensis	1581	0.94
Francisella tularensis subsp. holarctica LVS chromosome	58595	Bacteria	Proteobacteria	Gammaproteobacteria	Thiotrichales	Francisellaceae	Francisella	Francisella tularensis	1754	0.92
Francisella tularensis subsp. holarctica OSU18 chromosome	58687	Bacteria	Proteobacteria	Gammaproteobacteria	Thiotrichales	Francisellaceae	Francisella	Francisella tularensis	1555	0.8
Francisella tularensis subsp. mediasiatica FSC147 chromosome	58939	Bacteria	Proteobacteria	Gammaproteobacteria	Thiotrichales	Francisellaceae	Francisella	Francisella tularensis	1406	0.88
Frankia sp. CcI3 chromosome	58397	Bacteria	Actinobacteria	Actinobacteria	Actinomycetales	Frankiaceae	Frankia	Frankia sp. CcI3	4499	0.95
Frankia sp. EAN1pec chromosome	58367	Bacteria	Actinobacteria	Actinobacteria	Actinomycetales	Frankiaceae	Frankia	Frankia sp. EAN1pec	7191	0.97
Frankia sp. EuI1c chromosome	42615	Bacteria	Actinobacteria	Actinobacteria	Actinomycetales	Frankiaceae	Frankia	Frankia sp. EuI1c	7083	0.96
Frankia alni ACN14a chromosome	58695	Bacteria	Actinobacteria	Actinobacteria	Actinomycetales	Frankiaceae	Frankia	Frankia alni	6707	0.95
Frankia symbiont of Datisca glomerata chromosome	46257	Bacteria	Actinobacteria	Actinobacteria	Actinomycetales	Frankiaceae	Frankia	Frankia symbiont of Datisca glomerata	4202	0.95
Fusobacterium nucleatum subsp. nucleatum ATCC 25586 chromosome	57885	Bacteria	Fusobacteria	Fusobacteriia	Fusobacteriales	Fusobacteriaceae	Fusobacterium	Fusobacterium nucleatum	2063	0.91
Gallibacterium anatis UMN179 chromosome	66567	Bacteria	Proteobacteria	Gammaproteobacteria	Pasteurellales	Pasteurellaceae	Gallibacterium	Gallibacterium anatis	2494	0.94
Gallionella capsiferriformans ES-2 chromosome	51505	Bacteria	Proteobacteria	Betaproteobacteria	Gallionellales	Gallionellaceae	Gallionella	Gallionella capsiferriformans	2894	0.95
Gardnerella vaginalis 409-05 chromosome	43211	Bacteria	Actinobacteria	Actinobacteria	Bifidobacteriales	Bifidobacteriaceae	Gardnerella	Gardnerella vaginalis	1263	0.92
Gardnerella vaginalis ATCC 14019 chromosome	55487	Bacteria	Actinobacteria	Actinobacteria	Bifidobacteriales	Bifidobacteriaceae	Gardnerella	Gardnerella vaginalis	1365	0.93
Gemmatimonas aurantiaca T-27	58813	Bacteria	Gemmatimonadetes	Gemmatimonadetes	Gemmatimonadales	Gemmatimonadaceae	Gemmatimonas	Gemmatimonas aurantiaca	3935	0.94
Geobacillus sp. C56-T3 chromosome	49467	Bacteria	Firmicutes	Bacilli	Bacillales	Bacillaceae	Geobacillus	Geobacillus sp. C56-T3	3315	0.97
Geobacillus sp. WCH70 chromosome	59045	Bacteria	Firmicutes	Bacilli	Bacillales	Bacillaceae	Geobacillus	Geobacillus sp. WCH70	3128	0.97
Geobacillus sp. Y412MC52 chromosome	55381	Bacteria	Firmicutes	Bacilli	Bacillales	Bacillaceae	Geobacillus	Geobacillus sp. Y412MC52	3420	0.95
Geobacillus sp. Y412MC61 chromosome	41171	Bacteria	Firmicutes	Bacilli	Bacillales	Bacillaceae	Geobacillus	Geobacillus sp. Y412MC61	3407	0.97
Geobacillus sp. Y4.1MC1 chromosome	55779	Bacteria	Firmicutes	Bacilli	Bacillales	Bacillaceae	Geobacillus	Geobacillus sp. Y4.1MC1	3605	0.97
Geobacillus kaustophilus HTA426 chromosome	58227	Bacteria	Firmicutes	Bacilli	Bacillales	Bacillaceae	Geobacillus	Geobacillus kaustophilus	3497	0.98
Geobacillus thermodenitrificans NG80-2 chromosome	58829	Bacteria	Firmicutes	Bacilli	Bacillales	Bacillaceae	Geobacillus	Geobacillus thermodenitrificans	3392	0.98
Geobacillus thermoglucosidasius C56-YS93 chromosome	48129	Bacteria	Firmicutes	Bacilli	Bacillales	Bacillaceae	Geobacillus	Geobacillus thermoglucosidasius	3676	0.97
Geobacter sp. FRC-32 chromosome	58543	Bacteria	Proteobacteria	Deltaproteobacteria	Desulfuromonadales	Geobacteraceae	Geobacter	Geobacter daltonii	3798	0.96
Geobacter sp. M18 chromosome	55771	Bacteria	Proteobacteria	Deltaproteobacteria	Desulfuromonadales	Geobacteraceae	Geobacter	Geobacter sp. M18	4434	0.97
Geobacter sp. M21 chromosome	59037	Bacteria	Proteobacteria	Deltaproteobacteria	Desulfuromonadales	Geobacteraceae	Geobacter	Geobacter sp. M21	4080	0.96
Geobacter bemidjiensis Bem chromosome	58749	Bacteria	Proteobacteria	Deltaproteobacteria	Desulfuromonadales	Geobacteraceae	Geobacter	Geobacter bemidjiensis	4057	0.97
Geobacter lovleyi SZ chromosome	58713	Bacteria	Proteobacteria	Deltaproteobacteria	Desulfuromonadales	Geobacteraceae	Geobacter	Geobacter lovleyi	3606	0.98
Geobacter metallireducens GS-15 chromosome	57731	Bacteria	Proteobacteria	Deltaproteobacteria	Desulfuromonadales	Geobacteraceae	Geobacter	Geobacter metallireducens	3551	0.95
Geobacter sulfurreducens PCA chromosome	57743	Bacteria	Proteobacteria	Deltaproteobacteria	Desulfuromonadales	Geobacteraceae	Geobacter	Geobacter sulfurreducens	3432	0.98
Geobacter uraniireducens Rf4 chromosome	58475	Bacteria	Proteobacteria	Deltaproteobacteria	Desulfuromonadales	Geobacteraceae	Geobacter	Geobacter uraniireducens	4358	0.98
Geodermatophilus obscurus DSM 43160 chromosome	43725	Bacteria	Actinobacteria	Actinobacteria	Actinomycetales	Geodermatophilaceae	Geodermatophilus	Geodermatophilus obscurus	4810	0.92
Glaciecola sp. 4H-3-7+YE-5 chromosome	66595	Bacteria	Proteobacteria	Gammaproteobacteria	Alteromonadales	Alteromonadaceae	Glaciecola	Glaciecola sp. 4H-3-7+YE-5	4233	0.98
Glaciecola nitratireducens FR1064 chromosome	73759	Bacteria	Proteobacteria	Gammaproteobacteria	Alteromonadales	Alteromonadaceae	Glaciecola	Glaciecola nitratireducens	3654	0.98
Gloeobacter violaceus PCC 7421 chromosome	58011	Bacteria	Cyanobacteria	Gloeobacteria	Gloeobacterales		Gloeobacter	Gloeobacter violaceus	4430	0.95
Gluconacetobacter diazotrophicus PAl 5 chromosome	59075								3472	0.95
Gluconacetobacter diazotrophicus PAl 5 chromosome	61587	Bacteria	Proteobacteria	Alphaproteobacteria	Rhodospirillales	Acetobacteraceae	Gluconacetobacter	Gluconacetobacter diazotrophicus	3777	0.89
Gluconacetobacter xylinus NBRC 3288	46523	Bacteria	Proteobacteria	Alphaproteobacteria	Rhodospirillales	Acetobacteraceae	Gluconacetobacter	Gluconacetobacter xylinus	2811	0.95
Gluconobacter oxydans 621H chromosome	58239	Bacteria	Proteobacteria	Alphaproteobacteria	Rhodospirillales	Acetobacteraceae	Gluconobacter	Gluconobacter oxydans	2432	0.93
Gordonia bronchialis DSM 43247 chromosome	41403	Bacteria	Actinobacteria	Actinobacteria	Actinomycetales	Gordoniaceae	Gordonia	Gordonia bronchialis	4616	0.96
Gramella forsetii KT0803 chromosome	58881	Bacteria	Bacteroidetes	Flavobacteriia	Flavobacteriales	Flavobacteriaceae	Gramella	Gramella forsetii	3584	0.87
Granulibacter bethesdensis CGDNIH1 chromosome	58661	Bacteria	Proteobacteria	Alphaproteobacteria	Rhodospirillales	Acetobacteraceae	Granulibacter	Granulibacter bethesdensis	2433	0.77
Haemophilus ducreyi 35000HP chromosome	57625	Bacteria	Proteobacteria	Gammaproteobacteria	Pasteurellales	Pasteurellaceae	Haemophilus	Haemophilus ducreyi	1717	0.94
Haemophilus influenzae 86-028NP chromosome	58093	Bacteria	Proteobacteria	Gammaproteobacteria	Pasteurellales	Pasteurellaceae	Haemophilus	Haemophilus influenzae	1792	0.91
Haemophilus influenzae F3031 chromosome	62123	Bacteria	Proteobacteria	Gammaproteobacteria	Pasteurellales	Pasteurellaceae	Haemophilus	Haemophilus influenzae	1770	0.91
Haemophilus influenzae F3047 chromosome	62097	Bacteria	Proteobacteria	Gammaproteobacteria	Pasteurellales	Pasteurellaceae	Haemophilus	Haemophilus influenzae	1786	0.93
Haemophilus influenzae PittEE chromosome	58591	Bacteria	Proteobacteria	Gammaproteobacteria	Pasteurellales	Pasteurellaceae	Haemophilus	Haemophilus influenzae	1613	0.94
Haemophilus influenzae PittGG chromosome	58593	Bacteria	Proteobacteria	Gammaproteobacteria	Pasteurellales	Pasteurellaceae	Haemophilus	Haemophilus influenzae	1661	0.93
Haemophilus influenzae Rd KW20 chromosome	57771	Bacteria	Proteobacteria	Gammaproteobacteria	Pasteurellales	Pasteurellaceae	Haemophilus	Haemophilus influenzae	1657	0.94
Haemophilus parainfluenzae T3T1	72801	Bacteria	Proteobacteria	Gammaproteobacteria	Pasteurellales	Pasteurellaceae	Haemophilus	Haemophilus parainfluenzae	1975	0.95
Haemophilus parasuis SH0165 chromosome	59273	Bacteria	Proteobacteria	Gammaproteobacteria	Pasteurellales	Pasteurellaceae	Haemophilus	Haemophilus parasuis	2021	0.96
Haemophilus somnus 129PT chromosome	57929	Bacteria	Proteobacteria	Gammaproteobacteria	Pasteurellales	Pasteurellaceae	Histophilus	Histophilus somni	1792	0.94
Haemophilus somnus 2336 chromosome	57979	Bacteria	Proteobacteria	Gammaproteobacteria	Pasteurellales	Pasteurellaceae	Histophilus	Histophilus somni	1980	0.93
Hahella chejuensis KCTC 2396 chromosome	58483	Bacteria	Proteobacteria	Gammaproteobacteria	Oceanospirillales	Hahellaceae	Hahella	Hahella chejuensis	6773	0.98
Halalkalicoccus jeotgali B3 chromosome	50305	Archaea	Euryarchaeota	Halobacteria	Halobacteriales	Halobacteriaceae	Halalkalicoccus	Halalkalicoccus jeotgali	3035	0.94
Haliangium ochraceum DSM 14365 chromosome	41425	Bacteria	Proteobacteria	Deltaproteobacteria	Myxococcales	Kofleriaceae	Haliangium	Haliangium ochraceum	6719	0.95
Haliscomenobacter hydrossis DSM 1100 chromosome	66777	Bacteria	Bacteroidetes	Sphingobacteriia	Sphingobacteriales	Saprospiraceae	Haliscomenobacter	Haliscomenobacter hydrossis	6451	0.97
Haloarcula hispanica ATCC 33960 chromosome II	72475	Archaea	Euryarchaeota	Halobacteria	Halobacteriales	Halobacteriaceae	Haloarcula	Haloarcula hispanica	456	0.8
Haloarcula hispanica ATCC 33960 chromosome I	72475	Archaea	Euryarchaeota	Halobacteria	Halobacteriales	Halobacteriaceae	Haloarcula	Haloarcula hispanica	3041	0.96
Haloarcula marismortui ATCC 43049 chromosome II	57719	Archaea	Euryarchaeota	Halobacteria	Halobacteriales	Halobacteriaceae	Haloarcula	Haloarcula marismortui	281	0.7
Haloarcula marismortui ATCC 43049 chromosome I	57719	Archaea	Euryarchaeota	Halobacteria	Halobacteriales	Halobacteriaceae	Haloarcula	Haloarcula marismortui	3134	0.9
Halobacterium sp. NRC-1 chromosome	57769	Archaea	Euryarchaeota	Halobacteria	Halobacteriales	Halobacteriaceae	Halobacterium	Halobacterium salinarum	2075	0.88
Halobacterium salinarum R1	61571	Archaea	Euryarchaeota	Halobacteria	Halobacteriales	Halobacteriaceae	Halobacterium	Halobacterium salinarum	2110	0.91
Haloferax volcanii DS2 chromosome	46845	Archaea	Euryarchaeota	Halobacteria	Halobacteriales	Halobacteriaceae	Haloferax	Haloferax volcanii	2945	0.93
Halogeometricum borinquense DSM 11551 chromosome	54919	Archaea	Euryarchaeota	Halobacteria	Halobacteriales	Halobacteriaceae	Halogeometricum	Halogeometricum borinquense	2893	0.94
Halomicrobium mukohataei DSM 12286 chromosome	59107	Archaea	Euryarchaeota	Halobacteria	Halobacteriales	Halobacteriaceae	Halomicrobium	Halomicrobium mukohataei	3173	0.92
Halomonas elongata DSM 2581 chromosome	52781	Bacteria	Proteobacteria	Gammaproteobacteria	Oceanospirillales	Halomonadaceae	Halomonas	Halomonas elongata	3474	0.97
Halopiger xanaduensis SH-6 chromosome	68105	Archaea	Euryarchaeota	Halobacteria	Halobacteriales	Halobacteriaceae	Halopiger	Halopiger xanaduensis	3588	0.88
Haloquadratum walsbyi DSM 16790	58673	Archaea	Euryarchaeota	Halobacteria	Halobacteriales	Halobacteriaceae	Haloquadratum	Haloquadratum walsbyi	2610	0.97
Halorhabdus utahensis DSM 12940 chromosome	59189	Archaea	Euryarchaeota	Halobacteria	Halobacteriales	Halobacteriaceae	Halorhabdus	Halorhabdus utahensis	2998	0.95
Halorhodospira halophila SL1 chromosome	58473	Bacteria	Proteobacteria	Gammaproteobacteria	Chromatiales	Ectothiorhodospiraceae	Halorhodospira	Halorhodospira halophila	2407	0.93
Halorubrum lacusprofundi ATCC 49239 chromosome 2	58807	Archaea	Euryarchaeota	Halobacteria	Halobacteriales	Halobacteriaceae	Halorubrum	Halorubrum lacusprofundi	473	0.8
Halorubrum lacusprofundi ATCC 49239 chromosome 1	58807	Archaea	Euryarchaeota	Halobacteria	Halobacteriales	Halobacteriaceae	Halorubrum	Halorubrum lacusprofundi	2711	0.9
Haloterrigena turkmenica DSM 5511 chromosome	43501	Archaea	Euryarchaeota	Halobacteria	Halobacteriales	Halobacteriaceae	Haloterrigena	Haloterrigena turkmenica	3739	0.94
Halothermothrix orenii H 168 chromosome	58585	Bacteria	Firmicutes	Clostridia	Halanaerobiales	Halanaerobiaceae	Halothermothrix	Halothermothrix orenii	2342	0.92
Halothiobacillus neapolitanus c2 chromosome	41317	Bacteria	Proteobacteria	Gammaproteobacteria	Chromatiales	Halothiobacillaceae	Halothiobacillus	Halothiobacillus neapolitanus	2357	0.95
Helicobacter acinonychis str. Sheeba chromosome	58685	Bacteria	Proteobacteria	Epsilonproteobacteria	Campylobacterales	Helicobacteraceae	Helicobacter	Helicobacter acinonychis	1613	0.94
Helicobacter bizzozeronii CIII-1	68141	Bacteria	Proteobacteria	Epsilonproteobacteria	Campylobacterales	Helicobacteraceae	Helicobacter	Helicobacter bizzozeronii	1894	0.94
Helicobacter felis ATCC 49179 chromosome	61409	Bacteria	Proteobacteria	Epsilonproteobacteria	Campylobacterales	Helicobacteraceae	Helicobacter	Helicobacter felis	1654	0.93
Helicobacter hepaticus ATCC 51449 chromosome	57737	Bacteria	Proteobacteria	Epsilonproteobacteria	Campylobacterales	Helicobacteraceae	Helicobacter	Helicobacter hepaticus	1876	0.94
Helicobacter mustelae 12198 chromosome	46647	Bacteria	Proteobacteria	Epsilonproteobacteria	Campylobacterales	Helicobacteraceae	Helicobacter	Helicobacter mustelae	1398	0.92
Helicobacter pylori 26695 chromosome	57787								1573	0.87
Helicobacter pylori B38 chromosome	59415	Bacteria	Proteobacteria	Epsilonproteobacteria	Campylobacterales	Helicobacteraceae	Helicobacter	Helicobacter pylori	1382	0.9
Helicobacter pylori B8 chromosome	49873	Bacteria	Proteobacteria	Epsilonproteobacteria	Campylobacterales	Helicobacteraceae	Helicobacter	Helicobacter pylori	1702	0.89
Helicobacter pylori G27 chromosome	59305	Bacteria	Proteobacteria	Epsilonproteobacteria	Campylobacterales	Helicobacteraceae	Helicobacter	Helicobacter pylori	1493	0.91
Helicobacter pylori HPAG1 chromosome	58517	Bacteria	Proteobacteria	Epsilonproteobacteria	Campylobacterales	Helicobacteraceae	Helicobacter	Helicobacter pylori	1531	0.82
Helicobacter pylori J99 chromosome	57789	Bacteria	Proteobacteria	Epsilonproteobacteria	Campylobacterales	Helicobacteraceae	Helicobacter	Helicobacter pylori	1488	0.88
Helicobacter pylori P12 chromosome	59327	Bacteria	Proteobacteria	Epsilonproteobacteria	Campylobacterales	Helicobacteraceae	Helicobacter	Helicobacter pylori	1568	0.89
Helicobacter pylori PeCan4 chromosome	53539	Bacteria	Proteobacteria	Epsilonproteobacteria	Campylobacterales	Helicobacteraceae	Helicobacter	Helicobacter pylori	1555	0.87
Helicobacter pylori SJM180 chromosome	53541	Bacteria	Proteobacteria	Epsilonproteobacteria	Campylobacterales	Helicobacteraceae	Helicobacter	Helicobacter pylori	1581	0.87
Helicobacter pylori Shi470 chromosome	59165	Bacteria	Proteobacteria	Epsilonproteobacteria	Campylobacterales	Helicobacteraceae	Helicobacter	Helicobacter pylori	1568	0.91
Heliobacterium modesticaldum Ice1 chromosome	58279	Bacteria	Firmicutes	Clostridia	Clostridiales	Heliobacteriaceae	Heliobacterium	Heliobacterium modesticaldum	2999	0.96
Herbaspirillum seropedicae SmR1 chromosome	50427	Bacteria	Proteobacteria	Betaproteobacteria	Burkholderiales	Oxalobacteraceae	Herbaspirillum	Herbaspirillum seropedicae	4735	0.95
Herminiimonas arsenicoxydans chromosome	58291	Bacteria	Proteobacteria	Betaproteobacteria	Burkholderiales	Oxalobacteraceae	Herminiimonas	Herminiimonas arsenicoxydans	3295	0.97
Herpetosiphon aurantiacus DSM 785 chromosome	58599	Bacteria	Chloroflexi	Chloroflexi	Herpetosiphonales	Herpetosiphonaceae	Herpetosiphon	Herpetosiphon aurantiacus	4977	0.99
Hippea maritima DSM 10411 chromosome	65267	Bacteria	Proteobacteria	Deltaproteobacteria	Desulfurellales	Desulfurellaceae	Hippea	Hippea maritima	1677	0.83
Hirschia baltica ATCC 49814 chromosome	59365	Bacteria	Proteobacteria	Alphaproteobacteria	Rhodobacterales	Hyphomonadaceae	Hirschia	Hirschia baltica	3119	0.97
Hydrogenobacter thermophilus TK-6	45927								1893	0.94
Hydrogenobaculum sp. Y04AAS1 chromosome	58857	Bacteria	Aquificae	Aquificae	Aquificales	Aquificaceae	Hydrogenobaculum	Hydrogenobaculum sp. Y04AAS1	1629	0.89
Hyperthermus butylicus DSM 5456 chromosome	57755	Archaea	Crenarchaeota	Thermoprotei	Desulfurococcales	Pyrodictiaceae	Hyperthermus	Hyperthermus butylicus	1603	0.95
Hyphomicrobium sp. MC1	68453	Bacteria	Proteobacteria	Alphaproteobacteria	Rhizobiales	Hyphomicrobiaceae	Hyphomicrobium	Hyphomicrobium sp. MC1	4893	0.98
Hyphomicrobium denitrificans ATCC 51888 chromosome	50325	Bacteria	Proteobacteria	Alphaproteobacteria	Rhizobiales	Hyphomicrobiaceae	Hyphomicrobium	Hyphomicrobium denitrificans	3512	0.96
Hyphomonas neptunium ATCC 15444 chromosome	58433	Bacteria	Proteobacteria	Alphaproteobacteria	Rhodobacterales	Hyphomonadaceae	Hyphomonas	Hyphomonas neptunium	3505	0.96
Idiomarina loihiensis L2TR chromosome	58087	Bacteria	Proteobacteria	Gammaproteobacteria	Alteromonadales	Idiomarinaceae	Idiomarina	Idiomarina loihiensis	2628	0.96
Ignicoccus hospitalis KIN4I chromosome	58365	Archaea	Crenarchaeota	Thermoprotei	Desulfurococcales	Desulfurococcaceae	Ignicoccus	Ignicoccus hospitalis	1434	0.84
Ignisphaera aggregans DSM 17230 chromosome	51875	Archaea	Crenarchaeota	Thermoprotei	Desulfurococcales	Desulfurococcaceae	Ignisphaera	Ignisphaera aggregans	1930	0.95
Ilyobacter polytropus DSM 2926 chromosome	59769	Bacteria	Fusobacteria	Fusobacteriia	Fusobacteriales	Fusobacteriaceae	Ilyobacter	Ilyobacter polytropus	1889	0.95
Intrasporangium calvum DSM 43043 chromosome	61729	Bacteria	Actinobacteria	Actinobacteria	Actinomycetales	Intrasporangiaceae	Intrasporangium	Intrasporangium calvum	3563	0.92
Isoptericola variabilis 225 chromosome	67501	Bacteria	Actinobacteria	Actinobacteria	Actinomycetales	Promicromonosporaceae	Isoptericola	Isoptericola variabilis	2881	0.82
Isosphaera pallida ATCC 43644 chromosome	62207	Bacteria	Planctomycetes	Planctomycetia	Planctomycetales	Planctomycetaceae	Isosphaera	Isosphaera pallida	3690	0.97
Jannaschia sp. CCS1 chromosome	58147	Bacteria	Proteobacteria	Alphaproteobacteria	Rhodobacterales	Rhodobacteraceae	Jannaschia	Jannaschia sp. CCS1	4212	0.96
Janthinobacterium sp. Marseille chromosome	58603	Bacteria	Proteobacteria	Betaproteobacteria	Burkholderiales	Oxalobacteraceae	Janthinobacterium	Janthinobacterium sp. Marseille	3697	0.98
Jonesia denitrificans DSM 20603 chromosome	59053	Bacteria	Actinobacteria	Actinobacteria	Actinomycetales	Jonesiaceae	Jonesia	Jonesia denitrificans	2511	0.95
Kangiella koreensis DSM 16069 chromosome	59209	Bacteria	Proteobacteria	Gammaproteobacteria	Oceanospirillales	Alcanivoracaceae	Kangiella	Kangiella koreensis	2632	0.95
Ketogulonicigenium vulgare Y25 chromosome	59581	Bacteria	Proteobacteria	Alphaproteobacteria	Rhodobacterales	Rhodobacteraceae	Ketogulonicigenium	Ketogulonicigenium vulgare	2744	0.96
Kineococcus radiotolerans SRS30216 chromosome	58067	Bacteria	Actinobacteria	Actinobacteria	Actinomycetales	Kineosporiaceae	Kineococcus	Kineococcus radiotolerans	4480	0.87
Klebsiella pneumoniae 342 chromosome	59145	Bacteria	Proteobacteria	Gammaproteobacteria	Enterobacteriales	Enterobacteriaceae	Klebsiella	Klebsiella pneumoniae	5425	0.98
Klebsiella pneumoniae subsp. pneumoniae MGH 78578 chromosome	57619	Bacteria	Proteobacteria	Gammaproteobacteria	Enterobacteriales	Enterobacteriaceae	Klebsiella	Klebsiella pneumoniae	4776	0.98
Klebsiella pneumoniae NTUH-K2044 chromosome	59073	Bacteria	Proteobacteria	Gammaproteobacteria	Enterobacteriales	Enterobacteriaceae	Klebsiella	Klebsiella pneumoniae	4992	0.95
Klebsiella variicola At-22 chromosome	42113	Bacteria	Proteobacteria	Gammaproteobacteria	Enterobacteriales	Enterobacteriaceae	Klebsiella	Klebsiella variicola	5057	0.98
Kocuria rhizophila DC2201	59099	Bacteria	Actinobacteria	Actinobacteria	Actinomycetales	Micrococcaceae	Kocuria	Kocuria rhizophila	2357	0.76
Kosmotoga olearia TBF 19.5.1	59205	Bacteria	Thermotogae	Thermotogae	Thermotogales	Thermotogaceae	Kosmotoga	Kosmotoga olearia	2118	0.95
Kribbella flavida DSM 17836 chromosome	43465	Bacteria	Actinobacteria	Actinobacteria	Actinomycetales	Nocardioidaceae	Kribbella	Kribbella flavida	6943	0.97
Krokinobacter sp. 4H-3-7-5 chromosome	66593	Bacteria	Bacteroidetes	Flavobacteriia	Flavobacteriales	Flavobacteriaceae	Krokinobacter	Krokinobacter sp. 4H-3-7-5	2978	0.94
Kytococcus sedentarius DSM 20547 chromosome	59071	Bacteria	Actinobacteria	Actinobacteria	Actinomycetales	Dermacoccaceae	Kytococcus	Kytococcus sedentarius	2554	0.93
Lacinutrix sp. 5H-3-7-4 chromosome	68067	Bacteria	Bacteroidetes	Flavobacteriia	Flavobacteriales	Flavobacteriaceae	Lacinutrix	Lacinutrix sp. 5H-3-7-4	2967	0.88
Lactobacillus acidophilus 30SC chromosome	63605	Bacteria	Firmicutes	Bacilli	Lactobacillales	Lactobacillaceae	Lactobacillus	Lactobacillus acidophilus	2037	0.96
Lactobacillus acidophilus NCFM chromosome	57685	Bacteria	Firmicutes	Bacilli	Lactobacillales	Lactobacillaceae	Lactobacillus	Lactobacillus acidophilus	1864	0.85
Lactobacillus amylovorus GRL 1112 chromosome	61179	Bacteria	Firmicutes	Bacilli	Lactobacillales	Lactobacillaceae	Lactobacillus	Lactobacillus amylovorus	2054	0.93
Lactobacillus brevis ATCC 367	57989	Bacteria	Firmicutes	Bacilli	Lactobacillales	Lactobacillaceae	Lactobacillus	Lactobacillus brevis	2185	0.97
Lactobacillus buchneri NRRL B-30929 chromosome	66205	Bacteria	Firmicutes	Bacilli	Lactobacillales	Lactobacillaceae	Lactobacillus	Lactobacillus buchneri	2314	0.91
Lactobacillus casei ATCC 334 chromosome	57985	Bacteria	Firmicutes	Bacilli	Lactobacillales	Lactobacillaceae	Lactobacillus	Lactobacillus casei	2748	0.98
Lactobacillus casei BL23 chromosome	59237	Bacteria	Firmicutes	Bacilli	Lactobacillales	Lactobacillaceae	Lactobacillus	Lactobacillus casei	3015	0.98
Lactobacillus casei str. Zhang chromosome	50673	Bacteria	Firmicutes	Bacilli	Lactobacillales	Lactobacillaceae	Lactobacillus	Lactobacillus casei	2804	0.99
Lactobacillus crispatus ST1	48359	Bacteria	Firmicutes	Bacilli	Lactobacillales	Lactobacillaceae	Lactobacillus	Lactobacillus crispatus	2022	0.97
Lactobacillus delbrueckii subsp. bulgaricus ATCC 11842 chromosome	58647	Bacteria	Firmicutes	Bacilli	Lactobacillales	Lactobacillaceae	Lactobacillus	Lactobacillus delbrueckii	1529	0.91
Lactobacillus delbrueckii subsp. bulgaricus ATCC BAA-365 chromosome	57987	Bacteria	Firmicutes	Bacilli	Lactobacillales	Lactobacillaceae	Lactobacillus	Lactobacillus delbrueckii	1715	0.94
Lactobacillus delbrueckii subsp. bulgaricus ND02 chromosome	60621	Bacteria	Firmicutes	Bacilli	Lactobacillales	Lactobacillaceae	Lactobacillus	Lactobacillus delbrueckii	2012	0.94
Lactobacillus fermentum IFO 3956	58865	Bacteria	Firmicutes	Bacilli	Lactobacillales	Lactobacillaceae	Lactobacillus	Lactobacillus fermentum	1843	0.94
Lactobacillus gasseri ATCC 33323 chromosome	57687	Bacteria	Firmicutes	Bacilli	Lactobacillales	Lactobacillaceae	Lactobacillus	Lactobacillus gasseri	1755	0.65
Lactobacillus helveticus DPC 4571	58761	Bacteria	Firmicutes	Bacilli	Lactobacillales	Lactobacillaceae	Lactobacillus	Lactobacillus helveticus	1610	0.89
Lactobacillus johnsonii FI9785 chromosome	41735	Bacteria	Firmicutes	Bacilli	Lactobacillales	Lactobacillaceae	Lactobacillus	Lactobacillus johnsonii	1710	0.91
Lactobacillus johnsonii NCC 533	58029	Bacteria	Firmicutes	Bacilli	Lactobacillales	Lactobacillaceae	Lactobacillus	Lactobacillus johnsonii	1821	0.94
Lactobacillus kefiranofaciens ZW3 chromosome	67985	Bacteria	Firmicutes	Bacilli	Lactobacillales	Lactobacillaceae	Lactobacillus	Lactobacillus kefiranofaciens	1908	0.94
Lactobacillus plantarum JDM1	59361	Bacteria	Firmicutes	Bacilli	Lactobacillales	Lactobacillaceae	Lactobacillus	Lactobacillus plantarum	2948	0.98
Lactobacillus plantarum subsp. plantarum ST-III chromosome	53537	Bacteria	Firmicutes	Bacilli	Lactobacillales	Lactobacillaceae	Lactobacillus	Lactobacillus plantarum	2996	0.96
Lactobacillus plantarum WCFS1	62911	Bacteria	Firmicutes	Bacilli	Lactobacillales	Lactobacillaceae	Lactobacillus	Lactobacillus plantarum	3058	0.98
Lactobacillus reuteri DSM 20016 chromosome	58471	Bacteria	Firmicutes	Bacilli	Lactobacillales	Lactobacillaceae	Lactobacillus	Lactobacillus reuteri	1900	0.92
Lactobacillus reuteri JCM 1112	58875	Bacteria	Firmicutes	Bacilli	Lactobacillales	Lactobacillaceae	Lactobacillus	Lactobacillus reuteri	1820	0.9
Lactobacillus reuteri SD2112 chromosome	55357	Bacteria	Firmicutes	Bacilli	Lactobacillales	Lactobacillaceae	Lactobacillus	Lactobacillus reuteri	2246	0.93
Lactobacillus rhamnosus GG chromosome	59313								2913	0.97
Lactobacillus rhamnosus Lc 705 chromosome	59315	Bacteria	Firmicutes	Bacilli	Lactobacillales	Lactobacillaceae	Lactobacillus	Lactobacillus rhamnosus	2878	0.98
Lactobacillus ruminis ATCC 27782 chromosome	73417	Bacteria	Firmicutes	Bacilli	Lactobacillales	Lactobacillaceae	Lactobacillus	Lactobacillus ruminis	1862	0.93
Lactobacillus sakei subsp. sakei 23K chromosome	58281	Bacteria	Firmicutes	Bacilli	Lactobacillales	Lactobacillaceae	Lactobacillus	Lactobacillus sakei	1879	0.92
Lactobacillus salivarius UCC118 chromosome	58233	Bacteria	Firmicutes	Bacilli	Lactobacillales	Lactobacillaceae	Lactobacillus	Lactobacillus salivarius	1717	0.87
Lactobacillus sanfranciscensis TMW 1.1304 chromosome	72937	Bacteria	Firmicutes	Bacilli	Lactobacillales	Lactobacillaceae	Lactobacillus	Lactobacillus sanfranciscensis	1217	0.94
Lactococcus garvieae ATCC 49156	73413	Bacteria	Firmicutes	Bacilli	Lactobacillales	Streptococcaceae	Lactococcus	Lactococcus garvieae	1947	0.95
Lactococcus lactis subsp. lactis Il1403 chromosome	57671	Bacteria	Firmicutes	Bacilli	Lactobacillales	Streptococcaceae	Lactococcus	Lactococcus lactis	2321	0.95
Lactococcus lactis subsp. lactis KF147 chromosome	42831	Bacteria	Firmicutes	Bacilli	Lactobacillales	Streptococcaceae	Lactococcus	Lactococcus lactis	2444	0.94
Lactococcus lactis subsp. cremoris MG1363 chromosome	58837	Bacteria	Firmicutes	Bacilli	Lactobacillales	Streptococcaceae	Lactococcus	Lactococcus lactis	2434	0.94
Lactococcus lactis subsp. cremoris SK11	57983	Bacteria	Firmicutes	Bacilli	Lactobacillales	Streptococcaceae	Lactococcus	Lactococcus lactis	2384	0.91
Laribacter hongkongensis HLHK9	59265	Bacteria	Proteobacteria	Betaproteobacteria	Neisseriales	Neisseriaceae	Laribacter	Laribacter hongkongensis	3235	0.97
Lawsonia intracellularis PHEMN1-00 chromosome	61575	Bacteria	Proteobacteria	Deltaproteobacteria	Desulfovibrionales	Desulfovibrionaceae	Lawsonia	Lawsonia intracellularis	1183	0.85
Leadbetterella byssophila DSM 17132 chromosome	60161	Bacteria	Bacteroidetes	Cytophagia	Cytophagales	Cytophagaceae	Leadbetterella	Leadbetterella byssophila	3465	0.94
Legionella longbeachae NSW150 chromosome	46099	Bacteria	Proteobacteria	Gammaproteobacteria	Legionellales	Legionellaceae	Legionella	Legionella longbeachae	3403	0.96
Legionella pneumophila 230099 Alcoy chromosome	48801	Bacteria	Proteobacteria	Gammaproteobacteria	Legionellales	Legionellaceae	Legionella	Legionella pneumophila	3190	0.96
Legionella pneumophila str. Corby chromosome	58733	Bacteria	Proteobacteria	Gammaproteobacteria	Legionellales	Legionellaceae	Legionella	Legionella pneumophila	3204	0.96
Legionella pneumophila str. Lens	58209	Bacteria	Proteobacteria	Gammaproteobacteria	Legionellales	Legionellaceae	Legionella	Legionella pneumophila	2878	0.97
Legionella pneumophila str. Paris	58211	Bacteria	Proteobacteria	Gammaproteobacteria	Legionellales	Legionellaceae	Legionella	Legionella pneumophila	3027	0.96
Legionella pneumophila subsp. pneumophila str. Philadelphia 1 chromosome	57609	Bacteria	Proteobacteria	Gammaproteobacteria	Legionellales	Legionellaceae	Legionella	Legionella pneumophila	2943	0.84
Leifsonia xyli subsp. xyli str. CTCB07 chromosome	57759	Bacteria	Actinobacteria	Actinobacteria	Actinomycetales	Microbacteriaceae	Leifsonia	Leifsonia xyli	2030	0.89
Leptospira biflexa serovar Patoc strain 'Patoc 1 (Ames)' chromosome I	58511	Bacteria	Spirochaetes	Spirochaetia	Spirochaetales	Leptospiraceae	Leptospira	Leptospira biflexa	3277	0.97
Leptospira biflexa serovar Patoc strain 'Patoc 1 (Ames)' chromosome II	58511	Bacteria	Spirochaetes	Spirochaetia	Spirochaetales	Leptospiraceae	Leptospira	Leptospira biflexa	266	0.69
Leptospira biflexa serovar Patoc strain 'Patoc 1 (Paris)' chromosome I	58993	Bacteria	Spirochaetes	Spirochaetia	Spirochaetales	Leptospiraceae	Leptospira	Leptospira biflexa	3391	0.95
Leptospira biflexa serovar Patoc strain 'Patoc 1 (Paris)' chromosome II	58993	Bacteria	Spirochaetes	Spirochaetia	Spirochaetales	Leptospiraceae	Leptospira	Leptospira biflexa	276	0.61
Leptospira borgpetersenii serovar Hardjo-bovis str. JB197 chromosome 1	58509	Bacteria	Spirochaetes	Spirochaetia	Spirochaetales	Leptospiraceae	Leptospira	Leptospira borgpetersenii	2645	0.96
Leptospira borgpetersenii serovar Hardjo-bovis JB197 chromosome chromosome 2	58509	Bacteria	Spirochaetes	Spirochaetia	Spirochaetales	Leptospiraceae	Leptospira	Leptospira borgpetersenii	235	0.76
Leptospira borgpetersenii serovar Hardjo-bovis str. L550 chromosome 1	58507	Bacteria	Spirochaetes	Spirochaetia	Spirochaetales	Leptospiraceae	Leptospira	Leptospira borgpetersenii	2703	0.96
Leptospira borgpetersenii serovar Hardjo-bovis L550 chromosome chromosome 2	58507	Bacteria	Spirochaetes	Spirochaetia	Spirochaetales	Leptospiraceae	Leptospira	Leptospira borgpetersenii	242	0.73
Leptospira interrogans serovar Copenhageni str. Fiocruz L1-130 chromosome I	58065	Bacteria	Spirochaetes	Spirochaetia	Spirochaetales	Leptospiraceae	Leptospira	Leptospira interrogans	3399	0.85
Leptospira interrogans serovar Copenhageni str. Fiocruz L1-130 chromosome II	58065	Bacteria	Spirochaetes	Spirochaetia	Spirochaetales	Leptospiraceae	Leptospira	Leptospira interrogans	268	0.53
Leptospira interrogans serovar Lai str. 56601 chromosome chromosome I	57881	Bacteria	Spirochaetes	Spirochaetia	Spirochaetales	Leptospiraceae	Leptospira	Leptospira interrogans	3409	0.93
Leptospira interrogans serovar Lai str. 56601 chromosome II	57881	Bacteria	Spirochaetes	Spirochaetia	Spirochaetales	Leptospiraceae	Leptospira	Leptospira interrogans	293	0.77
Leptothrix cholodnii SP-6 chromosome	58971	Bacteria	Proteobacteria	Betaproteobacteria	Burkholderiales		Leptothrix	Leptothrix cholodnii	4363	0.96
Leptotrichia buccalis C-1013-b chromosome	59211	Bacteria	Fusobacteria	Fusobacteriia	Fusobacteriales	Leptotrichiaceae	Leptotrichia	Leptotrichia buccalis	2220	0.89
Leuconostoc sp. C2 chromosome	68743	Bacteria	Firmicutes	Bacilli	Lactobacillales	Leuconostocaceae	Leuconostoc	Leuconostoc sp. C2	1855	0.96
Leuconostoc citreum KM20	58481	Bacteria	Firmicutes	Bacilli	Lactobacillales	Leuconostocaceae	Leuconostoc	Leuconostoc citreum	1702	0.92
Leuconostoc gasicomitatum LMG 18811	50385	Bacteria	Firmicutes	Bacilli	Lactobacillales	Leuconostocaceae	Leuconostoc	Leuconostoc gasicomitatum	1912	0.92
Leuconostoc kimchii IMSNU 11154 chromosome	48589	Bacteria	Firmicutes	Bacilli	Lactobacillales	Leuconostocaceae	Leuconostoc	Leuconostoc kimchii	2026	0.96
Leuconostoc mesenteroides subsp. mesenteroides ATCC 8293 chromosome	57919	Bacteria	Firmicutes	Bacilli	Lactobacillales	Leuconostocaceae	Leuconostoc	Leuconostoc mesenteroides	1970	0.98
Listeria innocua Clip11262	61567	Bacteria	Firmicutes	Bacilli	Bacillales	Listeriaceae	Listeria	Listeria innocua	2968	0.97
Listeria ivanovii subsp. ivanovii PAM 55	73473	Bacteria	Firmicutes	Bacilli	Bacillales	Listeriaceae	Listeria	Listeria ivanovii	2650	0.95
Listeria monocytogenes 08-5923	43727	Bacteria	Firmicutes	Bacilli	Bacillales	Listeriaceae	Listeria	Listeria monocytogenes	2966	0.96
Listeria monocytogenes Clip81459	59317	Bacteria	Firmicutes	Bacilli	Bacillales	Listeriaceae	Listeria	Listeria monocytogenes	2766	0.94
Listeria monocytogenes EGD-e	61583	Bacteria	Firmicutes	Bacilli	Bacillales	Listeriaceae	Listeria	Listeria monocytogenes	2846	0.94
Listeria monocytogenes HCC23 chromosome	59203	Bacteria	Firmicutes	Bacilli	Bacillales	Listeriaceae	Listeria	Listeria monocytogenes	2974	0.94
Listeria monocytogenes serotype 4b str. F2365 chromosome	57689	Bacteria	Firmicutes	Bacilli	Bacillales	Listeriaceae	Listeria	Listeria monocytogenes	2821	0.94
Listeria monocytogenes 08-5578 chromosome	43671	Bacteria	Firmicutes	Bacilli	Bacillales	Listeriaceae	Listeria	Listeria monocytogenes	3010	0.96
Listeria seeligeri serovar 12b str. SLCC3954 chromosome	46215	Bacteria	Firmicutes	Bacilli	Bacillales	Listeriaceae	Listeria	Listeria seeligeri	2710	0.97
Listeria welshimeri serovar 6b str. SLCC5334 chromosome	61605	Bacteria	Firmicutes	Bacilli	Bacillales	Listeriaceae	Listeria	Listeria welshimeri	2774	0.93
Lysinibacillus sphaericus C3-41 chromosome	58945	Bacteria	Firmicutes	Bacilli	Bacillales	Bacillaceae	Lysinibacillus	Lysinibacillus sphaericus	4584	0.98
Macrococcus caseolyticus JCSC5402	59003	Bacteria	Firmicutes	Bacilli	Bacillales	Staphylococcaceae	Macrococcus	Macrococcus caseolyticus	1951	0.92
Magnetococcus marinus MC-1 chromosome	57833	Bacteria	Proteobacteria	Alphaproteobacteria	Magnetococcales	Magnetococcaceae	Magnetococcus	Magnetococcus marinus	3716	0.97
Magnetospirillum magneticum AMB-1 chromosome	58527	Bacteria	Proteobacteria	Alphaproteobacteria	Rhodospirillales	Rhodospirillaceae	Magnetospirillum	Magnetospirillum magneticum	4561	0.94
Mahella australiensis 50-1 BON chromosome	66917	Bacteria	Firmicutes	Clostridia	Thermoanaerobacterales	Thermoanaerobacterales Family IV. Incertae Sedis	Mahella	Mahella australiensis	2870	0.95
Mannheimia succiniciproducens MBEL55E chromosome	58197	Bacteria	Proteobacteria	Gammaproteobacteria	Pasteurellales	Pasteurellaceae	Basfia	Mannheimia succiniciproducens	2370	0.83
Maricaulis maris MCS10 chromosome	58689	Bacteria	Proteobacteria	Alphaproteobacteria	Rhodobacterales	Hyphomonadaceae	Maricaulis	Maricaulis maris	3063	0.96
Marinithermus hydrothermalis DSM 14884 chromosome	65783	Bacteria	Deinococcus-Thermus	Deinococci	Thermales	Thermaceae	Marinithermus	Marinithermus hydrothermalis	2205	0.91
Marinobacter aquaeolei VT8 chromosome	59419	Bacteria	Proteobacteria	Gammaproteobacteria	Alteromonadales	Alteromonadaceae	Marinobacter	Marinobacter hydrocarbonoclasticus	3858	0.96
Marinomonas sp. MWYL1 chromosome	58715	Bacteria	Proteobacteria	Gammaproteobacteria	Oceanospirillales	Oceanospirillaceae	Marinomonas	Marinomonas sp. MWYL1	4439	0.96
Marinomonas mediterranea MMB-1 chromosome	64753	Bacteria	Proteobacteria	Gammaproteobacteria	Oceanospirillales	Oceanospirillaceae	Marinomonas	Marinomonas mediterranea	4121	0.97
Marinomonas posidonica IVIA-Po-181 chromosome	67323	Bacteria	Proteobacteria	Gammaproteobacteria	Oceanospirillales	Oceanospirillaceae	Marinomonas	Marinomonas posidonica	3491	0.95
Marivirga tractuosa DSM 4126 chromosome	60837	Bacteria	Bacteroidetes	Cytophagia	Cytophagales	Flammeovirgaceae	Marivirga	Marivirga tractuosa	3749	0.94
Megasphaera elsdenii DSM 20460	71135	Bacteria	Firmicutes	Negativicutes	Selenomonadales	Veillonellaceae	Megasphaera	Megasphaera elsdenii	2219	0.96
Meiothermus ruber DSM 1279 chromosome	46661	Bacteria	Deinococcus-Thermus	Deinococci	Thermales	Thermaceae	Meiothermus	Meiothermus ruber	3014	0.96
Meiothermus silvanus DSM 9946 chromosome	49485	Bacteria	Deinococcus-Thermus	Deinococci	Thermales	Thermaceae	Meiothermus	Meiothermus silvanus	3072	0.95
Melissococcus plutonius ATCC 35311 chromosome	66803	Bacteria	Firmicutes	Bacilli	Lactobacillales	Enterococcaceae	Melissococcus	Melissococcus plutonius	1742	0.92
Mesoplasma florum L1 chromosome	58055	Bacteria	Tenericutes	Mollicutes	Entomoplasmatales	Entomoplasmataceae	Mesoplasma	Mesoplasma florum	682	0.8
Mesorhizobium ciceri biovar biserrulae WSM1271 chromosome	62101	Bacteria	Proteobacteria	Alphaproteobacteria	Rhizobiales	Phyllobacteriaceae	Mesorhizobium	Mesorhizobium ciceri	5870	0.98
Mesorhizobium loti MAFF303099 chromosome	57601	Bacteria	Proteobacteria	Alphaproteobacteria	Rhizobiales	Phyllobacteriaceae	Mesorhizobium	Mesorhizobium loti	6743	0.97
Mesorhizobium opportunistum WSM2075 chromosome	40861	Bacteria	Proteobacteria	Alphaproteobacteria	Rhizobiales	Phyllobacteriaceae	Mesorhizobium	Mesorhizobium opportunistum	6508	0.97
Metallosphaera cuprina Ar-4 chromosome	66329	Archaea	Crenarchaeota	Thermoprotei	Sulfolobales	Sulfolobaceae	Metallosphaera	Metallosphaera cuprina	2029	0.95
Metallosphaera sedula DSM 5348 chromosome	58717	Archaea	Crenarchaeota	Thermoprotei	Sulfolobales	Sulfolobaceae	Metallosphaera	Metallosphaera sedula	2256	0.94
Methanobacterium sp. AL-21 chromosome	63623	Archaea	Euryarchaeota	Methanobacteria	Methanobacteriales	Methanobacteriaceae	Methanobacterium	Methanobacterium sp. AL-21	2493	0.86
Methanobacterium sp. SWAN-1 chromosome	67359	Archaea	Euryarchaeota	Methanobacteria	Methanobacteriales	Methanobacteriaceae	Methanobacterium	Methanobacterium sp. SWAN-1	2397	0.92
Methanobrevibacter ruminantium M1 chromosome	45857	Archaea	Euryarchaeota	Methanobacteria	Methanobacteriales	Methanobacteriaceae	Methanobrevibacter	Methanobrevibacter ruminantium	2217	0.92
Methanobrevibacter smithii ATCC 35061 chromosome	58827	Archaea	Euryarchaeota	Methanobacteria	Methanobacteriales	Methanobacteriaceae	Methanobrevibacter	Methanobrevibacter smithii	1793	0.83
Methanocaldococcus sp. FS406-22 chromosome	42499	Archaea	Euryarchaeota	Methanococci	Methanococcales	Methanocaldococcaceae	Methanocaldococcus	Methanocaldococcus sp. FS406-22	1804	0.92
Methanocaldococcus fervens AG86 chromosome	59347	Archaea	Euryarchaeota	Methanococci	Methanococcales	Methanocaldococcaceae	Methanocaldococcus	Methanocaldococcus fervens	1546	0.93
Methanocaldococcus infernus ME chromosome	48803	Archaea	Euryarchaeota	Methanococci	Methanococcales	Methanocaldococcaceae	Methanocaldococcus	Methanocaldococcus infernus	1441	0.91
Methanocaldococcus jannaschii DSM 2661 chromosome	57713	Archaea	Euryarchaeota	Methanococci	Methanococcales	Methanocaldococcaceae	Methanocaldococcus	Methanocaldococcus jannaschii	1714	0.74
Methanocaldococcus vulcanius M7 chromosome	41131	Archaea	Euryarchaeota	Methanococci	Methanococcales	Methanocaldococcaceae	Methanocaldococcus	Methanocaldococcus vulcanius	1727	0.89
Methanocella paludicola SANAE chromosome	42887	Archaea	Euryarchaeota	Methanomicrobia	Methanocellales	Methanocellaceae	Methanocella	Methanocella paludicola	3004	0.94
Methanococcoides burtonii DSM 6242	58023	Archaea	Euryarchaeota	Methanomicrobia	Methanosarcinales	Methanosarcinaceae	Methanococcoides	Methanococcoides burtonii	2273	0.95
Methanococcus aeolicus Nankai-3 chromosome	58823	Archaea	Euryarchaeota	Methanococci	Methanococcales	Methanococcaceae	Methanococcus	Methanococcus aeolicus	1490	0.9
Methanococcus maripaludis C5 chromosome	58741	Archaea	Euryarchaeota	Methanococci	Methanococcales	Methanococcaceae	Methanococcus	Methanococcus maripaludis	1813	0.92
Methanococcus maripaludis C6 chromosome	58947	Archaea	Euryarchaeota	Methanococci	Methanococcales	Methanococcaceae	Methanococcus	Methanococcus maripaludis	1826	0.95
Methanococcus maripaludis C7 chromosome	58847	Archaea	Euryarchaeota	Methanococci	Methanococcales	Methanococcaceae	Methanococcus	Methanococcus maripaludis	1788	0.93
Methanococcus maripaludis S2 chromosome	58035	Archaea	Euryarchaeota	Methanococci	Methanococcales	Methanococcaceae	Methanococcus	Methanococcus maripaludis	1722	0.91
Methanococcus vannielii SB chromosome	58767	Archaea	Euryarchaeota	Methanococci	Methanococcales	Methanococcaceae	Methanococcus	Methanococcus vannielii	1678	0.9
Methanococcus voltae A3 chromosome	49529	Archaea	Euryarchaeota	Methanococci	Methanococcales	Methanococcaceae	Methanococcus	Methanococcus voltae	1717	0.9
Methanocorpusculum labreanum Z chromosome	58785	Archaea	Euryarchaeota	Methanomicrobia	Methanomicrobiales	Methanocorpusculaceae	Methanocorpusculum	Methanocorpusculum labreanum	1741	0.92
Methanoculleus marisnigri JR1 chromosome	58561	Archaea	Euryarchaeota	Methanomicrobia	Methanomicrobiales	Methanomicrobiaceae	Methanoculleus	Methanoculleus marisnigri	2490	0.94
Methanohalobium evestigatum Z-7303 chromosome	49857	Archaea	Euryarchaeota	Methanomicrobia	Methanosarcinales	Methanosarcinaceae	Methanohalobium	Methanohalobium evestigatum	2148	0.91
Methanohalophilus mahii DSM 5219 chromosome	47313	Archaea	Euryarchaeota	Methanomicrobia	Methanosarcinales	Methanosarcinaceae	Methanohalophilus	Methanohalophilus mahii	1987	0.96
Methanoplanus petrolearius DSM 11571 chromosome	52695	Archaea	Euryarchaeota	Methanomicrobia	Methanomicrobiales	Methanomicrobiaceae	Methanoplanus	Methanoplanus petrolearius	2785	0.94
Methanopyrus kandleri AV19	57883	Archaea	Euryarchaeota	Methanopyri	Methanopyrales	Methanopyraceae	Methanopyrus	Methanopyrus kandleri	1687	0.89
Methanosaeta concilii GP6 chromosome	66207	Archaea	Euryarchaeota	Methanomicrobia	Methanosarcinales	Methanosaetaceae	Methanosaeta	Methanosaeta concilii	2829	0.97
Methanosaeta thermophila PT chromosome	58469	Archaea	Euryarchaeota	Methanomicrobia	Methanosarcinales	Methanosaetaceae	Methanosaeta	Methanosaeta thermophila	1696	0.96
Methanosalsum zhilinae DSM 4017 chromosome	68249	Archaea	Euryarchaeota	Methanomicrobia	Methanosarcinales	Methanosarcinaceae	Methanosalsum	Methanosalsum zhilinae	1976	0.94
Methanosarcina acetivorans C2A chromosome	57879	Archaea	Euryarchaeota	Methanomicrobia	Methanosarcinales	Methanosarcinaceae	Methanosarcina	Methanosarcina acetivorans	4540	0.94
Methanosarcina barkeri str. Fusaro chromosome	57715	Archaea	Euryarchaeota	Methanomicrobia	Methanosarcinales	Methanosarcinaceae	Methanosarcina	Methanosarcina barkeri	3606	0.97
Methanosarcina mazei Go1 chromosome	57893	Archaea	Euryarchaeota	Methanomicrobia	Methanosarcinales	Methanosarcinaceae	Methanosarcina	Methanosarcina mazei	3368	0.94
Methanosphaera stadtmanae DSM 3091 chromosome	58407	Archaea	Euryarchaeota	Methanobacteria	Methanobacteriales	Methanobacteriaceae	Methanosphaera	Methanosphaera stadtmanae	1535	0.86
Methanosphaerula palustris E1-9c chromosome	59193	Archaea	Euryarchaeota	Methanomicrobia	Methanomicrobiales	Methanoregulaceae	Methanosphaerula	Methanosphaerula palustris	2655	0.95
Methanospirillum hungatei JF-1 chromosome	58181	Archaea	Euryarchaeota	Methanomicrobia	Methanomicrobiales	Methanospirillaceae	Methanospirillum	Methanospirillum hungatei	3131	0.96
Methanothermobacter marburgensis str. Marburg chromosome	51637	Archaea	Euryarchaeota	Methanobacteria	Methanobacteriales	Methanobacteriaceae	Methanothermobacter	Methanothermobacter marburgensis	1753	0.96
Methanothermobacter thermautotrophicus str. Delta H chromosome	57877	Archaea	Euryarchaeota	Methanobacteria	Methanobacteriales	Methanobacteriaceae	Methanothermobacter	Methanothermobacter thermautotrophicus	1873	0.88
Methanothermococcus okinawensis IH1 chromosome	51535	Archaea	Euryarchaeota	Methanococci	Methanococcales	Methanococcaceae	Methanothermococcus	Methanothermococcus okinawensis	1585	0.84
Methanothermus fervidus DSM 2088 chromosome	60167	Archaea	Euryarchaeota	Methanobacteria	Methanobacteriales	Methanothermaceae	Methanothermus	Methanothermus fervidus	1283	0.88
Methanotorris igneus Kol 5 chromosome	67321	Archaea	Euryarchaeota	Methanococci	Methanococcales	Methanocaldococcaceae	Methanotorris	Methanotorris igneus	1772	0.9
Methylacidiphilum infernorum V4	59161	Bacteria	Verrucomicrobia		Methylacidiphilales	Methylacidiphilaceae	Methylacidiphilum	Methylacidiphilum infernorum	2472	0.75
Methylibium petroleiphilum PM1 chromosome	58085	Bacteria	Proteobacteria	Betaproteobacteria	Burkholderiales		Methylibium	Methylibium petroleiphilum	3819	0.93
Methylobacillus flagellatus KT	58049	Bacteria	Proteobacteria	Betaproteobacteria	Methylophilales	Methylophilaceae	Methylobacillus	Methylobacillus flagellatus	2753	0.95
Methylobacterium sp. 4-46 chromosome	58843	Bacteria	Proteobacteria	Alphaproteobacteria	Rhizobiales	Methylobacteriaceae	Methylobacterium	Methylobacterium sp. 4-46	6609	0.96
Methylobacterium extorquens CM4 chromosome	58933	Bacteria	Proteobacteria	Alphaproteobacteria	Rhizobiales	Methylobacteriaceae	Methylobacterium	Methylobacterium extorquens	5173	0.96
Methylobacterium extorquens AM1	57605	Bacteria	Proteobacteria	Alphaproteobacteria	Rhizobiales	Methylobacteriaceae	Methylobacterium	Methylobacterium extorquens	4953	0.96
Methylobacterium extorquens DM4	61617	Bacteria	Proteobacteria	Alphaproteobacteria	Rhizobiales	Methylobacteriaceae	Methylobacterium	Methylobacterium extorquens	5594	0.97
Methylobacterium extorquens PA1 chromosome	58821	Bacteria	Proteobacteria	Alphaproteobacteria	Rhizobiales	Methylobacteriaceae	Methylobacterium	Methylobacterium extorquens	4829	0.97
Methylobacterium nodulans ORS 2060 chromosome	59023	Bacteria	Proteobacteria	Alphaproteobacteria	Rhizobiales	Methylobacteriaceae	Methylobacterium	Methylobacterium nodulans	7355	0.96
Methylobacterium populi BJ001 chromosome	58937	Bacteria	Proteobacteria	Alphaproteobacteria	Rhizobiales	Methylobacteriaceae	Methylobacterium	Methylobacterium populi	5314	0.96
Methylobacterium radiotolerans JCM 2831 chromosome	58845	Bacteria	Proteobacteria	Alphaproteobacteria	Rhizobiales	Methylobacteriaceae	Methylobacterium	Methylobacterium radiotolerans	5686	0.93
Methylocella silvestris BL2 chromosome	59433	Bacteria	Proteobacteria	Alphaproteobacteria	Rhizobiales	Beijerinckiaceae	Methylocella	Methylocella silvestris	3818	0.97
Methylococcus capsulatus str. Bath chromosome	57607	Bacteria	Proteobacteria	Gammaproteobacteria	Methylococcales	Methylococcaceae	Methylococcus	Methylococcus capsulatus	2956	0.96
Methylomonas methanica MC09 chromosome	67363	Bacteria	Proteobacteria	Gammaproteobacteria	Methylococcales	Methylococcaceae	Methylomonas	Methylomonas methanica	4494	0.97
Methylotenera versatilis 301 chromosome	49469	Bacteria	Proteobacteria	Betaproteobacteria	Methylophilales	Methylophilaceae	Methylotenera	Methylotenera versatilis	2764	0.92
Methylotenera mobilis JLW8 chromosome	59373	Bacteria	Proteobacteria	Betaproteobacteria	Methylophilales	Methylophilaceae	Methylotenera	Methylotenera mobilis	2338	0.95
Methylovorus sp. MP688 chromosome	60723	Bacteria	Proteobacteria	Betaproteobacteria	Methylophilales	Methylophilaceae	Methylovorus	Methylovorus sp. MP688	2712	0.97
Methylovorus glucosetrophus SIP3-4 chromosome	59367	Bacteria	Proteobacteria	Betaproteobacteria	Methylophilales	Methylophilaceae	Methylovorus	Methylovorus glucosotrophus	2817	0.96
Micavibrio aeruginosavorus ARL-13 chromosome	73585	Bacteria	Proteobacteria	Alphaproteobacteria			Micavibrio	Micavibrio aeruginosavorus	2432	0.96
Microbacterium testaceum StLB037	62789	Bacteria	Actinobacteria	Actinobacteria	Actinomycetales	Microbacteriaceae	Microbacterium	Microbacterium testaceum	3676	0.88
Micrococcus luteus NCTC 2665 chromosome	59033	Bacteria	Actinobacteria	Actinobacteria	Actinomycetales	Micrococcaceae	Micrococcus	Micrococcus luteus	2236	0.82
Microcystis aeruginosa NIES-843 chromosome	59101	Bacteria	Cyanobacteria		Chroococcales		Microcystis	Microcystis aeruginosa	6312	0.96
Microlunatus phosphovorus NM-1	68055	Bacteria	Actinobacteria	Actinobacteria	Actinomycetales	Propionibacteriaceae	Microlunatus	Microlunatus phosphovorus	5338	0.97
Micromonospora sp. L5 chromosome	45895	Bacteria	Actinobacteria	Actinobacteria	Actinomycetales	Micromonosporaceae	Micromonospora	Micromonospora sp. L5	6150	0.92
Micromonospora aurantiaca ATCC 27029 chromosome	42501	Bacteria	Actinobacteria	Actinobacteria	Actinomycetales	Micromonosporaceae	Micromonospora	Micromonospora aurantiaca	6222	0.95
Mobiluncus curtisii ATCC 43063 chromosome	49695	Bacteria	Actinobacteria	Actinobacteria	Actinomycetales	Actinomycetaceae	Mobiluncus	Mobiluncus curtisii	1909	0.92
Moorella thermoacetica ATCC 39073 chromosome	58051	Bacteria	Firmicutes	Clostridia	Thermoanaerobacterales	Thermoanaerobacteraceae	Moorella	Moorella thermoacetica	2463	0.93
Muricauda ruestringensis DSM 13258 chromosome	72479	Bacteria	Bacteroidetes	Flavobacteriia	Flavobacteriales	Flavobacteriaceae	Muricauda	Muricauda ruestringensis	3432	0.96
Mycobacterium sp. JDM601 chromosome	67369	Bacteria	Actinobacteria	Actinobacteria	Actinomycetales	Mycobacteriaceae	Mycobacterium	Mycobacterium sp. JDM601	4346	0.97
Mycobacterium sp. JLS chromosome	58489	Bacteria	Actinobacteria	Actinobacteria	Actinomycetales	Mycobacteriaceae	Mycobacterium	Mycobacterium sp. JLS	5739	0.96
Mycobacterium sp. KMS chromosome	58491	Bacteria	Actinobacteria	Actinobacteria	Actinomycetales	Mycobacteriaceae	Mycobacterium	Mycobacterium sp. KMS	5460	0.95
Mycobacterium sp. MCS chromosome	58465	Bacteria	Actinobacteria	Actinobacteria	Actinomycetales	Mycobacteriaceae	Mycobacterium	Mycobacterium sp. MCS	5391	0.95
Mycobacterium africanum GM041182 chromosome	68839	Bacteria	Actinobacteria	Actinobacteria	Actinomycetales	Mycobacteriaceae	Mycobacterium	Mycobacterium africanum	3830	0.96
Mycobacterium avium 104 chromosome	57693	Bacteria	Actinobacteria	Actinobacteria	Actinomycetales	Mycobacteriaceae	Mycobacterium	Mycobacterium avium	5120	0.98
Mycobacterium avium subsp. paratuberculosis K-10	57699	Bacteria	Actinobacteria	Actinobacteria	Actinomycetales	Mycobacteriaceae	Mycobacterium	Mycobacterium avium	4350	0.94
Mycobacterium bovis AF212297 chromosome	57695	Bacteria	Actinobacteria	Actinobacteria	Actinomycetales	Mycobacteriaceae	Mycobacterium	Mycobacterium bovis	3918	0.96
Mycobacterium bovis BCG str. Pasteur 1173P2 chromosome	58781	Bacteria	Actinobacteria	Actinobacteria	Actinomycetales	Mycobacteriaceae	Mycobacterium	Mycobacterium bovis	3949	0.96
Mycobacterium bovis BCG str. Tokyo 172 chromosome	59281	Bacteria	Actinobacteria	Actinobacteria	Actinomycetales	Mycobacteriaceae	Mycobacterium	Mycobacterium bovis	3944	0.96
Mycobacterium gilvum PYR-GCK chromosome	59421	Bacteria	Actinobacteria	Actinobacteria	Actinomycetales	Mycobacteriaceae	Mycobacterium	Mycobacterium gilvum	5241	0.95
Mycobacterium leprae Br4923 chromosome	59293	Bacteria	Actinobacteria	Actinobacteria	Actinomycetales	Mycobacteriaceae	Mycobacterium	Mycobacterium leprae	1604	0.95
Mycobacterium leprae TN chromosome	57697	Bacteria	Actinobacteria	Actinobacteria	Actinomycetales	Mycobacteriaceae	Mycobacterium	Mycobacterium leprae	1605	0.96
Mycobacterium marinum M chromosome	59423	Bacteria	Actinobacteria	Actinobacteria	Actinomycetales	Mycobacteriaceae	Mycobacterium	Mycobacterium marinum	5423	0.97
Mycobacterium smegmatis str. MC2 155 chromosome	57701								6717	0.97
Mycobacterium tuberculosis CDC1551 chromosome	57775	Bacteria	Actinobacteria	Actinobacteria	Actinomycetales	Mycobacteriaceae	Mycobacterium	Mycobacterium tuberculosis	4189	0.95
Mycobacterium tuberculosis F11 chromosome	58417	Bacteria	Actinobacteria	Actinobacteria	Actinomycetales	Mycobacteriaceae	Mycobacterium	Mycobacterium tuberculosis	3941	0.95
Mycobacterium tuberculosis H37Ra chromosome	58853	Bacteria	Actinobacteria	Actinobacteria	Actinomycetales	Mycobacteriaceae	Mycobacterium	Mycobacterium tuberculosis	4034	0.96
Mycobacterium tuberculosis H37Rv complete genome - 1..4411532	57777								4018	0.96
Mycobacterium tuberculosis KZN 1435 chromosome	59069	Bacteria	Actinobacteria	Actinobacteria	Actinomycetales	Mycobacteriaceae	Mycobacterium	Mycobacterium tuberculosis	4059	0.95
Mycobacterium ulcerans Agy99 chromosome	62939	Bacteria	Actinobacteria	Actinobacteria	Actinomycetales	Mycobacteriaceae	Mycobacterium	Mycobacterium ulcerans	4160	0.76
Mycobacterium vanbaalenii PYR-1 chromosome	58463	Bacteria	Actinobacteria	Actinobacteria	Actinomycetales	Mycobacteriaceae	Mycobacterium	Mycobacterium vanbaalenii	5979	0.96
Mycoplasma agalactiae PG2 chromosome	61619	Bacteria	Tenericutes	Mollicutes	Mycoplasmatales	Mycoplasmataceae	Mycoplasma	Mycoplasma agalactiae	742	0.88
Mycoplasma agalactiae chromosome	46679	Bacteria	Tenericutes	Mollicutes	Mycoplasmatales	Mycoplasmataceae	Mycoplasma	Mycoplasma agalactiae	813	0.84
Mycoplasma arthritidis 158L3-1 chromosome	58005	Bacteria	Tenericutes	Mollicutes	Mycoplasmatales	Mycoplasmataceae	Mycoplasma	Mycoplasma arthritidis	631	0.89
Mycoplasma bovis Hubei-1 chromosome	68691	Bacteria	Tenericutes	Mollicutes	Mycoplasmatales	Mycoplasmataceae	Mycoplasma	Mycoplasma bovis	801	0.9
Mycoplasma bovis PG45 chromosome	60859	Bacteria	Tenericutes	Mollicutes	Mycoplasmatales	Mycoplasmataceae	Mycoplasma	Mycoplasma bovis	765	0.84
Mycoplasma capricolum subsp. capricolum ATCC 27343 chromosome	58525	Bacteria	Tenericutes	Mollicutes	Mycoplasmatales	Mycoplasmataceae	Mycoplasma	Mycoplasma capricolum	812	0.84
Mycoplasma crocodyli MP145 chromosome	47087	Bacteria	Tenericutes	Mollicutes	Mycoplasmatales	Mycoplasmataceae	Mycoplasma	Mycoplasma crocodyli	689	0.83
Mycoplasma fermentans JER chromosome	53543	Bacteria	Tenericutes	Mollicutes	Mycoplasmatales	Mycoplasmataceae	Mycoplasma	Mycoplasma fermentans	797	0.82
Mycoplasma fermentans M64 chromosome	62099	Bacteria	Tenericutes	Mollicutes	Mycoplasmatales	Mycoplasmataceae	Mycoplasma	Mycoplasma fermentans	1050	0.92
Mycoplasma gallisepticum str. R(low) chromosome	57993	Bacteria	Tenericutes	Mollicutes	Mycoplasmatales	Mycoplasmataceae	Mycoplasma	Mycoplasma gallisepticum	763	0.54
Mycoplasma genitalium G37	57707	Bacteria	Tenericutes	Mollicutes	Mycoplasmatales	Mycoplasmataceae	Mycoplasma	Mycoplasma genitalium	475	0.86
Mycoplasma haemofelis str. Langford 1	62461	Bacteria	Tenericutes	Mollicutes	Mycoplasmatales	Mycoplasmataceae	Mycoplasma	Mycoplasma haemofelis	1545	0.83
Mycoplasma hyopneumoniae 232 chromosome	58205	Bacteria	Tenericutes	Mollicutes	Mycoplasmatales	Mycoplasmataceae	Mycoplasma	Mycoplasma hyopneumoniae	691	0.86
Mycoplasma hyopneumoniae 7448 chromosome	58039	Bacteria	Tenericutes	Mollicutes	Mycoplasmatales	Mycoplasmataceae	Mycoplasma	Mycoplasma hyopneumoniae	657	0.9
Mycoplasma hyopneumoniae J chromosome	58059	Bacteria	Tenericutes	Mollicutes	Mycoplasmatales	Mycoplasmataceae	Mycoplasma	Mycoplasma hyopneumoniae	657	0.9
Mycoplasma hyorhinis HUB-1 chromosome	51695	Bacteria	Tenericutes	Mollicutes	Mycoplasmatales	Mycoplasmataceae	Mycoplasma	Mycoplasma hyorhinis	658	0.78
Mycoplasma leachii PG50 chromosome	60849	Bacteria	Tenericutes	Mollicutes	Mycoplasmatales	Mycoplasmataceae	Mycoplasma	Mycoplasma leachii	882	0.83
Mycoplasma mobile 163K	58077	Bacteria	Tenericutes	Mollicutes	Mycoplasmatales	Mycoplasmataceae	Mycoplasma	Mycoplasma mobile	633	0.75
Mycoplasma mycoides subsp. mycoides SC str. PG1 chromosome	58031	Bacteria	Tenericutes	Mollicutes	Mycoplasmatales	Mycoplasmataceae	Mycoplasma	Mycoplasma mycoides	1017	0.46
Mycoplasma mycoides subsp. capri LC str. 95010	66189	Bacteria	Tenericutes	Mollicutes	Mycoplasmatales	Mycoplasmataceae	Mycoplasma	Mycoplasma mycoides	922	0.91
Mycoplasma penetrans HF-2	57729	Bacteria	Tenericutes	Mollicutes	Mycoplasmatales	Mycoplasmataceae	Mycoplasma	Mycoplasma penetrans	1037	0.72
Mycoplasma pneumoniae M129 chromosome	57709	Bacteria	Tenericutes	Mollicutes	Mycoplasmatales	Mycoplasmataceae	Mycoplasma	Mycoplasma pneumoniae	688	0.79
Mycoplasma pulmonis UAB CTIP	61569	Bacteria	Tenericutes	Mollicutes	Mycoplasmatales	Mycoplasmataceae	Mycoplasma	Mycoplasma pulmonis	781	0.59
Mycoplasma putrefaciens KS1 chromosome	72481	Bacteria	Tenericutes	Mollicutes	Mycoplasmatales	Mycoplasmataceae	Mycoplasma	Mycoplasma putrefaciens	650	0.83
Mycoplasma suis str. Illinois chromosome	61897	Bacteria	Tenericutes	Mollicutes	Mycoplasmatales	Mycoplasmataceae	Mycoplasma	Mycoplasma suis	845	0.66
Mycoplasma suis KI3806	63665	Bacteria	Tenericutes	Mollicutes	Mycoplasmatales	Mycoplasmataceae	Mycoplasma	Mycoplasma suis	794	0.77
Mycoplasma synoviae 53	58061	Bacteria	Tenericutes	Mollicutes	Mycoplasmatales	Mycoplasmataceae	Mycoplasma	Mycoplasma synoviae	659	0.87
Myxococcus fulvus HW-1 chromosome	68443	Bacteria	Proteobacteria	Deltaproteobacteria	Myxococcales	Myxococcaceae	Myxococcus	Myxococcus fulvus	7284	0.97
Myxococcus xanthus DK 1622 chromosome	58003	Bacteria	Proteobacteria	Deltaproteobacteria	Myxococcales	Myxococcaceae	Myxococcus	Myxococcus xanthus	7316	0.89
Nakamurella multipartita DSM 44233 chromosome	59221	Bacteria	Actinobacteria	Actinobacteria	Actinomycetales	Nakamurellaceae	Nakamurella	Nakamurella multipartita	5240	0.95
Nanoarchaeum equitans Kin4-M chromosome	58009	Archaea	Nanoarchaeota				Nanoarchaeum	Nanoarchaeum equitans	540	0.67
Natranaerobius thermophilus JWNM-WN-LF chromosome	59001	Bacteria	Firmicutes	Clostridia	Natranaerobiales	Natranaerobiaceae	Natranaerobius	Natranaerobius thermophilus	2882	0.97
Natrialba magadii ATCC 43099 chromosome	46245	Archaea	Euryarchaeota	Halobacteria	Halobacteriales	Halobacteriaceae	Natrialba	Natrialba magadii	3559	0.92
Natronomonas pharaonis DSM 2160	58435	Archaea	Euryarchaeota	Halobacteria	Halobacteriales	Halobacteriaceae	Natronomonas	Natronomonas pharaonis	2659	0.9
Nautilia profundicola AmH chromosome	59345	Bacteria	Proteobacteria	Epsilonproteobacteria	Nautiliales	Nautiliaceae	Nautilia	Nautilia profundicola	1730	0.9
Neisseria gonorrhoeae FA 1090 chromosome	57611	Bacteria	Proteobacteria	Betaproteobacteria	Neisseriales	Neisseriaceae	Neisseria	Neisseria gonorrhoeae	2002	0.93
Neisseria gonorrhoeae NCCP11945 chromosome	59191	Bacteria	Proteobacteria	Betaproteobacteria	Neisseriales	Neisseriaceae	Neisseria	Neisseria gonorrhoeae	2668	0.92
Neisseria meningitidis 053442 chromosome	58587	Bacteria	Proteobacteria	Betaproteobacteria	Neisseriales	Neisseriaceae	Neisseria	Neisseria meningitidis	2020	0.95
Neisseria meningitidis FAM18 chromosome	57825	Bacteria	Proteobacteria	Betaproteobacteria	Neisseriales	Neisseriaceae	Neisseria	Neisseria meningitidis	1917	0.91
Neisseria meningitidis MC58 chromosome	57817	Bacteria	Proteobacteria	Betaproteobacteria	Neisseriales	Neisseriaceae	Neisseria	Neisseria meningitidis	2063	0.94
Neisseria meningitidis Z2491 chromosome	57819	Bacteria	Proteobacteria	Betaproteobacteria	Neisseriales	Neisseriaceae	Neisseria	Neisseria meningitidis	1909	0.92
Neisseria meningitidis alpha14 chromosome	61649	Bacteria	Proteobacteria	Betaproteobacteria	Neisseriales	Neisseriaceae	Neisseria	Neisseria meningitidis	1872	0.95
Neorickettsia risticii str. Illinois	58889	Bacteria	Proteobacteria	Alphaproteobacteria	Rickettsiales	Anaplasmataceae	Neorickettsia	Neorickettsia risticii	892	0.91
Neorickettsia sennetsu str. Miyayama chromosome	57965	Bacteria	Proteobacteria	Alphaproteobacteria	Rickettsiales	Anaplasmataceae	Neorickettsia	Neorickettsia sennetsu	932	0.86
Nitratifractor salsuginis DSM 16511 chromosome	62183	Bacteria	Proteobacteria	Epsilonproteobacteria	Campylobacterales		Nitratifractor	Nitratifractor salsuginis	2088	0.92
Nitratiruptor sp. SB155-2	58861	Bacteria	Proteobacteria	Epsilonproteobacteria			Nitratiruptor	Nitratiruptor sp. SB155-2	1843	0.93
Nitrobacter hamburgensis X14 chromosome	58293	Bacteria	Proteobacteria	Alphaproteobacteria	Rhizobiales	Bradyrhizobiaceae	Nitrobacter	Nitrobacter hamburgensis	3804	0.97
Nitrobacter winogradskyi Nb-255 chromosome	58295	Bacteria	Proteobacteria	Alphaproteobacteria	Rhizobiales	Bradyrhizobiaceae	Nitrobacter	Nitrobacter winogradskyi	3122	0.92
Nitrosococcus halophilus Nc4 chromosome	46803	Bacteria	Proteobacteria	Gammaproteobacteria	Chromatiales	Chromatiaceae	Nitrosococcus	Nitrosococcus halophilus	3749	0.96
Nitrosococcus oceani ATCC 19707 chromosome	58403	Bacteria	Proteobacteria	Gammaproteobacteria	Chromatiales	Chromatiaceae	Nitrosococcus	Nitrosococcus oceani	2974	0.96
Nitrosococcus watsonii C-113 chromosome	50331	Bacteria	Proteobacteria	Gammaproteobacteria	Chromatiales	Chromatiaceae	Nitrosococcus	Nitrosococcus watsonii	2860	0.97
Nitrosomonas sp. AL212 chromosome	55727	Bacteria	Proteobacteria	Betaproteobacteria	Nitrosomonadales	Nitrosomonadaceae	Nitrosomonas	Nitrosomonas sp. AL212	2832	0.93
Nitrosomonas sp. Is79A3 chromosome	68745	Bacteria	Proteobacteria	Betaproteobacteria	Nitrosomonadales	Nitrosomonadaceae	Nitrosomonas	Nitrosomonas sp. Is79A3	3372	0.94
Nitrosomonas europaea ATCC 19718 chromosome	57647	Bacteria	Proteobacteria	Betaproteobacteria	Nitrosomonadales	Nitrosomonadaceae	Nitrosomonas	Nitrosomonas europaea	2461	0.96
Nitrosomonas eutropha C91 chromosome	58363	Bacteria	Proteobacteria	Betaproteobacteria	Nitrosomonadales	Nitrosomonadaceae	Nitrosomonas	Nitrosomonas eutropha	2444	0.94
Nitrosopumilus maritimus SCM1 chromosome	58903	Archaea	Thaumarchaeota		Nitrosopumilales	Nitrosopumilaceae	Nitrosopumilus	Nitrosopumilus maritimus	1796	0.9
Nitrosospira multiformis ATCC 25196 chromosome	58361	Bacteria	Proteobacteria	Betaproteobacteria	Nitrosomonadales	Nitrosomonadaceae	Nitrosospira	Nitrosospira multiformis	2757	0.97
Nocardia farcinica IFM 10152 chromosome	58203	Bacteria	Actinobacteria	Actinobacteria	Actinomycetales	Nocardiaceae	Nocardia	Nocardia farcinica	5681	0.95
Nocardioides sp. JS614 chromosome	58149	Bacteria	Actinobacteria	Actinobacteria	Actinomycetales	Nocardioidaceae	Nocardioides	Nocardioides sp. JS614	4645	0.91
Nocardiopsis dassonvillei subsp. dassonvillei DSM 43111 chromosome 1	49483	Bacteria	Actinobacteria	Actinobacteria	Actinomycetales	Nocardiopsaceae	Nocardiopsis	Nocardiopsis dassonvillei	4798	0.91
Nocardiopsis dassonvillei subsp. dassonvillei DSM 43111 chromosome 2	49483	Bacteria	Actinobacteria	Actinobacteria	Actinomycetales	Nocardiopsaceae	Nocardiopsis	Nocardiopsis dassonvillei	699	0.64
Nostoc sp. PCC 7120 chromosome	57803	Bacteria	Cyanobacteria		Nostocales	Nostocaceae	Nostoc	Nostoc sp. PCC 7120	5365	0.96
Nostoc punctiforme PCC 73102 chromosome	57767	Bacteria	Cyanobacteria		Nostocales	Nostocaceae	Nostoc	Nostoc punctiforme	6086	0.98
Novosphingobium sp. PP1Y chromosome	67383	Bacteria	Proteobacteria	Alphaproteobacteria	Sphingomonadales	Sphingomonadaceae	Novosphingobium	Novosphingobium sp. PP1Y	3442	0.97
Novosphingobium aromaticivorans DSM 12444 chromosome	57747	Bacteria	Proteobacteria	Alphaproteobacteria	Sphingomonadales	Sphingomonadaceae	Novosphingobium	Novosphingobium aromaticivorans	3324	0.96
Oceanithermus profundus DSM 14977 chromosome	60855	Bacteria	Deinococcus-Thermus	Deinococci	Thermales	Thermaceae	Oceanithermus	Oceanithermus profundus	2229	0.89
Oceanobacillus iheyensis HTE831 chromosome	57867	Bacteria	Firmicutes	Bacilli	Bacillales	Bacillaceae	Oceanobacillus	Oceanobacillus iheyensis	3500	0.97
Ochrobactrum anthropi ATCC 49188 chromosome 1	58921	Bacteria	Proteobacteria	Alphaproteobacteria	Rhizobiales	Brucellaceae	Ochrobactrum	Ochrobactrum anthropi	2731	0.96
Ochrobactrum anthropi ATCC 49188 chromosome 2	58921	Bacteria	Proteobacteria	Alphaproteobacteria	Rhizobiales	Brucellaceae	Ochrobactrum	Ochrobactrum anthropi	1693	0.93
Odoribacter splanchnicus DSM 20712 chromosome	63397	Bacteria	Bacteroidetes	Bacteroidia	Bacteroidales	Porphyromonadaceae	Odoribacter	Odoribacter splanchnicus	3497	0.96
Paenibacillus sp. JDR-2 chromosome	59021	Bacteria	Firmicutes	Bacilli	Bacillales	Paenibacillaceae	Paenibacillus	Paenibacillus sp. JDR-2	6213	0.98
Oenococcus oeni PSU-1	59417	Bacteria	Firmicutes	Bacilli	Lactobacillales	Leuconostocaceae	Oenococcus	Oenococcus oeni	1691	0.92
Oligotropha carboxidovorans OM5 chromosome	59155								3722	0.97
Oligotropha carboxidovorans OM5 chromosome	72795	Bacteria	Proteobacteria	Alphaproteobacteria	Rhizobiales	Bradyrhizobiaceae	Oligotropha	Oligotropha carboxidovorans	3341	0.97
Olsenella uli DSM 7084 chromosome	51367	Bacteria	Actinobacteria	Actinobacteria	Coriobacteriales	Coriobacteriaceae	Olsenella	Olsenella uli	1739	0.93
Onion yellows phytoplasma OY-M	58015	Bacteria	Tenericutes	Mollicutes	Acholeplasmatales	Acholeplasmataceae	Candidatus Phytoplasma	Onion yellows phytoplasma	749	0.46
Opitutus terrae PB90-1 chromosome	58965	Bacteria	Verrucomicrobia	Opitutae		Opitutaceae	Opitutus	Opitutus terrae	4612	0.95
Orientia tsutsugamushi str. Boryong	61621	Bacteria	Proteobacteria	Alphaproteobacteria	Rickettsiales	Rickettsiaceae	Orientia	Orientia tsutsugamushi	1182	0.71
Orientia tsutsugamushi str. Ikeda	58869	Bacteria	Proteobacteria	Alphaproteobacteria	Rickettsiales	Rickettsiaceae	Orientia	Orientia tsutsugamushi	1967	0.79
Oscillibacter valericigenes Sjm18-20	73895	Bacteria	Firmicutes	Clostridia	Clostridiales	Oscillospiraceae	Oscillibacter	Oscillibacter valericigenes	4654	0.97
Paenibacillus sp. Y412MC10 chromosome	41127	Bacteria	Firmicutes	Bacilli	Bacillales	Paenibacillaceae	Paenibacillus	Paenibacillus sp. Y412MC10	6238	0.98
Paenibacillus mucilaginosus KNP414 chromosome	68311	Bacteria	Firmicutes	Bacilli	Bacillales	Paenibacillaceae	Paenibacillus	Paenibacillus mucilaginosus	7811	0.99
Paenibacillus polymyxa E681 chromosome	53477	Bacteria	Firmicutes	Bacilli	Bacillales	Paenibacillaceae	Paenibacillus	Paenibacillus polymyxa	4805	0.96
Paenibacillus polymyxa SC2 chromosome	59583	Bacteria	Firmicutes	Bacilli	Bacillales	Paenibacillaceae	Paenibacillus	Paenibacillus polymyxa	5406	0.98
Paludibacter propionicigenes WB4 chromosome	60725	Bacteria	Bacteroidetes	Bacteroidia	Bacteroidales	Porphyromonadaceae	Paludibacter	Paludibacter propionicigenes	3020	0.95
Pantoea sp. At-9b chromosome	55845	Bacteria	Proteobacteria	Gammaproteobacteria	Enterobacteriales	Enterobacteriaceae	Pantoea	Pantoea sp. At-9b	3959	0.97
Pantoea ananatis LMG 20103 chromosome	46807	Bacteria	Proteobacteria	Gammaproteobacteria	Enterobacteriales	Enterobacteriaceae	Pantoea	Pantoea ananatis	4241	0.68
Pantoea vagans C9-1 chromosome	49871	Bacteria	Proteobacteria	Gammaproteobacteria	Enterobacteriales	Enterobacteriaceae	Pantoea	Pantoea vagans	3664	0.97
Parabacteroides distasonis ATCC 8503 chromosome	58301	Bacteria	Bacteroidetes	Bacteroidia	Bacteroidales	Porphyromonadaceae	Parabacteroides	Parabacteroides distasonis	3849	0.96
Parachlamydia acanthamoebae UV-7 chromosome	68335	Bacteria	Chlamydiae	Chlamydiia	Chlamydiales	Parachlamydiaceae	Parachlamydia	Parachlamydia acanthamoebae	2789	0.95
Paracoccus denitrificans PD1222 chromosome 1	58187	Bacteria	Proteobacteria	Alphaproteobacteria	Rhodobacterales	Rhodobacteraceae	Paracoccus	Paracoccus denitrificans	2799	0.92
Paracoccus denitrificans PD1222 chromosome 2	58187	Bacteria	Proteobacteria	Alphaproteobacteria	Rhodobacterales	Rhodobacteraceae	Paracoccus	Paracoccus denitrificans	1662	0.9
Parvibaculum lavamentivorans DS-1 chromosome	58739	Bacteria	Proteobacteria	Alphaproteobacteria	Rhizobiales	Phyllobacteriaceae	Parvibaculum	Parvibaculum lavamentivorans	3636	0.95
Parvularcula bermudensis HTCC2503 chromosome	51641	Bacteria	Proteobacteria	Alphaproteobacteria	Parvularculales	Parvularculaceae	Parvularcula	Parvularcula bermudensis	2687	0.96
Pasteurella multocida subsp. multocida str. Pm70 chromosome	57627	Bacteria	Proteobacteria	Gammaproteobacteria	Pasteurellales	Pasteurellaceae	Pasteurella	Pasteurella multocida	2012	0.93
Pectobacterium atrosepticum SCRI1043 chromosome	57957	Bacteria	Proteobacteria	Gammaproteobacteria	Enterobacteriales	Enterobacteriaceae	Pectobacterium	Pectobacterium atrosepticum	4472	0.98
Pectobacterium carotovorum subsp. carotovorum PC1	59295	Bacteria	Proteobacteria	Gammaproteobacteria	Enterobacteriales	Enterobacteriaceae	Pectobacterium	Pectobacterium carotovorum	4246	0.98
Pectobacterium wasabiae WPP163 chromosome	41297	Bacteria	Proteobacteria	Gammaproteobacteria	Enterobacteriales	Enterobacteriaceae	Pectobacterium	Pectobacterium wasabiae	4437	0.98
Pediococcus pentosaceus ATCC 25745	57981	Bacteria	Firmicutes	Bacilli	Lactobacillales	Lactobacillaceae	Pediococcus	Pediococcus pentosaceus	1755	0.93
Pedobacter heparinus DSM 2366 chromosome	59111	Bacteria	Bacteroidetes	Sphingobacteriia	Sphingobacteriales	Sphingobacteriaceae	Pedobacter	Pedobacter heparinus	4252	0.97
Pedobacter saltans DSM 12145 chromosome	61349	Bacteria	Bacteroidetes	Sphingobacteriia	Sphingobacteriales	Sphingobacteriaceae	Pedobacter	Pedobacter saltans	3792	0.93
Pelobacter carbinolicus DSM 2380 chromosome	58241	Bacteria	Proteobacteria	Deltaproteobacteria	Desulfuromonadales	Pelobacteraceae	Pelobacter	Pelobacter carbinolicus	3304	0.98
Pelobacter propionicus DSM 2379 chromosome	58255	Bacteria	Proteobacteria	Deltaproteobacteria	Desulfuromonadales	Pelobacteraceae	Pelobacter	Pelobacter propionicus	3576	0.97
Pelodictyon phaeoclathratiforme BU-1 chromosome	58173	Bacteria	Chlorobi	Chlorobia	Chlorobiales	Chlorobiaceae	Pelodictyon	Pelodictyon phaeoclathratiforme	2707	0.96
Pelotomaculum thermopropionicum SI chromosome	58877	Bacteria	Firmicutes	Clostridia	Clostridiales	Peptococcaceae	Pelotomaculum	Pelotomaculum thermopropionicum	2919	0.95
Persephonella marina EX-H1 chromosome	58119	Bacteria	Aquificae	Aquificae	Aquificales	Hydrogenothermaceae	Persephonella	Persephonella marina	1981	0.92
Petrotoga mobilis SJ95 chromosome	58747	Bacteria	Thermotogae	Thermotogae	Thermotogales	Thermotogaceae	Petrotoga	Petrotoga mobilis	1898	0.93
Phenylobacterium zucineum HLK1 chromosome	58959	Bacteria	Proteobacteria	Alphaproteobacteria	Caulobacterales	Caulobacteraceae	Phenylobacterium	Phenylobacterium zucineum	3529	0.93
Photobacterium profundum SS9 chromosome 1	62923	Bacteria	Proteobacteria	Gammaproteobacteria	Vibrionales	Vibrionaceae	Photobacterium	Photobacterium profundum	3416	0.98
Photobacterium profundum SS9 chromosome 2	62923	Bacteria	Proteobacteria	Gammaproteobacteria	Vibrionales	Vibrionaceae	Photobacterium	Photobacterium profundum	2006	0.95
Photorhabdus asymbiotica	59243	Bacteria	Proteobacteria	Gammaproteobacteria	Enterobacteriales	Enterobacteriaceae	Photorhabdus	Photorhabdus asymbiotica	4390	0.98
Photorhabdus luminescens subsp. laumondii TTO1	61593	Bacteria	Proteobacteria	Gammaproteobacteria	Enterobacteriales	Enterobacteriaceae	Photorhabdus	Photorhabdus luminescens	4683	0.97
Picrophilus torridus DSM 9790 chromosome	58041	Archaea	Euryarchaeota	Thermoplasmata	Thermoplasmatales	Picrophilaceae	Picrophilus	Picrophilus torridus	1537	0.91
Pirellula staleyi DSM 6068 chromosome	43209	Bacteria	Planctomycetes	Planctomycetia	Planctomycetales	Planctomycetaceae	Pirellula	Pirellula staleyi	4717	0.98
Planctomyces brasiliensis DSM 5305 chromosome	60583	Bacteria	Planctomycetes	Planctomycetia	Planctomycetales	Planctomycetaceae	Planctomyces	Planctomyces brasiliensis	4750	0.98
Planctomyces limnophilus DSM 3776 chromosome	48643	Bacteria	Planctomycetes	Planctomycetia	Planctomycetales	Planctomycetaceae	Planctomyces	Planctomyces limnophilus	4198	0.98
Polaromonas sp. JS666 chromosome	58207	Bacteria	Proteobacteria	Betaproteobacteria	Burkholderiales	Comamonadaceae	Polaromonas	Polaromonas sp. JS666	4817	0.96
Polaromonas naphthalenivorans CJ2 chromosome	58273	Bacteria	Proteobacteria	Betaproteobacteria	Burkholderiales	Comamonadaceae	Polaromonas	Polaromonas naphthalenivorans	4084	0.94
Polymorphum gilvum SL003B-26A1 chromosome	65447	Bacteria	Proteobacteria	Alphaproteobacteria				Polymorphum gilvum	4324	0.96
Polynucleobacter necessarius subsp. necessarius STIR1 chromosome	58967	Bacteria	Proteobacteria	Betaproteobacteria	Burkholderiales	Burkholderiaceae	Polynucleobacter	Polynucleobacter necessarius	1508	0.96
Polynucleobacter necessarius subsp. asymbioticus QLW-P1DMWA-1 chromosome	58611	Bacteria	Proteobacteria	Betaproteobacteria	Burkholderiales	Burkholderiaceae	Polynucleobacter	Polynucleobacter necessarius	2077	0.93
Porphyromonas asaccharolytica DSM 20707 chromosome	66603	Bacteria	Bacteroidetes	Bacteroidia	Bacteroidales	Porphyromonadaceae	Porphyromonas	Porphyromonas asaccharolytica	1699	0.91
Porphyromonas gingivalis ATCC 33277	58879	Bacteria	Bacteroidetes	Bacteroidia	Bacteroidales	Porphyromonadaceae	Porphyromonas	Porphyromonas gingivalis	2090	0.93
Porphyromonas gingivalis TDC60	67407	Bacteria	Bacteroidetes	Bacteroidia	Bacteroidales	Porphyromonadaceae	Porphyromonas	Porphyromonas gingivalis	2217	0.89
Porphyromonas gingivalis W83 chromosome	57641	Bacteria	Bacteroidetes	Bacteroidia	Bacteroidales	Porphyromonadaceae	Porphyromonas	Porphyromonas gingivalis	1909	0.89
Prevotella denticola F0289 chromosome	65091	Bacteria	Bacteroidetes	Bacteroidia	Bacteroidales	Prevotellaceae	Prevotella	Prevotella denticola	2386	0.92
Prevotella melaninogenica ATCC 25845 chromosome I	51377	Bacteria	Bacteroidetes	Bacteroidia	Bacteroidales	Prevotellaceae	Prevotella	Prevotella melaninogenica	1338	0.91
Prevotella melaninogenica ATCC 25845 chromosome II	51377	Bacteria	Bacteroidetes	Bacteroidia	Bacteroidales	Prevotellaceae	Prevotella	Prevotella melaninogenica	958	0.84
Prevotella ruminicola 23 chromosome	47507	Bacteria	Bacteroidetes	Bacteroidia	Bacteroidales	Prevotellaceae	Prevotella	Prevotella ruminicola	2763	0.97
Prochlorococcus marinus str. AS9601	58307	Bacteria	Cyanobacteria		Prochlorales	Prochlorococcaceae	Prochlorococcus	Prochlorococcus marinus	1920	0.87
Prochlorococcus marinus subsp. marinus str. CCMP1375 chromosome	57995	Bacteria	Cyanobacteria		Prochlorales	Prochlorococcaceae	Prochlorococcus	Prochlorococcus marinus	1883	0.92
Prochlorococcus marinus str. MIT 9211	58309	Bacteria	Cyanobacteria		Prochlorales	Prochlorococcaceae	Prochlorococcus	Prochlorococcus marinus	1854	0.92
Prochlorococcus marinus str. MIT 9215 chromosome	58819	Bacteria	Cyanobacteria		Prochlorales	Prochlorococcaceae	Prochlorococcus	Prochlorococcus marinus	1982	0.9
Prochlorococcus marinus str. MIT 9301	58437	Bacteria	Cyanobacteria		Prochlorales	Prochlorococcaceae	Prochlorococcus	Prochlorococcus marinus	1906	0.9
Prochlorococcus marinus str. MIT 9303 chromosome	58305	Bacteria	Cyanobacteria		Prochlorales	Prochlorococcaceae	Prochlorococcus	Prochlorococcus marinus	2997	0.98
Prochlorococcus marinus str. MIT 9312	58357	Bacteria	Cyanobacteria		Prochlorales	Prochlorococcaceae	Prochlorococcus	Prochlorococcus marinus	1810	0.87
Prochlorococcus marinus str. MIT 9313 chromosome	57773	Bacteria	Cyanobacteria		Prochlorales	Prochlorococcaceae	Prochlorococcus	Prochlorococcus marinus	2269	0.96
Prochlorococcus marinus str. MIT 9515	58313	Bacteria	Cyanobacteria		Prochlorales	Prochlorococcaceae	Prochlorococcus	Prochlorococcus marinus	1905	0.93
Prochlorococcus marinus str. NATL1A	58423	Bacteria	Cyanobacteria		Prochlorales	Prochlorococcaceae	Prochlorococcus	Prochlorococcus marinus	2193	0.93
Prochlorococcus marinus str. NATL2A chromosome	58359	Bacteria	Cyanobacteria		Prochlorales	Prochlorococcaceae	Prochlorococcus	Prochlorococcus marinus	2162	0.91
Prochlorococcus marinus subsp. pastoris str. CCMP1986 chromosome	57761	Bacteria	Cyanobacteria		Prochlorales	Prochlorococcaceae	Prochlorococcus	Prochlorococcus marinus	1717	0.85
Propionibacterium acnes KPA171202 chromosome	58101	Bacteria	Actinobacteria	Actinobacteria	Actinomycetales	Propionibacteriaceae	Propionibacterium	Propionibacterium acnes	2297	0.95
Propionibacterium acnes SK137 chromosome	48071	Bacteria	Actinobacteria	Actinobacteria	Actinomycetales	Propionibacteriaceae	Propionibacterium	Propionibacterium acnes	2352	0.96
Propionibacterium freudenreichii subsp. shermanii CIRM-BIA1 chromosome	49535	Bacteria	Actinobacteria	Actinobacteria	Actinomycetales	Propionibacteriaceae	Propionibacterium	Propionibacterium freudenreichii	2375	0.93
Prosthecochloris aestuarii DSM 271 chromosome	58151	Bacteria	Chlorobi	Chlorobia	Chlorobiales	Chlorobiaceae	Prosthecochloris	Prosthecochloris aestuarii	2263	0.96
Proteus mirabilis HI4320 chromosome	61599	Bacteria	Proteobacteria	Gammaproteobacteria	Enterobacteriales	Enterobacteriaceae	Proteus	Proteus mirabilis	3607	0.96
Pseudoalteromonas sp. SM9913 chromosome II	61247	Bacteria	Proteobacteria	Gammaproteobacteria	Alteromonadales	Pseudoalteromonadaceae	Pseudoalteromonas	Pseudoalteromonas sp. SM9913	634	0.9
Pseudoalteromonas sp. SM9913 chromosome I	61247	Bacteria	Proteobacteria	Gammaproteobacteria	Alteromonadales	Pseudoalteromonadaceae	Pseudoalteromonas	Pseudoalteromonas sp. SM9913	3078	0.96
Pseudoalteromonas atlantica T6c chromosome	58283	Bacteria	Proteobacteria	Gammaproteobacteria	Alteromonadales	Pseudoalteromonadaceae	Pseudoalteromonas	Pseudoalteromonas atlantica	4281	0.97
Pseudoalteromonas haloplanktis TAC125 chromosome I	58431	Bacteria	Proteobacteria	Gammaproteobacteria	Alteromonadales	Pseudoalteromonadaceae	Pseudoalteromonas	Pseudoalteromonas haloplanktis	2939	0.93
Pseudoalteromonas haloplanktis TAC125 chromosome II	58431	Bacteria	Proteobacteria	Gammaproteobacteria	Alteromonadales	Pseudoalteromonadaceae	Pseudoalteromonas	Pseudoalteromonas haloplanktis	546	0.89
Pseudogulbenkiania sp. NH8B	73423	Bacteria	Proteobacteria	Betaproteobacteria	Neisseriales	Neisseriaceae	Pseudogulbenkiania	Pseudogulbenkiania sp. NH8B	4012	0.98
Pseudomonas aeruginosa LESB58 chromosome	59275	Bacteria	Proteobacteria	Gammaproteobacteria	Pseudomonadales	Pseudomonadaceae	Pseudomonas	Pseudomonas aeruginosa	5925	0.95
Pseudomonas aeruginosa PA7 chromosome	58627	Bacteria	Proteobacteria	Gammaproteobacteria	Pseudomonadales	Pseudomonadaceae	Pseudomonas	Pseudomonas aeruginosa	6286	0.96
Pseudomonas aeruginosa PAO1 chromosome	57945	Bacteria	Proteobacteria	Gammaproteobacteria	Pseudomonadales	Pseudomonadaceae	Pseudomonas	Pseudomonas aeruginosa	5571	0.95
Pseudomonas aeruginosa UCBPP-PA14 chromosome	57977	Bacteria	Proteobacteria	Gammaproteobacteria	Pseudomonadales	Pseudomonadaceae	Pseudomonas	Pseudomonas aeruginosa	5892	0.95
Pseudomonas brassicacearum subsp. brassicacearum NFM421 chromosome	66303	Bacteria	Proteobacteria	Gammaproteobacteria	Pseudomonadales	Pseudomonadaceae	Pseudomonas	Pseudomonas brassicacearum	6095	0.99
Pseudomonas entomophila L48 chromosome	58639	Bacteria	Proteobacteria	Gammaproteobacteria	Pseudomonadales	Pseudomonadaceae	Pseudomonas	Pseudomonas entomophila	5134	0.98
Pseudomonas fluorescens Pf0-1 chromosome	57591	Bacteria	Proteobacteria	Gammaproteobacteria	Pseudomonadales	Pseudomonadaceae	Pseudomonas	Pseudomonas fluorescens	5722	0.98
Pseudomonas protegens Pf-5 chromosome	57937	Bacteria	Proteobacteria	Gammaproteobacteria	Pseudomonadales	Pseudomonadaceae	Pseudomonas	Pseudomonas protegens	6108	0.98
Pseudomonas fulva 12-X chromosome	67351	Bacteria	Proteobacteria	Gammaproteobacteria	Pseudomonadales	Pseudomonadaceae	Pseudomonas	Pseudomonas fulva	4461	0.97
Pseudomonas mendocina NK-01 chromosome	66299	Bacteria	Proteobacteria	Gammaproteobacteria	Pseudomonadales	Pseudomonadaceae	Pseudomonas	Pseudomonas mendocina	4958	0.97
Pseudomonas mendocina ymp chromosome	58723	Bacteria	Proteobacteria	Gammaproteobacteria	Pseudomonadales	Pseudomonadaceae	Pseudomonas	Pseudomonas mendocina	4594	0.95
Pseudomonas putida F1 chromosome	58355	Bacteria	Proteobacteria	Gammaproteobacteria	Pseudomonadales	Pseudomonadaceae	Pseudomonas	Pseudomonas putida	5250	0.97
Pseudomonas putida GB-1 chromosome	58735	Bacteria	Proteobacteria	Gammaproteobacteria	Pseudomonadales	Pseudomonadaceae	Pseudomonas	Pseudomonas putida	5408	0.98
Pseudomonas putida KT2440 chromosome	57843	Bacteria	Proteobacteria	Gammaproteobacteria	Pseudomonadales	Pseudomonadaceae	Pseudomonas	Pseudomonas putida	5350	0.96
Pseudomonas putida S16 chromosome	68747	Bacteria	Proteobacteria	Gammaproteobacteria	Pseudomonadales	Pseudomonadaceae	Pseudomonas	Pseudomonas putida	5218	0.98
Pseudomonas putida W619 chromosome	58651	Bacteria	Proteobacteria	Gammaproteobacteria	Pseudomonadales	Pseudomonadaceae	Pseudomonas	Pseudomonas putida	5182	0.97
Pseudomonas stutzeri A1501 chromosome	58641	Bacteria	Proteobacteria	Gammaproteobacteria	Pseudomonadales	Pseudomonadaceae	Pseudomonas	Pseudomonas stutzeri	4127	0.98
Pseudomonas stutzeri ATCC 17588 = LMG 11199 chromosome	68749	Bacteria	Proteobacteria	Gammaproteobacteria	Pseudomonadales	Pseudomonadaceae	Pseudomonas	Pseudomonas stutzeri	4217	0.97
Pseudomonas syringae pv. syringae B728a chromosome	57931	Bacteria	Proteobacteria	Gammaproteobacteria	Pseudomonadales	Pseudomonadaceae	Pseudomonas	Pseudomonas syringae	5089	0.98
Pseudomonas syringae pv. phaseolicola 1448A chromosome	58099	Bacteria	Proteobacteria	Gammaproteobacteria	Pseudomonadales	Pseudomonadaceae	Pseudomonas	Pseudomonas savastanoi	4985	0.97
Pseudomonas syringae pv. tomato str. DC3000 chromosome	57967	Bacteria	Proteobacteria	Gammaproteobacteria	Pseudomonadales	Pseudomonadaceae	Pseudomonas	Pseudomonas syringae group genomosp. 3	5481	0.97
Pseudonocardia dioxanivorans CB1190 chromosome	65087	Bacteria	Actinobacteria	Actinobacteria	Actinomycetales	Pseudonocardiaceae	Pseudonocardia	Pseudonocardia dioxanivorans	6495	0.93
Pseudoxanthomonas suwonensis 11-1 chromosome	62105	Bacteria	Proteobacteria	Gammaproteobacteria	Xanthomonadales	Xanthomonadaceae	Pseudoxanthomonas	Pseudoxanthomonas suwonensis	3070	0.86
Psychrobacter sp. PRwf-1 chromosome	58459	Bacteria	Proteobacteria	Gammaproteobacteria	Pseudomonadales	Moraxellaceae	Psychrobacter	Psychrobacter sp. PRwf-1	2370	0.96
Psychrobacter arcticus 273-4 chromosome	58021	Bacteria	Proteobacteria	Gammaproteobacteria	Pseudomonadales	Moraxellaceae	Psychrobacter	Psychrobacter arcticus	2120	0.96
Psychrobacter cryohalolentis K5 chromosome	58373	Bacteria	Proteobacteria	Gammaproteobacteria	Pseudomonadales	Moraxellaceae	Psychrobacter	Psychrobacter cryohalolentis	2467	0.94
Psychromonas ingrahamii 37 chromosome	58521	Bacteria	Proteobacteria	Gammaproteobacteria	Alteromonadales	Psychromonadaceae	Psychromonas	Psychromonas ingrahamii	3545	0.96
Pusillimonas sp. T7-7 chromosome	66391	Bacteria	Proteobacteria	Betaproteobacteria	Burkholderiales	Alcaligenaceae	Pusillimonas	Pusillimonas sp. T7-7	3696	0.97
Pyrobaculum aerophilum str. IM2 chromosome	57727	Archaea	Crenarchaeota	Thermoprotei	Thermoproteales	Thermoproteaceae	Pyrobaculum	Pyrobaculum aerophilum	2604	0.94
Pyrobaculum arsenaticum DSM 13514 chromosome	58409	Archaea	Crenarchaeota	Thermoprotei	Thermoproteales	Thermoproteaceae	Pyrobaculum	Pyrobaculum arsenaticum	2299	0.93
Pyrobaculum calidifontis JCM 11548 chromosome	58787	Archaea	Crenarchaeota	Thermoprotei	Thermoproteales	Thermoproteaceae	Pyrobaculum	Pyrobaculum calidifontis	2152	0.9
Pyrobaculum islandicum DSM 4184 chromosome	58635	Archaea	Crenarchaeota	Thermoprotei	Thermoproteales	Thermoproteaceae	Pyrobaculum	Pyrobaculum islandicum	1978	0.91
Pyrococcus sp. NA2 chromosome	66551	Archaea	Euryarchaeota	Thermococci	Thermococcales	Thermococcaceae	Pyrococcus	Pyrococcus sp. NA2	1980	0.95
Pyrococcus abyssi GE5 chromosome	62903	Archaea	Euryarchaeota	Thermococci	Thermococcales	Thermococcaceae	Pyrococcus	Pyrococcus abyssi	1779	0.92
Pyrococcus furiosus DSM 3638 chromosome	57873	Archaea	Euryarchaeota	Thermococci	Thermococcales	Thermococcaceae	Pyrococcus	Pyrococcus furiosus	2122	0.92
Pyrococcus horikoshii OT3 chromosome	57753	Archaea	Euryarchaeota	Thermococci	Thermococcales	Thermococcaceae	Pyrococcus	Pyrococcus horikoshii	1950	0.85
Pyrococcus yayanosii CH1 chromosome	68281	Archaea	Euryarchaeota	Thermococci	Thermococcales	Thermococcaceae	Pyrococcus	Pyrococcus yayanosii	1865	0.93
Pyrolobus fumarii 1A chromosome	73415	Archaea	Crenarchaeota	Thermoprotei	Desulfurococcales	Pyrodictiaceae	Pyrolobus	Pyrolobus fumarii	1967	0.94
Rahnella sp. Y9602 chromosome	62715	Bacteria	Proteobacteria	Gammaproteobacteria	Enterobacteriales	Enterobacteriaceae	Rahnella	Rahnella sp. Y9602	4392	0.98
Ralstonia eutropha H16 chromosome 1	62925	Bacteria	Proteobacteria	Betaproteobacteria	Burkholderiales	Burkholderiaceae	Cupriavidus	Cupriavidus necator	3651	0.93
Ralstonia eutropha H16 chromosome 2	62925	Bacteria	Proteobacteria	Betaproteobacteria	Burkholderiales	Burkholderiaceae	Cupriavidus	Cupriavidus necator	2555	0.94
Ralstonia eutropha JMP134 chromosome 1	58047	Bacteria	Proteobacteria	Betaproteobacteria	Burkholderiales	Burkholderiaceae	Cupriavidus	Cupriavidus pinatubonensis	3439	0.9
Ralstonia eutropha JMP134 chromosome 2	58047	Bacteria	Proteobacteria	Betaproteobacteria	Burkholderiales	Burkholderiaceae	Cupriavidus	Cupriavidus pinatubonensis	2407	0.94
Ralstonia pickettii 12D chromosome 1	58859	Bacteria	Proteobacteria	Betaproteobacteria	Burkholderiales	Burkholderiaceae	Ralstonia	Ralstonia pickettii	3411	0.95
Ralstonia pickettii 12D chromosome 2	58859	Bacteria	Proteobacteria	Betaproteobacteria	Burkholderiales	Burkholderiaceae	Ralstonia	Ralstonia pickettii	1180	0.87
Ralstonia pickettii 12J chromosome 2	58737	Bacteria	Proteobacteria	Betaproteobacteria	Burkholderiales	Burkholderiaceae	Ralstonia	Ralstonia pickettii	1153	0.87
Ralstonia pickettii 12J chromosome 1	58737	Bacteria	Proteobacteria	Betaproteobacteria	Burkholderiales	Burkholderiaceae	Ralstonia	Ralstonia pickettii	3709	0.95
Ralstonia solanacearum CFBP2957 chromosome	50545	Bacteria	Proteobacteria	Betaproteobacteria	Burkholderiales	Burkholderiaceae	Ralstonia	Ralstonia solanacearum	3221	0.92
Ralstonia solanacearum GMI1000 chromosome	57593	Bacteria	Proteobacteria	Betaproteobacteria	Burkholderiales	Burkholderiaceae	Ralstonia	Ralstonia solanacearum	3437	0.92
Ralstonia solanacearum PSI07 chromosome	50539	Bacteria	Proteobacteria	Betaproteobacteria	Burkholderiales	Burkholderiaceae	Ralstonia	Ralstonia solanacearum	3284	0.94
Ramlibacter tataouinensis TTB310 chromosome	68279	Bacteria	Proteobacteria	Betaproteobacteria	Burkholderiales	Comamonadaceae	Ramlibacter	Ramlibacter tataouinensis	3880	0.95
Renibacterium salmoninarum ATCC 33209 chromosome	58899	Bacteria	Actinobacteria	Actinobacteria	Actinomycetales	Micrococcaceae	Renibacterium	Renibacterium salmoninarum	3507	0.84
Sinorhizobium fredii NGR234 chromosome	59081	Bacteria	Proteobacteria	Alphaproteobacteria	Rhizobiales	Rhizobiaceae	Sinorhizobium	Sinorhizobium fredii	3629	0.97
Rhizobium etli CFN 42 chromosome	58377	Bacteria	Proteobacteria	Alphaproteobacteria	Rhizobiales	Rhizobiaceae	Rhizobium	Rhizobium etli	4035	0.98
Rhizobium etli CIAT 652 chromosome	59115	Bacteria	Proteobacteria	Alphaproteobacteria	Rhizobiales	Rhizobiaceae	Rhizobium	Rhizobium etli	4343	0.97
Rhizobium leguminosarum bv. trifolii WSM1325 chromosome	58991	Bacteria	Proteobacteria	Alphaproteobacteria	Rhizobiales	Rhizobiaceae	Rhizobium	Rhizobium leguminosarum	4565	0.98
Rhizobium leguminosarum bv. trifolii WSM2304 chromosome	58997	Bacteria	Proteobacteria	Alphaproteobacteria	Rhizobiales	Rhizobiaceae	Rhizobium	Rhizobium leguminosarum	4325	0.97
Rhizobium leguminosarum bv. viciae 3841 chromosome	57955	Bacteria	Proteobacteria	Alphaproteobacteria	Rhizobiales	Rhizobiaceae	Rhizobium	Rhizobium leguminosarum	4694	0.98
Rhodobacter capsulatus SB 1003 chromosome	47509	Bacteria	Proteobacteria	Alphaproteobacteria	Rhodobacterales	Rhodobacteraceae	Rhodobacter	Rhodobacter capsulatus	3493	0.94
Rhodobacter sphaeroides 2.4.1 chromosome 1	57653	Bacteria	Proteobacteria	Alphaproteobacteria	Rhodobacterales	Rhodobacteraceae	Rhodobacter	Rhodobacter sphaeroides	3022	0.92
Rhodobacter sphaeroides 2.4.1 chromosome 2	57653	Bacteria	Proteobacteria	Alphaproteobacteria	Rhodobacterales	Rhodobacteraceae	Rhodobacter	Rhodobacter sphaeroides	835	0.58
Rhodobacter sphaeroides ATCC 17025 chromosome	58451	Bacteria	Proteobacteria	Alphaproteobacteria	Rhodobacterales	Rhodobacteraceae	Rhodobacter	Rhodobacter sphaeroides	3111	0.91
Rhodobacter sphaeroides ATCC 17029 chromosome 1	58449	Bacteria	Proteobacteria	Alphaproteobacteria	Rhodobacterales	Rhodobacteraceae	Rhodobacter	Rhodobacter sphaeroides	2972	0.95
Rhodobacter sphaeroides ATCC 17029 chromosome 2	58449	Bacteria	Proteobacteria	Alphaproteobacteria	Rhodobacterales	Rhodobacteraceae	Rhodobacter	Rhodobacter sphaeroides	1052	0.8
Rhodobacter sphaeroides KD131 chromosome 2	59277	Bacteria	Proteobacteria	Alphaproteobacteria	Rhodobacterales	Rhodobacteraceae	Rhodobacter	Rhodobacter sphaeroides	1224	0.82
Rhodobacter sphaeroides KD131 chromosome 1	59277	Bacteria	Proteobacteria	Alphaproteobacteria	Rhodobacterales	Rhodobacteraceae	Rhodobacter	Rhodobacter sphaeroides	3101	0.93
Rhodococcus equi 103S	60171	Bacteria	Actinobacteria	Actinobacteria	Actinomycetales	Nocardiaceae	Rhodococcus	Rhodococcus equi	4512	0.93
Rhodococcus erythropolis PR4	59019	Bacteria	Actinobacteria	Actinobacteria	Actinomycetales	Nocardiaceae	Rhodococcus	Rhodococcus erythropolis	6030	0.96
Rhodococcus jostii RHA1 chromosome	58325	Bacteria	Actinobacteria	Actinobacteria	Actinomycetales	Nocardiaceae	Rhodococcus	Rhodococcus jostii	7211	0.96
Rhodococcus opacus B4	13791	Bacteria	Actinobacteria	Actinobacteria	Actinomycetales	Nocardiaceae	Rhodococcus	Rhodococcus opacus	7246	0.96
Rhodoferax ferrireducens T118 chromosome	58353	Bacteria	Proteobacteria	Betaproteobacteria	Burkholderiales	Comamonadaceae	Albidiferax	Albidiferax ferrireducens	4169	0.98
Rhodomicrobium vannielii ATCC 17100 chromosome	43247	Bacteria	Proteobacteria	Alphaproteobacteria	Rhizobiales	Hyphomicrobiaceae	Rhodomicrobium	Rhodomicrobium vannielii	3565	0.96
Rhodopirellula baltica SH 1 chromosome	61589	Bacteria	Planctomycetes	Planctomycetia	Planctomycetales	Planctomycetaceae	Rhodopirellula	Rhodopirellula baltica	7325	0.74
Rhodopseudomonas palustris BisA53 chromosome	58445	Bacteria	Proteobacteria	Alphaproteobacteria	Rhizobiales	Bradyrhizobiaceae	Rhodopseudomonas	Rhodopseudomonas palustris	4878	0.96
Rhodopseudomonas palustris BisB18 chromosome	58443	Bacteria	Proteobacteria	Alphaproteobacteria	Rhizobiales	Bradyrhizobiaceae	Rhodopseudomonas	Rhodopseudomonas palustris	4886	0.96
Rhodopseudomonas palustris BisB5 chromosome	58441	Bacteria	Proteobacteria	Alphaproteobacteria	Rhizobiales	Bradyrhizobiaceae	Rhodopseudomonas	Rhodopseudomonas palustris	4397	0.98
Rhodopseudomonas palustris CGA009 chromosome	62901	Bacteria	Proteobacteria	Alphaproteobacteria	Rhizobiales	Bradyrhizobiaceae	Rhodopseudomonas	Rhodopseudomonas palustris	4813	0.96
Rhodopseudomonas palustris DX-1 chromosome	43327	Bacteria	Proteobacteria	Alphaproteobacteria	Rhizobiales	Bradyrhizobiaceae	Rhodopseudomonas	Rhodopseudomonas palustris	4917	0.96
Rhodopseudomonas palustris HaA2 chromosome	58439	Bacteria	Proteobacteria	Alphaproteobacteria	Rhizobiales	Bradyrhizobiaceae	Rhodopseudomonas	Rhodopseudomonas palustris	4683	0.97
Rhodopseudomonas palustris TIE-1 chromosome	58995	Bacteria	Proteobacteria	Alphaproteobacteria	Rhizobiales	Bradyrhizobiaceae	Rhodopseudomonas	Rhodopseudomonas palustris	5246	0.97
Rhodospirillum centenum SW chromosome	58805	Bacteria	Proteobacteria	Alphaproteobacteria	Rhodospirillales	Rhodospirillaceae	Rhodospirillum	Rhodospirillum centenum	4003	0.92
Rhodospirillum rubrum ATCC 11170 chromosome	57655	Bacteria	Proteobacteria	Alphaproteobacteria	Rhodospirillales	Rhodospirillaceae	Rhodospirillum	Rhodospirillum rubrum	3788	0.97
Rhodothermus marinus DSM 4252 chromosome	41729	Bacteria	Bacteroidetes		Bacteroidetes Order II. Incertae sedis	Rhodothermaceae	Rhodothermus	Rhodothermus marinus	2766	0.94
Rhodothermus marinus SG0.5JP17-172 chromosome	72767	Bacteria	Bacteroidetes		Bacteroidetes Order II. Incertae sedis	Rhodothermaceae	Rhodothermus	Rhodothermus marinus	2751	0.91
Rickettsia africae ESF-5 chromosome	58799	Bacteria	Proteobacteria	Alphaproteobacteria	Rickettsiales	Rickettsiaceae	Rickettsia	Rickettsia africae	1030	0.83
Rickettsia akari str. Hartford chromosome	58161	Bacteria	Proteobacteria	Alphaproteobacteria	Rickettsiales	Rickettsiaceae	Rickettsia	Rickettsia akari	1258	0.89
Rickettsia bellii OSU 85-389 chromosome	58681	Bacteria	Proteobacteria	Alphaproteobacteria	Rickettsiales	Rickettsiaceae	Rickettsia	Rickettsia bellii	1475	0.87
Rickettsia bellii RML369-C chromosome	58405	Bacteria	Proteobacteria	Alphaproteobacteria	Rickettsiales	Rickettsiaceae	Rickettsia	Rickettsia bellii	1429	0.83
Rickettsia canadensis str. McKiel	58159	Bacteria	Proteobacteria	Alphaproteobacteria	Rickettsiales	Rickettsiaceae	Rickettsia	Rickettsia canadensis	1090	0.88
Rickettsia conorii str. Malish 7	57633	Bacteria	Proteobacteria	Alphaproteobacteria	Rickettsiales	Rickettsiaceae	Rickettsia	Rickettsia conorii	1374	0.61
Rickettsia felis URRWXCal2 chromosome	58331	Bacteria	Proteobacteria	Alphaproteobacteria	Rickettsiales	Rickettsiaceae	Rickettsia	Rickettsia felis	1400	0.72
Rickettsia heilongjiangensis 054 chromosome	70839	Bacteria	Proteobacteria	Alphaproteobacteria	Rickettsiales	Rickettsiaceae	Rickettsia	Rickettsia heilongjiangensis	1297	0.89
Rickettsia japonica YH	73963	Bacteria	Proteobacteria	Alphaproteobacteria	Rickettsiales	Rickettsiaceae	Rickettsia	Rickettsia japonica	971	0.69
Rickettsia massiliae MTU5 chromosome	58801	Bacteria	Proteobacteria	Alphaproteobacteria	Rickettsiales	Rickettsiaceae	Rickettsia	Rickettsia massiliae	968	0.51
Rickettsia peacockii str. Rustic	59301	Bacteria	Proteobacteria	Alphaproteobacteria	Rickettsiales	Rickettsiaceae	Rickettsia	Rickettsia peacockii	927	0.91
Rickettsia prowazekii str. Madrid E chromosome	61565	Bacteria	Proteobacteria	Alphaproteobacteria	Rickettsiales	Rickettsiaceae	Rickettsia	Rickettsia prowazekii	835	0.81
Rickettsia rickettsii str. Iowa chromosome	58961	Bacteria	Proteobacteria	Alphaproteobacteria	Rickettsiales	Rickettsiaceae	Rickettsia	Rickettsia rickettsii	1384	0.68
Rickettsia rickettsii str. 'Sheila Smith' chromosome	58027	Bacteria	Proteobacteria	Alphaproteobacteria	Rickettsiales	Rickettsiaceae	Rickettsia	Rickettsia rickettsii	1343	0.88
Rickettsia typhi str. Wilmington	58063	Bacteria	Proteobacteria	Alphaproteobacteria	Rickettsiales	Rickettsiaceae	Rickettsia	Rickettsia typhi	837	0.89
Robiginitalea biformata HTCC2501 chromosome	58285	Bacteria	Bacteroidetes	Flavobacteriia	Flavobacteriales	Flavobacteriaceae	Robiginitalea	Robiginitalea biformata	3209	0.96
Roseburia hominis A2-183 chromosome	73419	Bacteria	Firmicutes	Clostridia	Clostridiales	Lachnospiraceae	Roseburia	Roseburia hominis	3362	0.97
Roseiflexus sp. RS-1 chromosome	58523	Bacteria	Chloroflexi	Chloroflexi	Chloroflexales	Chloroflexaceae	Roseiflexus	Roseiflexus sp. RS-1	4517	0.97
Roseiflexus castenholzii DSM 13941 chromosome	58287	Bacteria	Chloroflexi	Chloroflexi	Chloroflexales	Chloroflexaceae	Roseiflexus	Roseiflexus castenholzii	4330	0.98
Roseobacter denitrificans OCh 114 chromosome	58597	Bacteria	Proteobacteria	Alphaproteobacteria	Rhodobacterales	Rhodobacteraceae	Roseobacter	Roseobacter denitrificans	3946	0.97
Roseobacter litoralis Och 149 chromosome	54719	Bacteria	Proteobacteria	Alphaproteobacteria	Rhodobacterales	Rhodobacteraceae	Roseobacter	Roseobacter litoralis	4311	0.97
Rothia dentocariosa ATCC 17931 chromosome	49331	Bacteria	Actinobacteria	Actinobacteria	Actinomycetales	Micrococcaceae	Rothia	Rothia dentocariosa	2217	0.93
Rothia mucilaginosa DY-18 chromosome	43093	Bacteria	Actinobacteria	Actinobacteria	Actinomycetales	Micrococcaceae	Rothia	Rothia mucilaginosa	1904	0.32
Rubrobacter xylanophilus DSM 9941 chromosome	58057	Bacteria	Actinobacteria	Actinobacteria	Rubrobacterales	Rubrobacteraceae	Rubrobacter	Rubrobacter xylanophilus	3140	0.89
Ruegeria sp. TM1040 chromosome	58193	Bacteria	Proteobacteria	Alphaproteobacteria	Rhodobacterales	Rhodobacteraceae	Ruegeria	Ruegeria sp. TM1040	3030	0.95
Ruegeria pomeroyi DSS-3 chromosome	57863	Bacteria	Proteobacteria	Alphaproteobacteria	Rhodobacterales	Rhodobacteraceae	Ruegeria	Ruegeria pomeroyi	3810	0.91
Ruminococcus albus 7 chromosome	51721	Bacteria	Firmicutes	Clostridia	Clostridiales	Ruminococcaceae	Ruminococcus	Ruminococcus albus	3180	0.96
Runella slithyformis DSM 19594 chromosome	68317	Bacteria	Bacteroidetes	Cytophagia	Cytophagales	Cytophagaceae	Runella	Runella slithyformis	5458	0.97
Saccharomonospora viridis DSM 43017 chromosome	59055	Bacteria	Actinobacteria	Actinobacteria	Actinomycetales	Pseudonocardiaceae	Saccharomonospora	Saccharomonospora viridis	3828	0.95
Saccharophagus degradans 2-40 chromosome	57921	Bacteria	Proteobacteria	Gammaproteobacteria	Alteromonadales	Alteromonadaceae	Saccharophagus	Saccharophagus degradans	4007	0.97
Saccharopolyspora erythraea NRRL 2338 chromosome	62947	Bacteria	Actinobacteria	Actinobacteria	Actinomycetales	Pseudonocardiaceae	Saccharopolyspora	Saccharopolyspora erythraea	7197	0.98
Salinibacter ruber DSM 13855 chromosome	58513	Bacteria	Bacteroidetes		Bacteroidetes Order II. Incertae sedis	Rhodothermaceae	Salinibacter	Salinibacter ruber	2801	0.97
Salinibacter ruber M8 chromosome	47323	Bacteria	Bacteroidetes		Bacteroidetes Order II. Incertae sedis	Rhodothermaceae	Salinibacter	Salinibacter ruber	3086	0.89
Salinispora arenicola CNS-205 chromosome	58659	Bacteria	Actinobacteria	Actinobacteria	Actinomycetales	Micromonosporaceae	Salinispora	Salinispora arenicola	4917	0.96
Salinispora tropica CNB-440 chromosome	58565	Bacteria	Actinobacteria	Actinobacteria	Actinomycetales	Micromonosporaceae	Salinispora	Salinispora tropica	4536	0.95
Salmonella bongori NCTC 12419	70155	Bacteria	Proteobacteria	Gammaproteobacteria	Enterobacteriales	Enterobacteriaceae	Salmonella	Salmonella bongori	3863	0.98
Salmonella enterica subsp. enterica serovar Agona str. SL483 chromosome	59431	Bacteria	Proteobacteria	Gammaproteobacteria	Enterobacteriales	Enterobacteriaceae	Salmonella	Salmonella enterica	4563	0.98
Salmonella enterica subsp. enterica serovar Choleraesuis str. SC-B67 chromosome	58017	Bacteria	Proteobacteria	Gammaproteobacteria	Enterobacteriales	Enterobacteriaceae	Salmonella	Salmonella enterica	4406	0.98
Salmonella enterica subsp. enterica serovar Dublin str. CT_02021853 chromosome	58917	Bacteria	Proteobacteria	Gammaproteobacteria	Enterobacteriales	Enterobacteriaceae	Salmonella	Salmonella enterica	4513	0.97
Salmonella enterica subsp. enterica serovar Enteritidis str. P125109 chromosome	59247	Bacteria	Proteobacteria	Gammaproteobacteria	Enterobacteriales	Enterobacteriaceae	Salmonella	Salmonella enterica	4206	0.97
Salmonella enterica subsp. enterica serovar Gallinarum str. 28791 chromosome	59249	Bacteria	Proteobacteria	Gammaproteobacteria	Enterobacteriales	Enterobacteriaceae	Salmonella	Salmonella enterica	3965	0.97
Salmonella enterica subsp. enterica serovar Heidelberg str. SL476 chromosome	58973	Bacteria	Proteobacteria	Gammaproteobacteria	Enterobacteriales	Enterobacteriaceae	Salmonella	Salmonella enterica	4647	0.98
Salmonella enterica subsp. enterica serovar Newport str. SL254 chromosome	58831	Bacteria	Proteobacteria	Gammaproteobacteria	Enterobacteriales	Enterobacteriaceae	Salmonella	Salmonella enterica	4607	0.97
Salmonella enterica subsp. enterica serovar Paratyphi A str. AKU_12601 chromosome	59269	Bacteria	Proteobacteria	Gammaproteobacteria	Enterobacteriales	Enterobacteriaceae	Salmonella	Salmonella enterica	4070	0.97
Salmonella enterica subsp. enterica serovar Paratyphi A str. ATCC 9150	58201	Bacteria	Proteobacteria	Gammaproteobacteria	Enterobacteriales	Enterobacteriaceae	Salmonella	Salmonella enterica	4093	0.97
Salmonella enterica subsp. enterica serovar Paratyphi B str. SPB7 chromosome	59097	Bacteria	Proteobacteria	Gammaproteobacteria	Enterobacteriales	Enterobacteriaceae	Salmonella	Salmonella enterica	5591	0.98
Salmonella enterica subsp. enterica serovar Paratyphi C strain RKS4594 chromosome	59063	Bacteria	Proteobacteria	Gammaproteobacteria	Enterobacteriales	Enterobacteriaceae	Salmonella	Salmonella enterica	4574	0.98
Salmonella enterica subsp. enterica serovar Schwarzengrund str. CVM19633 chromosome	58915	Bacteria	Proteobacteria	Gammaproteobacteria	Enterobacteriales	Enterobacteriaceae	Salmonella	Salmonella enterica	4497	0.98
Salmonella enterica subsp. enterica serovar Typhi str. CT18 chromosome	57793	Bacteria	Proteobacteria	Gammaproteobacteria	Enterobacteriales	Enterobacteriaceae	Salmonella	Salmonella enterica	4406	0.98
Salmonella enterica subsp. enterica serovar Typhi str. Ty2 chromosome	57973	Bacteria	Proteobacteria	Gammaproteobacteria	Enterobacteriales	Enterobacteriaceae	Salmonella	Salmonella enterica	4370	0.98
Salmonella enterica subsp. enterica serovar Typhimurium str. LT2 chromosome	57799	Bacteria	Proteobacteria	Gammaproteobacteria	Enterobacteriales	Enterobacteriaceae	Salmonella	Salmonella enterica	4458	0.98
Sanguibacter keddieii DSM 10542 chromosome	40845	Bacteria	Actinobacteria	Actinobacteria	Actinomycetales	Sanguibacteraceae	Sanguibacter	Sanguibacter keddieii	3710	0.91
Sebaldella termitidis ATCC 33386 chromosome	41865	Bacteria	Fusobacteria	Fusobacteriia	Fusobacteriales	Leptotrichiaceae	Sebaldella	Sebaldella termitidis	4083	0.94
Segniliparus rotundus DSM 44985 chromosome	49049	Bacteria	Actinobacteria	Actinobacteria	Actinomycetales	Segniliparaceae	Segniliparus	Segniliparus rotundus	3006	0.92
Serratia sp. AS12 chromosome	67315	Bacteria	Proteobacteria	Gammaproteobacteria	Enterobacteriales	Enterobacteriaceae	Serratia	Serratia sp. AS12	4952	0.98
Serratia proteamaculans 568 chromosome	58725	Bacteria	Proteobacteria	Gammaproteobacteria	Enterobacteriales	Enterobacteriaceae	Serratia	Serratia proteamaculans	4891	0.98
Shewanella sp. ANA-3 chromosome 1	58347	Bacteria	Proteobacteria	Gammaproteobacteria	Alteromonadales	Shewanellaceae	Shewanella	Shewanella sp. ANA-3	4111	0.97
Shewanella sp. MR-4 chromosome	58345	Bacteria	Proteobacteria	Gammaproteobacteria	Alteromonadales	Shewanellaceae	Shewanella	Shewanella sp. MR-4	3924	0.95
Shewanella sp. MR-7 chromosome	58343	Bacteria	Proteobacteria	Gammaproteobacteria	Alteromonadales	Shewanellaceae	Shewanella	Shewanella sp. MR-7	4006	0.95
Thauera sp. MZ1T chromosome	58987	Bacteria	Proteobacteria	Betaproteobacteria	Rhodocyclales	Rhodocyclaceae	Thauera	Thauera sp. MZ1T	3903	0.92
Shewanella sp. W3-18-1 chromosome	58341	Bacteria	Proteobacteria	Gammaproteobacteria	Alteromonadales	Shewanellaceae	Shewanella	Shewanella sp. W3-18-1	4044	0.97
Shewanella amazonensis SB2B chromosome	58257	Bacteria	Proteobacteria	Gammaproteobacteria	Alteromonadales	Shewanellaceae	Shewanella	Shewanella amazonensis	3645	0.98
Shewanella baltica OS155 chromosome	58259	Bacteria	Proteobacteria	Gammaproteobacteria	Alteromonadales	Shewanellaceae	Shewanella	Shewanella baltica	4307	0.97
Shewanella baltica OS185 chromosome	58743	Bacteria	Proteobacteria	Gammaproteobacteria	Alteromonadales	Shewanellaceae	Shewanella	Shewanella baltica	4323	0.97
Shewanella baltica OS195 chromosome	58261	Bacteria	Proteobacteria	Gammaproteobacteria	Alteromonadales	Shewanellaceae	Shewanella	Shewanella baltica	4499	0.98
Shewanella baltica OS223 chromosome	58775	Bacteria	Proteobacteria	Gammaproteobacteria	Alteromonadales	Shewanellaceae	Shewanella	Shewanella baltica	4245	0.98
Shewanella denitrificans OS217	58263	Bacteria	Proteobacteria	Gammaproteobacteria	Alteromonadales	Shewanellaceae	Shewanella	Shewanella denitrificans	3754	0.97
Shewanella frigidimarina NCIMB 400 chromosome	58265	Bacteria	Proteobacteria	Gammaproteobacteria	Alteromonadales	Shewanellaceae	Shewanella	Shewanella frigidimarina	4029	0.98
Shewanella halifaxensis HAW-EB4 chromosome	59007	Bacteria	Proteobacteria	Gammaproteobacteria	Alteromonadales	Shewanellaceae	Shewanella	Shewanella halifaxensis	4278	0.98
Shewanella loihica PV-4 chromosome	58349	Bacteria	Proteobacteria	Gammaproteobacteria	Alteromonadales	Shewanellaceae	Shewanella	Shewanella loihica	3859	0.97
Shewanella oneidensis MR-1 chromosome	57949	Bacteria	Proteobacteria	Gammaproteobacteria	Alteromonadales	Shewanellaceae	Shewanella	Shewanella oneidensis	4068	0.97
Shewanella pealeana ATCC 700345 chromosome	58705	Bacteria	Proteobacteria	Gammaproteobacteria	Alteromonadales	Shewanellaceae	Shewanella	Shewanella pealeana	4241	0.97
Shewanella piezotolerans WP3 chromosome	58745	Bacteria	Proteobacteria	Gammaproteobacteria	Alteromonadales	Shewanellaceae	Shewanella	Shewanella piezotolerans	4911	0.97
Shewanella putrefaciens CN-32 chromosome	58267	Bacteria	Proteobacteria	Gammaproteobacteria	Alteromonadales	Shewanellaceae	Shewanella	Shewanella putrefaciens	3972	0.98
Shewanella sediminis HAW-EB3 chromosome	58835	Bacteria	Proteobacteria	Gammaproteobacteria	Alteromonadales	Shewanellaceae	Shewanella	Shewanella sediminis	4497	0.97
Shewanella violacea DSS12 chromosome	47085	Bacteria	Proteobacteria	Gammaproteobacteria	Alteromonadales	Shewanellaceae	Shewanella	Shewanella violacea	4346	0.97
Shewanella woodyi ATCC 51908 chromosome	58721	Bacteria	Proteobacteria	Gammaproteobacteria	Alteromonadales	Shewanellaceae	Shewanella	Shewanella woodyi	4880	0.98
Shigella boydii CDC 3083-94 chromosome	58415	Bacteria	Proteobacteria	Gammaproteobacteria	Enterobacteriales	Enterobacteriaceae	Shigella	Shigella boydii	4246	0.96
Shigella boydii Sb227 chromosome	58215	Bacteria	Proteobacteria	Gammaproteobacteria	Enterobacteriales	Enterobacteriaceae	Shigella	Shigella boydii	4133	0.93
Shigella dysenteriae Sd197	58213	Bacteria	Proteobacteria	Gammaproteobacteria	Enterobacteriales	Enterobacteriaceae	Shigella	Shigella dysenteriae	4270	0.94
Shigella flexneri 2a str. 2457T	57991	Bacteria	Proteobacteria	Gammaproteobacteria	Enterobacteriales	Enterobacteriaceae	Shigella	Shigella flexneri	4060	0.92
Shigella flexneri 2a str. 301 chromosome	62907	Bacteria	Proteobacteria	Gammaproteobacteria	Enterobacteriales	Enterobacteriaceae	Shigella	Shigella flexneri	4177	0.94
Shigella flexneri 5 str. 8401 chromosome	58583	Bacteria	Proteobacteria	Gammaproteobacteria	Enterobacteriales	Enterobacteriaceae	Shigella	Shigella flexneri	4114	0.96
Shigella sonnei Ss046 chromosome	58217	Bacteria	Proteobacteria	Gammaproteobacteria	Enterobacteriales	Enterobacteriaceae	Shigella	Shigella sonnei	4218	0.93
Sideroxydans lithotrophicus ES-1 chromosome	46801	Bacteria	Proteobacteria	Betaproteobacteria	Gallionellales	Gallionellaceae	Sideroxydans	Sideroxydans lithotrophicus	2980	0.97
Simkania negevensis Z chromosome gsn.131	68451	Bacteria	Chlamydiae	Chlamydiia	Chlamydiales	Simkaniaceae	Simkania	Simkania negevensis	2381	0.96
Sinorhizobium medicae WSM419 chromosome	58549	Bacteria	Proteobacteria	Alphaproteobacteria	Rhizobiales	Rhizobiaceae	Sinorhizobium	Sinorhizobium medicae	3529	0.97
Sinorhizobium meliloti 1021 chromosome	57603	Bacteria	Proteobacteria	Alphaproteobacteria	Rhizobiales	Rhizobiaceae	Sinorhizobium	Sinorhizobium meliloti	3359	0.95
Sinorhizobium meliloti AK83 chromosome 1	52607	Bacteria	Proteobacteria	Alphaproteobacteria	Rhizobiales	Rhizobiaceae	Sinorhizobium	Sinorhizobium meliloti	3626	0.96
Sinorhizobium meliloti AK83 chromosome 3	52607	Bacteria	Proteobacteria	Alphaproteobacteria	Rhizobiales	Rhizobiaceae	Sinorhizobium	Sinorhizobium meliloti	1136	0.9
Sinorhizobium meliloti AK83 chromosome 2	52607	Bacteria	Proteobacteria	Alphaproteobacteria	Rhizobiales	Rhizobiaceae	Sinorhizobium	Sinorhizobium meliloti	1491	0.92
Slackia heliotrinireducens DSM 20476 chromosome	59051	Bacteria	Actinobacteria	Actinobacteria	Coriobacteriales	Coriobacteriaceae	Slackia	Slackia heliotrinireducens	2766	0.96
Sodalis glossinidius str. 'morsitans' chromosome	58553	Bacteria	Proteobacteria	Gammaproteobacteria	Enterobacteriales	Enterobacteriaceae	Sodalis	Sodalis glossinidius	2432	0.96
Sorangium cellulosum 'So ce 56' chromosome	61629	Bacteria	Proteobacteria	Deltaproteobacteria	Myxococcales	Polyangiaceae	Sorangium	Sorangium cellulosum	9380	0.97
Sphaerobacter thermophilus DSM 20745 chromosome 1	41997	Bacteria	Chloroflexi	Thermomicrobia	Sphaerobacterales	Sphaerobacteraceae	Sphaerobacter	Sphaerobacter thermophilus	2439	0.95
Sphaerobacter thermophilus DSM 20745 chromosome 2	41997	Bacteria	Chloroflexi	Thermomicrobia	Sphaerobacterales	Sphaerobacteraceae	Sphaerobacter	Sphaerobacter thermophilus	1046	0.93
Sphingobacterium sp. 21 chromosome	64755	Bacteria	Bacteroidetes	Sphingobacteriia	Sphingobacteriales	Sphingobacteriaceae	Sphingobacterium	Sphingobacterium sp. 21	5169	0.96
Sphingobium sp. SYK-6 chromosome	73353	Bacteria	Proteobacteria	Alphaproteobacteria	Sphingomonadales	Sphingomonadaceae	Sphingobium	Sphingobium sp. SYK-6	3912	0.94
Sphingobium chlorophenolicum L-1 chromosome 1	52597	Bacteria	Proteobacteria	Alphaproteobacteria	Sphingomonadales	Sphingomonadaceae	Sphingobium	Sphingobium chlorophenolicum	2846	0.95
Sphingobium chlorophenolicum L-1 chromosome 2	52597	Bacteria	Proteobacteria	Alphaproteobacteria	Sphingomonadales	Sphingomonadaceae	Sphingobium	Sphingobium chlorophenolicum	1104	0.91
Sphingobium japonicum UT26S chromosome 1	47077	Bacteria	Proteobacteria	Alphaproteobacteria	Sphingomonadales	Sphingomonadaceae	Sphingobium	Sphingobium japonicum	3529	0.95
Sphingobium japonicum UT26S chromosome 2	47077	Bacteria	Proteobacteria	Alphaproteobacteria	Sphingomonadales	Sphingomonadaceae	Sphingobium	Sphingobium japonicum	589	0.9
Sphingomonas wittichii RW1 chromosome	58691	Bacteria	Proteobacteria	Alphaproteobacteria	Sphingomonadales	Sphingomonadaceae	Sphingomonas	Sphingomonas wittichii	4850	0.98
Sphingopyxis alaskensis RB2256 chromosome	58351	Bacteria	Proteobacteria	Alphaproteobacteria	Sphingomonadales	Sphingomonadaceae	Sphingopyxis	Sphingopyxis alaskensis	3165	0.93
Spirochaeta sp. Buddy chromosome	63633	Bacteria	Spirochaetes	Spirochaetia	Spirochaetales	Spirochaetaceae	Sphaerochaeta	Sphaerochaeta globus	3017	0.97
Spirochaeta caldaria DSM 7334 chromosome	68753	Bacteria	Spirochaetes	Spirochaetia	Spirochaetales	Spirochaetaceae	Spirochaeta	Spirochaeta caldaria	2789	0.96
Spirochaeta coccoides DSM 17374 chromosome	66331	Bacteria	Spirochaetes	Spirochaetia	Spirochaetales	Spirochaetaceae	Sphaerochaeta	Sphaerochaeta coccoides	1822	0.96
Spirochaeta smaragdinae DSM 11293 chromosome	51369	Bacteria	Spirochaetes	Spirochaetia	Spirochaetales	Spirochaetaceae	Spirochaeta	Spirochaeta smaragdinae	4219	0.98
Spirochaeta thermophila DSM 6192 chromosome	53037	Bacteria	Spirochaetes	Spirochaetia	Spirochaetales	Spirochaetaceae	Spirochaeta	Spirochaeta thermophila	2203	0.95
Spirosoma linguale DSM 74 chromosome	43413	Bacteria	Bacteroidetes	Cytophagia	Cytophagales	Cytophagaceae	Spirosoma	Spirosoma linguale	6524	0.97
Stackebrandtia nassauensis DSM 44728 chromosome	46663	Bacteria	Actinobacteria	Actinobacteria	Actinomycetales	Glycomycetaceae	Stackebrandtia	Stackebrandtia nassauensis	6379	0.98
Staphylococcus aureus subsp. aureus COL chromosome	57797	Bacteria	Firmicutes	Bacilli	Bacillales	Staphylococcaceae	Staphylococcus	Staphylococcus aureus	2612	0.96
Staphylococcus aureus subsp. aureus ED98	41455	Bacteria	Firmicutes	Bacilli	Bacillales	Staphylococcaceae	Staphylococcus	Staphylococcus aureus	2661	0.95
Staphylococcus aureus subsp. aureus JH1 chromosome	58457	Bacteria	Firmicutes	Bacilli	Bacillales	Staphylococcaceae	Staphylococcus	Staphylococcus aureus	2747	0.96
Staphylococcus aureus subsp. aureus JH9 chromosome	58455	Bacteria	Firmicutes	Bacilli	Bacillales	Staphylococcaceae	Staphylococcus	Staphylococcus aureus	2697	0.96
Staphylococcus aureus subsp. aureus MRSA252 chromosome	57839	Bacteria	Firmicutes	Bacilli	Bacillales	Staphylococcaceae	Staphylococcus	Staphylococcus aureus	2650	0.94
Staphylococcus aureus subsp. aureus MSSA476 chromosome	57841	Bacteria	Firmicutes	Bacilli	Bacillales	Staphylococcaceae	Staphylococcus	Staphylococcus aureus	2571	0.96
Staphylococcus aureus subsp. aureus MW2	57903	Bacteria	Firmicutes	Bacilli	Bacillales	Staphylococcaceae	Staphylococcus	Staphylococcus aureus	2624	0.96
Staphylococcus aureus subsp. aureus Mu3	58817	Bacteria	Firmicutes	Bacilli	Bacillales	Staphylococcaceae	Staphylococcus	Staphylococcus aureus	2690	0.95
Staphylococcus aureus subsp. aureus Mu50 chromosome	57835	Bacteria	Firmicutes	Bacilli	Bacillales	Staphylococcaceae	Staphylococcus	Staphylococcus aureus	2696	0.95
Staphylococcus aureus subsp. aureus N315 chromosome	57837	Bacteria	Firmicutes	Bacilli	Bacillales	Staphylococcaceae	Staphylococcus	Staphylococcus aureus	2583	0.94
Staphylococcus aureus subsp. aureus NCTC 8325 chromosome	57795	Bacteria	Firmicutes	Bacilli	Bacillales	Staphylococcaceae	Staphylococcus	Staphylococcus aureus	2891	0.98
Staphylococcus aureus subsp. aureus str. Newman chromosome	58839	Bacteria	Firmicutes	Bacilli	Bacillales	Staphylococcaceae	Staphylococcus	Staphylococcus aureus	2614	0.97
Staphylococcus aureus RF122	57661	Bacteria	Firmicutes	Bacilli	Bacillales	Staphylococcaceae	Staphylococcus	Staphylococcus aureus	2509	0.97
Staphylococcus aureus subsp. aureus USA300_FPR3757 chromosome	58555	Bacteria	Firmicutes	Bacilli	Bacillales	Staphylococcaceae	Staphylococcus	Staphylococcus aureus	2560	0.97
Staphylococcus aureus subsp. aureus USA300_TCH1516 chromosome	58925	Bacteria	Firmicutes	Bacilli	Bacillales	Staphylococcaceae	Staphylococcus	Staphylococcus aureus	2661	0.96
Staphylococcus carnosus subsp. carnosus TM300 chromosome	59401	Bacteria	Firmicutes	Bacilli	Bacillales	Staphylococcaceae	Staphylococcus	Staphylococcus carnosus	2461	0.95
Staphylococcus epidermidis ATCC 12228 chromosome	57861	Bacteria	Firmicutes	Bacilli	Bacillales	Staphylococcaceae	Staphylococcus	Staphylococcus epidermidis	2416	0.95
Staphylococcus epidermidis RP62A	57663	Bacteria	Firmicutes	Bacilli	Bacillales	Staphylococcaceae	Staphylococcus	Staphylococcus epidermidis	2493	0.93
Staphylococcus haemolyticus JCSC1435 chromosome	62919	Bacteria	Firmicutes	Bacilli	Bacillales	Staphylococcaceae	Staphylococcus	Staphylococcus haemolyticus	2676	0.94
Staphylococcus lugdunensis HKU09-01 chromosome	46233	Bacteria	Firmicutes	Bacilli	Bacillales	Staphylococcaceae	Staphylococcus	Staphylococcus lugdunensis	2490	0.97
Staphylococcus pseudintermedius HKU10-03 chromosome	62125	Bacteria	Firmicutes	Bacilli	Bacillales	Staphylococcaceae	Staphylococcus	Staphylococcus pseudintermedius	2450	0.94
Staphylococcus saprophyticus subsp. saprophyticus ATCC 15305	58411	Bacteria	Firmicutes	Bacilli	Bacillales	Staphylococcaceae	Staphylococcus	Staphylococcus saprophyticus	2446	0.92
Staphylothermus hellenicus DSM 12710 chromosome	45893	Archaea	Crenarchaeota	Thermoprotei	Desulfurococcales	Desulfurococcaceae	Staphylothermus	Staphylothermus hellenicus	1599	0.83
Staphylothermus marinus F1 chromosome	58719	Archaea	Crenarchaeota	Thermoprotei	Desulfurococcales	Desulfurococcaceae	Staphylothermus	Staphylothermus marinus	1573	0.89
Starkeya novella DSM 506 chromosome	48815	Bacteria	Proteobacteria	Alphaproteobacteria	Rhizobiales	Xanthobacteraceae	Starkeya	Starkeya novella	4431	0.97
Stenotrophomonas maltophilia K279a chromosome	61647	Bacteria	Proteobacteria	Gammaproteobacteria	Xanthomonadales	Xanthomonadaceae	Stenotrophomonas	Stenotrophomonas maltophilia	4386	0.94
Stenotrophomonas maltophilia R551-3 chromosome	58657	Bacteria	Proteobacteria	Gammaproteobacteria	Xanthomonadales	Xanthomonadaceae	Stenotrophomonas	Stenotrophomonas maltophilia	4039	0.95
Streptobacillus moniliformis DSM 12112 chromosome	41863	Bacteria	Fusobacteria	Fusobacteriia	Fusobacteriales	Leptotrichiaceae	Streptobacillus	Streptobacillus moniliformis	1434	0.9
Streptococcus agalactiae 2603VR chromosome	57943	Bacteria	Firmicutes	Bacilli	Lactobacillales	Streptococcaceae	Streptococcus	Streptococcus agalactiae	2124	0.94
Streptococcus agalactiae A909 chromosome	57935	Bacteria	Firmicutes	Bacilli	Lactobacillales	Streptococcaceae	Streptococcus	Streptococcus agalactiae	1996	0.94
Streptococcus agalactiae NEM316	61585	Bacteria	Firmicutes	Bacilli	Lactobacillales	Streptococcaceae	Streptococcus	Streptococcus agalactiae	2094	0.92
Streptococcus dysgalactiae subsp. equisimilis GGS_124 chromosome 1	59103	Bacteria	Firmicutes	Bacilli	Lactobacillales	Streptococcaceae	Streptococcus	Streptococcus dysgalactiae	2094	0.93
Streptococcus equi subsp. equi 4047	59259	Bacteria	Firmicutes	Bacilli	Lactobacillales	Streptococcaceae	Streptococcus	Streptococcus equi	2000	0.94
Streptococcus equi subsp. zooepidemicus MGCS10565 chromosome	59263	Bacteria	Firmicutes	Bacilli	Lactobacillales	Streptococcaceae	Streptococcus	Streptococcus equi	1893	0.93
Streptococcus equi subsp. zooepidemicus	59261	Bacteria	Firmicutes	Bacilli	Lactobacillales	Streptococcaceae	Streptococcus	Streptococcus equi	1869	0.96
Streptococcus gallolyticus subsp. gallolyticus ATCC BAA-2069	63617	Bacteria	Firmicutes	Bacilli	Lactobacillales	Streptococcaceae	Streptococcus	Streptococcus gallolyticus	2309	0.96
Streptococcus gallolyticus UCN34 chromosome	46061	Bacteria	Firmicutes	Bacilli	Lactobacillales	Streptococcaceae	Streptococcus	Streptococcus gallolyticus	2223	0.97
Streptococcus gordonii str. Challis substr. CH1 chromosome	57667	Bacteria	Firmicutes	Bacilli	Lactobacillales	Streptococcaceae	Streptococcus	Streptococcus gordonii	2051	0.97
Streptococcus mitis B6	46097	Bacteria	Firmicutes	Bacilli	Lactobacillales	Streptococcaceae	Streptococcus	Streptococcus mitis	2004	0.94
Streptococcus mutans NN2025	46353	Bacteria	Firmicutes	Bacilli	Lactobacillales	Streptococcaceae	Streptococcus	Streptococcus mutans	1895	0.92
Streptococcus mutans UA159 chromosome	57947	Bacteria	Firmicutes	Bacilli	Lactobacillales	Streptococcaceae	Streptococcus	Streptococcus mutans	1960	0.95
Streptococcus oralis Uo5	65449	Bacteria	Firmicutes	Bacilli	Lactobacillales	Streptococcaceae	Streptococcus	Streptococcus oralis	1907	0.93
Streptococcus parasanguinis ATCC 15912 chromosome	49313	Bacteria	Firmicutes	Bacilli	Lactobacillales	Streptococcaceae	Streptococcus	Streptococcus parasanguinis	2022	0.97
Streptococcus parauberis KCTC 11537 chromosome	67355	Bacteria	Firmicutes	Bacilli	Lactobacillales	Streptococcaceae	Streptococcus	Streptococcus parauberis	1868	0.93
Streptococcus pasteurianus ATCC 43144	68019	Bacteria	Firmicutes	Bacilli	Lactobacillales	Streptococcaceae	Streptococcus	Streptococcus pasteurianus	1869	0.94
Streptococcus pneumoniae 670-6B chromosome	52533	Bacteria	Firmicutes	Bacilli	Lactobacillales	Streptococcaceae	Streptococcus	Streptococcus pneumoniae	2352	0.95
Streptococcus pneumoniae 70585	59125	Bacteria	Firmicutes	Bacilli	Lactobacillales	Streptococcaceae	Streptococcus	Streptococcus pneumoniae	2202	0.93
Streptococcus pneumoniae AP200 chromosome	52453	Bacteria	Firmicutes	Bacilli	Lactobacillales	Streptococcaceae	Streptococcus	Streptococcus pneumoniae	2216	0.94
Streptococcus pneumoniae ATCC 700669	59287	Bacteria	Firmicutes	Bacilli	Lactobacillales	Streptococcaceae	Streptococcus	Streptococcus pneumoniae	1990	0.93
Streptococcus pneumoniae CGSP14 chromosome	59181	Bacteria	Firmicutes	Bacilli	Lactobacillales	Streptococcaceae	Streptococcus	Streptococcus pneumoniae	2206	0.76
Streptococcus pneumoniae D39 chromosome	58581	Bacteria	Firmicutes	Bacilli	Lactobacillales	Streptococcaceae	Streptococcus	Streptococcus pneumoniae	1914	0.91
Streptococcus pneumoniae G54 chromosome	59167	Bacteria	Firmicutes	Bacilli	Lactobacillales	Streptococcaceae	Streptococcus	Streptococcus pneumoniae	2114	0.96
Streptococcus pneumoniae Hungary19A-6	59117	Bacteria	Firmicutes	Bacilli	Lactobacillales	Streptococcaceae	Streptococcus	Streptococcus pneumoniae	2155	0.92
Streptococcus pneumoniae JJA	59121	Bacteria	Firmicutes	Bacilli	Lactobacillales	Streptococcaceae	Streptococcus	Streptococcus pneumoniae	2123	0.95
Streptococcus pneumoniae P1031	59123	Bacteria	Firmicutes	Bacilli	Lactobacillales	Streptococcaceae	Streptococcus	Streptococcus pneumoniae	2073	0.94
Streptococcus pneumoniae R6	57859	Bacteria	Firmicutes	Bacilli	Lactobacillales	Streptococcaceae	Streptococcus	Streptococcus pneumoniae	2042	0.83
Streptococcus pneumoniae TCH843119A chromosome	49735	Bacteria	Firmicutes	Bacilli	Lactobacillales	Streptococcaceae	Streptococcus	Streptococcus pneumoniae	2275	0.95
Streptococcus pneumoniae TIGR4 chromosome	57857	Bacteria	Firmicutes	Bacilli	Lactobacillales	Streptococcaceae	Streptococcus	Streptococcus pneumoniae	2105	0.91
Streptococcus pneumoniae Taiwan19F-14 chromosome	59119	Bacteria	Firmicutes	Bacilli	Lactobacillales	Streptococcaceae	Streptococcus	Streptococcus pneumoniae	2044	0.95
Streptococcus pseudopneumoniae IS7493 chromosome	71153	Bacteria	Firmicutes	Bacilli	Lactobacillales	Streptococcaceae	Streptococcus	Streptococcus pseudopneumoniae	2230	0.91
Streptococcus pyogenes SF370 chromosome	57845	Bacteria	Firmicutes	Bacilli	Lactobacillales	Streptococcaceae	Streptococcus	Streptococcus pyogenes	1696	0.94
Streptococcus pyogenes MGAS10270 chromosome	58571	Bacteria	Firmicutes	Bacilli	Lactobacillales	Streptococcaceae	Streptococcus	Streptococcus pyogenes	1986	0.81
Streptococcus pyogenes MGAS10394 chromosome	58105	Bacteria	Firmicutes	Bacilli	Lactobacillales	Streptococcaceae	Streptococcus	Streptococcus pyogenes	1886	0.87
Streptococcus pyogenes MGAS10750 chromosome	58575	Bacteria	Firmicutes	Bacilli	Lactobacillales	Streptococcaceae	Streptococcus	Streptococcus pyogenes	1978	0.8
Streptococcus pyogenes MGAS2096 chromosome	58573	Bacteria	Firmicutes	Bacilli	Lactobacillales	Streptococcaceae	Streptococcus	Streptococcus pyogenes	1898	0.85
Streptococcus pyogenes MGAS315 chromosome	57911	Bacteria	Firmicutes	Bacilli	Lactobacillales	Streptococcaceae	Streptococcus	Streptococcus pyogenes	1865	0.97
Streptococcus pyogenes MGAS5005 chromosome	58337	Bacteria	Firmicutes	Bacilli	Lactobacillales	Streptococcaceae	Streptococcus	Streptococcus pyogenes	1865	0.94
Streptococcus pyogenes MGAS6180 chromosome	58335	Bacteria	Firmicutes	Bacilli	Lactobacillales	Streptococcaceae	Streptococcus	Streptococcus pyogenes	1894	0.85
Streptococcus pyogenes MGAS8232 chromosome	57871	Bacteria	Firmicutes	Bacilli	Lactobacillales	Streptococcaceae	Streptococcus	Streptococcus pyogenes	1839	0.94
Streptococcus pyogenes MGAS9429 chromosome	58569	Bacteria	Firmicutes	Bacilli	Lactobacillales	Streptococcaceae	Streptococcus	Streptococcus pyogenes	1877	0.79
Streptococcus pyogenes str. Manfredo chromosome	57847	Bacteria	Firmicutes	Bacilli	Lactobacillales	Streptococcaceae	Streptococcus	Streptococcus pyogenes	1745	0.95
Streptococcus pyogenes NZ131 chromosome	59035	Bacteria	Firmicutes	Bacilli	Lactobacillales	Streptococcaceae	Streptococcus	Streptococcus pyogenes	1700	0.96
Streptococcus pyogenes SSI-1 chromosome	57895	Bacteria	Firmicutes	Bacilli	Lactobacillales	Streptococcaceae	Streptococcus	Streptococcus pyogenes	1859	0.91
Streptococcus sanguinis SK36 chromosome	58381	Bacteria	Firmicutes	Bacilli	Lactobacillales	Streptococcaceae	Streptococcus	Streptococcus sanguinis	2270	0.95
Streptococcus suis 05ZYH33 chromosome	58663	Bacteria	Firmicutes	Bacilli	Lactobacillales	Streptococcaceae	Streptococcus	Streptococcus suis	2186	0.71
Streptococcus suis 98HAH33	58665	Bacteria	Firmicutes	Bacilli	Lactobacillales	Streptococcaceae	Streptococcus	Streptococcus suis	2185	0.72
Streptococcus suis BM407 chromosome	59321	Bacteria	Firmicutes	Bacilli	Lactobacillales	Streptococcaceae	Streptococcus	Streptococcus suis	1932	0.95
Streptococcus suis P17	32235	Bacteria	Firmicutes	Bacilli	Lactobacillales	Streptococcaceae	Streptococcus	Streptococcus suis	1824	0.95
Streptococcus suis SC84	59323	Bacteria	Firmicutes	Bacilli	Lactobacillales	Streptococcaceae	Streptococcus	Streptococcus suis	1898	0.95
Streptococcus suis ST3 chromosome	66327	Bacteria	Firmicutes	Bacilli	Lactobacillales	Streptococcaceae	Streptococcus	Streptococcus suis	1952	0.95
Streptococcus thermophilus CNRZ1066 chromosome	58221	Bacteria	Firmicutes	Bacilli	Lactobacillales	Streptococcaceae	Streptococcus	Streptococcus thermophilus	1915	0.93
Streptococcus thermophilus LMD-9	58327	Bacteria	Firmicutes	Bacilli	Lactobacillales	Streptococcaceae	Streptococcus	Streptococcus thermophilus	1709	0.95
Streptococcus thermophilus LMG 18311 chromosome	58219	Bacteria	Firmicutes	Bacilli	Lactobacillales	Streptococcaceae	Streptococcus	Streptococcus thermophilus	1888	0.88
Streptococcus uberis 0140J chromosome	57959	Bacteria	Firmicutes	Bacilli	Lactobacillales	Streptococcaceae	Streptococcus	Streptococcus uberis	1762	0.96
Streptomyces sp. SirexAA-E chromosome	72627	Bacteria	Actinobacteria	Actinobacteria	Actinomycetales	Streptomycetaceae	Streptomyces	Streptomyces sp. SirexAA-E	6357	0.96
Streptomyces avermitilis MA-4680	57739	Bacteria	Actinobacteria	Actinobacteria	Actinomycetales	Streptomycetaceae	Streptomyces	Streptomyces avermitilis	7580	0.96
Streptomyces coelicolor A3(2) chromosome	57801	Bacteria	Actinobacteria	Actinobacteria	Actinomycetales	Streptomycetaceae	Streptomyces	Streptomyces coelicolor	7768	0.97
Streptomyces griseus subsp. griseus NBRC 13350 chromosome	58983	Bacteria	Actinobacteria	Actinobacteria	Actinomycetales	Streptomycetaceae	Streptomyces	Streptomyces griseus	7136	0.91
Streptomyces scabiei 87.22 chromosome	46531	Bacteria	Actinobacteria	Actinobacteria	Actinomycetales	Streptomycetaceae	Streptomyces	Streptomyces scabiei	8746	0.97
Streptomyces violaceusniger Tu 4113 chromosome	52609	Bacteria	Actinobacteria	Actinobacteria	Actinomycetales	Streptomycetaceae	Streptomyces	Streptomyces violaceusniger	8482	0.98
Streptosporangium roseum DSM 43021 chromosome	42521	Bacteria	Actinobacteria	Actinobacteria	Actinomycetales	Streptosporangiaceae	Streptosporangium	Streptosporangium roseum	8945	0.97
Sulfobacillus acidophilus TPY chromosome	68841	Bacteria	Firmicutes	Clostridia	Clostridiales	Clostridiales Family XVII. Incertae Sedis	Sulfobacillus	Sulfobacillus acidophilus	3754	0.96
Sulfolobus acidocaldarius DSM 639 chromosome	58379	Archaea	Crenarchaeota	Thermoprotei	Sulfolobales	Sulfolobaceae	Sulfolobus	Sulfolobus acidocaldarius	2224	0.9
Sulfolobus islandicus L.D.8.5 chromosome	43679	Archaea	Crenarchaeota	Thermoprotei	Sulfolobales	Sulfolobaceae	Sulfolobus	Sulfolobus islandicus	2916	0.91
Sulfolobus islandicus L.S.2.15 chromosome	58871	Archaea	Crenarchaeota	Thermoprotei	Sulfolobales	Sulfolobaceae	Sulfolobus	Sulfolobus islandicus	2737	0.81
Sulfolobus islandicus M.14.25 chromosome	58849	Archaea	Crenarchaeota	Thermoprotei	Sulfolobales	Sulfolobaceae	Sulfolobus	Sulfolobus islandicus	2608	0.91
Sulfolobus islandicus M.16.27 chromosome	58851	Archaea	Crenarchaeota	Thermoprotei	Sulfolobales	Sulfolobaceae	Sulfolobus	Sulfolobus islandicus	2657	0.88
Sulfolobus islandicus M.16.4 chromosome	58841	Archaea	Crenarchaeota	Thermoprotei	Sulfolobales	Sulfolobaceae	Sulfolobus	Sulfolobus islandicus	2735	0.89
Sulfolobus islandicus Y.G.57.14 chromosome	58923	Archaea	Crenarchaeota	Thermoprotei	Sulfolobales	Sulfolobaceae	Sulfolobus	Sulfolobus islandicus	2903	0.87
Sulfolobus islandicus Y.N.15.51 chromosome	58825	Archaea	Crenarchaeota	Thermoprotei	Sulfolobales	Sulfolobaceae	Sulfolobus	Sulfolobus islandicus	2850	0.9
Vibrio sp. Ex25 chromosome 1	41601	Bacteria	Proteobacteria	Gammaproteobacteria	Vibrionales	Vibrionaceae	Vibrio	Vibrio sp. Ex25	2915	0.96
Vibrio sp. Ex25 chromosome 2	41601	Bacteria	Proteobacteria	Gammaproteobacteria	Vibrionales	Vibrionaceae	Vibrio	Vibrio sp. Ex25	1603	0.93
Sulfolobus solfataricus P2 chromosome	57721	Archaea	Crenarchaeota	Thermoprotei	Sulfolobales	Sulfolobaceae	Sulfolobus	Sulfolobus solfataricus	2978	0.59
Sulfolobus tokodaii str. 7 chromosome	57807	Archaea	Crenarchaeota	Thermoprotei	Sulfolobales	Sulfolobaceae	Sulfolobus	Sulfolobus tokodaii	2826	0.91
Sulfuricurvum kujiense DSM 16994 chromosome	60789	Bacteria	Proteobacteria	Epsilonproteobacteria	Campylobacterales	Helicobacteraceae	Sulfuricurvum	Sulfuricurvum kujiense	2538	0.94
Sulfurihydrogenibium sp. YO3AOP1 chromosome	58855	Bacteria	Aquificae	Aquificae	Aquificales	Hydrogenothermaceae	Sulfurihydrogenibium	Sulfurihydrogenibium sp. YO3AOP1	1721	0.91
Sulfurihydrogenibium azorense Az-Fu1 chromosome	58121	Bacteria	Aquificae	Aquificae	Aquificales	Hydrogenothermaceae	Sulfurihydrogenibium	Sulfurihydrogenibium azorense	1723	0.83
Sulfurimonas autotrophica DSM 16294 chromosome	53043	Bacteria	Proteobacteria	Epsilonproteobacteria	Campylobacterales	Helicobacteraceae	Sulfurimonas	Sulfurimonas autotrophica	2158	0.92
Sulfurimonas denitrificans DSM 1251 chromosome	58185	Bacteria	Proteobacteria	Epsilonproteobacteria	Campylobacterales	Helicobacteraceae	Sulfurimonas	Sulfurimonas denitrificans	2096	0.91
Sulfurospirillum deleyianum DSM 6946 chromosome	41861	Bacteria	Proteobacteria	Epsilonproteobacteria	Campylobacterales	Campylobacteraceae	Sulfurospirillum	Sulfurospirillum deleyianum	2265	0.94
Sulfurovum sp. NBC37-1 chromosome	58863	Bacteria	Proteobacteria	Epsilonproteobacteria			Sulfurovum	Sulfurovum sp. NBC37-1	2438	0.96
Symbiobacterium thermophilum IAM 14863 chromosome	58165	Bacteria	Firmicutes	Clostridia	Clostridiales	Clostridiales Family XVIII. Incertae Sedis	Symbiobacterium	Symbiobacterium thermophilum	3337	0.93
Synechococcus sp. CC9311	58123	Bacteria	Cyanobacteria		Chroococcales		Synechococcus	Synechococcus sp. CC9311	2892	0.96
Synechococcus sp. CC9605	58319	Bacteria	Cyanobacteria		Chroococcales		Synechococcus	Synechococcus sp. CC9605	2645	0.95
Synechococcus sp. CC9902 chromosome	58323	Bacteria	Cyanobacteria		Chroococcales		Synechococcus	Synechococcus sp. CC9902	2306	0.97
Synechococcus sp. JA-2-3B'a(2-13) chromosome	58537	Bacteria	Cyanobacteria		Chroococcales		Synechococcus	Synechococcus sp. JA-2-3B'a(2-13)	2862	0.97
Synechococcus sp. JA-3-3Ab chromosome	58535	Bacteria	Cyanobacteria		Chroococcales		Synechococcus	Synechococcus sp. JA-3-3Ab	2760	0.93
Synechococcus sp. PCC 7002 chromosome	59137	Bacteria	Cyanobacteria		Chroococcales		Synechococcus	Synechococcus sp. PCC 7002	2824	0.97
Synechococcus sp. RCC307 chromosome	61609	Bacteria	Cyanobacteria		Chroococcales		Synechococcus	Synechococcus sp. RCC307	2534	0.89
Synechococcus sp. WH 7803 chromosome	61607	Bacteria	Cyanobacteria		Chroococcales		Synechococcus	Synechococcus sp. WH 7803	2533	0.96
Synechococcus sp. WH 8102	61581	Bacteria	Cyanobacteria		Chroococcales		Synechococcus	Synechococcus sp. WH 8102	2519	0.95
Synechococcus elongatus PCC 6301 chromosome	58235	Bacteria	Cyanobacteria		Chroococcales		Synechococcus	Synechococcus elongatus	2523	0.93
Synechococcus elongatus PCC 7942 chromosome	58045	Bacteria	Cyanobacteria		Chroococcales		Synechococcus	Synechococcus elongatus	2612	0.95
Synechocystis sp. PCC 6803 chromosome	57659								3179	0.96
Syntrophobacter fumaroxidans MPOB chromosome	58177	Bacteria	Proteobacteria	Deltaproteobacteria	Syntrophobacterales	Syntrophobacteraceae	Syntrophobacter	Syntrophobacter fumaroxidans	4064	0.97
Syntrophobotulus glycolicus DSM 8271 chromosome	63343	Bacteria	Firmicutes	Clostridia	Clostridiales	Peptococcaceae	Syntrophobotulus	Syntrophobotulus glycolicus	3251	0.97
Syntrophomonas wolfei subsp. wolfei str. Goettingen chromosome	58179	Bacteria	Firmicutes	Clostridia	Clostridiales	Syntrophomonadaceae	Syntrophomonas	Syntrophomonas wolfei	2504	0.94
Syntrophothermus lipocalidus DSM 12680 chromosome	49527	Bacteria	Firmicutes	Clostridia	Clostridiales	Syntrophomonadaceae	Syntrophothermus	Syntrophothermus lipocalidus	2313	0.97
Syntrophus aciditrophicus SB chromosome	58539	Bacteria	Proteobacteria	Deltaproteobacteria	Syntrophobacterales	Syntrophaceae	Syntrophus	Syntrophus aciditrophicus	3166	0.82
Taylorella asinigenitalis MCE3 chromosome	73771	Bacteria	Proteobacteria	Betaproteobacteria	Burkholderiales	Alcaligenaceae	Taylorella	Taylorella asinigenitalis	1524	0.92
Taylorella equigenitalis MCE9 chromosome	62103	Bacteria	Proteobacteria	Betaproteobacteria	Burkholderiales	Alcaligenaceae	Taylorella	Taylorella equigenitalis	1556	0.92
Tepidanaerobacter sp. Re1 chromosome	66873								2524	0.92
Teredinibacter turnerae T7901 chromosome	59267	Bacteria	Proteobacteria	Gammaproteobacteria	Alteromonadales		Teredinibacter	Teredinibacter turnerae	4254	0.97
Terriglobus saanensis SP1PR4 chromosome	53251	Bacteria	Acidobacteria	Acidobacteriia	Acidobacteriales	Acidobacteriaceae	Terriglobus	Terriglobus saanensis	4180	0.98
Tetragenococcus halophilus NBRC 12172	74441	Bacteria	Firmicutes	Bacilli	Lactobacillales	Enterococcaceae	Tetragenococcus	Tetragenococcus halophilus	2555	0.95
Thermaerobacter marianensis DSM 12885 chromosome	61727	Bacteria	Firmicutes	Clostridia	Clostridiales	Clostridiales Family XVII. Incertae Sedis	Thermaerobacter	Thermaerobacter marianensis	2327	0.91
Thermanaerovibrio acidaminovorans DSM 6589 chromosome	41925	Bacteria	Synergistetes	Synergistia	Synergistales	Synergistaceae	Thermanaerovibrio	Thermanaerovibrio acidaminovorans	1738	0.93
Thermoanaerobacter sp. X513 chromosome	53065	Bacteria	Firmicutes	Clostridia	Thermoanaerobacterales	Thermoanaerobacteraceae	Thermoanaerobacter	Thermoanaerobacter sp. X513	2331	0.93
Thermoanaerobacter sp. X514 chromosome	58589	Bacteria	Firmicutes	Clostridia	Thermoanaerobacterales	Thermoanaerobacteraceae	Thermoanaerobacter	Thermoanaerobacter sp. X514	2345	0.93
Thermoanaerobacter brockii subsp. finnii Ako-1 chromosome	55639	Bacteria	Firmicutes	Clostridia	Thermoanaerobacterales	Thermoanaerobacteraceae	Thermoanaerobacter	Thermoanaerobacter brockii	2209	0.93
Thermoanaerobacter italicus Ab9 chromosome	46241	Bacteria	Firmicutes	Clostridia	Thermoanaerobacterales	Thermoanaerobacteraceae	Thermoanaerobacter	Thermoanaerobacter italicus	2270	0.93
Thermoanaerobacter mathranii subsp. mathranii str. A3 chromosome	49481	Bacteria	Firmicutes	Clostridia	Thermoanaerobacterales	Thermoanaerobacteraceae	Thermoanaerobacter	Thermoanaerobacter mathranii	2159	0.95
Thermoanaerobacter pseudethanolicus ATCC 33223 chromosome	58339	Bacteria	Firmicutes	Clostridia	Thermoanaerobacterales	Thermoanaerobacteraceae	Thermoanaerobacter	Thermoanaerobacter pseudethanolicus	2239	0.92
Thermoanaerobacter tengcongensis MB4 chromosome	57813	Bacteria	Firmicutes	Clostridia	Thermoanaerobacterales	Thermoanaerobacteraceae	Caldanaerobacter	Caldanaerobacter subterraneus	2588	0.94
Thermoanaerobacter wiegelii Rt8.B1 chromosome	52581	Bacteria	Firmicutes	Clostridia	Thermoanaerobacterales	Thermoanaerobacteraceae	Thermoanaerobacter	Thermoanaerobacter wiegelii	2522	0.93
Thermoanaerobacterium thermosaccharolyticum DSM 571 chromosome	51639	Bacteria	Firmicutes	Clostridia	Thermoanaerobacterales	Thermoanaerobacterales Family III. Incertae Sedis	Thermoanaerobacterium	Thermoanaerobacterium thermosaccharolyticum	2601	0.94
Thermoanaerobacterium xylanolyticum LX-11 chromosome	63163	Bacteria	Firmicutes	Clostridia	Thermoanaerobacterales	Thermoanaerobacterales Family III. Incertae Sedis	Thermoanaerobacterium	Thermoanaerobacterium xylanolyticum	2345	0.96
Thermobaculum terrenum ATCC BAA-798 chromosome 1	42011	Bacteria					Thermobaculum	Thermobaculum terrenum	1859	0.93
Thermobaculum terrenum ATCC BAA-798 chromosome 2	42011	Bacteria					Thermobaculum	Thermobaculum terrenum	973	0.86
Thermobifida fusca YX chromosome	57703	Bacteria	Actinobacteria	Actinobacteria	Actinomycetales	Nocardiopsaceae	Thermobifida	Thermobifida fusca	3087	0.94
Thermobispora bispora DSM 43833 chromosome	48999	Bacteria	Actinobacteria	Actinobacteria	Actinomycetales	Pseudonocardiaceae	Thermobispora	Thermobispora bispora	3546	0.95
Thermococcus sp. 4557 chromosome	70841	Archaea	Euryarchaeota	Thermococci	Thermococcales	Thermococcaceae	Thermococcus	Thermococcus sp. 4557	2133	0.96
Thermococcus sp. AM4 chromosome	54735	Archaea	Euryarchaeota	Thermococci	Thermococcales	Thermococcaceae	Thermococcus	Thermococcus sp. AM4	2222	0.96
Thermococcus barophilus MP chromosome	54733	Archaea	Euryarchaeota	Thermococci	Thermococcales	Thermococcaceae	Thermococcus	Thermococcus barophilus	2207	0.94
Thermococcus gammatolerans EJ3 chromosome	59389	Archaea	Euryarchaeota	Thermococci	Thermococcales	Thermococcaceae	Thermococcus	Thermococcus gammatolerans	2156	0.93
Thermococcus kodakarensis KOD1 chromosome	58225	Archaea	Euryarchaeota	Thermococci	Thermococcales	Thermococcaceae	Thermococcus	Thermococcus kodakarensis	2306	0.96
Thermococcus onnurineus NA1 chromosome	59043	Archaea	Euryarchaeota	Thermococci	Thermococcales	Thermococcaceae	Thermococcus	Thermococcus onnurineus	1975	0.95
Thermococcus sibiricus MM 739	59399	Archaea	Euryarchaeota	Thermococci	Thermococcales	Thermococcaceae	Thermococcus	Thermococcus sibiricus	2035	0.95
Thermocrinis albus DSM 14484 chromosome	46231	Bacteria	Aquificae	Aquificae	Aquificales	Aquificaceae	Thermocrinis	Thermocrinis albus	1593	0.89
Thermodesulfatator indicus DSM 15286 chromosome	68285	Bacteria	Thermodesulfobacteria	Thermodesulfobacteria	Thermodesulfobacteriales	Thermodesulfobacteriaceae	Thermodesulfatator	Thermodesulfatator indicus	2195	0.95
Thermodesulfobacterium sp. OPB45 chromosome	68283	Bacteria	Thermodesulfobacteria	Thermodesulfobacteria	Thermodesulfobacteriales	Thermodesulfobacteriaceae	Thermodesulfobacterium	Thermodesulfobacterium geofontis	1596	0.83
Thermodesulfobium narugense DSM 14796 chromosome	66601	Bacteria	Firmicutes	Clostridia	Thermoanaerobacterales	Thermodesulfobiaceae	Thermodesulfobium	Thermodesulfobium narugense	1807	0.85
Thermodesulfovibrio yellowstonii DSM 11347	59257	Bacteria	Nitrospirae	Nitrospira	Nitrospirales	Nitrospiraceae	Thermodesulfovibrio	Thermodesulfovibrio yellowstonii	2033	0.94
Thermofilum pendens Hrk 5 chromosome	58563	Archaea	Crenarchaeota	Thermoprotei	Thermoproteales	Thermofilaceae	Thermofilum	Thermofilum pendens	1826	0.88
Thermomicrobium roseum DSM 5159 chromosome	59341	Bacteria	Chloroflexi	Thermomicrobia	Thermomicrobiales	Thermomicrobiaceae	Thermomicrobium	Thermomicrobium roseum	1917	0.94
Thermomonospora curvata DSM 43183 chromosome	41885	Bacteria	Actinobacteria	Actinobacteria	Actinomycetales	Thermomonosporaceae	Thermomonospora	Thermomonospora curvata	4890	0.97
Thermoplasma acidophilum DSM 1728 chromosome	61573	Archaea	Euryarchaeota	Thermoplasmata	Thermoplasmatales	Thermoplasmataceae	Thermoplasma	Thermoplasma acidophilum	1484	0.94
Thermoplasma volcanium GSS1 chromosome	57751	Archaea	Euryarchaeota	Thermoplasmata	Thermoplasmatales	Thermoplasmataceae	Thermoplasma	Thermoplasma volcanium	1501	0.92
Thermoproteus tenax Kra 1	74443	Archaea	Crenarchaeota	Thermoprotei	Thermoproteales	Thermoproteaceae	Thermoproteus	Thermoproteus tenax	2049	0.92
Thermoproteus uzoniensis 768-20 chromosome	65089	Archaea	Crenarchaeota	Thermoprotei	Thermoproteales	Thermoproteaceae	Thermoproteus	Thermoproteus uzoniensis	2186	0.89
Thermosediminibacter oceani DSM 16646 chromosome	51421	Bacteria	Firmicutes	Clostridia	Thermoanaerobacterales	Thermoanaerobacterales Family III. Incertae Sedis	Thermosediminibacter	Thermosediminibacter oceani	2197	0.93
Thermosipho africanus TCF52B chromosome	59095	Bacteria	Thermotogae	Thermotogae	Thermotogales	Thermotogaceae	Thermosipho	Thermosipho africanus	1954	0.88
Thermosipho melanesiensis BI429 chromosome	58683	Bacteria	Thermotogae	Thermotogae	Thermotogales	Thermotogaceae	Thermosipho	Thermosipho melanesiensis	1879	0.93
Thermosphaera aggregans DSM 11486 chromosome	48993	Archaea	Crenarchaeota	Thermoprotei	Desulfurococcales	Desulfurococcaceae	Thermosphaera	Thermosphaera aggregans	1387	0.91
Thermosynechococcus elongatus BP-1 chromosome	57907	Bacteria	Cyanobacteria		Chroococcales		Thermosynechococcus	Thermosynechococcus elongatus	2476	0.91
Thermotoga sp. RQ2 chromosome	58935	Bacteria	Thermotogae	Thermotogae	Thermotogales	Thermotogaceae	Thermotoga	Thermotoga sp. RQ2	1819	0.93
Thermotoga lettingae TMO chromosome	58419	Bacteria	Thermotogae	Thermotogae	Thermotogales	Thermotogaceae	Thermotoga	Thermotoga lettingae	2040	0.95
Thermotoga maritima MSB8 chromosome	57723	Bacteria	Thermotogae	Thermotogae	Thermotogales	Thermotogaceae	Thermotoga	Thermotoga maritima	1858	0.94
Thermotoga naphthophila RKU-10	42777	Bacteria	Thermotogae	Thermotogae	Thermotogales	Thermotogaceae	Thermotoga	Thermotoga naphthophila	1768	0.92
Thermotoga neapolitana DSM 4359 chromosome	59065	Bacteria	Thermotogae	Thermotogae	Thermotogales	Thermotogaceae	Thermotoga	Thermotoga neapolitana	1937	0.85
Thermotoga petrophila RKU-1 chromosome	58655	Bacteria	Thermotogae	Thermotogae	Thermotogales	Thermotogaceae	Thermotoga	Thermotoga petrophila	1785	0.92
Thermotoga thermarum DSM 5069 chromosome	68449	Bacteria	Thermotogae	Thermotogae	Thermotogales	Thermotogaceae	Thermotoga	Thermotoga thermarum	1945	0.93
Thermovibrio ammonificans HB-1 chromosome	62095	Bacteria	Aquificae	Aquificae	Aquificales	Desulfurobacteriaceae	Thermovibrio	Thermovibrio ammonificans	1711	0.85
Thermus scotoductus SA-01 chromosome	62273	Bacteria	Deinococcus-Thermus	Deinococci	Thermales	Thermaceae	Thermus	Thermus scotoductus	2446	0.87
Thermus thermophilus HB27	58033	Bacteria	Deinococcus-Thermus	Deinococci	Thermales	Thermaceae	Thermus	Thermus thermophilus	1982	0.81
Thermus thermophilus HB8 chromosome	58223	Bacteria	Deinococcus-Thermus	Deinococci	Thermales	Thermaceae	Thermus	Thermus thermophilus	1970	0.89
Thioalkalimicrobium cyclicum ALM1 chromosome	67391	Bacteria	Proteobacteria	Gammaproteobacteria	Thiotrichales	Piscirickettsiaceae	Thioalkalimicrobium	Thioalkalimicrobium cyclicum	1665	0.93
Thioalkalivibrio sp. K90mix chromosome	46181	Bacteria	Proteobacteria	Gammaproteobacteria	Chromatiales	Ectothiorhodospiraceae	Thioalkalivibrio	Thioalkalivibrio sp. K90mix	2575	0.92
Thioalkalivibrio sulfidophilus HL-EbGr7 chromosome	59179	Bacteria	Proteobacteria	Gammaproteobacteria	Chromatiales	Ectothiorhodospiraceae	Thioalkalivibrio	Thioalkalivibrio sulfidophilus	3283	0.97
Thiobacillus denitrificans ATCC 25259 chromosome	58189	Bacteria	Proteobacteria	Betaproteobacteria	Hydrogenophilales	Hydrogenophilaceae	Thiobacillus	Thiobacillus denitrificans	2827	0.89
Thiomicrospira crunogena XCL-2 chromosome	58183	Bacteria	Proteobacteria	Gammaproteobacteria	Thiotrichales	Piscirickettsiaceae	Thiomicrospira	Thiomicrospira crunogena	2196	0.93
Thiomonas intermedia K12 chromosome	48825	Bacteria	Proteobacteria	Betaproteobacteria	Burkholderiales		Thiomonas	Thiomonas intermedia	3106	0.96
Tolumonas auensis DSM 9187 chromosome	59395	Bacteria	Proteobacteria	Gammaproteobacteria	Aeromonadales	Aeromonadaceae	Tolumonas	Tolumonas auensis	3130	0.96
Treponema azotonutricium ZAS-9 chromosome	67365	Bacteria	Spirochaetes	Spirochaetia	Spirochaetales	Spirochaetaceae	Treponema	Treponema azotonutricium	3474	0.97
Treponema brennaborense DSM 12168 chromosome	66607	Bacteria	Spirochaetes	Spirochaetia	Spirochaetales	Spirochaetaceae	Treponema	Treponema brennaborense	2531	0.96
Treponema denticola ATCC 35405 chromosome	57583	Bacteria	Spirochaetes	Spirochaetia	Spirochaetales	Spirochaetaceae	Treponema	Treponema denticola	2767	0.97
Treponema pallidum subsp. pallidum str. Nichols chromosome	57585	Bacteria	Spirochaetes	Spirochaetia	Spirochaetales	Spirochaetaceae	Treponema	Treponema pallidum	1036	0.88
Treponema pallidum subsp. pallidum SS14	58977	Bacteria	Spirochaetes	Spirochaetia	Spirochaetales	Spirochaetaceae	Treponema	Treponema pallidum	1028	0.88
Treponema paraluiscuniculi Cuniculi A chromosome	68447	Bacteria	Spirochaetes	Spirochaetia	Spirochaetales	Spirochaetaceae	Treponema	Treponema paraluiscuniculi	1010	0.93
Treponema primitia ZAS-2 chromosome	67367	Bacteria	Spirochaetes	Spirochaetia	Spirochaetales	Spirochaetaceae	Treponema	Treponema primitia	3523	0.98
Treponema succinifaciens DSM 2489 chromosome	65781	Bacteria	Spirochaetes	Spirochaetia	Spirochaetales	Spirochaetaceae	Treponema	Treponema succinifaciens	2452	0.96
Trichodesmium erythraeum IMS101 chromosome	57925	Bacteria	Cyanobacteria		Oscillatoriales		Trichodesmium	Trichodesmium erythraeum	4451	0.94
Tropheryma whipplei TW0827	57961	Bacteria	Actinobacteria	Actinobacteria	Actinomycetales		Tropheryma	Tropheryma whipplei	783	0.88
Tropheryma whipplei str. Twist	57705	Bacteria	Actinobacteria	Actinobacteria	Actinomycetales		Tropheryma	Tropheryma whipplei	808	0.44
Truepera radiovictrix DSM 17093 chromosome	49533	Bacteria	Deinococcus-Thermus	Deinococci	Deinococcales	Trueperaceae	Truepera	Truepera radiovictrix	2945	0.95
Tsukamurella paurometabola DSM 20162 chromosome	48829	Bacteria	Actinobacteria	Actinobacteria	Actinomycetales	Tsukamurellaceae	Tsukamurella	Tsukamurella paurometabola	4157	0.94
Ureaplasma parvum serovar 3 str. ATCC 27815 chromosome	58887	Bacteria	Tenericutes	Mollicutes	Mycoplasmatales	Mycoplasmataceae	Ureaplasma	Ureaplasma parvum	609	0.9
Ureaplasma parvum serovar 3 str. ATCC 700970 chromosome	57711	Bacteria	Tenericutes	Mollicutes	Mycoplasmatales	Mycoplasmataceae	Ureaplasma	Ureaplasma parvum	614	0.89
Ureaplasma urealyticum serovar 10 str. ATCC 33699 chromosome	59011	Bacteria	Tenericutes	Mollicutes	Mycoplasmatales	Mycoplasmataceae	Ureaplasma	Ureaplasma urealyticum	646	0.86
Variovorax paradoxus EPS chromosome	62107	Bacteria	Proteobacteria	Betaproteobacteria	Burkholderiales	Comamonadaceae	Variovorax	Variovorax paradoxus	5952	0.91
Variovorax paradoxus S110 chromosome 1	59437	Bacteria	Proteobacteria	Betaproteobacteria	Burkholderiales	Comamonadaceae	Variovorax	Variovorax paradoxus	5241	0.91
Variovorax paradoxus S110 chromosome 2	59437	Bacteria	Proteobacteria	Betaproteobacteria	Burkholderiales	Comamonadaceae	Variovorax	Variovorax paradoxus	1038	0.85
Veillonella parvula DSM 2008 chromosome	41927	Bacteria	Firmicutes	Negativicutes	Selenomonadales	Veillonellaceae	Veillonella	Veillonella parvula	1844	0.94
Verminephrobacter eiseniae EF01-2 chromosome	58675	Bacteria	Proteobacteria	Betaproteobacteria	Burkholderiales	Comamonadaceae	Verminephrobacter	Verminephrobacter eiseniae	4908	0.95
Verrucosispora maris AB-18-032 chromosome	66297	Bacteria	Actinobacteria	Actinobacteria	Actinomycetales	Micromonosporaceae	Verrucosispora	Verrucosispora maris	5956	0.97
Vibrio anguillarum 775 chromosome I	68057	Bacteria	Proteobacteria	Gammaproteobacteria	Vibrionales	Vibrionaceae	Vibrio	Vibrio anguillarum	2812	0.88
Vibrio anguillarum 775 chromosome II	68057	Bacteria	Proteobacteria	Gammaproteobacteria	Vibrionales	Vibrionaceae	Vibrio	Vibrio anguillarum	920	0.67
Vibrio cholerae M66-2 chromosome I	59355	Bacteria	Proteobacteria	Gammaproteobacteria	Vibrionales	Vibrionaceae	Vibrio	Vibrio cholerae	2650	0.87
Vibrio cholerae M66-2 chromosome II	59355	Bacteria	Proteobacteria	Gammaproteobacteria	Vibrionales	Vibrionaceae	Vibrio	Vibrio cholerae	1043	0.73
Vibrio cholerae MJ-1236 chromosome 2	59387	Bacteria	Proteobacteria	Gammaproteobacteria	Vibrionales	Vibrionaceae	Vibrio	Vibrio cholerae	1004	0.91
Vibrio cholerae MJ-1236 chromosome 1	59387	Bacteria	Proteobacteria	Gammaproteobacteria	Vibrionales	Vibrionaceae	Vibrio	Vibrio cholerae	2768	0.9
Vibrio cholerae O1 biovar El Tor str. N16961 chromosome chromosome I	57623	Bacteria	Proteobacteria	Gammaproteobacteria	Vibrionales	Vibrionaceae	Vibrio	Vibrio cholerae	2741	0.91
Vibrio cholerae O1 biovar El Tor str. N16961 chromosome II	57623	Bacteria	Proteobacteria	Gammaproteobacteria	Vibrionales	Vibrionaceae	Vibrio	Vibrio cholerae	1093	0.72
Vibrio cholerae O395 chromosome 1	58425								1133	0.89
Vibrio cholerae O395 chromosome 2	58425								2742	0.94
Vibrio fischeri ES114 chromosome I	58163	Bacteria	Proteobacteria	Gammaproteobacteria	Vibrionales	Vibrionaceae	Aliivibrio	Aliivibrio fischeri	2586	0.94
Vibrio fischeri ES114 chromosome II	58163	Bacteria	Proteobacteria	Gammaproteobacteria	Vibrionales	Vibrionaceae	Aliivibrio	Aliivibrio fischeri	1174	0.9
Vibrio fischeri MJ11 chromosome I	58907	Bacteria	Proteobacteria	Gammaproteobacteria	Vibrionales	Vibrionaceae	Aliivibrio	Aliivibrio fischeri	2590	0.95
Vibrio fischeri MJ11 chromosome II	58907	Bacteria	Proteobacteria	Gammaproteobacteria	Vibrionales	Vibrionaceae	Aliivibrio	Aliivibrio fischeri	1254	0.91
Vibrio harveyi ATCC BAA-1116 chromosome I	58957	Bacteria	Proteobacteria	Gammaproteobacteria	Vibrionales	Vibrionaceae	Vibrio	Vibrio harveyi	3548	0.93
Vibrio harveyi ATCC BAA-1116 chromosome II	58957	Bacteria	Proteobacteria	Gammaproteobacteria	Vibrionales	Vibrionaceae	Vibrio	Vibrio harveyi	2373	0.96
Vibrio parahaemolyticus RIMD 2210633 chromosome 1	57969	Bacteria	Proteobacteria	Gammaproteobacteria	Vibrionales	Vibrionaceae	Vibrio	Vibrio parahaemolyticus	3080	0.96
Vibrio parahaemolyticus RIMD 2210633 chromosome 2	57969	Bacteria	Proteobacteria	Gammaproteobacteria	Vibrionales	Vibrionaceae	Vibrio	Vibrio parahaemolyticus	1752	0.96
Vibrio splendidus LGP32 chromosome 2	59353	Bacteria	Proteobacteria	Gammaproteobacteria	Vibrionales	Vibrionaceae	Vibrio	Vibrio splendidus	1485	0.91
Vibrio splendidus LGP32 chromosome 1	59353	Bacteria	Proteobacteria	Gammaproteobacteria	Vibrionales	Vibrionaceae	Vibrio	Vibrio splendidus	2947	0.93
Vibrio vulnificus CMCP6 chromosome I	62909	Bacteria	Proteobacteria	Gammaproteobacteria	Vibrionales	Vibrionaceae	Vibrio	Vibrio vulnificus	2896	0.94
Vibrio vulnificus CMCP6 chromosome II	62909	Bacteria	Proteobacteria	Gammaproteobacteria	Vibrionales	Vibrionaceae	Vibrio	Vibrio vulnificus	1537	0.95
Vibrio vulnificus MO6-24O chromosome I	62243	Bacteria	Proteobacteria	Gammaproteobacteria	Vibrionales	Vibrionaceae	Vibrio	Vibrio vulnificus	2980	0.97
Vibrio vulnificus MO6-24O chromosome II	62243	Bacteria	Proteobacteria	Gammaproteobacteria	Vibrionales	Vibrionaceae	Vibrio	Vibrio vulnificus	1582	0.94
Vibrio vulnificus YJ016 chromosome I	58007	Bacteria	Proteobacteria	Gammaproteobacteria	Vibrionales	Vibrionaceae	Vibrio	Vibrio vulnificus	3259	0.95
Vibrio vulnificus YJ016 chromosome II	58007	Bacteria	Proteobacteria	Gammaproteobacteria	Vibrionales	Vibrionaceae	Vibrio	Vibrio vulnificus	1695	0.91
Vulcanisaeta distributa DSM 14429 chromosome	52827	Archaea	Crenarchaeota	Thermoprotei	Thermoproteales	Thermoproteaceae	Vulcanisaeta	Vulcanisaeta distributa	2493	0.95
Vulcanisaeta moutnovskia 768-28 chromosome	63631	Archaea	Crenarchaeota	Thermoprotei	Thermoproteales	Thermoproteaceae	Vulcanisaeta	Vulcanisaeta moutnovskia	2320	0.95
Waddlia chondrophila WSU 86-1044 chromosome	49531	Bacteria	Chlamydiae	Chlamydiia	Chlamydiales	Waddliaceae	Waddlia	Waddlia chondrophila	1934	0.96
Weeksella virosa DSM 16922 chromosome	63627	Bacteria	Bacteroidetes	Flavobacteriia	Flavobacteriales	Flavobacteriaceae	Weeksella	Weeksella virosa	2049	0.92
Weissella koreensis KACC 15510 chromosome	68837	Bacteria	Firmicutes	Bacilli	Lactobacillales	Leuconostocaceae	Weissella	Weissella koreensis	1335	0.92
Wigglesworthia glossinidia endosymbiont of Glossina brevipalpis chromosome	57853	Bacteria	Proteobacteria	Gammaproteobacteria	Enterobacteriales	Enterobacteriaceae	Wigglesworthia	Wigglesworthia glossinidia	611	0.64
Wolbachia endosymbiont strain TRS of Brugia malayi	58107	Bacteria	Proteobacteria	Alphaproteobacteria	Rickettsiales	Anaplasmataceae	Wolbachia	Wolbachia endosymbiont of Brugia malayi	805	0.88
Wolbachia endosymbiont of Culex quinquefasciatus Pel chromosome	61645	Bacteria	Proteobacteria	Alphaproteobacteria	Rickettsiales	Anaplasmataceae	Wolbachia	Wolbachia endosymbiont of Culex quinquefasciatus	1275	0.89
Wolbachia endosymbiont of Drosophila melanogaster	57851	Bacteria	Proteobacteria	Alphaproteobacteria	Rickettsiales	Anaplasmataceae	Wolbachia	Wolbachia endosymbiont of Drosophila melanogaster	1195	0.86
Wolbachia sp. wRi	59371	Bacteria	Proteobacteria	Alphaproteobacteria	Rickettsiales	Anaplasmataceae	Wolbachia	Wolbachia sp. wRi	1150	0.89
Wolinella succinogenes DSM 1740 chromosome	61591	Bacteria	Proteobacteria	Epsilonproteobacteria	Campylobacterales	Helicobacteraceae	Wolinella	Wolinella succinogenes	2043	0.95
Xanthobacter autotrophicus Py2 chromosome	58453	Bacteria	Proteobacteria	Alphaproteobacteria	Rhizobiales	Xanthobacteraceae	Xanthobacter	Xanthobacter autotrophicus	4746	0.96
Xanthomonas albilineans GPE PC73 chromosome	43163	Bacteria	Proteobacteria	Gammaproteobacteria	Xanthomonadales	Xanthomonadaceae	Xanthomonas	Xanthomonas albilineans	3114	0.95
Xanthomonas axonopodis pv. citri str. 306 chromosome	57889	Bacteria	Proteobacteria	Gammaproteobacteria	Xanthomonadales	Xanthomonadaceae	Xanthomonas	Xanthomonas citri	4312	0.94
Xanthomonas axonopodis pv. citrumelo F1 chromosome	73179	Bacteria	Proteobacteria	Gammaproteobacteria	Xanthomonadales	Xanthomonadaceae	Xanthomonas	Xanthomonas alfalfae	4181	0.96
Xanthomonas campestris pv. campestris str. 8004 chromosome	57595	Bacteria	Proteobacteria	Gammaproteobacteria	Xanthomonadales	Xanthomonadaceae	Xanthomonas	Xanthomonas campestris	4271	0.93
Xanthomonas campestris pv. campestris str. ATCC 33913 chromosome	57887	Bacteria	Proteobacteria	Gammaproteobacteria	Xanthomonadales	Xanthomonadaceae	Xanthomonas	Xanthomonas campestris	4179	0.93
Xanthomonas campestris pv. vesicatoria str. 85-10 chromosome	58321	Bacteria	Proteobacteria	Gammaproteobacteria	Xanthomonadales	Xanthomonadaceae	Xanthomonas	Xanthomonas euvesicatoria	4487	0.95
Xanthomonas oryzae pv. oryzae MAFF 311018 chromosome	58547	Bacteria	Proteobacteria	Gammaproteobacteria	Xanthomonadales	Xanthomonadaceae	Xanthomonas	Xanthomonas oryzae	4372	0.91
Xanthomonas oryzae pv. oryzae PXO99A chromosome	59131	Bacteria	Proteobacteria	Gammaproteobacteria	Xanthomonadales	Xanthomonadaceae	Xanthomonas	Xanthomonas oryzae	4988	0.94
Xenorhabdus bovienii SS-2004 chromosome	46345	Bacteria	Proteobacteria	Gammaproteobacteria	Enterobacteriales	Enterobacteriaceae	Xenorhabdus	Xenorhabdus bovienii	4258	0.96
Xenorhabdus nematophila ATCC 19061 chromosome	49133	Bacteria	Proteobacteria	Gammaproteobacteria	Enterobacteriales	Enterobacteriaceae	Xenorhabdus	Xenorhabdus nematophila	4298	0.97
Xylanimonas cellulosilytica DSM 15894 chromosome	41935	Bacteria	Actinobacteria	Actinobacteria	Actinomycetales	Promicromonosporaceae	Xylanimonas	Xylanimonas cellulosilytica	3337	0.9
Xylella fastidiosa 9a5c chromosome	57849	Bacteria	Proteobacteria	Gammaproteobacteria	Xanthomonadales	Xanthomonadaceae	Xylella	Xylella fastidiosa	2766	0.96
Xylella fastidiosa M12 chromosome	58763	Bacteria	Proteobacteria	Gammaproteobacteria	Xanthomonadales	Xanthomonadaceae	Xylella	Xylella fastidiosa	2104	0.96
Xylella fastidiosa M23 chromosome	58809	Bacteria	Proteobacteria	Gammaproteobacteria	Xanthomonadales	Xanthomonadaceae	Xylella	Xylella fastidiosa	2161	0.97
Xylella fastidiosa Temecula1 chromosome	57869	Bacteria	Proteobacteria	Gammaproteobacteria	Xanthomonadales	Xanthomonadaceae	Xylella	Xylella fastidiosa	2034	0.95
Yersinia enterocolitica subsp. enterocolitica 8081 chromosome	57741	Bacteria	Proteobacteria	Gammaproteobacteria	Enterobacteriales	Enterobacteriaceae	Yersinia	Yersinia enterocolitica	3978	0.98
Yersinia enterocolitica subsp. palearctica 105.5R(r) chromosome	63663	Bacteria	Proteobacteria	Gammaproteobacteria	Enterobacteriales	Enterobacteriaceae	Yersinia	Yersinia enterocolitica	3936	0.98
Yersinia pestis Angola chromosome	58485	Bacteria	Proteobacteria	Gammaproteobacteria	Enterobacteriales	Enterobacteriaceae	Yersinia	Yersinia pestis	3832	0.96
Yersinia pestis Antiqua chromosome	58607	Bacteria	Proteobacteria	Gammaproteobacteria	Enterobacteriales	Enterobacteriaceae	Yersinia	Yersinia pestis	4164	0.96
Yersinia pestis CO92 chromosome	57621	Bacteria	Proteobacteria	Gammaproteobacteria	Enterobacteriales	Enterobacteriaceae	Yersinia	Yersinia pestis	3885	0.96
Yersinia pestis KIM 10 chromosome	57875	Bacteria	Proteobacteria	Gammaproteobacteria	Enterobacteriales	Enterobacteriaceae	Yersinia	Yersinia pestis	4048	0.95
Yersinia pestis Nepal516 chromosome	58609	Bacteria	Proteobacteria	Gammaproteobacteria	Enterobacteriales	Enterobacteriaceae	Yersinia	Yersinia pestis	3978	0.96
Yersinia pestis Pestoides F chromosome	58619	Bacteria	Proteobacteria	Gammaproteobacteria	Enterobacteriales	Enterobacteriaceae	Yersinia	Yersinia pestis	3849	0.96
Yersinia pestis Z176003 chromosome	47317	Bacteria	Proteobacteria	Gammaproteobacteria	Enterobacteriales	Enterobacteriaceae	Yersinia	Yersinia pestis	3546	0.97
Yersinia pestis biovar Microtus str. 91001 chromosome	58037	Bacteria	Proteobacteria	Gammaproteobacteria	Enterobacteriales	Enterobacteriaceae	Yersinia	Yersinia pestis	3890	0.96
Yersinia pseudotuberculosis IP 31758 chromosome	58487	Bacteria	Proteobacteria	Gammaproteobacteria	Enterobacteriales	Enterobacteriaceae	Yersinia	Yersinia pseudotuberculosis	4124	0.98
Yersinia pseudotuberculosis IP 32953 chromosome	58157	Bacteria	Proteobacteria	Gammaproteobacteria	Enterobacteriales	Enterobacteriaceae	Yersinia	Yersinia pseudotuberculosis	3901	0.97
Yersinia pseudotuberculosis PB1+ chromosome	59153	Bacteria	Proteobacteria	Gammaproteobacteria	Enterobacteriales	Enterobacteriaceae	Yersinia	Yersinia pseudotuberculosis	4150	0.97
Yersinia pseudotuberculosis YPIII chromosome	59151	Bacteria	Proteobacteria	Gammaproteobacteria	Enterobacteriales	Enterobacteriaceae	Yersinia	Yersinia pseudotuberculosis	4192	0.98
Zobellia galactanivorans chromosome	70621	Bacteria	Bacteroidetes	Flavobacteriia	Flavobacteriales	Flavobacteriaceae	Zobellia	Zobellia galactanivorans	4732	0.95
Zunongwangia profunda SM-A87 chromosome	48073	Bacteria	Bacteroidetes	Flavobacteriia	Flavobacteriales	Flavobacteriaceae	Zunongwangia	Zunongwangia profunda	4653	0.95
Zymomonas mobilis subsp. mobilis NCIMB 11163 chromosome	41019	Bacteria	Proteobacteria	Alphaproteobacteria	Sphingomonadales	Sphingomonadaceae	Zymomonas	Zymomonas mobilis	1800	0.95
Zymomonas mobilis subsp. mobilis ZM4 chromosome	58095	Bacteria	Proteobacteria	Alphaproteobacteria	Sphingomonadales	Sphingomonadaceae	Zymomonas	Zymomonas mobilis	1736	0.96
Zymomonas mobilis subsp. pomaceae ATCC 29192 chromosome	68445	Bacteria	Proteobacteria	Alphaproteobacteria	Sphingomonadales	Sphingomonadaceae	Zymomonas	Zymomonas mobilis	1683	0.95
'Nostoc azollae' 0708 chromosome	49725	Bacteria	Cyanobacteria		Nostocales	Nostocaceae	Trichormus	Trichormus azollae	3589	0.95
Cyanobacterium UCYN-A	43697	Bacteria	Cyanobacteria		Chroococcales			cyanobacterium UCYN-A	1199	0.9
Gamma proteobacterium HdN1 chromosome	51635	Bacteria	Proteobacteria	Gammaproteobacteria				gamma proteobacterium HdN1	3763	0.96
Halophilic archaeon DL31 chromosome	72619	Archaea						halophilic archaeon DL31	2816	0.88
Uncultured Termite group 1 bacterium phylotype Rs-D17	59059	Bacteria	Elusimicrobia					uncultured Termite group 1 bacterium	761	0.9
Uncultured Termite group 1 bacterium phylotype Rs-D17 DNA	59059	Bacteria	Elusimicrobia					uncultured Termite group 1 bacterium	761	0.9
Oceanimonas sp. GK1 chromosome	81627	Bacteria	Proteobacteria	Gammaproteobacteria	Aeromonadales	Aeromonadaceae	Oceanimonas	Oceanimonas sp. GK1	3208	0.97
Vibrio sp. EJY3 chromosome 2	83161	Bacteria	Proteobacteria	Gammaproteobacteria	Vibrionales	Vibrionaceae	Vibrio	Vibrio sp. EJY3	1711	0.94
Vibrio sp. EJY3 chromosome 1	83161	Bacteria	Proteobacteria	Gammaproteobacteria	Vibrionales	Vibrionaceae	Vibrio	Vibrio sp. EJY3	3075	0.95
Acetobacter pasteurianus IFO 3283-01-42C	158377	Bacteria	Proteobacteria	Alphaproteobacteria	Rhodospirillales	Acetobacteraceae	Acetobacter	Acetobacter pasteurianus	2562	0.92
Acetobacter pasteurianus IFO 3283-03	158373	Bacteria	Proteobacteria	Alphaproteobacteria	Rhodospirillales	Acetobacteraceae	Acetobacter	Acetobacter pasteurianus	2627	0.92
Acetobacter pasteurianus IFO 3283-07	158381	Bacteria	Proteobacteria	Alphaproteobacteria	Rhodospirillales	Acetobacteraceae	Acetobacter	Acetobacter pasteurianus	2626	0.92
Acetobacterium woodii DSM 1030 chromosome	88073	Bacteria	Firmicutes	Clostridia	Clostridiales	Eubacteriaceae	Acetobacterium	Acetobacterium woodii	3473	0.96
Acinetobacter calcoaceticus PHEA-2 chromosome	83123	Bacteria	Proteobacteria	Gammaproteobacteria	Pseudomonadales	Moraxellaceae	Acinetobacter	Acinetobacter calcoaceticus	3599	0.98
Acinetobacter oleivorans DR1 chromosome	50119	Bacteria	Proteobacteria	Gammaproteobacteria	Pseudomonadales	Moraxellaceae	Acinetobacter	Acinetobacter oleivorans	3874	0.96
Aggregatibacter actinomycetemcomitans ANH9381 chromosome	80743	Bacteria	Proteobacteria	Gammaproteobacteria	Pasteurellales	Pasteurellaceae	Aggregatibacter	Aggregatibacter actinomycetemcomitans	2058	0.93
Azospirillum lipoferum 4B	82343	Bacteria	Proteobacteria	Alphaproteobacteria	Rhodospirillales	Rhodospirillaceae	Azospirillum	Azospirillum lipoferum	2852	0.93
Bacillus cereus F83776 chromosome	83611	Bacteria	Firmicutes	Bacilli	Bacillales	Bacillaceae	Bacillus	Bacillus cereus	5373	0.97
Bacillus cereus NC7401	82815	Bacteria	Firmicutes	Bacilli	Bacillales	Bacillaceae	Bacillus	Bacillus cereus	5408	0.97
Bacteriovorax marinus SJ	82341	Bacteria	Proteobacteria	Deltaproteobacteria	Bdellovibrionales	Bacteriovoracaceae	Bacteriovorax	Bacteriovorax marinus	3230	0.95
Bacteroides fragilis 638R	84217	Bacteria	Bacteroidetes	Bacteroidia	Bacteroidales	Bacteroidaceae	Bacteroides	Bacteroides fragilis	4290	0.94
Blattabacterium sp. (Cryptocercus punctulatus) str. Cpu chromosome	81083	Bacteria	Bacteroidetes	Flavobacteriia	Flavobacteriales	Blattabacteriaceae	Blattabacterium	Blattabacterium punctulatus	545	0.85
Blattabacterium sp. (Mastotermes darwiniensis) str. MADAR chromosome	77127	Bacteria	Bacteroidetes	Flavobacteriia	Flavobacteriales	Blattabacteriaceae	Blattabacterium	Blattabacterium sp. (Mastotermes darwiniensis)	537	0.87
Brucella abortus A13334 chromosome 2	83615	Bacteria	Proteobacteria	Alphaproteobacteria	Rhizobiales	Brucellaceae	Brucella	Brucella abortus	1153	0.92
Brucella abortus A13334 chromosome 1	83615	Bacteria	Proteobacteria	Alphaproteobacteria	Rhizobiales	Brucellaceae	Brucella	Brucella abortus	2185	0.96
Brucella canis HSK A52141 chromosome 1	83613	Bacteria	Proteobacteria	Alphaproteobacteria	Rhizobiales	Brucellaceae	Brucella	Brucella canis	2129	0.95
Brucella canis HSK A52141 chromosome 2	83613	Bacteria	Proteobacteria	Alphaproteobacteria	Rhizobiales	Brucellaceae	Brucella	Brucella canis	1151	0.92
Brucella suis VBI22 chromosome II	83617	Bacteria	Proteobacteria	Alphaproteobacteria	Rhizobiales	Brucellaceae	Brucella	Brucella suis	1146	0.95
Brucella suis VBI22 chromosome I	83617	Bacteria	Proteobacteria	Alphaproteobacteria	Rhizobiales	Brucellaceae	Brucella	Brucella suis	2124	0.95
Burkholderia sp. YI23 chromosome 1	81081	Bacteria	Proteobacteria	Betaproteobacteria	Burkholderiales	Burkholderiaceae	Burkholderia	Burkholderia sp. YI23	2769	0.96
Burkholderia sp. YI23 chromosome 3	81081	Bacteria	Proteobacteria	Betaproteobacteria	Burkholderiales	Burkholderiaceae	Burkholderia	Burkholderia sp. YI23	1364	0.92
Burkholderia sp. YI23 chromosome 2	81081	Bacteria	Proteobacteria	Betaproteobacteria	Burkholderiales	Burkholderiaceae	Burkholderia	Burkholderia sp. YI23	1539	0.93
Clostridium sp. BNL1100 chromosome	84307	Bacteria	Firmicutes	Clostridia	Clostridiales	Clostridiaceae	Clostridium	Clostridium sp. BNL1100	3920	0.96
Clostridium clariflavum DSM 19732 chromosome	82345	Bacteria	Firmicutes	Clostridia	Clostridiales	Clostridiaceae	Clostridium	Clostridium clariflavum	3892	0.96
Corynebacterium diphtheriae 241 chromosome	83607	Bacteria	Actinobacteria	Actinobacteria	Actinomycetales	Corynebacteriaceae	Corynebacterium	Corynebacterium diphtheriae	2245	0.96
Corynebacterium diphtheriae 31A chromosome	84309	Bacteria	Actinobacteria	Actinobacteria	Actinomycetales	Corynebacteriaceae	Corynebacterium	Corynebacterium diphtheriae	2381	0.96
Corynebacterium diphtheriae BH8 chromosome	84311	Bacteria	Actinobacteria	Actinobacteria	Actinomycetales	Corynebacteriaceae	Corynebacterium	Corynebacterium diphtheriae	2361	0.96
Corynebacterium diphtheriae C7 (beta) chromosome	84313	Bacteria	Actinobacteria	Actinobacteria	Actinomycetales	Corynebacteriaceae	Corynebacterium	Corynebacterium diphtheriae	2337	0.95
Corynebacterium diphtheriae CDCE 8392 chromosome	84295	Bacteria	Actinobacteria	Actinobacteria	Actinomycetales	Corynebacteriaceae	Corynebacterium	Corynebacterium diphtheriae	2249	0.95
Corynebacterium diphtheriae HC01 chromosome	84297	Bacteria	Actinobacteria	Actinobacteria	Actinomycetales	Corynebacteriaceae	Corynebacterium	Corynebacterium diphtheriae	2248	0.96
Corynebacterium diphtheriae HC02 chromosome	84317	Bacteria	Actinobacteria	Actinobacteria	Actinomycetales	Corynebacteriaceae	Corynebacterium	Corynebacterium diphtheriae	2230	0.95
Corynebacterium diphtheriae HC03 chromosome	84299	Bacteria	Actinobacteria	Actinobacteria	Actinomycetales	Corynebacteriaceae	Corynebacterium	Corynebacterium diphtheriae	2262	0.95
Corynebacterium diphtheriae HC04 chromosome	84301	Bacteria	Actinobacteria	Actinobacteria	Actinomycetales	Corynebacteriaceae	Corynebacterium	Corynebacterium diphtheriae	2276	0.96
Corynebacterium diphtheriae INCA 402 chromosome	83605	Bacteria	Actinobacteria	Actinobacteria	Actinomycetales	Corynebacteriaceae	Corynebacterium	Corynebacterium diphtheriae	2214	0.96
Corynebacterium diphtheriae PW8 chromosome	84303	Bacteria	Actinobacteria	Actinobacteria	Actinomycetales	Corynebacteriaceae	Corynebacterium	Corynebacterium diphtheriae	2322	0.95
Bacillus sp. JS chromosome	162189	Bacteria	Firmicutes	Bacilli	Bacillales	Bacillaceae	Bacillus	Bacillus sp. JS	4239	0.97
Corynebacterium diphtheriae VA01 chromosome	84305	Bacteria	Actinobacteria	Actinobacteria	Actinomycetales	Corynebacteriaceae	Corynebacterium	Corynebacterium diphtheriae	2191	0.97
Corynebacterium pseudotuberculosis 316 chromosome	89381	Bacteria	Actinobacteria	Actinobacteria	Actinomycetales	Corynebacteriaceae	Corynebacterium	Corynebacterium pseudotuberculosis	2106	0.95
Corynebacterium pseudotuberculosis 399-5 chromosome	83609	Bacteria	Actinobacteria	Actinobacteria	Actinomycetales	Corynebacteriaceae	Corynebacterium	Corynebacterium pseudotuberculosis	2142	0.94
Dechlorosoma suillum PS chromosome	81439	Bacteria	Proteobacteria	Betaproteobacteria	Rhodocyclales	Rhodocyclaceae	Azospira	Azospira oryzae	3443	0.93
Desulfosporosinus orientis DSM 765 chromosome	82939	Bacteria	Firmicutes	Clostridia	Clostridiales	Peptococcaceae	Desulfosporosinus	Desulfosporosinus orientis	5242	0.97
Desulfovibrio africanus str. Walvis Bay chromosome	66847	Bacteria	Proteobacteria	Deltaproteobacteria	Desulfovibrionales	Desulfovibrionaceae	Desulfovibrio	Desulfovibrio africanus	3725	0.96
Desulfovibrio desulfuricans ND132 chromosome	63159	Bacteria	Proteobacteria	Deltaproteobacteria	Desulfovibrionales	Desulfovibrionaceae	Desulfovibrio	Desulfovibrio desulfuricans	3454	0.95
Enterobacter cloacae EcWSU1 chromosome	80739	Bacteria	Proteobacteria	Gammaproteobacteria	Enterobacteriales	Enterobacteriaceae	Enterobacter	Enterobacter cloacae	4534	0.62
Escherichia coli KO11FL chromosome	52593								4533	0.98
Filifactor alocis ATCC 35896 chromosome	46625	Bacteria	Firmicutes	Clostridia	Clostridiales	Peptostreptococcaceae	Filifactor	Filifactor alocis	1641	0.95
Flavobacterium columnare ATCC 49512 chromosome	80731	Bacteria	Bacteroidetes	Flavobacteriia	Flavobacteriales	Flavobacteriaceae	Flavobacterium	Flavobacterium columnare	2642	0.95
Francisella tularensis subsp. tularensis TI0902 chromosome	89373	Bacteria	Proteobacteria	Gammaproteobacteria	Thiotrichales	Francisellaceae	Francisella	Francisella tularensis	1544	0.87
Francisella tularensis TIGB03 chromosome	89379	Bacteria	Proteobacteria	Gammaproteobacteria	Thiotrichales	Francisellaceae	Francisella	Francisella tularensis	1624	0.87
Geobacillus thermoleovorans CCB_US3_UF5 chromosome	82949	Bacteria	Firmicutes	Bacilli	Bacillales	Bacillaceae	Geobacillus	Geobacillus thermoleovorans	3881	0.96
Gordonia polyisoprenivorans VH2 chromosome	86651	Bacteria	Actinobacteria	Actinobacteria	Actinomycetales	Gordoniaceae	Gordonia	Gordonia polyisoprenivorans	4945	0.97
Granulicella mallensis MP5ACTX8 chromosome	49957	Bacteria	Acidobacteria	Acidobacteriia	Acidobacteriales	Acidobacteriaceae	Granulicella	Granulicella mallensis	4815	0.97
Haemophilus influenzae 10810	86647	Bacteria	Proteobacteria	Gammaproteobacteria	Pasteurellales	Pasteurellaceae	Haemophilus	Haemophilus influenzae	1903	0.93
Halanaerobium hydrogeniformans chromosome	60191	Bacteria	Firmicutes	Clostridia	Halanaerobiales	Halanaerobiaceae	Halanaerobium	Halanaerobium hydrogeniformans	2295	0.91
Kitasatospora setae KM-6054	77027	Bacteria	Actinobacteria	Actinobacteria	Actinomycetales	Streptomycetaceae	Kitasatospora	Kitasatospora setae	7566	0.95
Klebsiella oxytoca KCTC 1686 chromosome	83159	Bacteria	Proteobacteria	Gammaproteobacteria	Enterobacteriales	Enterobacteriaceae	Klebsiella	Klebsiella oxytoca	5488	0.98
Klebsiella pneumoniae subsp. pneumoniae HS11286 chromosome	84387	Bacteria	Proteobacteria	Gammaproteobacteria	Enterobacteriales	Enterobacteriaceae	Klebsiella	Klebsiella pneumoniae	5316	0.98
Kyrpidia tusciae DSM 2912 chromosome	48361	Bacteria	Firmicutes	Bacilli	Bacillales	Alicyclobacillaceae	Kyrpidia	Kyrpidia tusciae	3150	0.97
Legionella pneumophila subsp. pneumophila ATCC 43290 chromosome	86885	Bacteria	Proteobacteria	Gammaproteobacteria	Legionellales	Legionellaceae	Legionella	Legionella pneumophila	2926	0.85
Marinitoga piezophila KA3 chromosome	81629	Bacteria	Thermotogae	Thermotogae	Thermotogales	Thermotogaceae	Marinitoga	Marinitoga piezophila	2033	0.91
Methanococcus maripaludis X1 chromosome	70729	Archaea	Euryarchaeota	Methanococci	Methanococcales	Methanococcaceae	Methanococcus	Methanococcus maripaludis	1848	0.92
Methanoregula boonei 6A8 chromosome	58815	Archaea	Euryarchaeota	Methanomicrobia	Methanomicrobiales	Methanoregulaceae	Methanoregula	Methanoregula boonei	2452	0.94
Methylomicrobium alcaliphilum chromosome	77119	Bacteria	Proteobacteria	Gammaproteobacteria	Methylococcales	Methylococcaceae	Methylomicrobium	Methylomicrobium alcaliphilum	3981	0.97
Mycobacterium bovis BCG str. Mexico chromosome	86889	Bacteria	Actinobacteria	Actinobacteria	Actinomycetales	Mycobacteriaceae	Mycobacterium	Mycobacterium bovis	3952	0.96
Mycobacterium canettii CIPT 140010059 chromosome	70731	Bacteria	Actinobacteria	Actinobacteria	Actinomycetales	Mycobacteriaceae	Mycobacterium	Mycobacterium canettii	3861	0.94
Mycobacterium intracellulare MOTT-02 chromosome	89387	Bacteria	Actinobacteria	Actinobacteria	Actinomycetales	Mycobacteriaceae	Mycobacterium	Mycobacterium intracellulare	5149	0.96
Mycobacterium intracellulare MOTT-64 chromosome	89385	Bacteria	Actinobacteria	Actinobacteria	Actinomycetales	Mycobacteriaceae	Mycobacterium	Mycobacterium intracellulare	5249	0.96
Mycobacterium rhodesiae NBB3 chromosome	75107	Bacteria	Actinobacteria	Actinobacteria	Actinomycetales	Mycobacteriaceae	Mycobacterium	Mycobacterium rhodesiae	6147	0.97
Mycobacterium tuberculosis KZN 4207 chromosome	83619	Bacteria	Actinobacteria	Actinobacteria	Actinomycetales	Mycobacteriaceae	Mycobacterium	Mycobacterium tuberculosis	3996	0.95
Mycoplasma haemocanis str. Illinois chromosome	82367	Bacteria	Tenericutes	Mollicutes	Mycoplasmatales	Mycoplasmataceae	Mycoplasma	Mycoplasma haemocanis	1156	0.75
Mycoplasma hominis ATCC 23114 chromosome	41875	Bacteria	Tenericutes	Mollicutes	Mycoplasmatales	Mycoplasmataceae	Mycoplasma	Mycoplasma hominis	523	0.82
Mycoplasma hyorhinis GDL-1 chromosome	87003	Bacteria	Tenericutes	Mollicutes	Mycoplasmatales	Mycoplasmataceae	Mycoplasma	Mycoplasma hyorhinis	647	0.82
Mycoplasma pneumoniae 309	85495	Bacteria	Tenericutes	Mollicutes	Mycoplasmatales	Mycoplasmataceae	Mycoplasma	Mycoplasma pneumoniae	707	0.8
Neisseria lactamica 020-06 chromosome	60851	Bacteria	Proteobacteria	Betaproteobacteria	Neisseriales	Neisseriaceae	Neisseria	Neisseria lactamica	1972	0.91
Niastella koreensis GR20-10 chromosome	83125	Bacteria	Bacteroidetes	Sphingobacteriia	Sphingobacteriales		Niastella	Niastella koreensis	7174	0.98
Owenweeksia hongkongensis DSM 17368 chromosome	82951	Bacteria	Bacteroidetes	Flavobacteriia	Flavobacteriales	Cryomorphaceae		Owenweeksia hongkongensis	3485	0.97
Paenibacillus mucilaginosus 3016 chromosome	89377	Bacteria	Firmicutes	Bacilli	Bacillales	Paenibacillaceae	Paenibacillus	Paenibacillus mucilaginosus	7057	0.98
Paenibacillus terrae HPL-003 chromosome	82371	Bacteria	Firmicutes	Bacilli	Bacillales	Paenibacillaceae	Paenibacillus	Paenibacillus terrae	5525	0.99
Pantoea ananatis LMG 5342	86861	Bacteria	Proteobacteria	Gammaproteobacteria	Enterobacteriales	Enterobacteriaceae	Pantoea	Pantoea ananatis	4324	0.98
Pasteurella multocida 36950 chromosome	86887	Bacteria	Proteobacteria	Gammaproteobacteria	Pasteurellales	Pasteurellaceae	Pasteurella	Pasteurella multocida	2098	0.95
Pediococcus claussenii ATCC BAA-344 chromosome	81103	Bacteria	Firmicutes	Bacilli	Lactobacillales	Lactobacillaceae	Pediococcus	Pediococcus claussenii	1740	0.96
Pelagibacterium halotolerans B2 chromosome	74393	Bacteria	Proteobacteria	Alphaproteobacteria	Rhizobiales	Hyphomicrobiaceae	Pelagibacterium	Pelagibacterium halotolerans	3878	0.97
Propionibacterium acnes TypeIA2 P.acn17 chromosome	80735	Bacteria	Actinobacteria	Actinobacteria	Actinomycetales	Propionibacteriaceae	Propionibacterium	Propionibacterium acnes	2263	0.96
Propionibacterium acnes TypeIA2 P.acn31 chromosome	80733	Bacteria	Actinobacteria	Actinobacteria	Actinomycetales	Propionibacteriaceae	Propionibacterium	Propionibacterium acnes	2244	0.96
Propionibacterium acnes TypeIA2 P.acn33 chromosome	80745	Bacteria	Actinobacteria	Actinobacteria	Actinomycetales	Propionibacteriaceae	Propionibacterium	Propionibacterium acnes	2233	0.96
Pseudomonas fluorescens F113 chromosome	87037	Bacteria	Proteobacteria	Gammaproteobacteria	Pseudomonadales	Pseudomonadaceae	Pseudomonas	Pseudomonas fluorescens	5862	0.99
Pseudovibrio sp. FO-BEG1 chromosome	82373	Bacteria	Proteobacteria	Alphaproteobacteria	Rhodobacterales	Rhodobacteraceae	Pseudovibrio	Pseudovibrio sp. FO-BEG1	5070	0.99
Pseudoxanthomonas spadix BD-a59 chromosome	75113	Bacteria	Proteobacteria	Gammaproteobacteria	Xanthomonadales	Xanthomonadaceae	Pseudoxanthomonas	Pseudoxanthomonas spadix	3149	0.94
Pyrobaculum sp. 1860 chromosome	82379	Archaea	Crenarchaeota	Thermoprotei	Thermoproteales	Thermoproteaceae	Pyrobaculum	Pyrobaculum sp. 1860	2824	0.96
Pyrobaculum oguniense TE7 chromosome	84411	Archaea	Crenarchaeota	Thermoprotei	Thermoproteales	Thermoproteaceae	Pyrobaculum	Pyrobaculum oguniense	2800	0.95
Rickettsia canadensis str. CA410 chromosome	88063	Bacteria	Proteobacteria	Alphaproteobacteria	Rickettsiales	Rickettsiaceae	Rickettsia	Rickettsia canadensis	1016	0.89
Rickettsia massiliae str. AZT80 chromosome	86751	Bacteria	Proteobacteria	Alphaproteobacteria	Rickettsiales	Rickettsiaceae	Rickettsia	Rickettsia massiliae	1195	0.9
Rickettsia philipii str. 364D chromosome	89383	Bacteria	Proteobacteria	Alphaproteobacteria	Rickettsiales	Rickettsiaceae	Rickettsia	Rickettsia philipii	1344	0.88
Rickettsia rickettsii str. Arizona chromosome	86655	Bacteria	Proteobacteria	Alphaproteobacteria	Rickettsiales	Rickettsiaceae	Rickettsia	Rickettsia rickettsii	1343	0.89
Rickettsia rickettsii str. Brazil chromosome	88069	Bacteria	Proteobacteria	Alphaproteobacteria	Rickettsiales	Rickettsiaceae	Rickettsia	Rickettsia rickettsii	1332	0.89
Rickettsia rickettsii str. Colombia chromosome	86653	Bacteria	Proteobacteria	Alphaproteobacteria	Rickettsiales	Rickettsiaceae	Rickettsia	Rickettsia rickettsii	1350	0.92
Rickettsia rickettsii str. Hauke chromosome	86659	Bacteria	Proteobacteria	Alphaproteobacteria	Rickettsiales	Rickettsiaceae	Rickettsia	Rickettsia rickettsii	1340	0.89
Rickettsia rickettsii str. Hino chromosome	86657	Bacteria	Proteobacteria	Alphaproteobacteria	Rickettsiales	Rickettsiaceae	Rickettsia	Rickettsia rickettsii	1335	0.89
Rickettsia rickettsii str. Hlp#2 chromosome	88067	Bacteria	Proteobacteria	Alphaproteobacteria	Rickettsiales	Rickettsiaceae	Rickettsia	Rickettsia rickettsii	1308	0.9
Rickettsia slovaca 13-B chromosome	82369	Bacteria	Proteobacteria	Alphaproteobacteria	Rickettsiales	Rickettsiaceae	Rickettsia	Rickettsia slovaca	1112	0.9
Salmonella enterica subsp. enterica serovar Gallinarumpullorum str. RKS5078 chromosome	87035	Bacteria	Proteobacteria	Gammaproteobacteria	Enterobacteriales	Enterobacteriaceae	Salmonella	Salmonella enterica	4325	0.97
Salmonella enterica subsp. enterica serovar Typhi str. P-stx-12 chromosome	87001	Bacteria	Proteobacteria	Gammaproteobacteria	Enterobacteriales	Enterobacteriaceae	Salmonella	Salmonella enterica	4690	0.98
Salmonella enterica subsp. enterica serovar Typhimurium str. 14028S chromosome	86059	Bacteria	Proteobacteria	Gammaproteobacteria	Enterobacteriales	Enterobacteriaceae	Salmonella	Salmonella enterica	5323	0.98
Salmonella enterica subsp. enterica serovar Typhimurium str. SL1344	86645	Bacteria	Proteobacteria	Gammaproteobacteria	Enterobacteriales	Enterobacteriaceae	Salmonella	Salmonella enterica	4446	0.98
Salmonella enterica subsp. enterica serovar Typhimurium str. ST474 chromosome	84393	Bacteria	Proteobacteria	Gammaproteobacteria	Enterobacteriales	Enterobacteriaceae	Salmonella	Salmonella enterica	4625	0.97
Salmonella enterica subsp. enterica serovar Typhimurium str. T000240	84397	Bacteria	Proteobacteria	Gammaproteobacteria	Enterobacteriales	Enterobacteriaceae	Salmonella	Salmonella enterica	4721	0.98
Salmonella enterica subsp. enterica serovar Typhimurium str. UK-1 chromosome	87049	Bacteria	Proteobacteria	Gammaproteobacteria	Enterobacteriales	Enterobacteriaceae	Salmonella	Salmonella enterica	4455	0.98
Saprospira grandis str. Lewin chromosome	89375	Bacteria	Bacteroidetes	Sphingobacteriia	Sphingobacteriales	Saprospiraceae	Saprospira	Saprospira grandis	4195	0.93
Selenomonas sputigena ATCC 35185 chromosome	55329	Bacteria	Firmicutes	Negativicutes	Selenomonadales	Veillonellaceae	Selenomonas	Selenomonas sputigena	2255	0.96
Serratia symbiotica str. 'Cinara cedri' chromosome	82363	Bacteria	Proteobacteria	Gammaproteobacteria	Enterobacteriales	Enterobacteriaceae	Serratia	Serratia symbiotica	672	0.82
Shewanella baltica OS678 chromosome	50553	Bacteria	Proteobacteria	Gammaproteobacteria	Alteromonadales	Shewanellaceae	Shewanella	Shewanella baltica	4473	0.98
Brucella suis 1330 chromosome II	159871	Bacteria	Proteobacteria	Alphaproteobacteria	Rhizobiales	Brucellaceae	Brucella	Brucella suis	1144	0.95
Brucella suis 1330 chromosome I	159871	Bacteria	Proteobacteria	Alphaproteobacteria	Rhizobiales	Brucellaceae	Brucella	Brucella suis	2122	0.95
Sinorhizobium fredii HH103	86865	Bacteria	Proteobacteria	Alphaproteobacteria	Rhizobiales	Rhizobiaceae	Sinorhizobium	Sinorhizobium fredii	3955	0.97
Sphaerochaeta pleomorpha str. Grapes chromosome	82365	Bacteria	Spirochaetes	Spirochaetia	Spirochaetales	Spirochaetaceae	Sphaerochaeta	Sphaerochaeta pleomorpha	3159	0.97
Staphylococcus aureus subsp. aureus M013 chromosome	88065	Bacteria	Firmicutes	Bacilli	Bacillales	Staphylococcaceae	Staphylococcus	Staphylococcus aureus	2591	0.95
Staphylococcus aureus subsp. aureus MSHR1132	89393	Bacteria	Firmicutes	Bacilli	Bacillales	Staphylococcaceae	Staphylococcus	Staphylococcus aureus	2507	0.92
Staphylococcus aureus subsp. aureus VC40 chromosome	88071	Bacteria	Firmicutes	Bacilli	Bacillales	Staphylococcaceae	Staphylococcus	Staphylococcus aureus	2468	0.96
Stenotrophomonas maltophilia JV3 chromosome	72473	Bacteria	Proteobacteria	Gammaproteobacteria	Xanthomonadales	Xanthomonadaceae	Stenotrophomonas	Stenotrophomonas maltophilia	4063	0.94
Streptococcus infantarius subsp. infantarius CJ18 chromosome	87033	Bacteria	Firmicutes	Bacilli	Lactobacillales	Streptococcaceae	Streptococcus	Streptococcus infantarius	1871	0.96
Streptococcus macedonicus ACA-DC 198	81631	Bacteria	Firmicutes	Bacilli	Lactobacillales	Streptococcaceae	Streptococcus	Streptococcus macedonicus	1977	0.96
Streptococcus salivarius CCHSS3	70481	Bacteria	Firmicutes	Bacilli	Lactobacillales	Streptococcaceae	Streptococcus	Streptococcus salivarius	2027	0.93
Streptomyces bingchenggensis BCW-1 chromosome	82931	Bacteria	Actinobacteria	Actinobacteria	Actinomycetales	Streptomycetaceae	Streptomyces	Streptomyces bingchenggensis	10022	0.98
Streptomyces cattleya NRRL 8057	77117								5767	0.96
Streptomyces flavogriseus ATCC 33331 chromosome	40839	Bacteria	Actinobacteria	Actinobacteria	Actinomycetales	Streptomycetaceae	Streptomyces	Streptomyces flavogriseus	6298	0.94
Sulfobacillus acidophilus DSM 10332 chromosome	88061	Bacteria	Firmicutes	Clostridia	Clostridiales	Clostridiales Family XVII. Incertae Sedis	Sulfobacillus	Sulfobacillus acidophilus	3384	0.97
Tannerella forsythia ATCC 43037 chromosome	83157	Bacteria	Bacteroidetes	Bacteroidia	Bacteroidales	Porphyromonadaceae	Tannerella	Tannerella forsythia	3001	0.94
Thermincola potens JR chromosome	48823	Bacteria	Firmicutes	Clostridia	Clostridiales	Peptococcaceae	Thermincola	Thermincola potens	2949	0.96
Thermovirga lienii DSM 17291 chromosome	77129	Bacteria	Synergistetes	Synergistia	Synergistales	Synergistaceae	Thermovirga	Thermovirga lienii	1849	0.92
Treponema pallidum subsp. pallidum DAL-1 chromosome	87065	Bacteria	Spirochaetes	Spirochaetia	Spirochaetales	Spirochaetaceae	Treponema	Treponema pallidum	1056	0.9
Treponema pallidum subsp. pertenue str. CDC2 chromosome	87051	Bacteria	Spirochaetes	Spirochaetia	Spirochaetales	Spirochaetaceae	Treponema	Treponema pallidum	1065	0.89
Treponema pallidum subsp. pertenue str. Gauthier chromosome	87067	Bacteria	Spirochaetes	Spirochaetia	Spirochaetales	Spirochaetaceae	Treponema	Treponema pallidum	1065	0.89
Treponema pallidum subsp. pertenue str. SamoaD chromosome	87069	Bacteria	Spirochaetes	Spirochaetia	Spirochaetales	Spirochaetaceae	Treponema	Treponema pallidum	1065	0.89
Vibrio cholerae IEC224 chromosome I	89389	Bacteria	Proteobacteria	Gammaproteobacteria	Vibrionales	Vibrionaceae	Vibrio	Vibrio cholerae	2635	0.96
Vibrio cholerae IEC224 chromosome II	89389	Bacteria	Proteobacteria	Gammaproteobacteria	Vibrionales	Vibrionaceae	Vibrio	Vibrio cholerae	1029	0.95
Vibrio cholerae O1 str. 2010EL-1786 chromosome 2	78933	Bacteria	Proteobacteria	Gammaproteobacteria	Vibrionales	Vibrionaceae	Vibrio	Vibrio cholerae	1040	0.94
Vibrio cholerae O1 str. 2010EL-1786 chromosome 1	78933	Bacteria	Proteobacteria	Gammaproteobacteria	Vibrionales	Vibrionaceae	Vibrio	Vibrio cholerae	2805	0.95
Vibrio furnissii NCTC 11218 chromosome 1	82347	Bacteria	Proteobacteria	Gammaproteobacteria	Vibrionales	Vibrionaceae	Vibrio	Vibrio furnissii	3006	0.98
Vibrio furnissii NCTC 11218 chromosome 2	82347	Bacteria	Proteobacteria	Gammaproteobacteria	Vibrionales	Vibrionaceae	Vibrio	Vibrio furnissii	1449	0.96
Wigglesworthia glossinidia endosymbiont of Glossina morsitans morsitans (Yale colony) chromosome	88075	Bacteria	Proteobacteria	Gammaproteobacteria	Enterobacteriales	Enterobacteriaceae	Wigglesworthia	Wigglesworthia glossinidia	618	0.76
Cellvibrio gilvus ATCC 13127 chromosome	68143	Bacteria	Actinobacteria	Actinobacteria	Actinomycetales	Cellulomonadaceae	Cellulomonas	[Cellvibrio] gilvus	3164	0.81
Acetobacter pasteurianus IFO 3283-12	158379	Bacteria	Proteobacteria	Alphaproteobacteria	Rhodospirillales	Acetobacteraceae	Acetobacter	Acetobacter pasteurianus	2625	0.92
Acetobacter pasteurianus IFO 3283-22	158383	Bacteria	Proteobacteria	Alphaproteobacteria	Rhodospirillales	Acetobacteraceae	Acetobacter	Acetobacter pasteurianus	2627	0.92
Acetobacter pasteurianus IFO 3283-26	158531	Bacteria	Proteobacteria	Alphaproteobacteria	Rhodospirillales	Acetobacteraceae	Acetobacter	Acetobacter pasteurianus	2627	0.92
Acetobacter pasteurianus IFO 3283-32	158375	Bacteria	Proteobacteria	Alphaproteobacteria	Rhodospirillales	Acetobacteraceae	Acetobacter	Acetobacter pasteurianus	2625	0.92
Acinetobacter baumannii 1656-2 chromosome	158677	Bacteria	Proteobacteria	Gammaproteobacteria	Pseudomonadales	Moraxellaceae	Acinetobacter	Acinetobacter baumannii	3715	0.98
Acinetobacter baumannii MDR-TJ chromosome	162739	Bacteria	Proteobacteria	Gammaproteobacteria	Pseudomonadales	Moraxellaceae	Acinetobacter	Acinetobacter baumannii	3704	0.94
Acinetobacter baumannii MDR-ZJ06 chromosome	158685	Bacteria	Proteobacteria	Gammaproteobacteria	Pseudomonadales	Moraxellaceae	Acinetobacter	Acinetobacter baumannii	3863	0.95
Acinetobacter baumannii TCDC-AB0715 chromosome	158679	Bacteria	Proteobacteria	Gammaproteobacteria	Pseudomonadales	Moraxellaceae	Acinetobacter	Acinetobacter baumannii	3851	0.98
Actinoplanes sp. SE50110 chromosome	162333	Bacteria	Actinobacteria	Actinobacteria	Actinomycetales	Micromonosporaceae	Actinoplanes	Actinoplanes sp. SE50/110	8247	0.96
Actinoplanes missouriensis 431	158169	Bacteria	Actinobacteria	Actinobacteria	Actinomycetales	Micromonosporaceae	Actinoplanes	Actinoplanes missouriensis	8124	0.95
Advenella kashmirensis WT001 chromosome	80859	Bacteria	Proteobacteria	Betaproteobacteria	Burkholderiales	Alcaligenaceae	Advenella	Advenella kashmirensis	3873	0.98
Aggregatibacter actinomycetemcomitans D7S-1 chromosome	46989	Bacteria	Proteobacteria	Gammaproteobacteria	Pasteurellales	Pasteurellaceae	Aggregatibacter	Aggregatibacter actinomycetemcomitans	2255	0.92
Alicyclobacillus acidocaldarius subsp. acidocaldarius Tc-4-1 chromosome	158681	Bacteria	Firmicutes	Bacilli	Bacillales	Alicyclobacillaceae	Alicyclobacillus	Alicyclobacillus acidocaldarius	3208	0.96
Amycolatopsis mediterranei S699 chromosome	158689								9575	0.97
Arcobacter sp. L	158135	Bacteria	Proteobacteria	Epsilonproteobacteria	Campylobacterales	Campylobacteraceae	Arcobacter	Arcobacter sp. L	2845	0.93
Arcobacter butzleri ED-1	158699	Bacteria	Proteobacteria	Epsilonproteobacteria	Campylobacterales	Campylobacteraceae	Arcobacter	Arcobacter butzleri	2158	0.89
Bacillus amyloliquefaciens LL3 chromosome	158133	Bacteria	Firmicutes	Bacilli	Bacillales	Bacillaceae	Bacillus	Bacillus amyloliquefaciens	4219	0.97
Bacillus amyloliquefaciens TA208 chromosome	158701	Bacteria	Firmicutes	Bacilli	Bacillales	Bacillaceae	Bacillus	Bacillus amyloliquefaciens	4089	0.97
Bacillus amyloliquefaciens XH7 chromosome	158881	Bacteria	Firmicutes	Bacilli	Bacillales	Bacillaceae	Bacillus	Bacillus amyloliquefaciens	4190	0.97
Bacillus amyloliquefaciens Y2 chromosome	165195	Bacteria	Firmicutes	Bacilli	Bacillales	Bacillaceae	Bacillus	Bacillus amyloliquefaciens	4238	0.97
Bacillus amyloliquefaciens subsp. plantarum YAU B9601-Y2	159001	Bacteria	Firmicutes	Bacilli	Bacillales	Bacillaceae	Bacillus	Bacillus amyloliquefaciens	3981	0.97
Bacillus anthracis str. H9401 chromosome	162021	Bacteria	Firmicutes	Bacilli	Bacillales	Bacillaceae	Bacillus	Bacillus anthracis	5479	0.97
Bacillus megaterium WSH-002 chromosome	159841	Bacteria	Firmicutes	Bacilli	Bacillales	Bacillaceae	Bacillus	Bacillus megaterium	5180	0.97
Bacillus subtilis subsp. subtilis str. RO-NN-1 chromosome	158879	Bacteria	Firmicutes	Bacilli	Bacillales	Bacillaceae	Bacillus	Bacillus subtilis	4101	0.98
Bacillus thuringiensis serovar chinensis CT-43 chromosome	158151	Bacteria	Firmicutes	Bacilli	Bacillales	Bacillaceae	Bacillus	Bacillus thuringiensis	5489	0.98
Bacillus thuringiensis serovar finitimus YBT-020 chromosome	158875	Bacteria	Firmicutes	Bacilli	Bacillales	Bacillaceae	Bacillus	Bacillus thuringiensis	5445	0.97
Bifidobacterium animalis subsp. animalis ATCC 25527 chromosome	162513	Bacteria	Actinobacteria	Actinobacteria	Bifidobacteriales	Bifidobacteriaceae	Bifidobacterium	Bifidobacterium animalis	1538	0.96
Bifidobacterium animalis subsp. lactis B420 chromosome	163691	Bacteria	Actinobacteria	Actinobacteria	Bifidobacteriales	Bifidobacteriaceae	Bifidobacterium	Bifidobacterium animalis	1561	0.94
Bifidobacterium animalis subsp. lactis BB-12 chromosome	158871	Bacteria	Actinobacteria	Actinobacteria	Bifidobacteriales	Bifidobacteriaceae	Bifidobacterium	Bifidobacterium animalis	1642	0.53
Bifidobacterium animalis subsp. lactis BLC1	158867	Bacteria	Actinobacteria	Actinobacteria	Bifidobacteriales	Bifidobacteriaceae	Bifidobacterium	Bifidobacterium animalis	1518	0.94
Bifidobacterium animalis subsp. lactis Bi-07 chromosome	163693	Bacteria	Actinobacteria	Actinobacteria	Bifidobacteriales	Bifidobacteriaceae	Bifidobacterium	Bifidobacterium animalis	1597	0.95
Bifidobacterium animalis subsp. lactis CNCM I-2494 chromosome	158869	Bacteria	Actinobacteria	Actinobacteria	Bifidobacteriales	Bifidobacteriaceae	Bifidobacterium	Bifidobacterium animalis	1660	0.58
Bifidobacterium animalis subsp. lactis V9 chromosome	158865	Bacteria	Actinobacteria	Actinobacteria	Bifidobacteriales	Bifidobacteriaceae	Bifidobacterium	Bifidobacterium animalis	1572	0.95
Bifidobacterium breve ACS-071-V-Sch8b chromosome	158863	Bacteria	Actinobacteria	Actinobacteria	Bifidobacteriales	Bifidobacteriaceae	Bifidobacterium	Bifidobacterium breve	1826	0.93
Bifidobacterium longum subsp. longum KACC 91563 chromosome	158861	Bacteria	Actinobacteria	Actinobacteria	Bifidobacteriales	Bifidobacteriaceae	Bifidobacterium	Bifidobacterium longum	1971	0.93
Bifidobacterium longum subsp. infantis ATCC 15697	159865	Bacteria	Actinobacteria	Actinobacteria	Bifidobacteriales	Bifidobacteriaceae	Bifidobacterium	Bifidobacterium longum	2552	0.96
Blastococcus saxobsidens DD2	89391	Bacteria	Actinobacteria	Actinobacteria	Actinomycetales	Geodermatophilaceae	Blastococcus	Blastococcus saxobsidens	4820	0.93
Blattabacterium sp. (Blaberus giganteus) chromosome	165873	Bacteria	Bacteroidetes	Flavobacteriia	Flavobacteriales	Blattabacteriaceae	Blattabacterium	Blattabacterium sp. (Blaberus giganteus)	572	0.84
Bordetella pertussis CS chromosome	158859	Bacteria	Proteobacteria	Betaproteobacteria	Burkholderiales	Alcaligenaceae	Bordetella	Bordetella pertussis	3456	0.88
Borrelia afzelii PKo chromosome	159867	Bacteria	Spirochaetes	Spirochaetia	Spirochaetales	Spirochaetaceae	Borrelia	Borrelia afzelii	824	0.87
Borrelia burgdorferi JD1 chromosome	161197	Bacteria	Spirochaetes	Spirochaetia	Spirochaetales	Spirochaetaceae	Borrelia	Borrelia burgdorferi	823	0.87
Burkholderia sp. KJ006 chromosome 1	165871	Bacteria	Proteobacteria	Betaproteobacteria	Burkholderiales	Burkholderiaceae	Burkholderia	Burkholderia sp. KJ006	2917	0.94
Burkholderia sp. KJ006 chromosome 2	165871	Bacteria	Proteobacteria	Betaproteobacteria	Burkholderiales	Burkholderiaceae	Burkholderia	Burkholderia sp. KJ006	2132	0.91
Burkholderia sp. KJ006 chromosome 3	165871	Bacteria	Proteobacteria	Betaproteobacteria	Burkholderiales	Burkholderiaceae	Burkholderia	Burkholderia sp. KJ006	930	0.81
Borrelia burgdorferi N40 chromosome	161241	Bacteria	Spirochaetes	Spirochaetia	Spirochaetales	Spirochaetaceae	Borrelia	Borrelia burgdorferi	809	0.87
Borrelia crocidurae str. Achema chromosome	162335	Bacteria	Spirochaetes	Spirochaetia	Spirochaetales	Spirochaetaceae	Borrelia	Borrelia crocidurae	864	0.88
Borrelia garinii BgVir chromosome linear	162165	Bacteria	Spirochaetes	Spirochaetia	Spirochaetales	Spirochaetaceae	Borrelia	Borrelia garinii	832	0.93
Brachyspira intermedia PWSA chromosome	158369	Bacteria	Spirochaetes	Spirochaetia	Spirochaetales	Brachyspiraceae	Brachyspira	Brachyspira intermedia	2869	0.96
Bradyrhizobium sp. S23321	158167	Bacteria	Proteobacteria	Alphaproteobacteria	Rhizobiales	Bradyrhizobiaceae	Bradyrhizobium	Bradyrhizobium sp. S23321	6892	0.98
Bradyrhizobium japonicum USDA 6	158851	Bacteria	Proteobacteria	Alphaproteobacteria	Rhizobiales	Bradyrhizobiaceae	Bradyrhizobium	Bradyrhizobium japonicum	8826	0.98
Brucella melitensis M28 chromosome chromosome 1	158857	Bacteria	Proteobacteria	Alphaproteobacteria	Rhizobiales	Brucellaceae	Brucella	Brucella melitensis	2173	0.95
Brucella melitensis M28 chromosome chromosome 2	158857	Bacteria	Proteobacteria	Alphaproteobacteria	Rhizobiales	Brucellaceae	Brucella	Brucella melitensis	1190	0.94
Brucella melitensis M5-90 chromosome chromosome I	158855	Bacteria	Proteobacteria	Alphaproteobacteria	Rhizobiales	Brucellaceae	Brucella	Brucella melitensis	2171	0.95
Brucella melitensis M5-90 chromosome chromosome II	158855	Bacteria	Proteobacteria	Alphaproteobacteria	Rhizobiales	Brucellaceae	Brucella	Brucella melitensis	1187	0.94
Brucella melitensis NI chromosome chromosome I	158853	Bacteria	Proteobacteria	Alphaproteobacteria	Rhizobiales	Brucellaceae	Brucella	Brucella melitensis	2081	0.95
Brucella melitensis NI chromosome chromosome II	158853	Bacteria	Proteobacteria	Alphaproteobacteria	Rhizobiales	Brucellaceae	Brucella	Brucella melitensis	1148	0.96
Buchnera aphidicola str. Ak (Acyrthosiphon kondoi) chromosome	158533	Bacteria	Proteobacteria	Gammaproteobacteria	Enterobacteriales	Enterobacteriaceae	Buchnera	Buchnera aphidicola	559	0.84
Buchnera aphidicola str. JF98 (Acyrthosiphon pisum) chromosome	158845	Bacteria	Proteobacteria	Gammaproteobacteria	Enterobacteriales	Enterobacteriaceae	Buchnera	Buchnera aphidicola	477	0.69
Buchnera aphidicola str. JF99 (Acyrthosiphon pisum) chromosome	158847	Bacteria	Proteobacteria	Gammaproteobacteria	Enterobacteriales	Enterobacteriaceae	Buchnera	Buchnera aphidicola	590	0.76
Buchnera aphidicola str. LL01 (Acyrthosiphon pisum) chromosome	158843	Bacteria	Proteobacteria	Gammaproteobacteria	Enterobacteriales	Enterobacteriaceae	Buchnera	Buchnera aphidicola	577	0.71
Buchnera aphidicola str. TLW03 (Acyrthosiphon pisum) chromosome	158849	Bacteria	Proteobacteria	Gammaproteobacteria	Enterobacteriales	Enterobacteriaceae	Buchnera	Buchnera aphidicola	573	0.7
Buchnera aphidicola str. Ua (Uroleucon ambrosiae) chromosome	158535	Bacteria	Proteobacteria	Gammaproteobacteria	Enterobacteriales	Enterobacteriaceae	Buchnera	Buchnera aphidicola	529	0.9
Burkholderia pseudomallei 1026b chromosome 1	162511	Bacteria	Proteobacteria	Betaproteobacteria	Burkholderiales	Burkholderiaceae	Burkholderia	Burkholderia pseudomallei	3608	0.94
Burkholderia pseudomallei 1026b chromosome 2	162511	Bacteria	Proteobacteria	Betaproteobacteria	Burkholderiales	Burkholderiaceae	Burkholderia	Burkholderia pseudomallei	2462	0.88
Caldilinea aerophila DSM 14535 = NBRC 104270	158165	Bacteria	Chloroflexi	Caldilineae	Caldilineales	Caldilineaceae	Caldilinea	Caldilinea aerophila	4119	0.97
Caldisericum exile AZM16c01	158173	Bacteria	Caldiserica	Caldisericia	Caldisericales	Caldisericaceae	Caldisericum	Caldisericum exile	1581	0.88
Campylobacter jejuni subsp. jejuni IA3902 chromosome	159531	Bacteria	Proteobacteria	Epsilonproteobacteria	Campylobacterales	Campylobacteraceae	Campylobacter	Campylobacter jejuni	1613	0.91
Campylobacter jejuni subsp. jejuni M1 chromosome	159535	Bacteria	Proteobacteria	Epsilonproteobacteria	Campylobacterales	Campylobacteraceae	Campylobacter	Campylobacter jejuni	1622	0.78
Campylobacter jejuni subsp. jejuni S3 chromosome	159533	Bacteria	Proteobacteria	Epsilonproteobacteria	Campylobacterales	Campylobacteraceae	Campylobacter	Campylobacter jejuni	1734	0.89
Candidatus Arthromitus sp. SFB-mouse-Yit	159517	Bacteria	Firmicutes	Clostridia	Clostridiales	Clostridiaceae	Candidatus Arthromitus	Candidatus Arthromitus sp. SFB-mouse	1415	0.93
Candidatus Rickettsia amblyommii str. GAT-30V chromosome	156845	Bacteria	Proteobacteria	Alphaproteobacteria	Rickettsiales	Rickettsiaceae	Rickettsia	Candidatus Rickettsia amblyommii	1298	0.94
Candidatus Tremblaya princeps PCVAL chromosome	159519	Bacteria	Proteobacteria	Betaproteobacteria			Candidatus Tremblaya	Candidatus Tremblaya princeps	116	0.58
Chlamydia trachomatis A2497	159863								879	0.93
Chlamydia trachomatis A2497 chromosome	159993	Bacteria	Chlamydiae	Chlamydiia	Chlamydiales	Chlamydiaceae	Chlamydia	Chlamydia trachomatis	981	0.54
Chlamydia trachomatis D-EC chromosome	159881	Bacteria	Chlamydiae	Chlamydiia	Chlamydiales	Chlamydiaceae	Chlamydia	Chlamydia trachomatis	870	0.62
Chlamydia trachomatis D-LC chromosome	159879	Bacteria	Chlamydiae	Chlamydiia	Chlamydiales	Chlamydiaceae	Chlamydia	Chlamydia trachomatis	870	0.67
Chlamydia trachomatis E11023 chromosome	161369	Bacteria	Chlamydiae	Chlamydiia	Chlamydiales	Chlamydiaceae	Chlamydia	Chlamydia trachomatis	926	0.93
Chlamydia trachomatis E150 chromosome	161403	Bacteria	Chlamydiae	Chlamydiia	Chlamydiales	Chlamydiaceae	Chlamydia	Chlamydia trachomatis	927	0.93
Chlamydia trachomatis G11074 chromosome	161409	Bacteria	Chlamydiae	Chlamydiia	Chlamydiales	Chlamydiaceae	Chlamydia	Chlamydia trachomatis	919	0.93
Chlamydia trachomatis G11222 chromosome	161361	Bacteria	Chlamydiae	Chlamydiia	Chlamydiales	Chlamydiaceae	Chlamydia	Chlamydia trachomatis	927	0.93
Chlamydia trachomatis G9301 chromosome	161377	Bacteria	Chlamydiae	Chlamydiia	Chlamydiales	Chlamydiaceae	Chlamydia	Chlamydia trachomatis	921	0.93
Chlamydia trachomatis G9768 chromosome	161353	Bacteria	Chlamydiae	Chlamydiia	Chlamydiales	Chlamydiaceae	Chlamydia	Chlamydia trachomatis	920	0.93
Chlamydia trachomatis Sweden2	161995	Bacteria	Chlamydiae	Chlamydiia	Chlamydiales	Chlamydiaceae	Chlamydia	Chlamydia trachomatis	875	0.94
Chlamydophila pneumoniae LPCoLN chromosome	159529	Bacteria	Chlamydiae	Chlamydiia	Chlamydiales	Chlamydiaceae	Chlamydia	Chlamydia pneumoniae	1097	0.91
Chlamydophila psittaci 01DC11 chromosome	159527	Bacteria	Chlamydiae	Chlamydiia	Chlamydiales	Chlamydiaceae	Chlamydia	Chlamydia psittaci	975	0.92
Chlamydophila psittaci 02DC15 chromosome	159521	Bacteria	Chlamydiae	Chlamydiia	Chlamydiales	Chlamydiaceae	Chlamydia	Chlamydia psittaci	978	0.93
Chlamydophila psittaci 08DC60 chromosome	159525	Bacteria	Chlamydiae	Chlamydiia	Chlamydiales	Chlamydiaceae	Chlamydia	Chlamydia psittaci	973	0.93
Chlamydophila psittaci 6BC chromosome	159845	Bacteria	Chlamydiae	Chlamydiia	Chlamydiales	Chlamydiaceae	Chlamydia	Chlamydia psittaci	1002	0.87
Chlamydophila psittaci C1998 chromosome	159523	Bacteria	Chlamydiae	Chlamydiia	Chlamydiales	Chlamydiaceae	Chlamydia	Chlamydia psittaci	978	0.91
Clostridium acetobutylicum EA 2018 chromosome	159515	Bacteria	Firmicutes	Clostridia	Clostridiales	Clostridiaceae	Clostridium	Clostridium acetobutylicum	3740	0.96
Clostridium botulinum F str. 230613 chromosome	159513	Bacteria	Firmicutes	Clostridia	Clostridiales	Clostridiaceae	Clostridium	Clostridium botulinum	3502	0.96
Clostridium botulinum H04402 065	162091	Bacteria	Firmicutes	Clostridia	Clostridiales	Clostridiaceae	Clostridium	Clostridium botulinum	3691	0.9
Clostridium difficile BI1	158363	Bacteria	Firmicutes	Clostridia	Clostridiales	Peptostreptococcaceae		[Clostridium] difficile	279	0.79
Clostridium difficile BI1	158363	Bacteria	Firmicutes	Clostridia	Clostridiales	Peptostreptococcaceae		[Clostridium] difficile	3591	0.94
Clostridium thermocellum DSM 1313 chromosome	161989	Bacteria	Firmicutes	Clostridia	Clostridiales	Clostridiaceae	Clostridium	Clostridium thermocellum	2911	0.95
Corallococcus coralloides DSM 2259 chromosome	157997	Bacteria	Proteobacteria	Deltaproteobacteria	Myxococcales	Myxococcaceae	Corallococcus	Corallococcus coralloides	8033	0.97
Corynebacterium pseudotuberculosis 1002 chromosome	159677	Bacteria	Actinobacteria	Actinobacteria	Actinomycetales	Corynebacteriaceae	Corynebacterium	Corynebacterium pseudotuberculosis	2090	0.94
Corynebacterium pseudotuberculosis 106-A chromosome	159665	Bacteria	Actinobacteria	Actinobacteria	Actinomycetales	Corynebacteriaceae	Corynebacterium	Corynebacterium pseudotuberculosis	1963	0.93
Corynebacterium pseudotuberculosis 258 chromosome	167260	Bacteria	Actinobacteria	Actinobacteria	Actinomycetales	Corynebacteriaceae	Corynebacterium	Corynebacterium pseudotuberculosis	2088	0.94
Corynebacterium pseudotuberculosis 267 chromosome	162175	Bacteria	Actinobacteria	Actinobacteria	Actinomycetales	Corynebacteriaceae	Corynebacterium	Corynebacterium pseudotuberculosis	2148	0.94
Corynebacterium pseudotuberculosis 31 chromosome	162167	Bacteria	Actinobacteria	Actinobacteria	Actinomycetales	Corynebacteriaceae	Corynebacterium	Corynebacterium pseudotuberculosis	2063	0.94
Corynebacterium pseudotuberculosis 4202-A chromosome	159669	Bacteria	Actinobacteria	Actinobacteria	Actinomycetales	Corynebacteriaceae	Corynebacterium	Corynebacterium pseudotuberculosis	2051	0.95
Corynebacterium pseudotuberculosis C231 chromosome	159675	Bacteria	Actinobacteria	Actinobacteria	Actinomycetales	Corynebacteriaceae	Corynebacterium	Corynebacterium pseudotuberculosis	2091	0.95
Corynebacterium pseudotuberculosis CIP 52.97 chromosome	159667	Bacteria	Actinobacteria	Actinobacteria	Actinomycetales	Corynebacteriaceae	Corynebacterium	Corynebacterium pseudotuberculosis	2060	0.92
Corynebacterium pseudotuberculosis I19 chromosome	159673	Bacteria	Actinobacteria	Actinobacteria	Actinomycetales	Corynebacteriaceae	Corynebacterium	Corynebacterium pseudotuberculosis	2095	0.93
Corynebacterium pseudotuberculosis P54B96 chromosome	157909	Bacteria	Actinobacteria	Actinobacteria	Actinomycetales	Corynebacteriaceae	Corynebacterium	Corynebacterium pseudotuberculosis	2084	0.94
Corynebacterium pseudotuberculosis PAT10 chromosome	159671	Bacteria	Actinobacteria	Actinobacteria	Actinomycetales	Corynebacteriaceae	Corynebacterium	Corynebacterium pseudotuberculosis	2079	0.93
Corynebacterium ulcerans 809 chromosome	159659	Bacteria	Actinobacteria	Actinobacteria	Actinomycetales	Corynebacteriaceae	Corynebacterium	Corynebacterium ulcerans	2180	0.95
Cronobacter sakazakii ES15 chromosome	167045	Bacteria	Proteobacteria	Gammaproteobacteria	Enterobacteriales	Enterobacteriaceae	Cronobacter	Cronobacter sakazakii	3916	0.98
Deinococcus gobiensis I-0 chromosome	162509	Bacteria	Deinococcus-Thermus	Deinococci	Deinococcales	Deinococcaceae	Deinococcus	Deinococcus gobiensis	2959	0.82
Desulfovibrio vulgaris RCH1 chromosome	161961	Bacteria	Proteobacteria	Deltaproteobacteria	Desulfovibrionales	Desulfovibrionaceae	Desulfovibrio	Desulfovibrio vulgaris	3067	0.92
Edwardsiella tarda FL6-60 chromosome	159657	Bacteria	Proteobacteria	Gammaproteobacteria	Enterobacteriales	Enterobacteriaceae	Edwardsiella	Edwardsiella tarda	3194	0.98
Enterococcus faecalis 62 chromosome	159663	Bacteria	Firmicutes	Bacilli	Lactobacillales	Enterococcaceae	Enterococcus	Enterococcus faecalis	2897	0.96
Enterococcus phage EF62phi	159663	Bacteria	Firmicutes	Bacilli	Lactobacillales	Enterococcaceae	Enterococcus	Enterococcus faecalis	48	0.65
Enterococcus faecalis OG1RF chromosome	54927	Bacteria	Firmicutes	Bacilli	Lactobacillales	Enterococcaceae	Enterococcus	Enterococcus faecalis	2579	0.92
Enterococcus faecium DO chromosome	55353	Bacteria	Firmicutes	Bacilli	Lactobacillales	Enterococcaceae	Enterococcus	Enterococcus faecium	2703	0.94
Erwinia sp. Ejp617 chromosome	159955	Bacteria	Proteobacteria	Gammaproteobacteria	Enterobacteriales	Enterobacteriaceae	Erwinia	Erwinia sp. Ejp617	3600	0.97
Erwinia pyrifoliae DSM 12163	159693	Bacteria	Proteobacteria	Gammaproteobacteria	Enterobacteriales	Enterobacteriaceae	Erwinia	Erwinia pyrifoliae	3966	0.95
Escherichia blattae DSM 4481 chromosome	165043	Bacteria	Proteobacteria	Gammaproteobacteria	Enterobacteriales	Enterobacteriaceae	Escherichia	Escherichia blattae	3904	0.98
Escherichia coli 042	161985	Bacteria	Proteobacteria	Gammaproteobacteria	Enterobacteriales	Enterobacteriaceae	Escherichia	Escherichia coli	4800	0.97
Escherichia coli ABU 83972 chromosome	161975	Bacteria	Proteobacteria	Gammaproteobacteria	Enterobacteriales	Enterobacteriaceae	Escherichia	Escherichia coli	4793	0.98
Escherichia coli BL21(DE3) chromosome	161947								4157	0.97
Escherichia coli BL21(DE3)	161949	Bacteria	Proteobacteria	Gammaproteobacteria	Enterobacteriales	Enterobacteriaceae	Escherichia	Escherichia coli	4204	0.98
Escherichia coli DH1 chromosome	161951								4160	0.98
Escherichia coli DH1	162051	Bacteria	Proteobacteria	Gammaproteobacteria	Enterobacteriales	Enterobacteriaceae	Escherichia	Escherichia coli	4259	0.98
Escherichia coli ETEC H10407	161993	Bacteria	Proteobacteria	Gammaproteobacteria	Enterobacteriales	Enterobacteriaceae	Escherichia	Escherichia coli	4697	0.98
Escherichia coli IHE3034 chromosome	162007	Bacteria	Proteobacteria	Gammaproteobacteria	Enterobacteriales	Enterobacteriaceae	Escherichia	Escherichia coli	4757	0.98
Escherichia coli KO11FL chromosome	162099	Bacteria	Proteobacteria	Gammaproteobacteria	Enterobacteriales	Enterobacteriaceae	Escherichia	Escherichia coli	4697	0.98
Escherichia coli str. K-12 substr. W3110	161931	Bacteria	Proteobacteria	Gammaproteobacteria	Enterobacteriales	Enterobacteriaceae	Escherichia	Escherichia coli	4217	0.98
Escherichia coli LF82	161965	Bacteria	Proteobacteria	Gammaproteobacteria	Enterobacteriales	Enterobacteriaceae	Escherichia	Escherichia coli	4376	0.98
Escherichia coli NA114 chromosome	162139	Bacteria	Proteobacteria	Gammaproteobacteria	Enterobacteriales	Enterobacteriaceae	Escherichia	Escherichia coli	4873	0.99
Escherichia coli O55:H7 str. RM12579 chromosome	162153	Bacteria	Proteobacteria	Gammaproteobacteria	Enterobacteriales	Enterobacteriaceae	Escherichia	Escherichia coli	4912	0.97
Escherichia coli O7:K1 str. CE10 chromosome	162115	Bacteria	Proteobacteria	Gammaproteobacteria	Enterobacteriales	Enterobacteriaceae	Escherichia	Escherichia coli	5009	0.98
Escherichia coli O83:H1 str. NRG 857C chromosome	161987	Bacteria	Proteobacteria	Gammaproteobacteria	Enterobacteriales	Enterobacteriaceae	Escherichia	Escherichia coli	4429	0.98
Escherichia coli P12b chromosome	162061	Bacteria	Proteobacteria	Gammaproteobacteria	Enterobacteriales	Enterobacteriaceae	Escherichia	Escherichia coli	4393	0.97
Escherichia coli SE15	161939	Bacteria	Proteobacteria	Gammaproteobacteria	Enterobacteriales	Enterobacteriaceae	Escherichia	Escherichia coli	4338	0.97
Escherichia coli UM146 chromosome	162043	Bacteria	Proteobacteria	Gammaproteobacteria	Enterobacteriales	Enterobacteriaceae	Escherichia	Escherichia coli	4650	0.98
Escherichia coli UMNK88 chromosome	161991	Bacteria	Proteobacteria	Gammaproteobacteria	Enterobacteriales	Enterobacteriaceae	Escherichia	Escherichia coli	5117	0.98
Escherichia coli W chromosome	162011								4478	0.98
Escherichia coli W chromosome	162101	Bacteria	Proteobacteria	Gammaproteobacteria	Enterobacteriales	Enterobacteriaceae	Escherichia	Escherichia coli	4608	0.98
Escherichia coli Xuzhou21 chromosome	163995	Bacteria	Proteobacteria	Gammaproteobacteria	Enterobacteriales	Enterobacteriaceae	Escherichia	Escherichia coli	5039	0.97
Escherichia coli str. 'clone D i14' chromosome	162049	Bacteria	Proteobacteria	Gammaproteobacteria	Enterobacteriales	Enterobacteriaceae	Escherichia	Escherichia coli	4919	0.93
Escherichia coli str. 'clone D i2' chromosome	162047	Bacteria	Proteobacteria	Gammaproteobacteria	Enterobacteriales	Enterobacteriaceae	Escherichia	Escherichia coli	4919	0.93
Fervidicoccus fontis Kam940 chromosome	162201	Archaea	Crenarchaeota	Thermoprotei	Fervidicoccales	Fervidicoccaceae	Fervidicoccus	Fervidicoccus fontis	1385	0.89
Fervidobacterium pennivorans DSM 9078 chromosome	78143	Bacteria	Thermotogae	Thermotogae	Thermotogales	Thermotogaceae	Fervidobacterium	Fervidobacterium pennivorans	1947	0.94
Fibrobacter succinogenes subsp. succinogenes S85 chromosome	161919	Bacteria	Fibrobacteres	Fibrobacteria	Fibrobacterales	Fibrobacteraceae	Fibrobacter	Fibrobacter succinogenes	2871	0.96
Flavobacterium indicum GPTSA100-9	157999	Bacteria	Bacteroidetes	Flavobacteriia	Flavobacteriales	Flavobacteriaceae	Flavobacterium	Flavobacterium indicum	2671	0.95
Francisella cf. novicida 3523 chromosome	162107	Bacteria	Proteobacteria	Gammaproteobacteria	Thiotrichales	Francisellaceae	Francisella	Francisella novicida	1854	0.85
Francisella cf. novicida Fx1 chromosome	162105	Bacteria	Proteobacteria	Gammaproteobacteria	Thiotrichales	Francisellaceae	Francisella	Francisella novicida	1818	0.89
Francisella noatunensis subsp. orientalis str. Toba 04 chromosome	164779	Bacteria	Proteobacteria	Gammaproteobacteria	Thiotrichales	Francisellaceae	Francisella	Francisella noatunensis	1595	0.88
Francisella tularensis subsp. tularensis NE061598 chromosome	161973	Bacteria	Proteobacteria	Gammaproteobacteria	Thiotrichales	Francisellaceae	Francisella	Francisella tularensis	1836	0.9
Frateuria aurantia DSM 6220 chromosome	81775	Bacteria	Proteobacteria	Gammaproteobacteria	Xanthomonadales	Xanthomonadaceae	Frateuria	Frateuria aurantia	3101	0.98
Gardnerella vaginalis HMP9231 chromosome	162045	Bacteria	Actinobacteria	Actinobacteria	Bifidobacteriales	Bifidobacteriaceae	Gardnerella	Gardnerella vaginalis	1317	0.96
Geobacter sulfurreducens KN400 chromosome	161977	Bacteria	Proteobacteria	Deltaproteobacteria	Desulfuromonadales	Geobacteraceae	Geobacter	Geobacter sulfurreducens	3324	0.98
Haemophilus influenzae R2846 chromosome	161921	Bacteria	Proteobacteria	Gammaproteobacteria	Pasteurellales	Pasteurellaceae	Haemophilus	Haemophilus influenzae	1636	0.93
Haemophilus influenzae R2866 chromosome	161923	Bacteria	Proteobacteria	Gammaproteobacteria	Pasteurellales	Pasteurellaceae	Haemophilus	Haemophilus influenzae	1795	0.95
Halanaerobium praevalens DSM 2228 chromosome	161959	Bacteria	Firmicutes	Clostridia	Halanaerobiales	Halanaerobiaceae	Halanaerobium	Halanaerobium praevalens	2068	0.91
Halobacillus halophilus DSM 2266	162033	Bacteria	Firmicutes	Bacilli	Bacillales	Bacillaceae	Halobacillus	Halobacillus halophilus	4112	0.98
Haloferax mediterranei ATCC 33500 chromosome	167315	Archaea	Euryarchaeota	Halobacteria	Halobacteriales	Halobacteriaceae	Haloferax	Haloferax mediterranei	2951	0.97
Haloquadratum walsbyi C23	162019	Archaea	Euryarchaeota	Halobacteria	Halobacteriales	Halobacteriaceae	Haloquadratum	Haloquadratum walsbyi	2661	0.97
Helicobacter cetorum MIT 00-7128 chromosome	162217	Bacteria	Proteobacteria	Epsilonproteobacteria	Campylobacterales	Helicobacteraceae	Helicobacter	Helicobacter cetorum	1717	0.89
Helicobacter cetorum MIT 99-5656 chromosome	162215	Bacteria	Proteobacteria	Epsilonproteobacteria	Campylobacterales	Helicobacteraceae	Helicobacter	Helicobacter cetorum	1674	0.93
Helicobacter cinaedi PAGU611	162219	Bacteria	Proteobacteria	Epsilonproteobacteria	Campylobacterales	Helicobacteraceae	Helicobacter	Helicobacter cinaedi	2096	0.95
Helicobacter pylori 2017 chromosome	161151	Bacteria	Proteobacteria	Epsilonproteobacteria	Campylobacterales	Helicobacteraceae	Helicobacter	Helicobacter pylori	1593	0.9
Helicobacter pylori 2018 chromosome	161159	Bacteria	Proteobacteria	Epsilonproteobacteria	Campylobacterales	Helicobacteraceae	Helicobacter	Helicobacter pylori	1603	0.92
Helicobacter pylori 35A chromosome	49903	Bacteria	Proteobacteria	Epsilonproteobacteria	Campylobacterales	Helicobacteraceae	Helicobacter	Helicobacter pylori	1470	0.85
Helicobacter pylori 51 chromosome	161925	Bacteria	Proteobacteria	Epsilonproteobacteria	Campylobacterales	Helicobacteraceae	Helicobacter	Helicobacter pylori	1415	0.88
Helicobacter pylori 83 chromosome	161153	Bacteria	Proteobacteria	Epsilonproteobacteria	Campylobacterales	Helicobacteraceae	Helicobacter	Helicobacter pylori	1609	0.9
Helicobacter pylori 908 chromosome	159985	Bacteria	Proteobacteria	Epsilonproteobacteria	Campylobacterales	Helicobacteraceae	Helicobacter	Helicobacter pylori	1595	0.86
Helicobacter pylori Cuz20 chromosome	159987	Bacteria	Proteobacteria	Epsilonproteobacteria	Campylobacterales	Helicobacteraceae	Helicobacter	Helicobacter pylori	1564	0.88
Helicobacter pylori ELS37 chromosome	158157	Bacteria	Proteobacteria	Epsilonproteobacteria	Campylobacterales	Helicobacteraceae	Helicobacter	Helicobacter pylori	1570	0.89
Helicobacter pylori F16	161145	Bacteria	Proteobacteria	Epsilonproteobacteria	Campylobacterales	Helicobacteraceae	Helicobacter	Helicobacter pylori	1500	0.92
Helicobacter pylori F30	159991	Bacteria	Proteobacteria	Epsilonproteobacteria	Campylobacterales	Helicobacteraceae	Helicobacter	Helicobacter pylori	1478	0.92
Helicobacter pylori F32	161139	Bacteria	Proteobacteria	Epsilonproteobacteria	Campylobacterales	Helicobacteraceae	Helicobacter	Helicobacter pylori	1489	0.91
Helicobacter pylori F57	161143	Bacteria	Proteobacteria	Epsilonproteobacteria	Campylobacterales	Helicobacteraceae	Helicobacter	Helicobacter pylori	1520	0.93
Helicobacter pylori Gambia9424 chromosome	159493	Bacteria	Proteobacteria	Epsilonproteobacteria	Campylobacterales	Helicobacteraceae	Helicobacter	Helicobacter pylori	1604	0.91
Helicobacter pylori HUP-B14 chromosome	162213	Bacteria	Proteobacteria	Epsilonproteobacteria	Campylobacterales	Helicobacteraceae	Helicobacter	Helicobacter pylori	1493	0.86
Helicobacter pylori India7 chromosome	161149	Bacteria	Proteobacteria	Epsilonproteobacteria	Campylobacterales	Helicobacteraceae	Helicobacter	Helicobacter pylori	1600	0.92
Helicobacter pylori Lithuania75 chromosome	159491	Bacteria	Proteobacteria	Epsilonproteobacteria	Campylobacterales	Helicobacteraceae	Helicobacter	Helicobacter pylori	1546	0.84
Helicobacter pylori PeCan18 chromosome	162211	Bacteria	Proteobacteria	Epsilonproteobacteria	Campylobacterales	Helicobacteraceae	Helicobacter	Helicobacter pylori	1495	0.89
Helicobacter pylori Puno120 chromosome	159611	Bacteria	Proteobacteria	Epsilonproteobacteria	Campylobacterales	Helicobacteraceae	Helicobacter	Helicobacter pylori	1525	0.92
Helicobacter pylori Puno135 chromosome	161157	Bacteria	Proteobacteria	Epsilonproteobacteria	Campylobacterales	Helicobacteraceae	Helicobacter	Helicobacter pylori	1573	0.9
Helicobacter pylori SNT49 chromosome	159615	Bacteria	Proteobacteria	Epsilonproteobacteria	Campylobacterales	Helicobacteraceae	Helicobacter	Helicobacter pylori	1515	0.88
Helicobacter pylori Sat464 chromosome	159467	Bacteria	Proteobacteria	Epsilonproteobacteria	Campylobacterales	Helicobacteraceae	Helicobacter	Helicobacter pylori	1502	0.91
Helicobacter pylori Shi112 chromosome	162207	Bacteria	Proteobacteria	Epsilonproteobacteria	Campylobacterales	Helicobacteraceae	Helicobacter	Helicobacter pylori	1564	0.91
Helicobacter pylori Shi169 chromosome	162209	Bacteria	Proteobacteria	Epsilonproteobacteria	Campylobacterales	Helicobacteraceae	Helicobacter	Helicobacter pylori	1525	0.92
Helicobacter pylori Shi417 chromosome	162205	Bacteria	Proteobacteria	Epsilonproteobacteria	Campylobacterales	Helicobacteraceae	Helicobacter	Helicobacter pylori	1548	0.9
Helicobacter pylori SouthAfrica7 chromosome	159989	Bacteria	Proteobacteria	Epsilonproteobacteria	Campylobacterales	Helicobacteraceae	Helicobacter	Helicobacter pylori	1543	0.9
Helicobacter pylori XZ274 chromosome	165869	Bacteria	Proteobacteria	Epsilonproteobacteria	Campylobacterales	Helicobacteraceae	Helicobacter	Helicobacter pylori	1412	0.91
Helicobacter pylori 52 chromosome	159983	Bacteria	Proteobacteria	Epsilonproteobacteria	Campylobacterales	Helicobacteraceae	Helicobacter	Helicobacter pylori	1405	0.92
Helicobacter pylori v225d chromosome	159639	Bacteria	Proteobacteria	Epsilonproteobacteria	Campylobacterales	Helicobacteraceae	Helicobacter	Helicobacter pylori	1541	0.93
Hydrogenobacter thermophilus TK-6 chromosome	159875	Bacteria	Aquificae	Aquificae	Aquificales	Aquificaceae	Hydrogenobacter	Hydrogenobacter thermophilus	1869	0.94
Ignavibacterium album JCM 16511 chromosome	162097	Bacteria	Ignavibacteria	Ignavibacteria	Ignavibacteriales	Ignavibacteriaceae	Ignavibacterium	Ignavibacterium album	3195	0.95
Ketogulonigenium vulgarum WSH-001 chromosome	161161	Bacteria	Proteobacteria	Alphaproteobacteria	Rhodobacterales	Rhodobacteraceae	Ketogulonicigenium	Ketogulonicigenium vulgare	2596	0.94
Klebsiella pneumoniae KCTC 2242 chromosome	162147	Bacteria	Proteobacteria	Gammaproteobacteria	Enterobacteriales	Enterobacteriaceae	Klebsiella	Klebsiella pneumoniae	4923	0.98
Lactobacillus amylovorus GRL1118 chromosome	160233	Bacteria	Firmicutes	Bacilli	Lactobacillales	Lactobacillaceae	Lactobacillus	Lactobacillus amylovorus	1842	0.95
Lactobacillus casei BD-II chromosome	162119	Bacteria	Firmicutes	Bacilli	Lactobacillales	Lactobacillaceae	Lactobacillus	Lactobacillus casei	3139	0.99
Lactobacillus casei LC2W chromosome	162121	Bacteria	Firmicutes	Bacilli	Lactobacillales	Lactobacillaceae	Lactobacillus	Lactobacillus casei	3121	0.98
Lactobacillus delbrueckii subsp. bulgaricus 2038 chromosome	161929	Bacteria	Firmicutes	Bacilli	Lactobacillales	Lactobacillaceae	Lactobacillus	Lactobacillus delbrueckii	1792	0.92
Anabaena sp. 90 chromosome chANA01	179383	Bacteria	Cyanobacteria		Nostocales	Nostocaceae	Anabaena	Anabaena sp. 90	3648	0.98
Anabaena sp. 90 chromosome chANA02	179383	Bacteria	Cyanobacteria		Nostocales	Nostocaceae	Anabaena	Anabaena sp. 90	706	0.86
Lactobacillus fermentum CECT 5716 chromosome	162003	Bacteria	Firmicutes	Bacilli	Lactobacillales	Lactobacillaceae	Lactobacillus	Lactobacillus fermentum	1051	0.94
Lactobacillus helveticus H10 chromosome	162017	Bacteria	Firmicutes	Bacilli	Lactobacillales	Lactobacillaceae	Lactobacillus	Lactobacillus helveticus	1953	0.89
Lactobacillus johnsonii DPC 6026 chromosome	162057	Bacteria	Firmicutes	Bacilli	Lactobacillales	Lactobacillaceae	Lactobacillus	Lactobacillus johnsonii	1772	0.91
Lactobacillus rhamnosus ATCC 8530 chromosome	162169	Bacteria	Firmicutes	Bacilli	Lactobacillales	Lactobacillaceae	Lactobacillus	Lactobacillus rhamnosus	2886	0.98
Lactobacillus rhamnosus GG	161983	Bacteria	Firmicutes	Bacilli	Lactobacillales	Lactobacillaceae	Lactobacillus	Lactobacillus rhamnosus	2834	0.96
Lactobacillus salivarius CECT 5713 chromosome	162005	Bacteria	Firmicutes	Bacilli	Lactobacillales	Lactobacillaceae	Lactobacillus	Lactobacillus salivarius	1350	0.92
Lactococcus garvieae Lg2	161935	Bacteria	Firmicutes	Bacilli	Lactobacillales	Streptococcaceae	Lactococcus	Lactococcus garvieae	1968	0.95
Lactococcus lactis subsp. lactis CV56 chromosome	160253	Bacteria	Firmicutes	Bacilli	Lactobacillales	Streptococcaceae	Lactococcus	Lactococcus lactis	2301	0.93
Lactococcus lactis subsp. cremoris A76 chromosome	160937	Bacteria	Firmicutes	Bacilli	Lactobacillales	Streptococcaceae	Lactococcus	Lactococcus lactis	2643	0.95
Lactococcus lactis subsp. cremoris NZ9000 chromosome	167481	Bacteria	Firmicutes	Bacilli	Lactobacillales	Streptococcaceae	Lactococcus	Lactococcus lactis	2510	0.92
Leptospira interrogans serovar Lai str. IPAV chromosome chromosome 1	161957	Bacteria	Spirochaetes	Spirochaetia	Spirochaetales	Leptospiraceae	Leptospira	Leptospira interrogans	3418	0.93
Leptospira interrogans serovar Lai str. IPAV chromosome chromosome 2	161957	Bacteria	Spirochaetes	Spirochaetia	Spirochaetales	Leptospiraceae	Leptospira	Leptospira interrogans	293	0.78
Leptospirillum ferrooxidans C2-3	158171	Bacteria	Nitrospirae	Nitrospira	Nitrospirales	Nitrospiraceae	Leptospirillum	Leptospirillum ferrooxidans	2417	0.95
Leuconostoc mesenteroides subsp. mesenteroides J18 chromosome	84337	Bacteria	Firmicutes	Bacilli	Lactobacillales	Leuconostocaceae	Leuconostoc	Leuconostoc mesenteroides	1803	0.97
Listeria monocytogenes 07PF0776 chromosome	162185	Bacteria	Firmicutes	Bacilli	Bacillales	Listeriaceae	Listeria	Listeria monocytogenes	2797	0.93
Listeria monocytogenes 10403S chromosome	54461	Bacteria	Firmicutes	Bacilli	Bacillales	Listeriaceae	Listeria	Listeria monocytogenes	2814	0.95
Listeria monocytogenes FSL R2-561 chromosome	54441	Bacteria	Firmicutes	Bacilli	Bacillales	Listeriaceae	Listeria	Listeria monocytogenes	2910	0.95
Listeria monocytogenes Finland 1998 chromosome	54443	Bacteria	Firmicutes	Bacilli	Bacillales	Listeriaceae	Listeria	Listeria monocytogenes	2762	0.96
Listeria monocytogenes J0161 chromosome	54459	Bacteria	Firmicutes	Bacilli	Bacillales	Listeriaceae	Listeria	Listeria monocytogenes	2955	0.96
Listeria monocytogenes M7 chromosome	162131	Bacteria	Firmicutes	Bacilli	Bacillales	Listeriaceae	Listeria	Listeria monocytogenes	2977	0.93
Listeria monocytogenes L99	161953	Bacteria	Firmicutes	Bacilli	Bacillales	Listeriaceae	Listeria	Listeria monocytogenes	2925	0.94
Marinobacter adhaerens HP15 chromosome	162009	Bacteria	Proteobacteria	Gammaproteobacteria	Alteromonadales	Alteromonadaceae	Marinobacter	Marinobacter adhaerens	4180	0.98
Marinobacter hydrocarbonoclasticus ATCC 49840	162203	Bacteria	Proteobacteria	Gammaproteobacteria	Alteromonadales	Alteromonadaceae	Marinobacter	Marinobacter hydrocarbonoclasticus	3786	0.97
Melissococcus plutonius DAT561 chromosome 1	89371	Bacteria	Firmicutes	Bacilli	Lactobacillales	Enterococcaceae	Melissococcus	Melissococcus plutonius	1515	0.95
Mesotoga prima MesG1.Ag.4.2 chromosome	52599	Bacteria	Thermotogae	Thermotogae	Thermotogales	Thermotogaceae	Mesotoga	Mesotoga prima	2572	0.96
Methanosaeta harundinacea 6Ac chromosome	81199	Archaea	Euryarchaeota	Methanomicrobia	Methanosarcinales	Methanosaetaceae	Methanosaeta	Methanosaeta harundinacea	2353	0.95
Methylophaga sp. JAM1 chromosome	162947	Bacteria	Proteobacteria	Gammaproteobacteria	Thiotrichales	Piscirickettsiaceae	Methylophaga	Methylophaga sp. JAM1	3022	0.97
Methylophaga sp. JAM7 chromosome	162949	Bacteria	Proteobacteria	Gammaproteobacteria	Thiotrichales	Piscirickettsiaceae	Methylophaga	Methylophaga sp. JAM7	2635	0.97
Mycobacterium sp. MOTT36Y chromosome	164001	Bacteria	Actinobacteria	Actinobacteria	Actinomycetales	Mycobacteriaceae	Mycobacterium	Mycobacterium sp. MOTT36Y	5128	0.97
Mycobacterium tuberculosis CCDC5079 chromosome	161943	Bacteria	Actinobacteria	Actinobacteria	Actinomycetales	Mycobacteriaceae	Mycobacterium	Mycobacterium tuberculosis	3646	0.96
Mycobacterium tuberculosis CCDC5180 chromosome	161941	Bacteria	Actinobacteria	Actinobacteria	Actinomycetales	Mycobacteriaceae	Mycobacterium	Mycobacterium tuberculosis	3590	0.96
Mycobacterium tuberculosis CTRI-2 chromosome	161997	Bacteria	Actinobacteria	Actinobacteria	Actinomycetales	Mycobacteriaceae	Mycobacterium	Mycobacterium tuberculosis	3944	0.95
Mycobacterium tuberculosis RGTB327 chromosome	157907	Bacteria	Actinobacteria	Actinobacteria	Actinomycetales	Mycobacteriaceae	Mycobacterium	Mycobacterium tuberculosis	3691	0.95
Mycobacterium tuberculosis RGTB423 chromosome	162179	Bacteria	Actinobacteria	Actinobacteria	Actinomycetales	Mycobacteriaceae	Mycobacterium	Mycobacterium tuberculosis	3622	0.95
Mycoplasma gallisepticum str. F chromosome	162001	Bacteria	Tenericutes	Mollicutes	Mycoplasmatales	Mycoplasmataceae	Mycoplasma	Mycoplasma gallisepticum	756	0.57
Mycoplasma gallisepticum str. R(high) chromosome	161999	Bacteria	Tenericutes	Mollicutes	Mycoplasmatales	Mycoplasmataceae	Mycoplasma	Mycoplasma gallisepticum	766	0.54
Mycoplasma haemofelis Ohio2 chromosome	162029	Bacteria	Tenericutes	Mollicutes	Mycoplasmatales	Mycoplasmataceae	Mycoplasma	Mycoplasma haemofelis	1524	0.8
Mycoplasma hyopneumoniae 168 chromosome	162053	Bacteria	Tenericutes	Mollicutes	Mycoplasmatales	Mycoplasmataceae	Mycoplasma	Mycoplasma hyopneumoniae	693	0.85
Mycoplasma hyorhinis MCLD chromosome	162087	Bacteria	Tenericutes	Mollicutes	Mycoplasmatales	Mycoplasmataceae	Mycoplasma	Mycoplasma hyorhinis	778	0.88
Mycoplasma pneumoniae FH chromosome	162027	Bacteria	Tenericutes	Mollicutes	Mycoplasmatales	Mycoplasmataceae	Mycoplasma	Mycoplasma pneumoniae	629	0.83
Neisseria gonorrhoeae TCDC-NG08107 chromosome	161097	Bacteria	Proteobacteria	Betaproteobacteria	Neisseriales	Neisseriaceae	Neisseria	Neisseria gonorrhoeae	2151	0.89
Neisseria meningitidis 8013	161967	Bacteria	Proteobacteria	Betaproteobacteria	Neisseriales	Neisseriaceae	Neisseria	Neisseria meningitidis	1913	0.95
Neisseria meningitidis G2136 chromosome	162085	Bacteria	Proteobacteria	Betaproteobacteria	Neisseriales	Neisseriaceae	Neisseria	Neisseria meningitidis	1928	0.95
Neisseria meningitidis H4476 chromosome	162083	Bacteria	Proteobacteria	Betaproteobacteria	Neisseriales	Neisseriaceae	Neisseria	Neisseria meningitidis	1961	0.94
Neisseria meningitidis M01-240149 chromosome	162079	Bacteria	Proteobacteria	Betaproteobacteria	Neisseriales	Neisseriaceae	Neisseria	Neisseria meningitidis	1936	0.95
Neisseria meningitidis M01-240355 chromosome	162075	Bacteria	Proteobacteria	Betaproteobacteria	Neisseriales	Neisseriaceae	Neisseria	Neisseria meningitidis	1971	0.96
Neisseria meningitidis M04-240196 chromosome	162081	Bacteria	Proteobacteria	Betaproteobacteria	Neisseriales	Neisseriaceae	Neisseria	Neisseria meningitidis	1947	0.95
Neisseria meningitidis NZ-0533 chromosome	162077	Bacteria	Proteobacteria	Betaproteobacteria	Neisseriales	Neisseriaceae	Neisseria	Neisseria meningitidis	1948	0.93
Neisseria meningitidis WUE 2594	162093	Bacteria	Proteobacteria	Betaproteobacteria	Neisseriales	Neisseriaceae	Neisseria	Neisseria meningitidis	1941	0.93
Neisseria meningitidis alpha710 chromosome	161971	Bacteria	Proteobacteria	Betaproteobacteria	Neisseriales	Neisseriaceae	Neisseria	Neisseria meningitidis	2017	0.94
Nocardia cyriacigeorgica GUH-2	89395	Bacteria	Actinobacteria	Actinobacteria	Actinomycetales	Nocardiaceae	Nocardia	Nocardia cyriacigeorgica	5477	0.97
Oligotropha carboxidovorans OM4 chromosome	162135	Bacteria	Proteobacteria	Alphaproteobacteria	Rhizobiales	Bradyrhizobiaceae	Oligotropha	Oligotropha carboxidovorans	3287	0.97
Paenibacillus mucilaginosus K02 chromosome	162117	Bacteria	Firmicutes	Bacilli	Bacillales	Paenibacillaceae	Paenibacillus	Paenibacillus mucilaginosus	7252	0.98
Paenibacillus polymyxa M1	162159	Bacteria	Firmicutes	Bacilli	Bacillales	Paenibacillaceae	Paenibacillus	Paenibacillus polymyxa	3213	0.97
Pantoea ananatis AJ13355	162073	Bacteria	Proteobacteria	Gammaproteobacteria	Enterobacteriales	Enterobacteriaceae	Pantoea	Pantoea ananatis	3760	0.98
Pantoea ananatis PA13 chromosome	162181	Bacteria	Proteobacteria	Gammaproteobacteria	Enterobacteriales	Enterobacteriaceae	Pantoea	Pantoea ananatis	4130	0.97
Pasteurella multocida subsp. multocida str. 3480 chromosome	161955	Bacteria	Proteobacteria	Gammaproteobacteria	Pasteurellales	Pasteurellaceae	Pasteurella	Pasteurella multocida	2223	0.94
Pasteurella multocida subsp. multocida str. HN06 chromosome	156881	Bacteria	Proteobacteria	Gammaproteobacteria	Pasteurellales	Pasteurellaceae	Pasteurella	Pasteurella multocida	2258	0.96
Phycisphaera mikurensis NBRC 102666	157331	Bacteria	Planctomycetes	Phycisphaerae	Phycisphaerales	Phycisphaeraceae	Phycisphaera	Phycisphaera mikurensis	3201	0.78
Prevotella intermedia 17 chromosome chromosome I	163151	Bacteria	Bacteroidetes	Bacteroidia	Bacteroidales	Prevotellaceae	Prevotella	Prevotella intermedia	470	0.69
Prevotella intermedia 17 chromosome chromosome II	163151	Bacteria	Bacteroidetes	Bacteroidia	Bacteroidales	Prevotellaceae	Prevotella	Prevotella intermedia	1796	0.93
Propionibacterium acnes 266 chromosome	162059	Bacteria	Actinobacteria	Actinobacteria	Actinomycetales	Propionibacteriaceae	Propionibacterium	Propionibacterium acnes	2345	0.97
Propionibacterium acnes 6609 chromosome	162137	Bacteria	Actinobacteria	Actinobacteria	Actinomycetales	Propionibacteriaceae	Propionibacterium	Propionibacterium acnes	2348	0.96
Propionibacterium acnes ATCC 11828 chromosome	162177	Bacteria	Actinobacteria	Actinobacteria	Actinomycetales	Propionibacteriaceae	Propionibacterium	Propionibacterium acnes	2259	0.96
Providencia stuartii MRSN 2154 chromosome	162193	Bacteria	Proteobacteria	Gammaproteobacteria	Enterobacteriales	Enterobacteriaceae	Providencia	Providencia stuartii	4099	0.96
Pseudomonas aeruginosa M18 chromosome	162089	Bacteria	Proteobacteria	Gammaproteobacteria	Pseudomonadales	Pseudomonadaceae	Pseudomonas	Pseudomonas aeruginosa	5684	0.95
Pseudomonas aeruginosa NCGM2.S1 chromosome 1	162173	Bacteria	Proteobacteria	Gammaproteobacteria	Pseudomonadales	Pseudomonadaceae	Pseudomonas	Pseudomonas aeruginosa	6269	0.95
Pseudomonas fluorescens A506 chromosome	165185	Bacteria	Proteobacteria	Gammaproteobacteria	Pseudomonadales	Pseudomonadaceae	Pseudomonas	Pseudomonas fluorescens	5267	0.98
Pseudomonas fluorescens SBW25 chromosome	158693	Bacteria	Proteobacteria	Gammaproteobacteria	Pseudomonadales	Pseudomonadaceae	Pseudomonas	Pseudomonas fluorescens	5921	0.98
Pseudomonas putida BIRD-1 chromosome	162055	Bacteria	Proteobacteria	Gammaproteobacteria	Pseudomonadales	Pseudomonadaceae	Pseudomonas	Pseudomonas putida	4960	0.98
Pseudomonas stutzeri DSM 4166 chromosome	162113	Bacteria	Proteobacteria	Gammaproteobacteria	Pseudomonadales	Pseudomonadaceae	Pseudomonas	Pseudomonas stutzeri	4301	0.97
Pyrococcus sp. ST04 chromosome	167261	Archaea	Euryarchaeota	Thermococci	Thermococcales	Thermococcaceae	Pyrococcus	Pyrococcus sp. ST04	1748	0.94
Rahnella aquatilis CIP 78.65 = ATCC 33071 chromosome	86855	Bacteria	Proteobacteria	Gammaproteobacteria	Enterobacteriales	Enterobacteriaceae	Rahnella	Rahnella aquatilis	4344	0.98
Rahnella aquatilis HX2 chromosome	158049	Bacteria	Proteobacteria	Gammaproteobacteria	Enterobacteriales	Enterobacteriaceae	Rahnella	Rahnella aquatilis	4443	0.98
Ralstonia solanacearum Po82 chromosome	162133	Bacteria	Proteobacteria	Betaproteobacteria	Burkholderiales	Burkholderiaceae	Ralstonia	Ralstonia solanacearum	3336	0.94
Rhodospirillum photometricum DSM 122	159003	Bacteria	Proteobacteria	Alphaproteobacteria	Rhodospirillales	Rhodospirillaceae	Rhodospirillum	Rhodospirillum photometricum	3281	-0.22
Rhodospirillum rubrum F11 chromosome	162149	Bacteria	Proteobacteria	Alphaproteobacteria	Rhodospirillales	Rhodospirillaceae	Rhodospirillum	Rhodospirillum rubrum	3878	0.97
Rickettsia prowazekii Rp22 chromosome	161945	Bacteria	Proteobacteria	Alphaproteobacteria	Rickettsiales	Rickettsiaceae	Rickettsia	Rickettsia prowazekii	950	0.83
Rickettsia australis str. Cutlack chromosome	158039	Bacteria	Proteobacteria	Alphaproteobacteria	Rickettsiales	Rickettsiaceae	Rickettsia	Rickettsia australis	1239	0.9
Rickettsia montanensis str. OSU 85-930 chromosome	158043	Bacteria	Proteobacteria	Alphaproteobacteria	Rickettsiales	Rickettsiaceae	Rickettsia	Rickettsia montanensis	1217	0.9
Rickettsia parkeri str. Portsmouth chromosome	158045	Bacteria	Proteobacteria	Alphaproteobacteria	Rickettsiales	Rickettsiaceae	Rickettsia	Rickettsia parkeri	1318	0.91
Rickettsia prowazekii str. BuV67-CWPP chromosome	158063	Bacteria	Proteobacteria	Alphaproteobacteria	Rickettsiales	Rickettsiaceae	Rickettsia	Rickettsia prowazekii	843	0.85
Rickettsia prowazekii str. Chernikova chromosome	158053	Bacteria	Proteobacteria	Alphaproteobacteria	Rickettsiales	Rickettsiaceae	Rickettsia	Rickettsia prowazekii	845	0.86
Rickettsia prowazekii str. Dachau chromosome	158057	Bacteria	Proteobacteria	Alphaproteobacteria	Rickettsiales	Rickettsiaceae	Rickettsia	Rickettsia prowazekii	839	0.83
Rickettsia prowazekii str. GvV257 chromosome	158051	Bacteria	Proteobacteria	Alphaproteobacteria	Rickettsiales	Rickettsiaceae	Rickettsia	Rickettsia prowazekii	829	0.85
Rickettsia prowazekii str. Katsinyian chromosome	158055	Bacteria	Proteobacteria	Alphaproteobacteria	Rickettsiales	Rickettsiaceae	Rickettsia	Rickettsia prowazekii	844	0.87
Rickettsia prowazekii str. RpGvF24 chromosome	158065	Bacteria	Proteobacteria	Alphaproteobacteria	Rickettsiales	Rickettsiaceae	Rickettsia	Rickettsia prowazekii	834	0.83
Rickettsia rhipicephali str. 3-7-female6-CWPP chromosome	156977	Bacteria	Proteobacteria	Alphaproteobacteria	Rickettsiales	Rickettsiaceae	Rickettsia	Rickettsia rhipicephali	1252	0.93
Rickettsia slovaca str. D-CWPP chromosome	158159	Bacteria	Proteobacteria	Alphaproteobacteria	Rickettsiales	Rickettsiaceae	Rickettsia	Rickettsia slovaca	1347	0.92
Rickettsia typhi str. B9991CWPP chromosome	158357	Bacteria	Proteobacteria	Alphaproteobacteria	Rickettsiales	Rickettsiaceae	Rickettsia	Rickettsia typhi	839	0.9
[truncated: 441 more rows]

## Sheet: Bacteria (>500 ORFs)
Strain	NCBI UID	Kingdom	Phylum	Class	Order	Family	Genus	Species	# ORFs	Spearman's rho
Acaryochloris marina MBIC11017 chromosome	58167	Bacteria	Cyanobacteria		Chroococcales		Acaryochloris	Acaryochloris marina	6254	0.99
Acetobacter pasteurianus IFO 3283-01	59279	Bacteria	Proteobacteria	Alphaproteobacteria	Rhodospirillales	Acetobacteraceae	Acetobacter	Acetobacter pasteurianus	2628	0.92
Acetohalobium arabaticum DSM 5501 chromosome	51423	Bacteria	Firmicutes	Clostridia	Halanaerobiales	Halobacteroidaceae	Acetohalobium	Acetohalobium arabaticum	2282	0.93
Acholeplasma laidlawii PG-8A chromosome	58901	Bacteria	Tenericutes	Mollicutes	Acholeplasmatales	Acholeplasmataceae	Acholeplasma	Acholeplasma laidlawii	1380	0.91
Achromobacter xylosoxidans A8 chromosome	59899	Bacteria	Proteobacteria	Betaproteobacteria	Burkholderiales	Alcaligenaceae	Achromobacter	Achromobacter xylosoxidans	6459	0.97
Acidaminococcus fermentans DSM 20731 chromosome	43471	Bacteria	Firmicutes	Negativicutes	Selenomonadales	Acidaminococcaceae	Acidaminococcus	Acidaminococcus fermentans	2026	0.95
Acidaminococcus intestini RyC-MR95 chromosome	74445	Bacteria	Firmicutes	Negativicutes	Selenomonadales	Acidaminococcaceae	Acidaminococcus	Acidaminococcus intestini	2401	0.96
Acidimicrobium ferrooxidans DSM 10331 chromosome	59215	Bacteria	Actinobacteria	Actinobacteria	Acidimicrobiales	Acidimicrobiaceae	Acidimicrobium	Acidimicrobium ferrooxidans	1964	0.89
Acidiphilium cryptum JF-5 chromosome	58447	Bacteria	Proteobacteria	Alphaproteobacteria	Rhodospirillales	Acetobacteraceae	Acidiphilium	Acidiphilium cryptum	3063	0.92
Acidiphilium multivorum AIU301	63345	Bacteria	Proteobacteria	Alphaproteobacteria	Rhodospirillales	Acetobacteraceae	Acidiphilium	Acidiphilium multivorum	3448	0.93
Acidithiobacillus caldus SM-1 chromosome	70791	Bacteria	Proteobacteria	Gammaproteobacteria	Acidithiobacillales	Acidithiobacillaceae	Acidithiobacillus	Acidithiobacillus caldus	2881	0.96
Acidithiobacillus ferrivorans SS3 chromosome	67387	Bacteria	Proteobacteria	Gammaproteobacteria	Acidithiobacillales	Acidithiobacillaceae	Acidithiobacillus	Acidithiobacillus ferrivorans	3093	0.97
Acidithiobacillus ferrooxidans ATCC 23270 chromosome	57649	Bacteria	Proteobacteria	Gammaproteobacteria	Acidithiobacillales	Acidithiobacillaceae	Acidithiobacillus	Acidithiobacillus ferrooxidans	3147	0.96
Acidithiobacillus ferrooxidans ATCC 53993 chromosome	58613	Bacteria	Proteobacteria	Gammaproteobacteria	Acidithiobacillales	Acidithiobacillaceae	Acidithiobacillus	Acidithiobacillus ferrooxidans	2826	0.97
Granulicella tundricola chromosome	50551	Bacteria	Acidobacteria	Acidobacteriia	Acidobacteriales	Acidobacteriaceae	Granulicella	Granulicella tundricola	3698	0.96
Acidobacterium capsulatum ATCC 51196 chromosome	59127	Bacteria	Acidobacteria	Acidobacteriia	Acidobacteriales	Acidobacteriaceae	Acidobacterium	Acidobacterium capsulatum	3377	0.97
Acidothermus cellulolyticus 11B chromosome	58501	Bacteria	Actinobacteria	Actinobacteria	Actinomycetales	Acidothermaceae	Acidothermus	Acidothermus cellulolyticus	2157	0.94
Acidovorax sp. JS42 chromosome	58427	Bacteria	Proteobacteria	Betaproteobacteria	Burkholderiales	Comamonadaceae	Acidovorax	Acidovorax sp. JS42	4007	0.95
Acidovorax avenae subsp. avenae ATCC 19860 chromosome	42497	Bacteria	Proteobacteria	Betaproteobacteria	Burkholderiales	Comamonadaceae	Acidovorax	Acidovorax avenae	4737	0.92
Acidovorax citrulli AAC00-1 chromosome	58429	Bacteria	Proteobacteria	Betaproteobacteria	Burkholderiales	Comamonadaceae	Acidovorax	Acidovorax citrulli	4709	0.93
Acidovorax ebreus TPSY chromosome	59233	Bacteria	Proteobacteria	Betaproteobacteria	Burkholderiales	Comamonadaceae	Acidovorax	Acidovorax ebreus	3479	0.94
Acinetobacter sp. ADP1 chromosome	61597	Bacteria	Proteobacteria	Gammaproteobacteria	Pseudomonadales	Moraxellaceae	Acinetobacter	Acinetobacter sp. ADP1	3307	0.97
Acinetobacter baumannii AB0057 chromosome	59083	Bacteria	Proteobacteria	Gammaproteobacteria	Pseudomonadales	Moraxellaceae	Acinetobacter	Acinetobacter baumannii	3790	0.97
Acinetobacter baumannii AB307-0294	59271	Bacteria	Proteobacteria	Gammaproteobacteria	Pseudomonadales	Moraxellaceae	Acinetobacter	Acinetobacter baumannii	3451	0.97
Acinetobacter baumannii ACICU chromosome	58765	Bacteria	Proteobacteria	Gammaproteobacteria	Pseudomonadales	Moraxellaceae	Acinetobacter	Acinetobacter baumannii	3667	0.97
Acinetobacter baumannii ATCC 17978 chromosome	58731	Bacteria	Proteobacteria	Gammaproteobacteria	Pseudomonadales	Moraxellaceae	Acinetobacter	Acinetobacter baumannii	3351	0.73
Acinetobacter baumannii AYE chromosome	61637	Bacteria	Proteobacteria	Gammaproteobacteria	Pseudomonadales	Moraxellaceae	Acinetobacter	Acinetobacter baumannii	3607	0.94
Actinobacillus pleuropneumoniae serovar 3 str. JL03 chromosome	58891	Bacteria	Proteobacteria	Gammaproteobacteria	Pasteurellales	Pasteurellaceae	Actinobacillus	Actinobacillus pleuropneumoniae	2036	0.95
Actinobacillus pleuropneumoniae serovar 5b str. L20 chromosome	58789	Bacteria	Proteobacteria	Gammaproteobacteria	Pasteurellales	Pasteurellaceae	Actinobacillus	Actinobacillus pleuropneumoniae	2013	0.93
Actinobacillus pleuropneumoniae serovar 7 str. AP76	59231	Bacteria	Proteobacteria	Gammaproteobacteria	Pasteurellales	Pasteurellaceae	Actinobacillus	Actinobacillus pleuropneumoniae	2131	0.94
Actinobacillus succinogenes 130Z chromosome	58247	Bacteria	Proteobacteria	Gammaproteobacteria	Pasteurellales	Pasteurellaceae	Actinobacillus	Actinobacillus succinogenes	2079	0.96
Actinosynnema mirum DSM 43827 chromosome	58951	Bacteria	Actinobacteria	Actinobacteria	Actinomycetales	Pseudonocardiaceae	Actinosynnema	Actinosynnema mirum	6916	0.95
Aerococcus urinae ACS-120-V-Col10a chromosome	64757	Bacteria	Firmicutes	Bacilli	Lactobacillales	Aerococcaceae	Aerococcus	Aerococcus urinae	1726	0.94
Aeromonas hydrophila subsp. hydrophila ATCC 7966 chromosome	58617	Bacteria	Proteobacteria	Gammaproteobacteria	Aeromonadales	Aeromonadaceae	Aeromonas	Aeromonas hydrophila	4121	0.98
Aeromonas salmonicida subsp. salmonicida A449	58631	Bacteria	Proteobacteria	Gammaproteobacteria	Aeromonadales	Aeromonadaceae	Aeromonas	Aeromonas salmonicida	4085	0.97
Aeromonas veronii B565 chromosome	66323	Bacteria	Proteobacteria	Gammaproteobacteria	Aeromonadales	Aeromonadaceae	Aeromonas	Aeromonas veronii	4028	0.98
Aggregatibacter actinomycetemcomitans D11S-1 chromosome	41333	Bacteria	Proteobacteria	Gammaproteobacteria	Pasteurellales	Pasteurellaceae	Aggregatibacter	Aggregatibacter actinomycetemcomitans	2130	0.93
Aggregatibacter aphrophilus NJ8700 chromosome	59407	Bacteria	Proteobacteria	Gammaproteobacteria	Pasteurellales	Pasteurellaceae	Aggregatibacter	Aggregatibacter aphrophilus	2219	0.95
Agrobacterium sp. H13-3 chromosome	63403	Bacteria	Proteobacteria	Alphaproteobacteria	Rhizobiales	Rhizobiaceae	Agrobacterium	Agrobacterium sp. H13-3	2752	0.97
Agrobacterium sp. H13-3 chromosome linear	63403	Bacteria	Proteobacteria	Alphaproteobacteria	Rhizobiales	Rhizobiaceae	Agrobacterium	Agrobacterium sp. H13-3	1942	0.97
Agrobacterium radiobacter K84 chromosome 2	58269	Bacteria	Proteobacteria	Alphaproteobacteria	Rhizobiales	Rhizobiaceae	Agrobacterium	Agrobacterium tumefaciens	2363	0.95
Agrobacterium radiobacter K84 chromosome 1	58269	Bacteria	Proteobacteria	Alphaproteobacteria	Rhizobiales	Rhizobiaceae	Agrobacterium	Agrobacterium tumefaciens	3744	0.97
Agrobacterium fabrum str. C58 chromosome circular	57865	Bacteria	Proteobacteria	Alphaproteobacteria	Rhizobiales	Rhizobiaceae	Agrobacterium	Agrobacterium fabrum	2765	0.97
Agrobacterium tumefaciens str. C58 chromosome linear	57865	Bacteria	Proteobacteria	Alphaproteobacteria	Rhizobiales	Rhizobiaceae	Agrobacterium	Agrobacterium fabrum	1851	0.96
Agrobacterium vitis S4 chromosome 1	58249	Bacteria	Proteobacteria	Alphaproteobacteria	Rhizobiales	Rhizobiaceae	Agrobacterium	Agrobacterium vitis	3234	0.98
Agrobacterium vitis S4 chromosome 2	58249	Bacteria	Proteobacteria	Alphaproteobacteria	Rhizobiales	Rhizobiaceae	Agrobacterium	Agrobacterium vitis	1054	0.93
Akkermansia muciniphila ATCC BAA-835 chromosome	58985	Bacteria	Verrucomicrobia	Verrucomicrobiae	Verrucomicrobiales	Verrucomicrobiaceae	Akkermansia	Akkermansia muciniphila	2138	0.95
Alcanivorax borkumensis SK2 chromosome	58169	Bacteria	Proteobacteria	Gammaproteobacteria	Oceanospirillales	Alcanivoracaceae	Alcanivorax	Alcanivorax borkumensis	2755	0.97
Alicycliphilus denitrificans BC chromosome	49953	Bacteria	Proteobacteria	Betaproteobacteria	Burkholderiales	Comamonadaceae	Alicycliphilus	Alicycliphilus denitrificans	4330	0.97
Alicycliphilus denitrificans K601 chromosome	66307	Bacteria	Proteobacteria	Betaproteobacteria	Burkholderiales	Comamonadaceae	Alicycliphilus	Alicycliphilus denitrificans	4607	0.96
Alicyclobacillus acidocaldarius subsp. acidocaldarius DSM 446 chromosome	59199	Bacteria	Firmicutes	Bacilli	Bacillales	Alicyclobacillaceae	Alicyclobacillus	Alicyclobacillus acidocaldarius	2888	0.95
Aliivibrio salmonicida LFI1238 chromosome chromosome 1	59251	Bacteria	Proteobacteria	Gammaproteobacteria	Vibrionales	Vibrionaceae	Aliivibrio	Aliivibrio salmonicida	2820	0.97
Aliivibrio salmonicida LFI1238 chromosome 2	59251	Bacteria	Proteobacteria	Gammaproteobacteria	Vibrionales	Vibrionaceae	Aliivibrio	Aliivibrio salmonicida	984	0.89
Alkalilimnicola ehrlichii MLHE-1 chromosome	58467	Bacteria	Proteobacteria	Gammaproteobacteria	Chromatiales	Ectothiorhodospiraceae	Alkalilimnicola	Alkalilimnicola ehrlichii	2865	0.94
Alkaliphilus metalliredigens QYMF chromosome	58171	Bacteria	Firmicutes	Clostridia	Clostridiales	Clostridiaceae	Alkaliphilus	Alkaliphilus metalliredigens	4625	0.97
Alkaliphilus oremlandii OhILAs chromosome	58495	Bacteria	Firmicutes	Clostridia	Clostridiales	Clostridiaceae	Alkaliphilus	Alkaliphilus oremlandii	2836	0.93
Allochromatium vinosum DSM 180 chromosome	46083	Bacteria	Proteobacteria	Gammaproteobacteria	Chromatiales	Chromatiaceae	Allochromatium	Allochromatium vinosum	3053	0.96
Alteromonas sp. SN2 chromosome	67349	Bacteria	Proteobacteria	Gammaproteobacteria	Alteromonadales	Alteromonadaceae	Alteromonas	Alteromonas sp. SN2	4371	0.97
Alteromonas macleodii str. 'Deep ecotype' chromosome	58251	Bacteria	Proteobacteria	Gammaproteobacteria	Alteromonadales	Alteromonadaceae	Alteromonas	Alteromonas macleodii	4084	0.96
Aminobacterium colombiense DSM 12261 chromosome	47083	Bacteria	Synergistetes	Synergistia	Synergistales	Synergistaceae	Aminobacterium	Aminobacterium colombiense	1876	0.95
Ammonifex degensii KC4 chromosome	41053	Bacteria	Firmicutes	Clostridia	Thermoanaerobacterales	Thermoanaerobacteraceae	Ammonifex	Ammonifex degensii	2052	0.93
Amycolatopsis mediterranei U32 chromosome	50565	Bacteria	Actinobacteria	Actinobacteria	Actinomycetales	Pseudonocardiaceae	Amycolatopsis	Amycolatopsis mediterranei	9228	0.95
Amycolicicoccus subflavus DQS3-9A1 chromosome	67253	Bacteria	Actinobacteria	Actinobacteria	Actinomycetales	Mycobacteriaceae	Amycolicicoccus	Amycolicicoccus subflavus	4557	0.97
Anabaena variabilis ATCC 29413 chromosome	58043	Bacteria	Cyanobacteria		Nostocales	Nostocaceae	Anabaena	Anabaena variabilis	5043	0.95
Anaerococcus prevotii DSM 20548 chromosome	59219	Bacteria	Firmicutes	Clostridia	Clostridiales	Clostridiales Family XI. Incertae Sedis	Anaerococcus	Anaerococcus prevotii	1702	0.9
Anaerolinea thermophila UNI-1	62245	Bacteria	Chloroflexi	Anaerolineae	Anaerolineales	Anaerolineaceae	Anaerolinea	Anaerolinea thermophila	3166	0.96
Anaeromyxobacter sp. Fw109-5 chromosome	58755	Bacteria	Proteobacteria	Deltaproteobacteria	Myxococcales	Myxococcaceae	Anaeromyxobacter	Anaeromyxobacter sp. Fw109-5	4466	0.9
Anaeromyxobacter sp. K chromosome	58953	Bacteria	Proteobacteria	Deltaproteobacteria	Myxococcales	Myxococcaceae	Anaeromyxobacter	Anaeromyxobacter sp. K	4457	0.89
Anaeromyxobacter dehalogenans 2CP-1 chromosome	58989	Bacteria	Proteobacteria	Deltaproteobacteria	Myxococcales	Myxococcaceae	Anaeromyxobacter	Anaeromyxobacter dehalogenans	4473	0.85
Anaeromyxobacter dehalogenans 2CP-C chromosome	58135	Bacteria	Proteobacteria	Deltaproteobacteria	Myxococcales	Myxococcaceae	Anaeromyxobacter	Anaeromyxobacter dehalogenans	4346	0.9
Anaplasma centrale str. Israel chromosome	42155	Bacteria	Proteobacteria	Alphaproteobacteria	Rickettsiales	Anaplasmataceae	Anaplasma	Anaplasma centrale	923	0.93
Anaplasma marginale str. Florida	58577	Bacteria	Proteobacteria	Alphaproteobacteria	Rickettsiales	Anaplasmataceae	Anaplasma	Anaplasma marginale	940	0.67
Anaplasma marginale str. St. Maries chromosome	57629	Bacteria	Proteobacteria	Alphaproteobacteria	Rickettsiales	Anaplasmataceae	Anaplasma	Anaplasma marginale	948	0.87
Anaplasma phagocytophilum HZ	57951	Bacteria	Proteobacteria	Alphaproteobacteria	Rickettsiales	Anaplasmataceae	Anaplasma	Anaplasma phagocytophilum	1264	0.9
Anoxybacillus flavithermus WK1 chromosome	59135	Bacteria	Firmicutes	Bacilli	Bacillales	Bacillaceae	Anoxybacillus	Anoxybacillus flavithermus	2831	0.86
Aquifex aeolicus VF5	57765	Bacteria	Aquificae	Aquificae	Aquificales	Aquificaceae	Aquifex	Aquifex aeolicus	1529	0.8
Arcanobacterium haemolyticum DSM 20595 chromosome	49489	Bacteria	Actinobacteria	Actinobacteria	Actinomycetales	Actinomycetaceae	Arcanobacterium	Arcanobacterium haemolyticum	1731	0.96
Arcobacter butzleri RM4018 chromosome	58557	Bacteria	Proteobacteria	Epsilonproteobacteria	Campylobacterales	Campylobacteraceae	Arcobacter	Arcobacter butzleri	2259	0.91
Arcobacter nitrofigilis DSM 7299 chromosome	49001	Bacteria	Proteobacteria	Epsilonproteobacteria	Campylobacterales	Campylobacteraceae	Arcobacter	Arcobacter nitrofigilis	3126	0.88
Aromatoleum aromaticum EbN1 chromosome	58231	Bacteria	Proteobacteria	Betaproteobacteria	Rhodocyclales	Rhodocyclaceae	Aromatoleum	Aromatoleum aromaticum	4113	0.95
Arthrobacter arilaitensis Re117 chromosome	53509	Bacteria	Actinobacteria	Actinobacteria	Actinomycetales	Micrococcaceae	Arthrobacter	Arthrobacter arilaitensis	3376	0.98
Arthrobacter aurescens TC1	58109	Bacteria	Actinobacteria	Actinobacteria	Actinomycetales	Micrococcaceae	Arthrobacter	Arthrobacter aurescens	4042	0.97
Arthrobacter chlorophenolicus A6 chromosome	58969	Bacteria	Actinobacteria	Actinobacteria	Actinomycetales	Micrococcaceae	Arthrobacter	Arthrobacter chlorophenolicus	3885	0.95
Arthrobacter phenanthrenivorans Sphe3 chromosome	63629	Bacteria	Actinobacteria	Actinobacteria	Actinomycetales	Micrococcaceae	Arthrobacter	Arthrobacter phenanthrenivorans	3843	0.96
Aster yellows witches'-broom phytoplasma AYWB	58297	Bacteria	Tenericutes	Mollicutes	Acholeplasmatales	Acholeplasmataceae	Candidatus Phytoplasma	Aster yellows witches'-broom phytoplasma	671	0.6
Asticcacaulis excentricus CB 48 chromosome 1	55641	Bacteria	Proteobacteria	Alphaproteobacteria	Caulobacterales	Caulobacteraceae	Asticcacaulis	Asticcacaulis excentricus	2330	0.95
Asticcacaulis excentricus CB 48 chromosome 2	55641	Bacteria	Proteobacteria	Alphaproteobacteria	Caulobacterales	Caulobacteraceae	Asticcacaulis	Asticcacaulis excentricus	1121	0.92
Atopobium parvulum DSM 20469 chromosome	59195	Bacteria	Actinobacteria	Actinobacteria	Coriobacteriales	Coriobacteriaceae	Atopobium	Atopobium parvulum	1353	0.97
Azoarcus sp. BH72 chromosome	61603	Bacteria	Proteobacteria	Betaproteobacteria	Rhodocyclales	Rhodocyclaceae	Azoarcus	Azoarcus sp. BH72	3989	0.93
Azorhizobium caulinodans ORS 571 chromosome	58905	Bacteria	Proteobacteria	Alphaproteobacteria	Rhizobiales	Xanthobacteraceae	Azorhizobium	Azorhizobium caulinodans	4717	0.88
Azospirillum sp. B510 chromosome	46085	Bacteria	Proteobacteria	Alphaproteobacteria	Rhodospirillales	Rhodospirillaceae	Azospirillum	Azospirillum lipoferum	2893	0.9
Azotobacter vinelandii DJ chromosome	57597	Bacteria	Proteobacteria	Gammaproteobacteria	Pseudomonadales	Pseudomonadaceae	Azotobacter	Azotobacter vinelandii	5050	0.96
Bacillus amyloliquefaciens DSM 7	53535	Bacteria	Firmicutes	Bacilli	Bacillales	Bacillaceae	Bacillus	Bacillus amyloliquefaciens	3893	0.97
Bacillus amyloliquefaciens FZB42	58271	Bacteria	Firmicutes	Bacilli	Bacillales	Bacillaceae	Bacillus	Bacillus amyloliquefaciens	3693	0.97
Bacillus anthracis str. A0248	59385	Bacteria	Firmicutes	Bacilli	Bacillales	Bacillaceae	Bacillus	Bacillus anthracis	5041	0.98
Bacillus anthracis str. Ames chromosome	57909	Bacteria	Firmicutes	Bacilli	Bacillales	Bacillaceae	Bacillus	Bacillus anthracis	5328	0.98
Bacillus anthracis str. CDC 684 chromosome	59303	Bacteria	Firmicutes	Bacilli	Bacillales	Bacillaceae	Bacillus	Bacillus anthracis	5579	0.98
Bacillus anthracis str. Sterne chromosome	58091	Bacteria	Firmicutes	Bacilli	Bacillales	Bacillaceae	Bacillus	Bacillus anthracis	5289	0.98
Bacillus anthracis str. 'Ames Ancestor' chromosome	58083	Bacteria	Firmicutes	Bacilli	Bacillales	Bacillaceae	Bacillus	Bacillus anthracis	5208	0.98
Bacillus atrophaeus 1942 chromosome	59887	Bacteria	Firmicutes	Bacilli	Bacillales	Bacillaceae	Bacillus	Bacillus atrophaeus	4186	0.97
Bacillus cellulosilyticus DSM 2522 chromosome	43329	Bacteria	Firmicutes	Bacilli	Bacillales	Bacillaceae	Bacillus	Bacillus cellulosilyticus	4266	0.98
Bacillus cereus 03BB102	59299	Bacteria	Firmicutes	Bacilli	Bacillales	Bacillaceae	Bacillus	Bacillus cereus	5398	0.98
Bacillus cereus AH187 chromosome	58753	Bacteria	Firmicutes	Bacilli	Bacillales	Bacillaceae	Bacillus	Bacillus cereus	5424	0.98
Bacillus cereus AH820 chromosome	58751	Bacteria	Firmicutes	Bacilli	Bacillales	Bacillaceae	Bacillus	Bacillus cereus	5474	0.97
Bacillus cereus ATCC 10987 chromosome	57673	Bacteria	Firmicutes	Bacilli	Bacillales	Bacillaceae	Bacillus	Bacillus cereus	5602	0.97
Bacillus cereus ATCC 14579	57975	Bacteria	Firmicutes	Bacilli	Bacillales	Bacillaceae	Bacillus	Bacillus cereus	5234	0.97
Bacillus cereus B4264 chromosome	58757	Bacteria	Firmicutes	Bacilli	Bacillales	Bacillaceae	Bacillus	Bacillus cereus	5398	0.98
Bacillus cereus E33L chromosome	58103	Bacteria	Firmicutes	Bacilli	Bacillales	Bacillaceae	Bacillus	Bacillus cereus	5134	0.98
Bacillus cereus G9842 chromosome	58759	Bacteria	Firmicutes	Bacilli	Bacillales	Bacillaceae	Bacillus	Bacillus cereus	5488	0.97
Bacillus cereus Q1 chromosome	58529	Bacteria	Firmicutes	Bacilli	Bacillales	Bacillaceae	Bacillus	Bacillus cereus	5192	0.98
Bacillus cereus biovar anthracis str. CI chromosome	50615	Bacteria	Firmicutes	Bacilli	Bacillales	Bacillaceae	Bacillus	Bacillus cereus	5221	0.97
Bacillus clausii KSM-K16	58237	Bacteria	Firmicutes	Bacilli	Bacillales	Bacillaceae	Bacillus	Bacillus clausii	4096	0.99
Bacillus coagulans 2-6 chromosome	68053	Bacteria	Firmicutes	Bacilli	Bacillales	Bacillaceae	Bacillus	Bacillus coagulans	2971	0.96
Bacillus coagulans 36D1 chromosome	54335	Bacteria	Firmicutes	Bacilli	Bacillales	Bacillaceae	Bacillus	Bacillus coagulans	3290	0.98
Bacillus cytotoxicus NVH 391-98 chromosome	58317	Bacteria	Firmicutes	Bacilli	Bacillales	Bacillaceae	Bacillus	Bacillus cytotoxicus	3833	0.96
Bacillus halodurans C-125 chromosome	57791	Bacteria	Firmicutes	Bacilli	Bacillales	Bacillaceae	Bacillus	Bacillus halodurans	4065	0.97
Bacillus megaterium DSM 319 chromosome	48371	Bacteria	Firmicutes	Bacilli	Bacillales	Bacillaceae	Bacillus	Bacillus megaterium	5100	0.98
Bacillus megaterium QM B1551 chromosome	15862	Bacteria	Firmicutes	Bacilli	Bacillales	Bacillaceae	Bacillus	Bacillus megaterium	5116	0.97
Bacillus pseudofirmus OF4 chromosome	45847	Bacteria	Firmicutes	Bacilli	Bacillales	Bacillaceae	Bacillus	Bacillus pseudofirmus	3921	0.98
Bacillus pumilus SAFR-032 chromosome	59017	Bacteria	Firmicutes	Bacilli	Bacillales	Bacillaceae	Bacillus	Bacillus pumilus	3679	0.97
Bacillus selenitireducens MLS10 chromosome	49513	Bacteria	Firmicutes	Bacilli	Bacillales	Bacillaceae	Bacillus	Bacillus selenitireducens	3255	0.97
Bacillus subtilis subsp. subtilis str. 168 chromosome	57675	Bacteria	Firmicutes	Bacilli	Bacillales	Bacillaceae	Bacillus	Bacillus subtilis	4176	0.98
Bacillus subtilis BSn5 chromosome	62463	Bacteria	Firmicutes	Bacilli	Bacillales	Bacillaceae	Bacillus	Bacillus subtilis	4145	0.97
Bacillus subtilis subsp. spizizenii TU-B-10 chromosome	73967	Bacteria	Firmicutes	Bacilli	Bacillales	Bacillaceae	Bacillus	Bacillus subtilis	4297	0.98
Bacillus subtilis subsp. spizizenii str. W23 chromosome	51879	Bacteria	Firmicutes	Bacilli	Bacillales	Bacillaceae	Bacillus	Bacillus subtilis	4062	0.98
Bacillus thuringiensis str. Al Hakam chromosome	58795	Bacteria	Firmicutes	Bacilli	Bacillales	Bacillaceae	Bacillus	Bacillus thuringiensis	4736	0.69
Bacillus thuringiensis BMB171 chromosome	49135	Bacteria	Firmicutes	Bacilli	Bacillales	Bacillaceae	Bacillus	Bacillus thuringiensis	5081	0.97
Bacillus thuringiensis serovar konkukian str. 97-27 chromosome	58089	Bacteria	Firmicutes	Bacilli	Bacillales	Bacillaceae	Bacillus	Bacillus thuringiensis	5117	0.97
Bacillus weihenstephanensis KBAB4 chromosome	58315	Bacteria	Firmicutes	Bacilli	Bacillales	Bacillaceae	Bacillus	Bacillus weihenstephanensis	5155	0.95
Bacteroides fragilis NCTC 9343 chromosome	57639	Bacteria	Bacteroidetes	Bacteroidia	Bacteroidales	Bacteroidaceae	Bacteroides	Bacteroides fragilis	4184	0.94
Bacteroides fragilis YCH46 chromosome	58195	Bacteria	Bacteroidetes	Bacteroidia	Bacteroidales	Bacteroidaceae	Bacteroides	Bacteroides fragilis	4577	0.96
Bacteroides helcogenes P 36-108 chromosome	62135	Bacteria	Bacteroidetes	Bacteroidia	Bacteroidales	Bacteroidaceae	Bacteroides	Bacteroides helcogenes	3244	0.96
Bacteroides salanitronis DSM 18170 chromosome	63269	Bacteria	Bacteroidetes	Bacteroidia	Bacteroidales	Bacteroidaceae	Bacteroides	Bacteroides salanitronis	3553	0.95
Bacteroides thetaiotaomicron VPI-5482 chromosome	62913	Bacteria	Bacteroidetes	Bacteroidia	Bacteroidales	Bacteroidaceae	Bacteroides	Bacteroides thetaiotaomicron	4778	0.97
Bacteroides vulgatus ATCC 8482 chromosome	58253	Bacteria	Bacteroidetes	Bacteroidia	Bacteroidales	Bacteroidaceae	Bacteroides	Bacteroides vulgatus	4066	0.95
Bartonella bacilliformis KC583	58533	Bacteria	Proteobacteria	Alphaproteobacteria	Rhizobiales	Bartonellaceae	Bartonella	Bartonella bacilliformis	1283	0.93
Bartonella clarridgeiae 73	62131	Bacteria	Proteobacteria	Alphaproteobacteria	Rhizobiales	Bartonellaceae	Bartonella	Bartonella clarridgeiae	1326	0.93
Bartonella grahamii as4aup	59405	Bacteria	Proteobacteria	Alphaproteobacteria	Rhizobiales	Bartonellaceae	Bartonella	Bartonella grahamii	1737	0.93
Bartonella henselae str. Houston-1 chromosome	57745	Bacteria	Proteobacteria	Alphaproteobacteria	Rhizobiales	Bartonellaceae	Bartonella	Bartonella henselae	1488	0.94
Bartonella quintana str. Toulouse	57635	Bacteria	Proteobacteria	Alphaproteobacteria	Rhizobiales	Bartonellaceae	Bartonella	Bartonella quintana	1142	0.93
Bartonella tribocorum CIP 105476 chromosome	59129	Bacteria	Proteobacteria	Alphaproteobacteria	Rhizobiales	Bartonellaceae	Bartonella	Bartonella tribocorum	2069	0.93
Baumannia cicadellinicola str. Hc (Homalodisca coagulata)	58111	Bacteria	Proteobacteria	Gammaproteobacteria				Candidatus Baumannia cicadellinicola	595	0.86
Bdellovibrio bacteriovorus HD100	61595	Bacteria	Proteobacteria	Deltaproteobacteria	Bdellovibrionales	Bdellovibrionaceae	Bdellovibrio	Bdellovibrio bacteriovorus	3586	0.97
Beijerinckia indica subsp. indica ATCC 9039 chromosome	59057	Bacteria	Proteobacteria	Alphaproteobacteria	Rhizobiales	Beijerinckiaceae	Beijerinckia	Beijerinckia indica	3569	0.97
Beutenbergia cavernae DSM 12333 chromosome	59047	Bacteria	Actinobacteria	Actinobacteria	Actinomycetales	Beutenbergiaceae	Beutenbergia	Beutenbergia cavernae	4197	0.86
Bifidobacterium adolescentis ATCC 15703 chromosome	58559	Bacteria	Actinobacteria	Actinobacteria	Bifidobacteriales	Bifidobacteriaceae	Bifidobacterium	Bifidobacterium adolescentis	1632	0.94
Bifidobacterium animalis subsp. lactis AD011 chromosome	58911	Bacteria	Actinobacteria	Actinobacteria	Bifidobacteriales	Bifidobacteriaceae	Bifidobacterium	Bifidobacterium animalis	1527	0.94
Bifidobacterium animalis subsp. lactis Bl-04 chromosome	59359	Bacteria	Actinobacteria	Actinobacteria	Bifidobacteriales	Bifidobacteriaceae	Bifidobacterium	Bifidobacterium animalis	1567	0.95
Bifidobacterium animalis subsp. lactis DSM 10140 chromosome	59357	Bacteria	Actinobacteria	Actinobacteria	Bifidobacteriales	Bifidobacteriaceae	Bifidobacterium	Bifidobacterium animalis	1566	0.95
Bifidobacterium bifidum PRL2010 chromosome	59883	Bacteria	Actinobacteria	Actinobacteria	Bifidobacteriales	Bifidobacteriaceae	Bifidobacterium	Bifidobacterium bifidum	1706	0.93
Bifidobacterium bifidum S17 chromosome	59545	Bacteria	Actinobacteria	Actinobacteria	Bifidobacteriales	Bifidobacteriaceae	Bifidobacterium	Bifidobacterium bifidum	1783	0.92
Bifidobacterium dentium Bd1 chromosome	43091	Bacteria	Actinobacteria	Actinobacteria	Bifidobacteriales	Bifidobacteriaceae	Bifidobacterium	Bifidobacterium dentium	2129	0.95
Bifidobacterium longum subsp. longum BBMN68 chromosome	60163	Bacteria	Actinobacteria	Actinobacteria	Bifidobacteriales	Bifidobacteriaceae	Bifidobacterium	Bifidobacterium longum	1806	0.93
Bifidobacterium longum DJO10A chromosome	58833	Bacteria	Actinobacteria	Actinobacteria	Bifidobacteriales	Bifidobacteriaceae	Bifidobacterium	Bifidobacterium longum	1989	0.94
Bifidobacterium longum subsp. longum JCM 1217 chromosome	62695	Bacteria	Actinobacteria	Actinobacteria	Bifidobacteriales	Bifidobacteriaceae	Bifidobacterium	Bifidobacterium longum	1924	0.95
Bifidobacterium longum subsp. longum JDM301 chromosome	49131	Bacteria	Actinobacteria	Actinobacteria	Bifidobacteriales	Bifidobacteriaceae	Bifidobacterium	Bifidobacterium longum	1958	0.95
Bifidobacterium longum NCC2705 chromosome	57939	Bacteria	Actinobacteria	Actinobacteria	Bifidobacteriales	Bifidobacteriaceae	Bifidobacterium	Bifidobacterium longum	1727	0.95
Bifidobacterium longum subsp. infantis 157F chromosome	62693	Bacteria	Actinobacteria	Actinobacteria	Bifidobacteriales	Bifidobacteriaceae	Bifidobacterium	Bifidobacterium longum	1991	0.93
Blattabacterium sp. (Blattella germanica) str. Bge	41533	Bacteria	Bacteroidetes	Flavobacteriia	Flavobacteriales	Blattabacteriaceae	Blattabacterium	Blattabacterium sp. (Blattella germanica)	586	0.79
Blattabacterium sp. (Periplaneta americana) str. BPLAN	41287	Bacteria	Bacteroidetes	Flavobacteriia	Flavobacteriales	Blattabacteriaceae	Blattabacterium	Blattabacterium sp. (Periplaneta americana)	577	0.79
Bordetella avium 197N chromosome	61563	Bacteria	Proteobacteria	Betaproteobacteria	Burkholderiales	Alcaligenaceae	Bordetella	Bordetella avium	3381	0.96
Bordetella bronchiseptica RB50 chromosome	57613	Bacteria	Proteobacteria	Betaproteobacteria	Burkholderiales	Alcaligenaceae	Bordetella	Bordetella bronchiseptica	4994	0.93
Bordetella parapertussis 12822 chromosome	57615	Bacteria	Proteobacteria	Betaproteobacteria	Burkholderiales	Alcaligenaceae	Bordetella	Bordetella parapertussis	4185	0.86
Bordetella pertussis Tohama I chromosome	57617	Bacteria	Proteobacteria	Betaproteobacteria	Burkholderiales	Alcaligenaceae	Bordetella	Bordetella pertussis	3436	0.87
Bordetella petrii DSM 12804 chromosome	61631	Bacteria	Proteobacteria	Betaproteobacteria	Burkholderiales	Alcaligenaceae	Bordetella	Bordetella petrii	5027	0.95
Borrelia bissettii DN127 chromosome	71231	Bacteria	Spirochaetes	Spirochaetia	Spirochaetales	Spirochaetaceae	Borrelia	Borrelia bissettii	816	0.92
Borrelia burgdorferi B31 chromosome	57581	Bacteria	Spirochaetes	Spirochaetia	Spirochaetales	Spirochaetaceae	Borrelia	Borrelia burgdorferi	753	0.86
Borrelia burgdorferi ZS7	59429	Bacteria	Spirochaetes	Spirochaetia	Spirochaetales	Spirochaetaceae	Borrelia	Borrelia burgdorferi	808	0.86
Borrelia duttonii Ly	58791	Bacteria	Spirochaetes	Spirochaetia	Spirochaetales	Spirochaetaceae	Borrelia	Borrelia duttonii	820	0.46
Borrelia garinii PBi chromosome linear	58125	Bacteria	Spirochaetes	Spirochaetia	Spirochaetales	Spirochaetaceae	Borrelia	Borrelia bavariensis	829	0.94
Borrelia hermsii DAH chromosome	59225	Bacteria	Spirochaetes	Spirochaetia	Spirochaetales	Spirochaetaceae	Borrelia	Borrelia hermsii	819	0.57
Borrelia recurrentis A1	58793	Bacteria	Spirochaetes	Spirochaetia	Spirochaetales	Spirochaetaceae	Borrelia	Borrelia recurrentis	800	0.45
Borrelia turicatae 91E135 chromosome	58311	Bacteria	Spirochaetes	Spirochaetia	Spirochaetales	Spirochaetaceae	Borrelia	Borrelia turicatae	818	0.43
Brachybacterium faecium DSM 4810 chromosome	58649	Bacteria	Actinobacteria	Actinobacteria	Actinomycetales	Dermabacteraceae	Brachybacterium	Brachybacterium faecium	3068	0.8
Brachyspira hyodysenteriae WA1 chromosome	59291	Bacteria	Spirochaetes	Spirochaetia	Spirochaetales	Brachyspiraceae	Brachyspira	Brachyspira hyodysenteriae	2611	0.95
Brachyspira murdochii DSM 12563 chromosome	48819	Bacteria	Spirochaetes	Spirochaetia	Spirochaetales	Brachyspiraceae	Brachyspira	Brachyspira murdochii	2809	0.9
Brachyspira pilosicoli 951000 chromosome	50609	Bacteria	Spirochaetes	Spirochaetia	Spirochaetales	Brachyspiraceae	Brachyspira	Brachyspira pilosicoli	2299	0.94
Bradyrhizobium sp. BTAi1 chromosome	58505	Bacteria	Proteobacteria	Alphaproteobacteria	Rhizobiales	Bradyrhizobiaceae	Bradyrhizobium	Bradyrhizobium sp. BTAi1	7393	0.99
Bradyrhizobium sp. ORS 278 chromosome	58941	Bacteria	Proteobacteria	Alphaproteobacteria	Rhizobiales	Bradyrhizobiaceae	Bradyrhizobium	Bradyrhizobium sp. ORS 278	6717	0.97
Bradyrhizobium japonicum USDA 110 chromosome	57599	Bacteria	Proteobacteria	Alphaproteobacteria	Rhizobiales	Bradyrhizobiaceae	Bradyrhizobium	Bradyrhizobium japonicum	8317	0.96
Brevibacillus brevis NBRC 100599	59175	Bacteria	Firmicutes	Bacilli	Bacillales	Paenibacillaceae	Brevibacillus	Brevibacillus brevis	5947	0.98
Brevundimonas subvibrioides ATCC 15264 chromosome	42117	Bacteria	Proteobacteria	Alphaproteobacteria	Caulobacterales	Caulobacteraceae	Brevundimonas	Brevundimonas subvibrioides	3327	0.92
Brucella abortus S19 chromosome 2	58873	Bacteria	Proteobacteria	Alphaproteobacteria	Rhizobiales	Brucellaceae	Brucella	Brucella abortus	1033	0.94
Brucella abortus S19 chromosome 1	58873	Bacteria	Proteobacteria	Alphaproteobacteria	Rhizobiales	Brucellaceae	Brucella	Brucella abortus	1967	0.95
Brucella abortus bv. 1 str. 9-941 chromosome I	58019	Bacteria	Proteobacteria	Alphaproteobacteria	Rhizobiales	Brucellaceae	Brucella	Brucella abortus	2029	0.94
Brucella abortus bv. 1 str. 9-941 chromosome II	58019	Bacteria	Proteobacteria	Alphaproteobacteria	Rhizobiales	Brucellaceae	Brucella	Brucella abortus	1055	0.95
Brucella canis ATCC 23365 chromosome I	59009	Bacteria	Proteobacteria	Alphaproteobacteria	Rhizobiales	Brucellaceae	Brucella	Brucella canis	2102	0.94
Brucella canis ATCC 23365 chromosome II	59009	Bacteria	Proteobacteria	Alphaproteobacteria	Rhizobiales	Brucellaceae	Brucella	Brucella canis	1149	0.92
Brucella melitensis ATCC 23457 chromosome I	59241	Bacteria	Proteobacteria	Alphaproteobacteria	Rhizobiales	Brucellaceae	Brucella	Brucella melitensis	2063	0.94
Brucella melitensis ATCC 23457 chromosome II	59241	Bacteria	Proteobacteria	Alphaproteobacteria	Rhizobiales	Brucellaceae	Brucella	Brucella melitensis	1072	0.93
Brucella melitensis biovar Abortus 2308 chromosome I	62937	Bacteria	Proteobacteria	Alphaproteobacteria	Rhizobiales	Brucellaceae	Brucella	Brucella abortus	2000	0.95
Brucella melitensis biovar Abortus 2308 chromosome II	62937	Bacteria	Proteobacteria	Alphaproteobacteria	Rhizobiales	Brucellaceae	Brucella	Brucella abortus	1034	0.96
Brucella melitensis bv. 1 str. 16M chromosome I	57735	Bacteria	Proteobacteria	Alphaproteobacteria	Rhizobiales	Brucellaceae	Brucella	Brucella melitensis	2059	0.96
Brucella melitensis bv. 1 str. 16M chromosome II	57735	Bacteria	Proteobacteria	Alphaproteobacteria	Rhizobiales	Brucellaceae	Brucella	Brucella melitensis	1139	0.93
Brucella microti CCM 4915 chromosome 2	59319	Bacteria	Proteobacteria	Alphaproteobacteria	Rhizobiales	Brucellaceae	Brucella	Brucella microti	1167	0.96
Brucella microti CCM 4915 chromosome 1	59319	Bacteria	Proteobacteria	Alphaproteobacteria	Rhizobiales	Brucellaceae	Brucella	Brucella microti	2115	0.96
Brucella ovis ATCC 25840 chromosome II	58113	Bacteria	Proteobacteria	Alphaproteobacteria	Rhizobiales	Brucellaceae	Brucella	Brucella ovis	962	0.94
Brucella ovis ATCC 25840 chromosome I	58113	Bacteria	Proteobacteria	Alphaproteobacteria	Rhizobiales	Brucellaceae	Brucella	Brucella ovis	1928	0.94
Brucella pinnipedialis B294 chromosome 1	71131	Bacteria	Proteobacteria	Alphaproteobacteria	Rhizobiales	Brucellaceae	Brucella	Brucella pinnipedialis	2136	0.96
Brucella pinnipedialis B294 chromosome 2	71131	Bacteria	Proteobacteria	Alphaproteobacteria	Rhizobiales	Brucellaceae	Brucella	Brucella pinnipedialis	1188	0.96
Brucella suis ATCC 23445 chromosome II	59015	Bacteria	Proteobacteria	Alphaproteobacteria	Rhizobiales	Brucellaceae	Brucella	Brucella suis	1320	0.93
Brucella suis ATCC 23445 chromosome I	59015	Bacteria	Proteobacteria	Alphaproteobacteria	Rhizobiales	Brucellaceae	Brucella	Brucella suis	1921	0.93
Buchnera aphidicola str. 5A (Acyrthosiphon pisum) chromosome	59285	Bacteria	Proteobacteria	Gammaproteobacteria	Enterobacteriales	Enterobacteriaceae	Buchnera	Buchnera aphidicola	555	0.76
Buchnera aphidicola str. APS (Acyrthosiphon pisum) chromosome	57805	Bacteria	Proteobacteria	Gammaproteobacteria	Enterobacteriales	Enterobacteriaceae	Buchnera	Buchnera aphidicola	564	0.79
Buchnera aphidicola str. Bp (Baizongia pistaciae) chromosome	57827	Bacteria	Proteobacteria	Gammaproteobacteria	Enterobacteriales	Enterobacteriaceae	Buchnera	Buchnera aphidicola	504	0.86
Buchnera aphidicola str. Sg (Schizaphis graminum) chromosome	57913	Bacteria	Proteobacteria	Gammaproteobacteria	Enterobacteriales	Enterobacteriaceae	Buchnera	Buchnera aphidicola	546	0.78
Buchnera aphidicola str. Tuc7 (Acyrthosiphon pisum) chromosome	59283	Bacteria	Proteobacteria	Gammaproteobacteria	Enterobacteriales	Enterobacteriaceae	Buchnera	Buchnera aphidicola	553	0.78
Burkholderia sp. 383 chromosome 3	58073	Bacteria	Proteobacteria	Betaproteobacteria	Burkholderiales	Burkholderiaceae	Burkholderia	Burkholderia sp. 383	1209	0.85
Burkholderia sp. 383 chromosome 1	58073	Bacteria	Proteobacteria	Betaproteobacteria	Burkholderiales	Burkholderiaceae	Burkholderia	Burkholderia sp. 383	3334	0.93
Burkholderia sp. 383 chromosome 2	58073	Bacteria	Proteobacteria	Betaproteobacteria	Burkholderiales	Burkholderiaceae	Burkholderia	Burkholderia sp. 383	3173	0.91
Burkholderia sp. CCGE1001 chromosome 1	42975	Bacteria	Proteobacteria	Betaproteobacteria	Burkholderiales	Burkholderiaceae	Burkholderia	Burkholderia sp. CCGE1001	3545	0.96
Burkholderia sp. CCGE1001 chromosome 2	42975	Bacteria	Proteobacteria	Betaproteobacteria	Burkholderiales	Burkholderiaceae	Burkholderia	Burkholderia sp. CCGE1001	2420	0.94
Burkholderia sp. CCGE1002 chromosome 1	42523	Bacteria	Proteobacteria	Betaproteobacteria	Burkholderiales	Burkholderiaceae	Burkholderia	Burkholderia sp. CCGE1002	3116	0.94
Burkholderia sp. CCGE1002 chromosome 2	42523	Bacteria	Proteobacteria	Betaproteobacteria	Burkholderiales	Burkholderiaceae	Burkholderia	Burkholderia sp. CCGE1002	2258	0.92
Burkholderia sp. CCGE1002 chromosome 3	42523	Bacteria	Proteobacteria	Betaproteobacteria	Burkholderiales	Burkholderiaceae	Burkholderia	Burkholderia sp. CCGE1002	1109	0.85
Burkholderia sp. CCGE1003 chromosome 1	46253	Bacteria	Proteobacteria	Betaproteobacteria	Burkholderiales	Burkholderiaceae	Burkholderia	Burkholderia sp. CCGE1003	3463	0.95
Burkholderia sp. CCGE1003 chromosome 2	46253	Bacteria	Proteobacteria	Betaproteobacteria	Burkholderiales	Burkholderiaceae	Burkholderia	Burkholderia sp. CCGE1003	2525	0.94
Burkholderia ambifaria AMMD chromosome 1	58303	Bacteria	Proteobacteria	Betaproteobacteria	Burkholderiales	Burkholderiaceae	Burkholderia	Burkholderia ambifaria	3206	0.91
Burkholderia ambifaria AMMD chromosome 2	58303	Bacteria	Proteobacteria	Betaproteobacteria	Burkholderiales	Burkholderiaceae	Burkholderia	Burkholderia ambifaria	2346	0.9
Burkholderia ambifaria AMMD chromosome 3	58303	Bacteria	Proteobacteria	Betaproteobacteria	Burkholderiales	Burkholderiaceae	Burkholderia	Burkholderia ambifaria	1013	0.86
Burkholderia ambifaria MC40-6 chromosome 1	58701	Bacteria	Proteobacteria	Betaproteobacteria	Burkholderiales	Burkholderiaceae	Burkholderia	Burkholderia ambifaria	3074	0.93
Burkholderia ambifaria MC40-6 chromosome 2	58701	Bacteria	Proteobacteria	Betaproteobacteria	Burkholderiales	Burkholderiaceae	Burkholderia	Burkholderia ambifaria	2382	0.94
Burkholderia ambifaria MC40-6 chromosome 3	58701	Bacteria	Proteobacteria	Betaproteobacteria	Burkholderiales	Burkholderiaceae	Burkholderia	Burkholderia ambifaria	967	0.87
Burkholderia cenocepacia AU 1054 chromosome 1	58371	Bacteria	Proteobacteria	Betaproteobacteria	Burkholderiales	Burkholderiaceae	Burkholderia	Burkholderia cenocepacia	2965	0.95
Burkholderia cenocepacia AU 1054 chromosome 2	58371	Bacteria	Proteobacteria	Betaproteobacteria	Burkholderiales	Burkholderiaceae	Burkholderia	Burkholderia cenocepacia	2472	0.87
Burkholderia cenocepacia AU 1054 chromosome 3	58371	Bacteria	Proteobacteria	Betaproteobacteria	Burkholderiales	Burkholderiaceae	Burkholderia	Burkholderia cenocepacia	1040	0.78
Carnobacterium sp. 17-4 chromosome	65789	Bacteria	Firmicutes	Bacilli	Lactobacillales	Carnobacteriaceae	Carnobacterium	Carnobacterium sp. 17-4	2420	0.96
Burkholderia cenocepacia HI2424 chromosome 1	58369	Bacteria	Proteobacteria	Betaproteobacteria	Burkholderiales	Burkholderiaceae	Burkholderia	Burkholderia cenocepacia	3159	0.94
Burkholderia cenocepacia HI2424 chromosome 2	58369	Bacteria	Proteobacteria	Betaproteobacteria	Burkholderiales	Burkholderiaceae	Burkholderia	Burkholderia cenocepacia	2686	0.91
Burkholderia cenocepacia HI2424 chromosome 3	58369	Bacteria	Proteobacteria	Betaproteobacteria	Burkholderiales	Burkholderiaceae	Burkholderia	Burkholderia cenocepacia	918	0.83
Burkholderia cenocepacia J2315 chromosome 1	57953	Bacteria	Proteobacteria	Betaproteobacteria	Burkholderiales	Burkholderiaceae	Burkholderia	Burkholderia cenocepacia	3464	0.93
Burkholderia cenocepacia J2315 chromosome 2	57953	Bacteria	Proteobacteria	Betaproteobacteria	Burkholderiales	Burkholderiaceae	Burkholderia	Burkholderia cenocepacia	2807	0.94
Burkholderia cenocepacia J2315 chromosome 3	57953	Bacteria	Proteobacteria	Betaproteobacteria	Burkholderiales	Burkholderiaceae	Burkholderia	Burkholderia cenocepacia	752	0.86
Burkholderia cenocepacia MC0-3 chromosome 1	58769	Bacteria	Proteobacteria	Betaproteobacteria	Burkholderiales	Burkholderiaceae	Burkholderia	Burkholderia cenocepacia	3160	0.94
Burkholderia cenocepacia MC0-3 chromosome 3	58769	Bacteria	Proteobacteria	Betaproteobacteria	Burkholderiales	Burkholderiaceae	Burkholderia	Burkholderia cenocepacia	1053	0.85
Burkholderia cenocepacia MC0-3 chromosome 2	58769	Bacteria	Proteobacteria	Betaproteobacteria	Burkholderiales	Burkholderiaceae	Burkholderia	Burkholderia cenocepacia	2795	0.91
Burkholderia gladioli BSR3 chromosome 2	66301	Bacteria	Proteobacteria	Betaproteobacteria	Burkholderiales	Burkholderiaceae	Burkholderia	Burkholderia gladioli	2926	0.88
Burkholderia gladioli BSR3 chromosome 1	66301	Bacteria	Proteobacteria	Betaproteobacteria	Burkholderiales	Burkholderiaceae	Burkholderia	Burkholderia gladioli	3779	0.92
Burkholderia glumae BGR1 chromosome 1	59397	Bacteria	Proteobacteria	Betaproteobacteria	Burkholderiales	Burkholderiaceae	Burkholderia	Burkholderia glumae	3287	0.93
Burkholderia glumae BGR1 chromosome 2	59397	Bacteria	Proteobacteria	Betaproteobacteria	Burkholderiales	Burkholderiaceae	Burkholderia	Burkholderia glumae	2079	0.89
Burkholderia mallei ATCC 23344 chromosome 1	57725	Bacteria	Proteobacteria	Betaproteobacteria	Burkholderiales	Burkholderiaceae	Burkholderia	Burkholderia mallei	2995	0.9
Burkholderia mallei ATCC 23344 chromosome 2	57725	Bacteria	Proteobacteria	Betaproteobacteria	Burkholderiales	Burkholderiaceae	Burkholderia	Burkholderia mallei	2028	0.93
Burkholderia mallei NCTC 10229 chromosome II	58383	Bacteria	Proteobacteria	Betaproteobacteria	Burkholderiales	Burkholderiaceae	Burkholderia	Burkholderia mallei	2177	0.87
Burkholderia mallei NCTC 10229 chromosome I	58383	Bacteria	Proteobacteria	Betaproteobacteria	Burkholderiales	Burkholderiaceae	Burkholderia	Burkholderia mallei	3332	0.89
Burkholderia mallei NCTC 10247 chromosome II	58385	Bacteria	Proteobacteria	Betaproteobacteria	Burkholderiales	Burkholderiaceae	Burkholderia	Burkholderia mallei	2141	0.84
Burkholderia mallei NCTC 10247 chromosome I	58385	Bacteria	Proteobacteria	Betaproteobacteria	Burkholderiales	Burkholderiaceae	Burkholderia	Burkholderia mallei	3274	0.92
Burkholderia mallei SAVP1 chromosome II	58387	Bacteria	Proteobacteria	Betaproteobacteria	Burkholderiales	Burkholderiaceae	Burkholderia	Burkholderia mallei	1730	0.82
Burkholderia mallei SAVP1 chromosome I	58387	Bacteria	Proteobacteria	Betaproteobacteria	Burkholderiales	Burkholderiaceae	Burkholderia	Burkholderia mallei	3454	0.92
Burkholderia multivorans ATCC 17616 chromosome 3	58909	Bacteria	Proteobacteria	Betaproteobacteria	Burkholderiales	Burkholderiaceae	Burkholderia	Burkholderia multivorans	767	0.77
Burkholderia multivorans ATCC 17616 chromosome 1	58909	Bacteria	Proteobacteria	Betaproteobacteria	Burkholderiales	Burkholderiaceae	Burkholderia	Burkholderia multivorans	3084	0.93
Burkholderia multivorans ATCC 17616 chromosome 2	58909	Bacteria	Proteobacteria	Betaproteobacteria	Burkholderiales	Burkholderiaceae	Burkholderia	Burkholderia multivorans	2129	0.89
Burkholderia phymatum STM815 chromosome 1	58699	Bacteria	Proteobacteria	Betaproteobacteria	Burkholderiales	Burkholderiaceae	Burkholderia	Burkholderia phymatum	3072	0.92
Burkholderia phymatum STM815 chromosome 2	58699	Bacteria	Proteobacteria	Betaproteobacteria	Burkholderiales	Burkholderiaceae	Burkholderia	Burkholderia phymatum	2349	0.94
Burkholderia phytofirmans PsJN chromosome 2	58729	Bacteria	Proteobacteria	Betaproteobacteria	Burkholderiales	Burkholderiaceae	Burkholderia	Burkholderia phytofirmans	3152	0.96
Burkholderia phytofirmans PsJN chromosome 1	58729	Bacteria	Proteobacteria	Betaproteobacteria	Burkholderiales	Burkholderiaceae	Burkholderia	Burkholderia phytofirmans	3922	0.96
Burkholderia pseudomallei 1106a chromosome I	58515	Bacteria	Proteobacteria	Betaproteobacteria	Burkholderiales	Burkholderiaceae	Burkholderia	Burkholderia pseudomallei	4015	0.89
Burkholderia pseudomallei 1106a chromosome II	58515	Bacteria	Proteobacteria	Betaproteobacteria	Burkholderiales	Burkholderiaceae	Burkholderia	Burkholderia pseudomallei	3159	0.91
Burkholderia pseudomallei 1710b chromosome I	58391	Bacteria	Proteobacteria	Betaproteobacteria	Burkholderiales	Burkholderiaceae	Burkholderia	Burkholderia pseudomallei	3733	0.95
Burkholderia pseudomallei 1710b chromosome II	58391	Bacteria	Proteobacteria	Betaproteobacteria	Burkholderiales	Burkholderiaceae	Burkholderia	Burkholderia pseudomallei	2611	0.96
Burkholderia pseudomallei 668 chromosome I	58389	Bacteria	Proteobacteria	Betaproteobacteria	Burkholderiales	Burkholderiaceae	Burkholderia	Burkholderia pseudomallei	3939	0.92
Burkholderia pseudomallei 668 chromosome chromosome II	58389	Bacteria	Proteobacteria	Betaproteobacteria	Burkholderiales	Burkholderiaceae	Burkholderia	Burkholderia pseudomallei	3177	0.89
Burkholderia pseudomallei K96243 chromosome 1	57733	Bacteria	Proteobacteria	Betaproteobacteria	Burkholderiales	Burkholderiaceae	Burkholderia	Burkholderia pseudomallei	3399	0.88
Burkholderia pseudomallei K96243 chromosome 2	57733	Bacteria	Proteobacteria	Betaproteobacteria	Burkholderiales	Burkholderiaceae	Burkholderia	Burkholderia pseudomallei	2329	0.89
Burkholderia pseudomallei MSHR346 chromosome I	29855	Bacteria	Proteobacteria	Betaproteobacteria	Burkholderiales	Burkholderiaceae	Burkholderia	Burkholderia pseudomallei	4202	0.95
Burkholderia rhizoxinica HKI 454 chromosome	60487	Bacteria	Proteobacteria	Betaproteobacteria	Burkholderiales	Burkholderiaceae	Burkholderia	Burkholderia rhizoxinica	2883	0.64
Burkholderia thailandensis E264 chromosome II	58081	Bacteria	Proteobacteria	Betaproteobacteria	Burkholderiales	Burkholderiaceae	Burkholderia	Burkholderia thailandensis	2356	0.91
Burkholderia thailandensis E264 chromosome I	58081	Bacteria	Proteobacteria	Betaproteobacteria	Burkholderiales	Burkholderiaceae	Burkholderia	Burkholderia thailandensis	3276	0.97
Burkholderia vietnamiensis G4 chromosome 3	58075	Bacteria	Proteobacteria	Betaproteobacteria	Burkholderiales	Burkholderiaceae	Burkholderia	Burkholderia vietnamiensis	1114	0.81
Burkholderia vietnamiensis G4 chromosome 2	58075	Bacteria	Proteobacteria	Betaproteobacteria	Burkholderiales	Burkholderiaceae	Burkholderia	Burkholderia vietnamiensis	2096	0.89
Burkholderia vietnamiensis G4 chromosome 1	58075	Bacteria	Proteobacteria	Betaproteobacteria	Burkholderiales	Burkholderiaceae	Burkholderia	Burkholderia vietnamiensis	3274	0.93
Burkholderia xenovorans LB400 chromosome 1	57823	Bacteria	Proteobacteria	Betaproteobacteria	Burkholderiales	Burkholderiaceae	Burkholderia	Burkholderia xenovorans	4430	0.94
Burkholderia xenovorans LB400 chromosome 2	57823	Bacteria	Proteobacteria	Betaproteobacteria	Burkholderiales	Burkholderiaceae	Burkholderia	Burkholderia xenovorans	2960	0.94
Burkholderia xenovorans LB400 chromosome 3	57823	Bacteria	Proteobacteria	Betaproteobacteria	Burkholderiales	Burkholderiaceae	Burkholderia	Burkholderia xenovorans	1312	0.91
Butyrivibrio proteoclasticus B316 chromosome 1	51489	Bacteria	Firmicutes	Clostridia	Clostridiales	Lachnospiraceae	Butyrivibrio	Butyrivibrio proteoclasticus	2939	0.96
Caldicellulosiruptor bescii DSM 6725 chromosome	59201	Bacteria	Firmicutes	Clostridia	Thermoanaerobacterales	Thermoanaerobacterales Family III. Incertae Sedis	Caldicellulosiruptor	Caldicellulosiruptor bescii	2654	0.95
Caldicellulosiruptor hydrothermalis 108 chromosome	60157	Bacteria	Firmicutes	Clostridia	Thermoanaerobacterales	Thermoanaerobacterales Family III. Incertae Sedis	Caldicellulosiruptor	Caldicellulosiruptor hydrothermalis	2546	0.93
Caldicellulosiruptor kristjanssonii 177R1B chromosome	60393	Bacteria	Firmicutes	Clostridia	Thermoanaerobacterales	Thermoanaerobacterales Family III. Incertae Sedis	Caldicellulosiruptor	Caldicellulosiruptor kristjanssonii	2465	0.95
Caldicellulosiruptor kronotskyensis 2002 chromosome	60491	Bacteria	Firmicutes	Clostridia	Thermoanaerobacterales	Thermoanaerobacterales Family III. Incertae Sedis	Caldicellulosiruptor	Caldicellulosiruptor kronotskyensis	2466	0.95
Caldicellulosiruptor lactoaceticus 6A chromosome	60575	Bacteria	Firmicutes	Clostridia	Thermoanaerobacterales	Thermoanaerobacterales Family III. Incertae Sedis	Caldicellulosiruptor	Caldicellulosiruptor lactoaceticus	2318	0.92
Caldicellulosiruptor obsidiansis OB47 chromosome	51501	Bacteria	Firmicutes	Clostridia	Thermoanaerobacterales	Thermoanaerobacterales Family III. Incertae Sedis	Caldicellulosiruptor	Caldicellulosiruptor obsidiansis	2188	0.94
Caldicellulosiruptor owensensis OL chromosome	60165	Bacteria	Firmicutes	Clostridia	Thermoanaerobacterales	Thermoanaerobacterales Family III. Incertae Sedis	Caldicellulosiruptor	Caldicellulosiruptor owensensis	2147	0.94
Caldicellulosiruptor saccharolyticus DSM 8903 chromosome	58289	Bacteria	Firmicutes	Clostridia	Thermoanaerobacterales	Thermoanaerobacterales Family III. Incertae Sedis	Caldicellulosiruptor	Caldicellulosiruptor saccharolyticus	2682	0.96
Calditerrivibrio nitroreducens DSM 19672 chromosome	60821	Bacteria	Deferribacteres	Deferribacteres	Deferribacterales	Deferribacteraceae	Calditerrivibrio	Calditerrivibrio nitroreducens	2045	0.94
Campylobacter concisus 13826	58667	Bacteria	Proteobacteria	Epsilonproteobacteria	Campylobacterales	Campylobacteraceae	Campylobacter	Campylobacter concisus	1933	0.91
Campylobacter curvus 525.92 chromosome	58669	Bacteria	Proteobacteria	Epsilonproteobacteria	Campylobacterales	Campylobacteraceae	Campylobacter	Campylobacter curvus	1934	0.94
Campylobacter fetus subsp. fetus 82-40 chromosome	58545	Bacteria	Proteobacteria	Epsilonproteobacteria	Campylobacterales	Campylobacteraceae	Campylobacter	Campylobacter fetus	1719	0.92
Campylobacter hominis ATCC BAA-381	58981	Bacteria	Proteobacteria	Epsilonproteobacteria	Campylobacterales	Campylobacteraceae	Campylobacter	Campylobacter hominis	1682	0.92
Campylobacter jejuni subsp. jejuni 81116	58771	Bacteria	Proteobacteria	Epsilonproteobacteria	Campylobacterales	Campylobacteraceae	Campylobacter	Campylobacter jejuni	1626	0.82
Campylobacter jejuni subsp. jejuni 81-176 chromosome	58503	Bacteria	Proteobacteria	Epsilonproteobacteria	Campylobacterales	Campylobacteraceae	Campylobacter	Campylobacter jejuni	1653	0.89
Campylobacter jejuni subsp. jejuni ICDCCJ07001 chromosome	61249	Bacteria	Proteobacteria	Epsilonproteobacteria	Campylobacterales	Campylobacteraceae	Campylobacter	Campylobacter jejuni	1497	0.87
Campylobacter jejuni RM1221	57899	Bacteria	Proteobacteria	Epsilonproteobacteria	Campylobacterales	Campylobacteraceae	Campylobacter	Campylobacter jejuni	1838	0.91
Campylobacter jejuni subsp. doylei 269.97 chromosome	58671	Bacteria	Proteobacteria	Epsilonproteobacteria	Campylobacterales	Campylobacteraceae	Campylobacter	Campylobacter jejuni	1731	0.92
Campylobacter lari RM2100	58115	Bacteria	Proteobacteria	Epsilonproteobacteria	Campylobacterales	Campylobacteraceae	Campylobacter	Campylobacter lari	1503	0.88
Candidatus Accumulibacter phosphatis clade IIA str. UW-1 chromosome	59207	Bacteria	Proteobacteria	Betaproteobacteria			Candidatus Accumulibacter	Candidatus Accumulibacter phosphatis	4326	0.93
Candidatus Amoebophilus asiaticus 5a2 chromosome	58963	Bacteria	Bacteroidetes				Candidatus Amoebophilus	Candidatus Amoebophilus asiaticus	1334	0.9
Candidatus Arthromitus sp. SFB-mouse-Japan	71379	Bacteria	Firmicutes	Clostridia	Clostridiales	Clostridiaceae	Candidatus Arthromitus	Candidatus Arthromitus sp. SFB-mouse	1491	0.87
Candidatus Arthromitus sp. SFB-rat-Yit	73425	Bacteria	Firmicutes	Clostridia	Clostridiales	Clostridiaceae	Candidatus Arthromitus	Candidatus Arthromitus sp. SFB-rat-Yit	1343	0.91
Candidatus Azobacteroides pseudotrichonymphae genomovar. CFP2 chromosome	59163	Bacteria	Bacteroidetes	Bacteroidia	Bacteroidales		Candidatus Azobacteroides	Candidatus Azobacteroides pseudotrichonymphae	758	0.89
Candidatus Blochmannia floridanus chromosome	57999	Bacteria	Proteobacteria	Gammaproteobacteria	Enterobacteriales	Enterobacteriaceae	Candidatus Blochmannia	Candidatus Blochmannia floridanus	583	0.82
Candidatus Blochmannia pennsylvanicus str. BPEN chromosome	58329	Bacteria	Proteobacteria	Gammaproteobacteria	Enterobacteriales	Enterobacteriaceae	Candidatus Blochmannia	Candidatus Blochmannia pennsylvanicus	610	0.85
Candidatus Blochmannia vafer str. BVAF chromosome	62083	Bacteria	Proteobacteria	Gammaproteobacteria	Enterobacteriales	Enterobacteriaceae	Candidatus Blochmannia	Candidatus Blochmannia vafer	587	0.87
Candidatus Chloracidobacterium thermophilum B chromosome chromosome 1	73587	Bacteria	Acidobacteria				Candidatus Chloracidobacterium	Candidatus Chloracidobacterium thermophilum	2228	0.96
Candidatus Chloracidobacterium thermophilum B chromosome chromosome 2	73587	Bacteria	Acidobacteria				Candidatus Chloracidobacterium	Candidatus Chloracidobacterium thermophilum	826	0.91
Candidatus Desulforudis audaxviator MP104C chromosome	59067	Bacteria	Firmicutes	Clostridia	Clostridiales	Peptococcaceae	Candidatus Desulforudis	Candidatus Desulforudis audaxviator	2157	0.97
Candidatus Hamiltonella defensa 5AT (Acyrthosiphon pisum)	59289	Bacteria	Proteobacteria	Gammaproteobacteria	Enterobacteriales	Enterobacteriaceae	Candidatus Hamiltonella	Candidatus Hamiltonella defensa	2094	0.94
Candidatus Koribacter versatilis Ellin345 chromosome	58479	Bacteria	Acidobacteria				Candidatus Koribacter	Candidatus Koribacter versatilis	4777	0.98
Candidatus Liberibacter asiaticus str. psy62 chromosome	59227	Bacteria	Proteobacteria	Alphaproteobacteria	Rhizobiales	Rhizobiaceae	Candidatus Liberibacter	Candidatus Liberibacter asiaticus	1109	0.88
Candidatus Liberibacter solanacearum CLso-ZC1 chromosome	61245	Bacteria	Proteobacteria	Alphaproteobacteria	Rhizobiales	Rhizobiaceae	Candidatus Liberibacter	Candidatus Liberibacter solanacearum	1192	0.94
Candidatus Midichloria mitochondrii IricVA chromosome	68687	Bacteria	Proteobacteria	Alphaproteobacteria	Rickettsiales		Candidatus Midichloria	Candidatus Midichloria mitochondrii	1211	0.87
Candidatus Nitrospira defluvii	51175	Bacteria	Nitrospirae	Nitrospira	Nitrospirales	Nitrospiraceae	Nitrospira	Candidatus Nitrospira defluvii	4268	0.98
Candidatus Pelagibacter sp. IMCC9063 chromosome	66305	Bacteria	Proteobacteria	Alphaproteobacteria			Candidatus Pelagibacter	Candidatus Pelagibacter sp. IMCC9063	1447	0.92
Candidatus Pelagibacter ubique HTCC1062 chromosome	58401	Bacteria	Proteobacteria	Alphaproteobacteria			Candidatus Pelagibacter	Candidatus Pelagibacter ubique	1354	0.78
Candidatus Phytoplasma australiense	61641	Bacteria	Tenericutes	Mollicutes	Acholeplasmatales	Acholeplasmataceae	Candidatus Phytoplasma	Candidatus Phytoplasma australiense	684	0.84
Candidatus Protochlamydia amoebophila UWE25 chromosome	58079	Bacteria	Chlamydiae	Chlamydiia	Chlamydiales	Parachlamydiaceae	Candidatus Protochlamydia	Candidatus Protochlamydia amoebophila	2031	0.94
Candidatus Puniceispirillum marinum IMCC1322 chromosome	47081	Bacteria	Proteobacteria	Alphaproteobacteria			Candidatus Puniceispirillum	Candidatus Puniceispirillum marinum	2543	0.96
Candidatus Riesia pediculicola USDA chromosome	46841	Bacteria	Proteobacteria	Gammaproteobacteria	Enterobacteriales	Enterobacteriaceae	Candidatus Riesia	Candidatus Riesia pediculicola	544	0.81
Candidatus Ruthia magnifica str. Cm (Calyptogena magnifica)	58645	Bacteria	Proteobacteria	Gammaproteobacteria				Candidatus Ruthia magnifica	976	0.87
Candidatus Solibacter usitatus Ellin6076 chromosome	58139	Bacteria	Acidobacteria	Solibacteres	Solibacterales	Solibacteraceae	Candidatus Solibacter	Candidatus Solibacter usitatus	7826	0.97
Candidatus Vesicomyosocius okutanii HA	59427	Bacteria	Proteobacteria	Gammaproteobacteria				Calyptogena okutanii thioautotrophic gill symbiont	937	0.83
Capnocytophaga canimorsus Cc5 chromosome	70727	Bacteria	Bacteroidetes	Flavobacteriia	Flavobacteriales	Flavobacteriaceae	Capnocytophaga	Capnocytophaga canimorsus	2404	0.95
Capnocytophaga ochracea DSM 7271 chromosome	59197	Bacteria	Bacteroidetes	Flavobacteriia	Flavobacteriales	Flavobacteriaceae	Capnocytophaga	Capnocytophaga ochracea	2171	0.95
Carboxydothermus hydrogenoformans Z-2901 chromosome	57821	Bacteria	Firmicutes	Clostridia	Thermoanaerobacterales	Thermoanaerobacteraceae	Carboxydothermus	Carboxydothermus hydrogenoformans	2620	0.93
Catenulispora acidiphila DSM 44928 chromosome	59077	Bacteria	Actinobacteria	Actinobacteria	Actinomycetales	Catenulisporaceae	Catenulispora	Catenulispora acidiphila	8913	0.97
Caulobacter sp. K31 chromosome	58551	Bacteria	Proteobacteria	Alphaproteobacteria	Caulobacterales	Caulobacteraceae	Caulobacter	Caulobacter sp. K31	5061	0.97
Caulobacter crescentus CB15 chromosome	57891	Bacteria	Proteobacteria	Alphaproteobacteria	Caulobacterales	Caulobacteraceae	Caulobacter	Caulobacter vibrioides	3737	0.94
Caulobacter crescentus NA1000 chromosome	59307	Bacteria	Proteobacteria	Alphaproteobacteria	Caulobacterales	Caulobacteraceae	Caulobacter	Caulobacter vibrioides	3877	0.81
Caulobacter segnis ATCC 21756 chromosome	41709	Bacteria	Proteobacteria	Alphaproteobacteria	Caulobacterales	Caulobacteraceae	Caulobacter	Caulobacter segnis	4139	0.95
Cellulomonas fimi ATCC 484 chromosome	66779	Bacteria	Actinobacteria	Actinobacteria	Actinomycetales	Cellulomonadaceae	Cellulomonas	Cellulomonas fimi	3761	0.85
Cellulomonas flavigena DSM 20109 chromosome	48821	Bacteria	Actinobacteria	Actinobacteria	Actinomycetales	Cellulomonadaceae	Cellulomonas	Cellulomonas flavigena	3678	0.89
Cellulophaga algicola DSM 14237 chromosome	62159	Bacteria	Bacteroidetes	Flavobacteriia	Flavobacteriales	Flavobacteriaceae	Cellulophaga	Cellulophaga algicola	4163	0.92
Cellulophaga lytica DSM 7489 chromosome	63401	Bacteria	Bacteroidetes	Flavobacteriia	Flavobacteriales	Flavobacteriaceae	Cellulophaga	Cellulophaga lytica	3284	0.89
Cellvibrio japonicus Ueda107 chromosome	59139	Bacteria	Proteobacteria	Gammaproteobacteria	Pseudomonadales	Pseudomonadaceae	Cellvibrio	Cellvibrio japonicus	3750	0.97
Chelativorans sp. BNC1 chromosome	58069	Bacteria	Proteobacteria	Alphaproteobacteria	Rhizobiales	Phyllobacteriaceae	Chelativorans	Chelativorans sp. BNC1	4064	0.97
Chitinophaga pinensis DSM 2588 chromosome	59113	Bacteria	Bacteroidetes	Sphingobacteriia	Sphingobacteriales		Chitinophaga	Chitinophaga pinensis	7192	0.98
Chlamydia muridarum Nigg	57785	Bacteria	Chlamydiae	Chlamydiia	Chlamydiales	Chlamydiaceae	Chlamydia	Chlamydia muridarum	903	0.89
Chlamydia trachomatis 434Bu chromosome	61633	Bacteria	Chlamydiae	Chlamydiia	Chlamydiales	Chlamydiaceae	Chlamydia	Chlamydia trachomatis	874	0.95
Chlamydia trachomatis AHAR-13	58333	Bacteria	Chlamydiae	Chlamydiia	Chlamydiales	Chlamydiaceae	Chlamydia	Chlamydia trachomatis	911	0.9
Chlamydia trachomatis BJali20OT chromosome	59351	Bacteria	Chlamydiae	Chlamydiia	Chlamydiales	Chlamydiaceae	Chlamydia	Chlamydia trachomatis	875	0.94
Chlamydia trachomatis BTZ1A828OT chromosome	59349	Bacteria	Chlamydiae	Chlamydiia	Chlamydiales	Chlamydiaceae	Chlamydia	Chlamydia trachomatis	880	0.93
Chlamydia trachomatis DUW-3CX	57637	Bacteria	Chlamydiae	Chlamydiia	Chlamydiales	Chlamydiaceae	Chlamydia	Chlamydia trachomatis	895	0.92
Chlamydia trachomatis L2bUCH-1proctitis chromosome	61635	Bacteria	Chlamydiae	Chlamydiia	Chlamydiales	Chlamydiaceae	Chlamydia	Chlamydia trachomatis	873	0.95
Chlamydia trachomatis L2c chromosome	68843	Bacteria	Chlamydiae	Chlamydiia	Chlamydiales	Chlamydiaceae	Chlamydia	Chlamydia trachomatis	954	0.92
Chlamydophila abortus S263	57963	Bacteria	Chlamydiae	Chlamydiia	Chlamydiales	Chlamydiaceae	Chlamydophila	Chlamydophila abortus	932	0.82
Chlamydophila caviae GPIC chromosome	57783	Bacteria	Chlamydiae	Chlamydiia	Chlamydiales	Chlamydiaceae	Chlamydophila	Chlamydophila caviae	998	0.87
Chlamydophila felis FeC-56	57971	Bacteria	Chlamydiae	Chlamydiia	Chlamydiales	Chlamydiaceae	Chlamydophila	Chlamydophila felis	1005	0.9
Chlamydophila pecorum E58 chromosome	66295	Bacteria	Chlamydiae	Chlamydiia	Chlamydiales	Chlamydiaceae	Chlamydia	Chlamydia pecorum	988	0.89
Chlamydophila pneumoniae AR39	57809	Bacteria	Chlamydiae	Chlamydiia	Chlamydiales	Chlamydiaceae	Chlamydia	Chlamydia pneumoniae	1112	0.85
Chlamydophila pneumoniae CWL029 chromosome	57811	Bacteria	Chlamydiae	Chlamydiia	Chlamydiales	Chlamydiaceae	Chlamydia	Chlamydia pneumoniae	1052	0.86
Chlamydophila pneumoniae J138 chromosome	57829	Bacteria	Chlamydiae	Chlamydiia	Chlamydiales	Chlamydiaceae	Chlamydia	Chlamydia pneumoniae	1069	0.86
Chlamydophila pneumoniae TW-183	57997	Bacteria	Chlamydiae	Chlamydiia	Chlamydiales	Chlamydiaceae	Chlamydia	Chlamydia pneumoniae	1113	0.92
Chlorobaculum parvum NCIB 8327 chromosome	59185	Bacteria	Chlorobi	Chlorobia	Chlorobiales	Chlorobiaceae	Chlorobaculum	Chlorobaculum parvum	2043	0.96
Chlorobium chlorochromatii CaD3 chromosome	58375	Bacteria	Chlorobi	Chlorobia	Chlorobiales	Chlorobiaceae	Chlorobium	Chlorobium chlorochromatii	1999	0.94
Chlorobium limicola DSM 245 chromosome	58127	Bacteria	Chlorobi	Chlorobia	Chlorobiales	Chlorobiaceae	Chlorobium	Chlorobium limicola	2434	0.93
Chlorobium luteolum DSM 273 chromosome	58175	Bacteria	Chlorobi	Chlorobia	Chlorobiales	Chlorobiaceae	Pelodictyon	Pelodictyon luteolum	2083	0.95
Chlorobium phaeobacteroides BS1 chromosome	58131	Bacteria	Chlorobi	Chlorobia	Chlorobiales	Chlorobiaceae	Chlorobium	Chlorobium phaeobacteroides	2469	0.95
Chlorobium phaeobacteroides DSM 266 chromosome	58133	Bacteria	Chlorobi	Chlorobia	Chlorobiales	Chlorobiaceae	Chlorobium	Chlorobium phaeobacteroides	2650	0.96
Chlorobium phaeovibrioides DSM 265 chromosome	58129	Bacteria	Chlorobi	Chlorobia	Chlorobiales	Chlorobiaceae	Chlorobium	Chlorobium phaeovibrioides	1753	0.93
Chlorobium tepidum TLS chromosome	57897	Bacteria	Chlorobi	Chlorobia	Chlorobiales	Chlorobiaceae	Chlorobaculum	Chlorobaculum tepidum	2245	0.91
Chloroflexus sp. Y-400-fl chromosome	59085	Bacteria	Chloroflexi	Chloroflexi	Chloroflexales	Chloroflexaceae	Chloroflexus	Chloroflexus sp. Y-400-fl	4159	0.98
Chloroflexus aggregans DSM 9485 chromosome	58621	Bacteria	Chloroflexi	Chloroflexi	Chloroflexales	Chloroflexaceae	Chloroflexus	Chloroflexus aggregans	3731	0.98
Chloroflexus aurantiacus J-10-fl chromosome	57657	Bacteria	Chloroflexi	Chloroflexi	Chloroflexales	Chloroflexaceae	Chloroflexus	Chloroflexus aurantiacus	3853	0.98
Chloroherpeton thalassium ATCC 35110 chromosome	59187	Bacteria	Chlorobi	Chlorobia	Chlorobiales	Chlorobiaceae	Chloroherpeton	Chloroherpeton thalassium	2710	0.96
Chromobacterium violaceum ATCC 12472 chromosome	58001	Bacteria	Proteobacteria	Betaproteobacteria	Neisseriales	Neisseriaceae	Chromobacterium	Chromobacterium violaceum	4405	0.97
Chromohalobacter salexigens DSM 3043 chromosome	62921	Bacteria	Proteobacteria	Gammaproteobacteria	Oceanospirillales	Halomonadaceae	Chromohalobacter	Chromohalobacter salexigens	3298	0.95
Citrobacter koseri ATCC BAA-895 chromosome	58143	Bacteria	Proteobacteria	Gammaproteobacteria	Enterobacteriales	Enterobacteriaceae	Citrobacter	Citrobacter koseri	4978	0.97
Citrobacter rodentium ICC168 chromosome	43089	Bacteria	Proteobacteria	Gammaproteobacteria	Enterobacteriales	Enterobacteriaceae	Citrobacter	Citrobacter rodentium	4800	0.98
Clavibacter michiganensis subsp. michiganensis NCPPB 382 chromosome	61625	Bacteria	Actinobacteria	Actinobacteria	Actinomycetales	Microbacteriaceae	Clavibacter	Clavibacter michiganensis	2983	0.78
Clavibacter michiganensis subsp. sepedonicus chromosome	61577	Bacteria	Actinobacteria	Actinobacteria	Actinomycetales	Microbacteriaceae	Clavibacter	Clavibacter michiganensis	2940	0.56
Clostridiales genomosp. BVAB3 str. UPII9-5 chromosome	46219	Bacteria	Firmicutes	Clostridia	Clostridiales			Clostridiales genomosp. BVAB3	1567	0.93
Clostridium sp. SY8519	68705	Bacteria	Firmicutes	Clostridia	Clostridiales	Clostridiaceae	Clostridium	Clostridium sp. SY8519	2613	0.97
Clostridium acetobutylicum ATCC 824 chromosome	57677	Bacteria	Firmicutes	Clostridia	Clostridiales	Clostridiaceae	Clostridium	Clostridium acetobutylicum	3671	0.96
Clostridium acetobutylicum DSM 1731 chromosome	68293	Bacteria	Firmicutes	Clostridia	Clostridiales	Clostridiaceae	Clostridium	Clostridium acetobutylicum	3737	0.96
Clostridium beijerinckii NCIMB 8052 chromosome	58137	Bacteria	Firmicutes	Clostridia	Clostridiales	Clostridiaceae	Clostridium	Clostridium beijerinckii	5020	0.95
Clostridium botulinum A2 str. Kyoto chromosome	59229	Bacteria	Firmicutes	Clostridia	Clostridiales	Clostridiaceae	Clostridium	Clostridium botulinum	3877	0.94
Clostridium botulinum A3 str. Loch Maree chromosome	59149	Bacteria	Firmicutes	Clostridia	Clostridiales	Clostridiaceae	Clostridium	Clostridium botulinum	3654	0.91
Clostridium botulinum A str. ATCC 19397 chromosome	58927	Bacteria	Firmicutes	Clostridia	Clostridiales	Clostridiaceae	Clostridium	Clostridium botulinum	3550	0.93
Clostridium botulinum A str. ATCC 3502 chromosome	61579	Bacteria	Firmicutes	Clostridia	Clostridiales	Clostridiaceae	Clostridium	Clostridium botulinum	3572	0.97
Clostridium botulinum A str. Hall chromosome	58931	Bacteria	Firmicutes	Clostridia	Clostridiales	Clostridiaceae	Clostridium	Clostridium botulinum	3401	0.95
Clostridium botulinum B1 str. Okra chromosome	59147	Bacteria	Firmicutes	Clostridia	Clostridiales	Clostridiaceae	Clostridium	Clostridium botulinum	3652	0.94
Clostridium botulinum BKT015925 chromosome	66203	Bacteria	Firmicutes	Clostridia	Clostridiales	Clostridiaceae	Clostridium	Clostridium botulinum	2518	0.96
Clostridium botulinum B str. Eklund 17B chromosome	59159	Bacteria	Firmicutes	Clostridia	Clostridiales	Clostridiaceae	Clostridium	Clostridium botulinum	3425	0.95
Clostridium botulinum Ba4 str. 657 chromosome	59173	Bacteria	Firmicutes	Clostridia	Clostridiales	Clostridiaceae	Clostridium	Clostridium botulinum	3690	0.94
Clostridium botulinum E3 str. Alaska E43 chromosome	59157	Bacteria	Firmicutes	Clostridia	Clostridiales	Clostridiaceae	Clostridium	Clostridium botulinum	3257	0.95
Clostridium botulinum F str. Langeland chromosome	58929	Bacteria	Firmicutes	Clostridia	Clostridiales	Clostridiaceae	Clostridium	Clostridium botulinum	3631	0.96
Clostridium cellulolyticum H10 chromosome	58709	Bacteria	Firmicutes	Clostridia	Clostridiales	Clostridiaceae	Clostridium	Clostridium cellulolyticum	3390	0.95
Clostridium cellulovorans 743B chromosome	51503	Bacteria	Firmicutes	Clostridia	Clostridiales	Clostridiaceae	Clostridium	Clostridium cellulovorans	4254	0.96
Clostridium difficile 630	57679	Bacteria	Firmicutes	Clostridia	Clostridiales	Peptostreptococcaceae		[Clostridium] difficile	3787	0.96
Clostridium difficile CD196 chromosome	41017	Bacteria	Firmicutes	Clostridia	Clostridiales	Peptostreptococcaceae		[Clostridium] difficile	3454	0.84
Clostridium difficile R20291 chromosome	40921	Bacteria	Firmicutes	Clostridia	Clostridiales	Peptostreptococcaceae		[Clostridium] difficile	3506	0.89
Clostridium kluyveri DSM 555 chromosome	58885	Bacteria	Firmicutes	Clostridia	Clostridiales	Clostridiaceae	Clostridium	Clostridium kluyveri	3838	0.95
Clostridium kluyveri NBRC 12016	59369	Bacteria	Firmicutes	Clostridia	Clostridiales	Clostridiaceae	Clostridium	Clostridium kluyveri	3468	0.85
Clostridium lentocellum DSM 5427 chromosome	49117	Bacteria	Firmicutes	Clostridia	Clostridiales	Lachnospiraceae	Cellulosilyticum	Cellulosilyticum lentocellum	4182	0.97
Clostridium ljungdahlii DSM 13528 chromosome	50583	Bacteria	Firmicutes	Clostridia	Clostridiales	Clostridiaceae	Clostridium	Clostridium ljungdahlii	4184	0.95
Clostridium novyi NT chromosome	58643	Bacteria	Firmicutes	Clostridia	Clostridiales	Clostridiaceae	Clostridium	Clostridium novyi	2315	0.93
Clostridium perfringens str. 13 chromosome	57681	Bacteria	Firmicutes	Clostridia	Clostridiales	Clostridiaceae	Clostridium	Clostridium perfringens	2660	0.92
Clostridium perfringens ATCC 13124 chromosome	57901	Bacteria	Firmicutes	Clostridia	Clostridiales	Clostridiaceae	Clostridium	Clostridium perfringens	2876	0.92
Clostridium perfringens SM101 chromosome	58117	Bacteria	Firmicutes	Clostridia	Clostridiales	Clostridiaceae	Clostridium	Clostridium perfringens	2546	0.92
Clostridium phytofermentans ISDg chromosome	58519	Bacteria	Firmicutes	Clostridia	Clostridiales	Clostridiaceae	Clostridium	Clostridium phytofermentans	3902	0.97
Clostridium saccharolyticum WM1 chromosome	51419	Bacteria	Firmicutes	Clostridia	Clostridiales	Clostridiaceae	Clostridium	Clostridium saccharolyticum	4154	0.99
Clostridium tetani E88 chromosome	57683	Bacteria	Firmicutes	Clostridia	Clostridiales	Clostridiaceae	Clostridium	Clostridium tetani	2380	0.37
Clostridium thermocellum ATCC 27405 chromosome	57917	Bacteria	Firmicutes	Clostridia	Clostridiales	Clostridiaceae	Clostridium	Clostridium thermocellum	3173	0.96
Collimonas fungivorans Ter331 chromosome	70793	Bacteria	Proteobacteria	Betaproteobacteria	Burkholderiales	Oxalobacteraceae	Collimonas	Collimonas fungivorans	4432	0.72
Colwellia psychrerythraea 34H chromosome	57855	Bacteria	Proteobacteria	Gammaproteobacteria	Alteromonadales	Colwelliaceae	Colwellia	Colwellia psychrerythraea	4910	0.96
Comamonas testosteroni CNB-2 chromosome	62961	Bacteria	Proteobacteria	Betaproteobacteria	Burkholderiales	Comamonadaceae	Comamonas	Comamonas testosteroni	4799	0.98
Conexibacter woesei DSM 14684 chromosome	43467	Bacteria	Actinobacteria	Actinobacteria	Solirubrobacterales	Conexibacteraceae	Conexibacter	Conexibacter woesei	5914	0.92
Coprothermobacter proteolyticus DSM 5265 chromosome	59253	Bacteria	Firmicutes	Clostridia	Thermoanaerobacterales	Thermodesulfobiaceae	Coprothermobacter	Coprothermobacter proteolyticus	1482	0.95
Coraliomargarita akajimensis DSM 45221 chromosome	47079	Bacteria	Verrucomicrobia	Opitutae	Puniceicoccales	Puniceicoccaceae	Coraliomargarita	Coraliomargarita akajimensis	3120	0.95
Coriobacterium glomerans PW2 chromosome	65787	Bacteria	Actinobacteria	Actinobacteria	Coriobacteriales	Coriobacteriaceae	Coriobacterium	Coriobacterium glomerans	1768	0.96
Corynebacterium aurimucosum ATCC 700975 chromosome	59409	Bacteria	Actinobacteria	Actinobacteria	Actinomycetales	Corynebacteriaceae	Corynebacterium	Corynebacterium aurimucosum	2531	0.94
Corynebacterium diphtheriae NCTC 13129 chromosome	57691	Bacteria	Actinobacteria	Actinobacteria	Actinomycetales	Corynebacteriaceae	Corynebacterium	Corynebacterium diphtheriae	2272	0.95
Corynebacterium efficiens YS-314 chromosome	62905	Bacteria	Actinobacteria	Actinobacteria	Actinomycetales	Corynebacteriaceae	Corynebacterium	Corynebacterium efficiens	2938	0.71
Corynebacterium glutamicum ATCC 13032	61611	Bacteria	Actinobacteria	Actinobacteria	Actinomycetales	Corynebacteriaceae	Corynebacterium	Corynebacterium glutamicum	3057	0.96
Corynebacterium glutamicum R chromosome	58897	Bacteria	Actinobacteria	Actinobacteria	Actinomycetales	Corynebacteriaceae	Corynebacterium	Corynebacterium glutamicum	3052	0.96
Corynebacterium jeikeium K411 chromosome	58399	Bacteria	Actinobacteria	Actinobacteria	Actinomycetales	Corynebacteriaceae	Corynebacterium	Corynebacterium jeikeium	2104	0.9
Corynebacterium kroppenstedtii DSM 44385 chromosome	59411	Bacteria	Actinobacteria	Actinobacteria	Actinomycetales	Corynebacteriaceae	Corynebacterium	Corynebacterium kroppenstedtii	2018	0.96
Corynebacterium pseudotuberculosis FRC41 chromosome	50585	Bacteria	Actinobacteria	Actinobacteria	Actinomycetales	Corynebacteriaceae	Corynebacterium	Corynebacterium pseudotuberculosis	2110	0.95
Corynebacterium resistens DSM 45100 chromosome	50555	Bacteria	Actinobacteria	Actinobacteria	Actinomycetales	Corynebacteriaceae	Corynebacterium	Corynebacterium resistens	2171	0.94
Corynebacterium ulcerans BR-AD22 chromosome	68291	Bacteria	Actinobacteria	Actinobacteria	Actinomycetales	Corynebacteriaceae	Corynebacterium	Corynebacterium ulcerans	2334	0.95
Corynebacterium urealyticum DSM 7109 chromosome	61639	Bacteria	Actinobacteria	Actinobacteria	Actinomycetales	Corynebacteriaceae	Corynebacterium	Corynebacterium urealyticum	2022	0.93
Corynebacterium variabile DSM 44702 chromosome	62003	Bacteria	Actinobacteria	Actinobacteria	Actinomycetales	Corynebacteriaceae	Corynebacterium	Corynebacterium variabile	3039	0.95
Coxiella burnetii CbuG_Q212 chromosome	58893	Bacteria	Proteobacteria	Gammaproteobacteria	Legionellales	Coxiellaceae	Coxiella	Coxiella burnetii	1866	0.81
Coxiella burnetii CbuK_Q154 chromosome	58895	Bacteria	Proteobacteria	Gammaproteobacteria	Legionellales	Coxiellaceae	Coxiella	Coxiella burnetii	1900	0.83
Coxiella burnetii Dugway 5J108-111 chromosome	58629	Bacteria	Proteobacteria	Gammaproteobacteria	Legionellales	Coxiellaceae	Coxiella	Coxiella burnetii	1993	0.79
Coxiella burnetii RSA 331 chromosome	58637	Bacteria	Proteobacteria	Gammaproteobacteria	Legionellales	Coxiellaceae	Coxiella	Coxiella burnetii	1930	0.88
Coxiella burnetii RSA 493 chromosome	57631	Bacteria	Proteobacteria	Gammaproteobacteria	Legionellales	Coxiellaceae	Coxiella	Coxiella burnetii	1817	0.84
[truncated: 1,780 more rows]

## Sheet: Archaea (>500 ORFs)
Strain	NCBI UID	Kingdom	Phylum	Class	Order	Family	Genus	Species	# ORFs	Spearman's rho
[truncated: 150 more rows]

## Sheet: Archaea & Bacteria min 500 orfs
Strain	NCBI UID	Kingdom	Phylum	Class	Order	Family	Genus	Species	# ORFs	Spearman's rho
[truncated: 2,205 more rows]

[truncated: 1 more sheets: Correlation Distributions]
