# Supplementary material for: A Novel Quality Measure and Correction Procedure for the Annotation of Microbial Translation Initiation Sites
Source: PLoS One. 2015 Jul 23;10(7):e0133691. doi: 10.1371/journal.pone.0133691 (PMC4512697; doi:10.1371/journal.pone.0133691)
Supplement: S2 Table — The file contains the fisher exact p-values of the comparison of the TIS annotation quality (high: > = 0.9 or low: < 0.9) of moderate (bins: 0.4 < 0.5 & 0.5 < 0.6) GC% genomes to low- (bins: < 0.3 & 0.3 < 0.4) and high- (bins: 0.6 < 0.7 & > 0.7) GC% genomes. (XLSX) [file pone.0133691.s007.xlsx]

## Sheet: Sheet1
Low GC% vs moderate GC%
	>= 0.9	< 0 .9
< 0.3	38	126
0.4 < 0.5	441	68
	P-value	<0.0001
	>= 0.9	< 0 .9
< 0.3	38	126
0.5 < 0.6	465	32
	P-value	<0.0001
	>= 0.9	< 0 .9
0.3 < 0.4	488	225
0.4 < 0.5	441	68
	P-value	<0.0001
	>= 0.9	< 0 .9
0.3 < 0.4	488	225
0.5 < 0.6	465	32
	P-value	<0.0001
High GC% vs moderate GC%
	>= 0.9	< 0 .9
0.6 < 0.7	456	79
0.4 < 0.5	441	68
	P-value	0.5341
	>= 0.9	< 0 .9
0.6 < 0.7	456	79
0.5 < 0.6	465	32
	P-value	<0.0001
	>= 0.9	< 0 .9
> 0.7	55	26
0.4 < 0.5	441	68
	P-value	0.0001
	>= 0.9	< 0 .9
> 0.7	55	26
0.5 < 0.6	465	32
	P-value	<0.0001
