# Supplementary material for: A Novel Quality Measure and Correction Procedure for the Annotation of Microbial Translation Initiation Sites
Source: PLoS One. 2015 Jul 23;10(7):e0133691. doi: 10.1371/journal.pone.0133691 (PMC4512697; doi:10.1371/journal.pone.0133691)
Supplement: S3 Table — The file contains the results of the PCA-based scoring of TISs. Per ORF, a maximum of 5 potential TISs are included, for which the genomics positions, the positions on PC1, PC2 and PC3 and a rank based on the PC1 position are given for 10 PCA iterations. (XLS) [file pone.0133691.s008.xls]

## Sheet: E. coli K!2 MG1655 PCA scores
Potential alternative TISs							PCA Results
Locus Tag	TIS Label	Position (Relative)	Position (Absolute)	RefSeq Position	Prodigal Position	TIS number	PCA Iteration	PC1	PC2	PC3	PCA Rank	PCA Iteration	PC1	PC2	PC3	PCA Rank	PCA Iteration	PC1	PC2	PC3	PCA Rank	PCA Iteration	PC1	PC2	PC3	PCA Rank	PCA Iteration	PC1	PC2	PC3	PCA Rank	PCA Iteration	PC1	PC2	PC3	PCA Rank	PCA Iteration	PC1	PC2	PC3	PCA Rank	PCA Iteration	PC1	PC2	PC3	PCA Rank	PCA Iteration	PC1	PC2
b3356	annotated	0	3485818	3485818	3485818	0	0	0.703	-0.57	0.34	0	1	0.398	0.35	0.69	0	2	0.625	-0.37	-0.62	0	3	0.409	-0.38	-0.74	0	4	0.619	0.38	-0.64	0	5	0.451	0.37	-0.63	0	6	0.599	-0.42	-0.65	0	7	0.475	-0.33	0.66	0	8	0.581	-0.55
b3356	downstream	108	3485710	3485818	3485818	1	0	0.164	-0.33	-0.1	1	1	-0.028	0.16	-0.09	1	2	0.09	-0.2	0.09	1	3	-0.064	-0.22	0.12	1	4	0.12	0.19	0.17	1	5	-0.063	0.24	0.08	1	6	0.109	-0.26	0.18	1	7	-0.025	-0.15	0.07	1	8	0.097	-0.28
b3356	downstream	12	3485806	3485818	3485818	2	0	-0.508	-0.93	-0.21	4	1	-0.545	0.78	-0.34	2	2	-0.481	-0.87	0.09	3	3	-0.624	-0.71	0.23	2	4	-0.394	0.86	0.16	3	5	-0.66	0.64	0.12	3	6	-0.296	-0.86	0.2	3	7	-0.719	-0.49	-0.01	4	8	-0.226	-0.87
b3356	downstream	114	3485704	3485818	3485818	3	0	-0.687	-0.66	-0.49	6	1	-0.687	0.39	-0.89	3	2	-0.755	-0.53	0.53	5	3	-0.676	-0.35	0.73	3	4	-0.744	0.63	0.55	5	5	-0.658	0.34	0.61	2	6	-0.708	-0.71	0.6	5	7	-0.656	-0.4	-0.61	2	8	-0.673	-0.74
b3356	downstream	72	3485746	3485818	3485818	4	0	-0.172	-0.1	1.21	2	1	-0.88	-0.06	0.39	7	2	-0.263	0.02	-0.96	2	3	-0.906	0.19	-0.27	7	4	-0.22	0.03	-0.9	2	5	-0.941	-0.36	-0.29	7	6	-0.192	-0.1	-0.93	2	7	-0.888	0.55	0.28	7	8	-0.205	-0.3
b2922	annotated	0	3068080	3068080	3068080	0	0	0.614	-0.54	0.18	0	1	0.43	0.63	0.64	0	2	0.396	-0.64	-0.42	0	3	0.474	-0.58	-0.61	0	4	0.361	0.65	-0.48	0	5	0.482	0.66	-0.56	0	6	0.384	-0.7	-0.38	0	7	0.453	-0.65	0.53	0	8	0.423	-0.71
b2922	downstream	33	3068047	3068080	3068080	1	0	-0.137	0.57	-0.18	1	1	-0.406	-0.7	-0.64	1	2	-0.337	0.6	0.38	1	3	-0.318	0.64	0.53	1	4	-0.366	-0.55	0.46	1	5	-0.279	-0.65	0.38	1	6	-0.392	0.53	0.4	1	7	-0.214	0.67	-0.48	1	8	-0.399	0.49
b2922	downstream	69	3068011	3068080	3068080	2	0	-0.682	-0.91	0.28	4	1	-0.966	0.74	0.23	2	2	-0.836	-0.96	-0.43	4	3	-0.97	-0.65	-0.37	2	4	-0.746	0.98	-0.47	4	5	-0.99	0.6	-0.47	2	6	-0.666	-1.05	-0.5	4	7	-1.009	-0.52	0.44	3	8	-0.607	-1.11
b2922	downstream	48	3068032	3068080	3068080	3	0	-0.569	-0.4	0.49	2	1	-1.112	0.12	-0.55	5	2	-0.628	-0.26	-0.29	2	3	-1.13	0.01	0.6	5	4	-0.587	0.33	-0.28	2	5	-1.079	-0.02	0.53	5	6	-0.596	-0.44	-0.19	2	7	-1.034	0.16	-0.42	4	8	-0.622	-0.55
b2922	downstream	120	3067960	3068080	3068080	4	0	-0.631	-0.36	0.68	3	1	-1.002	0.06	-0.05	3	2	-0.766	-0.18	-0.51	3	3	-1.027	0.02	0.21	3	4	-0.693	0.24	-0.5	3	5	-1.065	-0.11	0.26	4	6	-0.626	-0.33	-0.46	3	7	-1.056	0.25	-0.19	5	8	-0.59	-0.42
b2519	downstream	39	2647286	2647325	2647286	0	0	-0.305	0.28	-0.63	0	1	-0.259	-0.54	-1.49	0	2	-0.464	0.4	0.96	0	3	-0.255	0.48	1.46	0	4	-0.435	-0.39	0.98	0	5	-0.277	-0.41	1.4	0	6	-0.418	0.47	1.02	0	7	-0.234	0.37	-1.46	0	8	-0.375	0.54
b2519	annotated	0	2647325	2647325	2647286	1	0	-0.425	0.17	-0.06	1	1	-0.649	-0.42	-0.19	1	2	-0.648	0.26	0.01	1	3	-0.548	0.43	0.13	1	4	-0.694	-0.19	-0.02	1	5	-0.435	-0.43	0.18	1	6	-0.745	0.05	-0.07	1	7	-0.414	0.42	-0.15	1	8	-0.767	-0.08
b2519	downstream	9	2647316	2647325	2647286	2	0	-1.002	-0.05	-0.22	3	1	-0.815	-0.02	-0.59	2	2	-1.146	-0.23	0.16	3	3	-0.835	0.1	0.7	2	4	-1.074	0.3	0.16	2	5	-0.877	-0.05	0.82	2	6	-0.942	-0.37	0.26	2	7	-0.933	0.02	-0.88	2	8	-0.815	-0.31
b2519	downstream	135	2647190	2647325	2647286	3	0	-0.916	-0.2	0.96	2	1	-1.431	0	0.47	3	2	-1.1	-0.32	-1.06	2	3	-1.375	0.11	-0.56	3	4	-1.104	0.39	-1.04	3	5	-1.304	-0.19	-0.57	3	6	-1.081	-0.53	-0.98	3	7	-1.27	0.2	0.54	3	8	-1.073	-0.72
b2519	downstream	129	2647196	2647325	2647286	4	0	-1.702	-0.85	0.54	4	1	-1.872	0.62	0.4	4	2	-1.784	-0.94	-0.71	4	3	-1.877	-0.56	-0.55	4	4	-1.69	1.03	-0.68	4	5	-1.893	0.43	-0.7	4	6	-1.636	-1.16	-0.5	4	7	-1.853	-0.24	0.76	4	8	-1.614	-1.3
b2518	annotated	0	2644864	2644864	2644864	0	0	1.342	-0.13	-0.64	0	1	1.216	0.23	0.19	0	2	1.074	-0.15	0.6	0	3	1.278	-0.3	-0.49	0	4	1.031	0.17	0.51	0	5	1.285	0.46	-0.59	0	6	1.031	-0.05	0.51	0	7	1.263	-0.63	0.43	0	8	1.047	0.07
b2518	downstream	198	2644666	2644864	2644864	1	0	0.083	0.89	0.51	1	1	-0.347	-0.9	-0.04	1	2	-0.159	0.91	-0.37	1	3	-0.292	0.9	0.05	1	4	-0.165	-0.86	-0.35	1	5	-0.248	-0.95	0.02	1	6	-0.211	0.83	-0.42	1	7	-0.138	1.11	-0.07	1	8	-0.267	0.76
b2518	downstream	114	2644750	2644864	2644864	2	0	-0.224	-0.12	0.31	2	1	-0.426	-0.11	0.26	2	2	-0.373	0.05	-0.44	2	3	-0.375	0.17	-0.25	2	4	-0.42	-0.01	-0.47	2	5	-0.29	-0.21	-0.21	2	6	-0.507	-0.11	-0.48	2	7	-0.221	0.22	0.24	2	8	-0.543	-0.27
b2518
b2518
b3352	annotated	0	3481288	3481289	3481289	0	0	0.016	0.51	-0.99	0	1	0.182	-0.62	-0.8	0	2	-0.262	0.72	0.92	0	3	0.3	0.55	0.67	0	4	-0.323	-0.61	0.94	0	5	0.337	-0.51	0.57	0	6	-0.3	0.58	0.89	0	7	0.31	0.43	-0.64	0	8	-0.267	0.64
b3352	downstream	135	3481423	3481289	3481289	1	0	-0.67	-0.53	-0.21	1	1	-0.538	0.74	-0.41	1	2	-0.767	-0.77	0.22	2	3	-0.55	-0.75	0.48	1	4	-0.699	0.79	0.17	2	5	-0.632	0.77	0.44	1	6	-0.519	-0.79	0.23	1	7	-0.75	-0.8	-0.53	1	8	-0.386	-0.73
b3352	downstream	96	3481384	3481289	3481289	2	0	-0.72	-0.67	0.68	2	1	-1.012	0.31	0.7	2	2	-0.763	-0.61	-0.83	1	3	-1.106	-0.23	-0.57	3	4	-0.663	0.69	-0.79	1	5	-1.148	0.13	-0.58	3	6	-0.585	-0.79	-0.69	2	7	-1.139	-0.05	0.55	3	8	-0.57	-0.94
b3352	downstream	36	3481324	3481289	3481289	3	0	-1.214	0.35	0.29	3	1	-1.081	-0.36	-0.16	3	2	-1.393	0.24	-0.25	3	3	-1.059	0.39	0.18	2	4	-1.387	-0.2	-0.2	3	5	-1.019	-0.45	0.18	2	6	-1.365	0.03	-0.15	3	7	-1.024	0.57	-0.07	2	8	-1.345	-0.04
b3352
b3353	annotated	0	3483201	3483202	3483202	0	0	0.224	-0.79	0.48	0	1	-0.313	0.61	-0.09	0	2	0.127	-0.65	-0.37	0	3	-0.35	-0.62	0.09	0	4	0.186	0.64	-0.35	0	5	-0.37	0.5	0.03	1	6	0.222	-0.7	-0.34	0	7	-0.35	-0.47	0.08	1	8	0.207	-0.75
b3353	downstream	93	3483294	3483202	3483202	1	0	-0.465	0.32	0.03	2	1	-0.495	-0.46	-0.25	1	2	-0.642	0.34	-0.13	2	3	-0.426	0.42	0.19	1	4	-0.677	-0.32	-0.06	2	5	-0.362	-0.45	0.22	0	6	-0.678	0.19	-0.05	2	7	-0.316	0.47	-0.29	0	8	-0.648	0.11
b3353	downstream	60	3483261	3483202	3483202	2	0	-0.356	0.29	0.11	1	1	-0.55	-0.44	-0.06	2	2	-0.563	0.32	-0.11	1	3	-0.543	0.52	0.1	2	4	-0.566	-0.19	-0.1	1	5	-0.503	-0.59	0.08	2	6	-0.554	0.02	-0.03	1	7	-0.438	0.67	-0.11	2	8	-0.527	-0.12
b3353	downstream	153	3483354	3483202	3483202	3	0	-0.709	-0.12	0.03	3	1	-1.086	-0.06	-0.68	3	2	-0.875	-0.06	0.05	3	3	-1.072	0.11	0.58	3	4	-0.847	0.11	0.07	3	5	-1.093	-0.16	0.42	3	6	-0.76	-0.17	0.11	3	7	-1.091	0.25	-0.5	3	8	-0.69	-0.26
b3353	downstream	120	3483321	3483202	3483202	4	0	-1.309	0.29	0.04	4	1	-1.311	-0.28	-0.46	4	2	-1.37	0.2	-0.17	4	3	-1.334	0.33	0.68	4	4	-1.347	-0.15	-0.15	4	5	-1.297	-0.31	0.87	4	6	-1.336	0.01	-0.04	4	7	-1.277	0.46	-0.78	4	8	-1.307	-0.02
b1500	downstream	15	1583944	1583959	1583959	0	0	0.886	-0.84	-0.4	0	1	0.852	0.91	0.37	0	2	0.787	-0.9	0.05	0	3	0.788	-0.95	-0.2	0	4	0.84	0.85	0.05	0	5	0.72	1.01	-0.09	0	6	0.901	-0.69	0.08	0	7	0.657	-1.04	0.1	1	8	0.969	-0.53
b1500	downstream	57	1583902	1583959	1583959	1	0	0.634	-0.38	-0.92	1	1	0.624	0.35	-0.02	1	2	0.43	-0.34	0.7	1	3	0.646	-0.42	-0.25	1	4	0.45	0.39	0.72	1	5	0.658	0.53	-0.42	1	6	0.462	-0.39	0.77	1	7	0.664	-0.62	0.36	0	8	0.479	-0.35
b1500	annotated	0	1583959	1583959	1583959	2	0	0.293	-0.27	-0.54	2	1	0.397	0.4	-0.41	2	2	0.166	-0.31	0.67	2	3	0.375	-0.44	0.34	2	4	0.218	0.33	0.62	2	5	0.328	0.48	0.23	2	6	0.3	-0.21	0.62	2	7	0.272	-0.55	-0.27	2	8	0.36	-0.12
b1500	downstream	186	1583773	1583959	1583959	3	0	-0.109	-0.43	-0.66	4	1	0.088	1.04	-0.26	3	2	-0.177	-0.85	0.62	4	3	0.044	-1.1	0.23	3	4	-0.1	0.83	0.55	4	5	-0.007	1.15	0.14	3	6	-0.002	-0.74	0.63	4	7	-0.101	-1.2	-0.16	3	8	0.101	-0.59
b1500	downstream	141	1583818	1583959	1583959	4	0	-0.054	-0.55	-0.16	3	1	-0.332	0.58	-0.55	6	2	-0.108	-0.59	0.23	3	3	-0.365	-0.53	0.63	6	4	-0.043	0.61	0.23	3	5	-0.378	0.51	0.64	6	6	0.012	-0.63	0.31	3	7	-0.405	-0.46	-0.58	6	8	0.062	-0.59
b2923	annotated	0	3068808	3068808	3068808	0	0	0.103	0.17	-0.36	2	1	0.253	0.04	-0.45	0	2	-0.119	0.02	0.6	1	3	0.308	-0.06	0.36	0	4	-0.133	0.1	0.5	1	5	0.318	0.21	0.39	0	6	-0.067	-0.1	0.56	1	7	0.251	-0.32	-0.55	0	8	0.008	-0.01
b2923	downstream	78	3068730	3068808	3068808	1	0	0.348	-0.06	0.54	0	1	-0.038	0.01	0.48	2	2	0.234	-0.06	-0.52	0	3	-0.099	0.02	-0.38	2	4	0.291	0.04	-0.52	0	5	-0.134	-0.2	-0.4	2	6	0.315	0.03	-0.56	0	7	-0.104	0.3	0.42	2	8	0.28	0.01
b2923	downstream	111	3068697	3068808	3068808	2	0	0.124	0.48	-0.27	1	1	0.009	-0.35	-0.02	1	2	-0.164	0.29	0.21	2	3	0.073	0.38	-0.04	1	4	-0.194	-0.26	0.26	2	5	0.117	-0.36	-0.13	1	6	-0.182	0.21	0.25	2	7	0.153	0.39	0.06	1	8	-0.178	0.24
b2923	downstream	42	3068766	3068808	3068808	3	0	-0.384	0.66	0.89	3	1	-0.671	-0.96	0.43	4	2	-0.564	0.82	-0.82	3	3	-0.622	0.95	-0.42	4	4	-0.587	-0.79	-0.73	3	5	-0.568	-1.08	-0.38	4	6	-0.625	0.67	-0.77	3	7	-0.474	1.23	0.4	4	8	-0.694	0.49
b2923	downstream	186	3068622	3068808	3068808	4	0	-0.473	1.24	0.36	4	1	-0.711	-1.65	-0.73	5	2	-0.668	1.5	-0.16	4	3	-0.645	1.59	0.76	5	4	-0.732	-1.49	-0.12	4	5	-0.554	-1.67	0.78	3	6	-0.858	1.47	-0.21	5	7	-0.396	1.75	-0.84	3	8	-0.994	1.31
b2513	annotated	0	2639283	2639283	2639283	0	0	0.303	-0.99	0.31	0	1	-0.146	0.97	0.26	0	2	0.175	-1.05	-0.44	0	3	-0.158	-0.88	-0.27	0	4	0.203	1.09	-0.43	0	5	-0.135	0.86	-0.27	0	6	0.236	-1.17	-0.29	0	7	-0.181	-0.76	0.39	0	8	0.321	-1.21
b2513	downstream	189	2639094	2639283	2639283	1	0	0.072	-0.99	1.16	1	1	-0.442	0.9	0.66	1	2	0.03	-1.02	-1.04	1	3	-0.493	-0.8	-0.52	1	4	0.139	1	-1.04	1	5	-0.559	0.66	-0.56	1	6	0.229	-0.91	-0.98	1	7	-0.613	-0.47	0.64	1	8	0.264	-0.98
b2513	downstream	90	2639193	2639283	2639283	2	0	-0.918	0.48	-0.13	2	1	-1.177	-0.79	-0.15	2	2	-1.195	0.65	0.13	2	3	-1.045	0.78	-0.14	2	4	-1.247	-0.48	0.08	2	5	-0.966	-0.76	-0.35	2	6	-1.301	0.37	0.02	3	7	-0.893	0.71	0.15	2	8	-1.314	0.15
b2513	downstream	84	2639199	2639283	2639283	3	0	-1.419	-0.63	-0.01	3	1	-1.489	0.57	0.18	3	2	-1.496	-0.79	-0.05	3	3	-1.51	-0.49	-0.37	3	4	-1.389	0.92	0	3	5	-1.552	0.44	-0.47	3	6	-1.258	-1.07	0.04	2	7	-1.63	-0.33	0.49	3	8	-1.16	-1.09
b2513
b2512	annotated	0	2638652	2638652	2638652	0	0	0.777	0.76	-0.05	0	1	0.749	-0.66	-0.16	0	2	0.676	0.8	0.01	0	3	0.752	0.65	0.22	0	4	0.641	-0.83	0.01	0	5	0.775	-0.6	0.34	0	6	0.558	0.85	0.01	0	7	0.863	0.55	-0.31	0	8	0.485	0.85
b2512	downstream	93	2638559	2638652	2638652	1	0	0.419	-0.17	0.25	1	1	0.028	-0.11	0.34	2	2	0.274	-0.01	-0.29	1	3	0.003	0.08	-0.48	2	4	0.272	0.03	-0.25	1	5	0.044	-0.14	-0.63	2	6	0.245	-0.05	-0.23	1	7	0.12	0.13	0.65	2	8	0.203	-0.16
b2512	downstream	84	2638568	2638652	2638652	2	0	0.242	0.4	0.55	2	1	0.188	-0.46	0.74	1	2	0.065	0.59	-0.72	2	3	0.252	0.48	-0.63	1	4	-0.011	-0.6	-0.72	2	5	0.321	-0.57	-0.41	1	6	-0.092	0.5	-0.74	2	7	0.37	0.57	0.48	1	8	-0.113	0.35
b2512	downstream	6	2638646	2638652	2638652	3	0	-0.125	-0.1	-0.3	3	1	-0.165	0.04	-0.52	3	2	-0.364	-0.09	0.41	3	3	-0.141	-0.15	0.59	3	4	-0.341	0.07	0.44	4	5	-0.146	0.18	0.6	3	6	-0.295	-0.01	0.41	4	7	-0.167	-0.25	-0.59	3	8	-0.24	0.08
b2512	downstream	102	2638550	2638652	2638652	4	0	-0.327	-1.06	-0.49	4	1	-0.518	0.99	-0.51	4	2	-0.435	-1.06	0.43	4	3	-0.542	-0.97	0.4	4	4	-0.329	1.1	0.45	3	5	-0.587	1	0.23	4	6	-0.194	-1.11	0.52	3	7	-0.668	-0.94	-0.19	4	8	-0.081	-1.1
b2511	upstream	-39	2637395	2637356	2637356	0	0	0.621	0.54	0.19	0	1	0.671	-0.48	0.45	0	2	0.328	0.49	-0.13	1	3	0.763	0.45	-0.48	0	4	0.265	-0.5	-0.18	1	5	0.848	-0.42	-0.44	0	6	0.196	0.44	-0.15	1	7	0.864	0.3	0.37	0	8	0.166	0.42
b2511	upstream	-27	2637383	2637356	2637356	1	0	0.511	-0.63	0.2	1	1	0.248	0.89	-0.04	2	2	0.406	-0.74	0.03	0	3	0.186	-0.88	0.03	2	4	0.503	0.72	0	0	5	0.092	0.89	-0.09	2	6	0.635	-0.61	0.06	0	7	0.004	-0.85	0.07	2	8	0.73	-0.49
b2511	annotated	0	2637356	2637356	2637356	2	0	0.422	0.31	-0.5	2	1	0.326	-0.47	0.01	1	2	0.136	0.38	0.23	2	3	0.402	0.49	-0.22	1	4	0.063	-0.35	0.18	2	5	0.504	-0.45	-0.28	1	6	-0.026	0.4	0.21	2	7	0.553	0.34	0.21	1	8	-0.048	0.38
b2511	downstream	9	2637347	2637356	2637356	3	0	-1.12	-0.3	-0.95	3	1	-0.969	0.23	-0.46	3	2	-1.317	-0.36	0.77	3	3	-0.895	-0.26	0.23	3	4	-1.3	0.51	0.79	3	5	-0.883	0.32	0.1	3	6	-1.245	-0.6	0.89	3	7	-0.902	-0.37	-0.11	3	8	-1.161	-0.57
b2511
b2510	annotated	0	2635814	2635814	2635814	0	0	0.67	0.21	0.69	0	1	0.064	-0.35	0.72	0	2	0.433	0.36	-0.86	0	3	0.116	0.46	-0.76	0	4	0.402	-0.31	-0.9	1	5	0.218	-0.46	-0.6	0	6	0.306	0.21	-0.94	1	7	0.321	0.47	0.6	0	8	0.21	-0.01
b2510	downstream	87	2635727	2635814	2635814	1	0	0.558	0.22	0.63	1	1	0.061	-0.17	0.18	1	2	0.41	0.26	-0.59	1	3	0.042	0.27	0.09	1	4	0.452	-0.28	-0.54	0	5	0.047	-0.31	0.31	1	6	0.457	0.23	-0.57	0	7	0.075	0.45	-0.16	1	8	0.456	0.14
b2510	downstream	177	2635637	2635814	2635814	2	0	0.075	0.01	0.99	3	1	-0.082	0.1	1.36	2	2	-0.083	-0.11	-1.33	3	3	-0.06	-0.03	-1.31	2	4	-0.091	0.17	-1.38	3	5	-0.053	-0.04	-1.21	2	6	-0.064	-0.31	-1.37	3	7	-0.049	0.08	1.21	2	8	-0.057	-0.49
b2510	upstream	-21	2635835	2635814	2635814	3	0	0.249	0.08	1.02	2	1	-0.299	-0.46	0.85	4	2	0.199	0.27	-0.95	2	3	-0.333	0.54	-0.75	4	4	0.248	-0.28	-0.93	2	5	-0.283	-0.66	-0.75	4	6	0.185	0.22	-1.01	2	7	-0.198	0.81	0.74	4	8	0.14	-0.01
b2510	upstream	-36	2635850	2635814	2635814	4	0	-0.15	0.56	0.1	4	1	-0.143	-0.53	-0.64	3	2	-0.252	0.51	0.24	4	3	-0.133	0.53	0.84	3	4	-0.253	-0.51	0.28	4	5	-0.124	-0.49	0.85	3	6	-0.236	0.55	0.25	4	7	-0.124	0.57	-0.89	3	8	-0.242	0.58
b2517	annotated	0	2644283	2644283	2644283	0	0	0.998	-0.39	-0.04	0	1	0.702	0.3	0.4	0	2	0.799	-0.38	0.01	0	3	0.704	-0.27	-0.58	0	4	0.831	0.33	-0.02	0	5	0.724	0.29	-0.73	0	6	0.858	-0.26	-0.11	0	7	0.716	-0.4	0.6	0	8	0.867	-0.22
b2517	downstream	177	2644106	2644283	2644283	1	0	0.312	-0.77	0.9	1	1	-0.227	0.7	0.74	1	2	0.263	-0.68	-0.98	1	3	-0.305	-0.64	-0.56	1	4	0.381	0.72	-0.97	1	5	-0.379	0.44	-0.52	1	6	0.496	-0.77	-0.9	1	7	-0.413	-0.25	0.67	1	8	0.559	-0.85
b2517	downstream	135	2644148	2644283	2644283	2	0	-0.15	-0.31	0.63	2	1	-0.701	0.04	0.74	3	2	-0.249	0	-0.97	3	3	-0.682	0.06	-0.69	3	4	-0.26	0.07	-0.92	3	5	-0.632	-0.19	-0.66	3	6	-0.301	-0.28	-0.95	3	7	-0.555	0.34	0.77	2	8	-0.382	-0.53
b2517	downstream	132	2644151	2644283	2644283	3	0	-0.655	-0.67	0.14	4	1	-0.547	0.47	0.51	2	2	-0.754	-0.63	-0.32	4	3	-0.559	-0.54	-0.49	2	4	-0.682	0.65	-0.3	4	5	-0.566	0.52	-0.37	2	6	-0.644	-0.73	-0.24	5	7	-0.578	-0.53	0.46	3	8	-0.609	-0.73
b2517	downstream	144	2644139	2644283	2644283	4	0	-0.163	-0.8	0.71	3	1	-0.994	0.69	-0.72	7	2	-0.237	-0.77	-0.36	2	3	-1.089	-0.61	0.9	7	4	-0.122	0.72	-0.22	2	5	-1.154	0.53	0.87	7	6	-0.019	-0.72	-0.16	2	7	-1.191	-0.31	-0.73	7	8	0.063	-0.71
b2516	annotated	0	2642844	2642844	2642844	0	0	0.464	-0.6	0.18	0	1	0.177	0.61	-0.35	0	2	0.344	-0.55	-0.04	0	3	0.121	-0.6	0.49	0	4	0.432	0.51	-0.06	0	5	0.045	0.55	0.54	0	6	0.548	-0.39	-0.03	0	7	-0.007	-0.44	-0.49	0	8	0.619	-0.27
b2516
b2516
b2516
b2516
b2515	annotated	0	2641804	2641804	2641804	0	0	0.955	-0.23	-0.17	0	1	0.62	0.42	-0.96	0	2	0.763	-0.17	0.56	0	3	0.591	-0.43	0.98	0	4	0.791	0.12	0.53	0	5	0.538	0.49	0.99	0	6	0.879	0.03	0.45	0	7	0.484	-0.57	-0.97	0	8	0.921	0.16
b2515	downstream	96	2641708	2641804	2641804	1	0	0.2	-0.3	1.22	1	1	-0.554	-0.09	0.44	2	2	0.044	-0.09	-1.05	1	3	-0.527	0.1	-0.24	2	4	0.073	0.06	-1	1	5	-0.499	-0.23	-0.16	2	6	0.076	-0.13	-1.04	1	7	-0.472	0.38	0.27	2	8	0.044	-0.28
b2515	downstream	57	2641747	2641804	2641804	2	0	-0.722	0.18	-0.22	3	1	-0.444	-0.19	0.78	1	2	-0.902	0.06	-0.05	3	3	-0.361	0.24	-0.96	1	4	-0.95	0.16	-0.18	3	5	-0.295	-0.16	-0.92	1	6	-0.972	-0.34	-0.07	3	7	-0.258	0.05	0.78	1	8	-0.934	-0.45
b2515	downstream	195	2641609	2641804	2641804	3	0	-0.559	-0.08	1.09	2	1	-1.116	-0.34	0.13	3	2	-0.579	0.15	-0.9	2	3	-1.171	0.4	-0.13	3	4	-0.505	-0.12	-0.88	2	5	-1.169	-0.54	-0.16	3	6	-0.517	0.11	-0.93	2	7	-1.095	0.71	0.18	3	8	-0.582	-0.1
b2515
b2514	annotated	0	2640575	2640575	2640575	0	0	1.556	0.31	-0.28	0	1	1.814	0.03	0.1	0	2	1.449	0.06	0.43	0	3	1.77	-0.12	0.07	0	4	1.441	-0.2	0.4	0	5	1.754	0.25	0.26	0	6	1.441	0.4	0.41	0	7	1.702	-0.5	-0.31	0	8	1.472	0.62
b2514	downstream	30	2640545	2640575	2640575	1	0	-0.19	-1.14	-0.33	2	1	-0.438	1.03	-0.64	1	2	-0.326	-1.13	0.4	2	3	-0.454	-1.01	0.61	1	4	-0.257	1.21	0.45	2	5	-0.49	1	0.51	2	6	-0.097	-1.19	0.5	2	7	-0.613	-0.85	-0.51	2	8	0.034	-1.15
b2514	downstream	126	2640449	2640575	2640575	2	0	-0.336	-0.16	0.5	3	1	-0.482	-0.06	0.45	2	2	-0.504	-0.08	-0.67	4	3	-0.463	0.12	-0.5	2	4	-0.499	0.12	-0.68	4	5	-0.418	-0.18	-0.61	1	6	-0.515	-0.21	-0.63	4	7	-0.376	0.25	0.6	1	8	-0.524	-0.43
b2514	downstream	198	2640377	2640575	2640575	3	0	0.026	-0.98	0.81	1	1	-0.876	0.76	0.74	5	2	0.017	-0.74	-1.1	1	3	-0.992	-0.63	-0.64	5	4	0.128	0.68	-0.97	1	5	-0.992	0.43	-0.6	5	6	0.121	-0.8	-0.97	1	7	-0.921	-0.16	0.85	4	8	0.074	-0.99
b2514	downstream	183	2640392	2640575	2640575	4	0	-0.373	-0.63	0.85	4	1	-0.644	0.4	1.05	3	2	-0.461	-0.63	-1.06	3	3	-0.631	-0.34	-1.01	3	4	-0.44	0.76	-1.12	3	5	-0.607	0.3	-1.06	3	6	-0.397	-0.84	-1.08	3	7	-0.632	-0.27	0.95	3	8	-0.364	-0.99
b3355	annotated	0	3484489	3484490	3484490	0	0	1.174	0.62	0.26	0	1	1.061	-0.66	1.16	0	2	0.911	0.71	-0.4	0	3	1.157	0.66	-1.33	0	4	0.818	-0.58	-0.57	0	5	1.223	-0.6	-1.38	0	6	0.768	0.59	-0.65	0	7	1.288	0.44	1.15	0	8	0.705	0.47
b3355	downstream	159	3484648	3484490	3484490	1	0	0.306	-0.14	0.91	1	1	-0.352	-0.3	0.22	1	2	0.129	0.07	-1.01	1	3	-0.292	0.48	-0.24	1	4	0.124	-0.01	-0.98	1	5	-0.225	-0.65	-0.25	1	6	0.084	-0.04	-1	1	7	-0.142	0.68	0.25	1	8	0.062	-0.25
b3355	downstream	153	3484642	3484490	3484490	2	0	-0.43	-0.45	0.73	2	1	-0.788	0.17	0.07	2	2	-0.548	-0.4	-0.71	2	3	-0.791	-0.14	0.02	2	4	-0.496	0.4	-0.71	2	5	-0.792	0.02	0.09	2	6	-0.476	-0.46	-0.65	2	7	-0.77	0.11	0.03	2	8	-0.468	-0.6
b3355	downstream	114	3484603	3484490	3484490	3	0	-0.537	-0.07	0.73	3	1	-0.944	-0.11	0.92	3	2	-0.596	-0.11	-1.01	3	3	-0.976	0.27	-0.87	3	4	-0.556	0.12	-0.99	3	5	-0.943	-0.35	-0.8	3	6	-0.577	-0.21	-0.97	3	7	-0.902	0.46	0.76	3	8	-0.602	-0.36
b3355
b3258	annotated	0	3407606	3407607	3407607	0	0	0.51	0.31	-0.41	0	1	0.499	-0.45	-1.38	0	2	0.327	0.4	0.78	0	3	0.514	0.4	1.39	0	4	0.308	-0.44	0.76	0	5	0.504	-0.31	1.34	0	6	0.293	0.54	0.76	0	7	0.516	0.28	-1.42	0	8	0.321	0.68
b3258	upstream	-6	3407600	3407607	3407607	1	0	-0.146	0.28	-0.13	1	1	-0.047	-0.39	-0.22	1	2	-0.267	0.36	0.1	1	3	-0.04	0.38	0.23	1	4	-0.283	-0.36	0.15	1	5	0.004	-0.37	0.33	1	6	-0.32	0.27	0.19	1	7	0.072	0.38	-0.23	1	8	-0.351	0.3
b3258	downstream	126	3407732	3407607	3407607	2	0	-0.398	0.88	0.02	2	1	-0.558	-1	-0.78	2	2	-0.717	0.86	0.28	3	3	-0.392	0.97	0.83	2	4	-0.792	-0.79	0.26	3	5	-0.326	-0.91	0.81	2	6	-0.871	0.74	0.22	4	7	-0.244	0.88	-0.82	2	8	-0.928	0.69
b3258	downstream	69	3407675	3407607	3407607	3	0	-0.419	0.2	0.76	3	1	-0.947	-0.42	-0.14	4	2	-0.528	0.27	-0.6	2	3	-0.982	0.53	0.43	4	4	-0.482	-0.29	-0.55	2	5	-0.948	-0.57	0.48	4	6	-0.499	0.23	-0.56	2	7	-0.888	0.68	-0.4	4	8	-0.525	0.16
b3258	downstream	138	3407744	3407607	3407607	4	0	-0.951	1.14	0.34	5	1	-0.685	-1.18	0.06	3	2	-1.231	1.03	-0.17	5	3	-0.588	1.15	-0.06	3	4	-1.298	-0.97	-0.16	5	5	-0.502	-1.09	-0.08	3	6	-1.407	0.87	-0.19	5	7	-0.37	0.98	0.03	3	8	-1.499	0.7
b3120	annotated	0	3267853	3267854	3267854	0	0	0.875	0.34	-0.41	0	1	0.69	-0.41	-1.04	0	2	0.74	0.48	0.76	0	3	0.677	0.38	1.18	0	4	0.754	-0.6	0.89	0	5	0.687	-0.39	1.16	0	6	0.731	0.71	0.81	0	7	0.731	0.49	-1.06	0	8	0.71	0.8
b3120	upstream	-18	3267835	3267854	3267854	1	0	0.465	0.16	-1.14	1	1	0.535	0.09	-1	1	2	0.337	0.11	1.08	1	3	0.526	-0.17	0.84	1	4	0.323	-0.11	1.02	1	5	0.529	0.27	0.73	1	6	0.346	0.22	1	1	7	0.518	-0.37	-0.76	1	8	0.35	0.35
b3120	upstream	-21	3267832	3267854	3267854	2	0	-0.204	-0.42	-1.01	4	1	-0.014	0.53	-0.61	3	2	-0.305	-0.49	0.76	2	3	-0.038	-0.61	0.5	3	4	-0.282	0.53	0.72	2	5	-0.065	0.65	0.45	3	6	-0.167	-0.54	0.75	2	7	-0.155	-0.75	-0.51	3	8	-0.077	-0.39
b3120	upstream	-30	3267823	3267854	3267854	3	0	-0.18	-0.36	-0.96	2	1	-0.01	0.7	-0.08	2	2	-0.393	-0.62	0.77	4	3	-0.002	-0.74	-0.14	2	4	-0.359	0.67	0.73	4	5	-0.031	0.74	-0.36	2	6	-0.274	-0.7	0.8	5	7	-0.088	-0.81	0.35	2	8	-0.186	-0.61
b3120	downstream	195	3268048	3267854	3267854	4	0	-0.188	0.18	-0.25	3	1	-0.191	0.02	-0.03	4	2	-0.334	0.02	0.14	3	3	-0.186	0.06	0.16	4	4	-0.31	0.01	0.16	3	5	-0.201	0.07	0.3	4	6	-0.258	-0.03	0.17	4	7	-0.235	-0.03	-0.3	4	8	-0.197	0.01
b3825	annotated	0	4009169	4009170	4009170	0	0	0.369	-0.79	1.43	0	1	-0.303	0.58	1.44	1	2	0.324	-0.63	-1.63	0	3	-0.364	-0.49	-1.37	1	4	0.401	0.6	-1.63	0	5	-0.386	0.28	-1.45	1	6	0.436	-0.7	-1.6	0	7	-0.353	-0.12	1.54	1	8	0.394	-0.84
b3825	downstream	57	4009226	4009170	4009170	1	0	0.109	0.3	-0.38	1	1	-0.02	-0.49	0.04	0	2	-0.11	0.53	0.24	1	3	0.021	0.52	-0.2	0	4	-0.163	-0.47	0.27	1	5	0.13	-0.44	-0.19	0	6	-0.249	0.39	0.23	1	7	0.236	0.31	0.16	0	8	-0.33	0.31
b3825	downstream	111	4009280	4009170	4009170	2	0	-0.542	-0.67	0.26	2	1	-1.02	0.77	-0.32	2	2	-0.722	-0.81	-0.11	2	3	-1.021	-0.68	0.34	2	4	-0.635	0.84	-0.07	2	5	-1.053	0.62	0.28	2	6	-0.533	-0.84	-0.03	2	7	-1.122	-0.51	-0.22	3	8	-0.424	-0.83
b3825	downstream	126	4009295	4009170	4009170	3	0	-1.026	0.71	0.42	3	1	-1.3	-0.93	0.49	3	2	-1.248	0.75	-0.54	3	3	-1.257	1.05	-0.47	3	4	-1.265	-0.6	-0.53	3	5	-1.161	-1.1	-0.45	3	6	-1.35	0.38	-0.52	3	7	-1.046	1.2	0.37	2	8	-1.42	0.18
b3825	downstream	165	4009334	4009170	4009170	4	0	-1.483	-0.33	1.1	4	1	-1.825	0.02	0.64	4	2	-1.541	-0.3	-1.24	4	3	-1.84	0.16	-0.5	4	4	-1.498	0.45	-1.2	4	5	-1.804	-0.34	-0.44	4	6	-1.457	-0.72	-1.05	4	7	-1.746	0.53	0.57	4	8	-1.441	-0.99
b3357	downstream	177	3486296	3486120	3486120	0	0	0.707	-0.82	0.19	0	1	0.147	0.56	0.63	0	2	0.496	-0.63	-0.51	0	3	0.159	-0.49	-0.75	0	4	0.524	0.63	-0.54	0	5	0.176	0.44	-0.88	0	6	0.531	-0.64	-0.47	0	7	0.21	-0.32	0.94	0	8	0.527	-0.75
b3357	annotated	0	3486119	3486120	3486120	1	0	0.015	-0.99	0.25	1	1	-0.234	0.62	0.12	1	2	-0.13	-0.78	-0.46	1	3	-0.199	-0.51	-0.3	1	4	-0.091	0.96	-0.57	1	5	-0.214	0.35	-0.4	1	6	0	-1.05	-0.46	1	7	-0.245	-0.3	0.35	1	8	0.054	-1.16
b3357	downstream	3	3486122	3486120	3486120	2	0	-0.467	-0.85	-0.02	3	1	-0.39	0.88	0.32	2	2	-0.559	-0.98	-0.01	3	3	-0.449	-0.89	-0.49	2	4	-0.471	1.08	-0.1	2	5	-0.528	0.82	-0.65	3	6	-0.289	-1.11	-0.03	2	7	-0.614	-0.85	0.52	4	8	-0.205	-1.08
b3357	downstream	141	3486260	3486120	3486120	3	0	-0.6	-0.16	-0.2	4	1	-0.666	0.25	0.18	3	2	-0.771	-0.27	-0.06	4	3	-0.616	-0.2	-0.29	3	4	-0.798	0.36	-0.07	4	5	-0.524	0.21	-0.33	2	6	-0.872	-0.53	0.07	4	7	-0.458	-0.19	0.43	2	8	-0.88	-0.57
b3357	downstream	45	3486164	3486120	3486120	4	0	-0.301	-0.25	0.13	2	1	-0.687	-0.01	0.26	4	2	-0.539	-0.15	-0.22	2	3	-0.625	0.03	-0.45	4	4	-0.523	0.26	-0.21	3	5	-0.566	-0.13	-0.63	4	6	-0.518	-0.38	-0.2	3	7	-0.547	0.15	0.53	3	8	-0.507	-0.5
b2924	annotated	0	3069807	3069807	3069807	0	0	1.419	0.12	0.32	0	1	0.942	-0.04	0.77	0	2	1.251	0.19	-0.31	0	3	0.933	0.1	-0.77	0	4	1.245	-0.3	-0.27	0	5	0.978	-0.11	-0.83	0	6	1.162	0.34	-0.31	0	7	1.015	0.12	0.89	0	8	1.099	0.3
b2924	downstream	9	3069798	3069807	3069807	1	0	0.138	-0.67	-0.42	1	1	-0.02	1.07	-0.02	1	2	0.026	-0.9	0.33	1	3	-0.063	-1.07	-0.09	1	4	0.102	0.91	0.32	1	5	-0.113	1.12	-0.13	1	6	0.22	-0.92	0.43	1	7	-0.202	-1.07	0.21	2	8	0.297	-0.84
b2924	downstream	93	3069714	3069807	3069807	2	0	-0.321	0.71	0.17	3	1	-0.518	-0.92	0.33	2	2	-0.612	0.8	-0.39	3	3	-0.382	1.01	-0.43	2	4	-0.754	-0.69	-0.48	3	5	-0.182	-0.95	-0.45	2	6	-0.91	0.51	-0.44	3	7	-0.048	0.89	0.35	1	8	-0.985	0.3
b2924	downstream	165	3069642	3069807	3069807	3	0	-0.29	-0.24	-0.11	2	1	-0.602	0.04	-0.79	3	2	-0.393	-0.23	0.16	2	3	-0.655	0.04	0.84	3	4	-0.296	0.26	0.22	2	5	-0.686	-0.12	0.69	3	6	-0.255	-0.25	0.28	2	7	-0.677	0.23	-0.66	3	8	-0.232	-0.24
b2924	downstream	153	3069654	3069807	3069807	4	0	-0.989	0.01	-0.98	4	1	-0.791	0	-0.76	4	2	-1.089	-0.14	0.74	4	3	-0.846	-0.06	0.94	4	4	-1.037	0.11	0.85	4	5	-0.837	0.1	0.92	4	6	-1.025	-0.14	0.9	4	7	-0.831	-0.05	-0.75	4	8	-1.007	-0.03
b2199	annotated	0	2296320	2296320	2296320	0	0	0.527	0.19	0.72	0	1	0.5	-0.07	0.07	0	2	0.438	0.18	-0.36	0	3	0.465	-0.02	0.17	0	4	0.46	-0.28	-0.36	0	5	0.447	0.01	0.42	0	6	0.445	0.34	-0.34	0	7	0.49	-0.03	-0.34	0	8	0.434	0.43
b2199	upstream	-24	2296344	2296320	2296320	1	0	-0.701	0.46	-0.38	1	1	-0.509	-0.27	0.12	1	2	-0.887	0.16	0.22	1	3	-0.463	0.29	-0.18	1	4	-0.899	-0.07	0.24	1	5	-0.398	-0.3	-0.27	1	6	-0.902	-0.12	0.3	1	7	-0.373	0.25	0.19	1	8	-0.881	-0.11
b2199	downstream	87	2296233	2296320	2296320	2	0	-1.354	0.89	-0.19	2	1	-1.103	-1	-0.44	2	2	-1.604	0.81	0.21	2	3	-1.004	1.06	0.46	2	4	-1.674	-0.65	0.21	3	5	-0.888	-0.94	0.54	2	6	-1.765	0.43	0.32	3	7	-0.795	0.85	-0.55	2	8	-1.781	0.31
b2199	downstream	180	2296140	2296320	2296320	3	0	-1.411	-0.03	-0.61	3	1	-1.114	-0.05	-0.46	3	2	-1.618	-0.24	0.5	3	3	-1.068	0.01	0.28	3	4	-1.592	0.35	0.48	2	5	-1.065	-0.02	0.14	3	6	-1.538	-0.39	0.54	2	7	-1.086	-0.04	-0.19	3	8	-1.47	-0.38
b2199	downstream	93	2296227	2296320	2296320	4	0	-1.499	0.61	-0.26	4	1	-1.359	-0.88	-0.75	4	2	-1.75	0.71	0.37	4	3	-1.289	0.94	0.78	4	4	-1.78	-0.51	0.29	4	5	-1.222	-0.94	0.78	4	6	-1.77	0.4	0.3	4	7	-1.177	0.92	-0.85	4	8	-1.752	0.33
b2198	annotated	0	2295586	2295586	2295586	0	0	0.708	-0.41	-0.19	0	1	0.496	0.29	-0.39	0	2	0.495	-0.4	0.42	0	3	0.503	-0.3	0.24	0	4	0.553	0.34	0.46	0	5	0.439	0.29	0.2	0	6	0.655	-0.22	0.48	0	7	0.357	-0.22	-0.22	0	8	0.745	-0.12
b2198	downstream	39	2295547	2295586	2295586	1	0	-0.119	0.7	0.42	1	1	-0.447	-0.94	-0.17	1	2	-0.314	0.88	-0.19	1	3	-0.417	1.05	0.23	1	4	-0.334	-0.77	-0.22	1	5	-0.348	-1.1	0.27	1	6	-0.366	0.68	-0.22	1	7	-0.282	1.15	-0.35	1	8	-0.389	0.54
b2198	downstream	78	2295508	2295586	2295586	2	0	-0.16	1.53	0.62	2	1	-0.7	-1.98	-0.54	2	2	-0.353	1.9	-0.36	2	3	-0.633	1.97	0.67	2	4	-0.446	-1.87	-0.3	2	5	-0.541	-2.03	0.67	2	6	-0.603	1.83	-0.48	2	7	-0.359	2.14	-0.73	2	8	-0.764	1.66
b2198	downstream	120	2295466	2295586	2295586	3	0	-0.486	0.6	0.41	3	1	-1.129	-0.85	-1.09	4	2	-0.622	0.81	-0.18	3	3	-1.126	0.94	1.26	4	4	-0.629	-0.87	-0.1	3	5	-1.068	-1.07	1.24	4	6	-0.699	0.88	-0.16	3	7	-0.969	1.24	-1.19	4	8	-0.762	0.79
b2198	downstream	75	2295511	2295586	2295586	4	0	-1.057	1.09	0.08	4	1	-0.975	-1.19	-1.08	3	2	-1.233	1.14	0.17	4	3	-0.949	1.18	1.29	3	4	-1.238	-1.14	0.25	4	5	-0.972	-1.22	1.49	3	6	-1.236	1.12	0.18	4	7	-0.944	1.32	-1.43	3	8	-1.195	1.14
b2197	annotated	0	2295380	2295380	2295380	0	0	1.14	0.4	1.41	0	1	0.707	-0.53	1.12	0	2	1.006	0.6	-1.21	0	3	0.684	0.58	-0.94	0	4	1.023	-0.62	-1.2	0	5	0.72	-0.68	-0.75	0	6	0.957	0.54	-1.27	0	7	0.805	0.79	0.91	0	8	0.848	0.4
b2197	downstream	24	2295356	2295380	2295380	1	0	-0.731	0.09	-0.38	2	1	-0.492	-0.16	-0.54	1	2	-0.91	0.01	0.29	2	3	-0.459	0.21	0.55	1	4	-0.896	0.07	0.31	2	5	-0.44	-0.19	0.59	1	6	-0.846	-0.21	0.42	2	7	-0.447	0.21	-0.65	1	8	-0.755	-0.2
b2197	downstream	156	2295224	2295380	2295380	2	0	-0.513	-0.83	0.77	1	1	-0.971	0.62	0.39	2	2	-0.624	-0.79	-0.87	1	3	-0.981	-0.52	-0.36	2	4	-0.546	0.84	-0.84	1	5	-0.979	0.44	-0.33	2	6	-0.456	-0.95	-0.77	1	7	-0.979	-0.36	0.42	3	8	-0.432	-1.07
b2197	downstream	198	2295182	2295380	2295380	3	0	-0.734	0.67	1.17	3	1	-1.439	-1.16	0.23	5	2	-0.975	0.87	-1.11	3	3	-1.285	1.24	-0.24	5	4	-1.049	-0.76	-1.18	3	5	-1.158	-1.41	-0.2	5	6	-1.187	0.59	-1.23	3	7	-0.998	1.52	0.17	4	8	-1.311	0.27
b2197	downstream	45	2295335	2295380	2295380	4	0	-1.277	0.64	-0.32	5	1	-1.293	-0.76	-0.48	4	2	-1.486	0.72	0.15	5	3	-1.184	0.78	0.42	4	4	-1.545	-0.58	0.11	5	5	-1.079	-0.75	0.35	4	6	-1.64	0.39	0.09	5	7	-0.946	0.78	-0.31	2	8	-1.708	0.2
b2196	annotated	0	2294904	2294904	2294904	0	0	0.468	-0.06	0.59	0	1	0.477	-0.13	0.18	0	2	0.297	0.06	-0.42	1	3	0.475	0.11	-0.12	0	4	0.306	-0.07	-0.47	1	5	0.453	-0.13	-0.05	0	6	0.332	0.1	-0.47	0	7	0.439	0.09	0.02	0	8	0.329	0.07
b2196	downstream	3	2294901	2294904	2294904	1	0	0.447	0.31	0.39	1	1	0.14	-0.2	-0.27	1	2	0.332	0.22	-0.11	0	3	0.126	0.22	0.39	1	4	0.335	-0.24	-0.16	0	5	0.13	-0.21	0.41	1	6	0.307	0.25	-0.15	1	7	0.142	0.18	-0.39	1	8	0.266	0.24
b2196	downstream	141	2294763	2294904	2294904	2	0	-0.504	1.63	0.36	2	1	-0.688	-1.76	-1.42	2	2	-0.741	1.73	0.28	2	3	-0.608	1.77	1.41	2	4	-0.767	-1.7	0.31	2	5	-0.566	-1.82	1.43	2	6	-0.826	1.7	0.18	2	7	-0.487	1.83	-1.53	2	8	-0.836	1.64
b2196	downstream	105	2294799	2294904	2294904	3	0	-0.598	0.53	0.76	3	1	-1.154	-1.29	-0.46	6	2	-0.796	0.93	-0.47	3	3	-1.079	1.35	0.38	5	4	-0.844	-0.8	-0.48	3	5	-0.962	-1.46	0.26	4	6	-0.95	0.69	-0.53	4	7	-0.799	1.51	-0.4	4	8	-1.043	0.41
b2196	downstream	102	2294802	2294904	2294904	4	0	-0.687	0.25	1.08	4	1	-1.089	-0.96	0.16	3	2	-0.903	0.69	-1.08	4	3	-1.04	1.11	-0.06	3	4	-0.908	-0.54	-1.08	4	5	-0.967	-1.24	0.07	5	6	-0.949	0.33	-1.1	3	7	-0.841	1.39	-0.04	5	8	-1.028	0.07
b2195	annotated	0	2292964	2292964	2292964	0	0	0.496	-0.09	0.38	0	1	0.239	-0.2	0.28	0	2	0.325	0.12	-0.34	0	3	0.293	0.26	-0.32	0	4	0.267	-0.09	-0.39	0	5	0.35	-0.27	-0.35	0	6	0.24	0.09	-0.42	0	7	0.428	0.33	0.27	0	8	0.212	-0.03
b2195	downstream	15	2292949	2292964	2292964	1	0	-0.009	0.46	-0.86	1	1	0.133	-0.26	-0.76	1	2	-0.216	0.31	0.88	1	3	0.179	0.13	0.72	1	4	-0.226	-0.37	0.97	1	5	0.194	-0.02	0.68	1	6	-0.247	0.34	0.91	1	7	0.202	-0.03	-0.62	1	8	-0.207	0.39
b2195	downstream	27	2292937	2292964	2292964	2	0	-0.667	0.08	-1.85	2	1	-0.179	0.08	-1.57	2	2	-0.798	-0.05	1.79	2	3	-0.21	-0.2	1.46	2	4	-0.748	0.05	1.83	2	5	-0.255	0.32	1.38	2	6	-0.654	0.04	1.82	2	7	-0.344	-0.41	-1.38	2	8	-0.514	0.32
b2195	downstream	132	2292832	2292964	2292964	3	0	-0.875	0.05	-0.05	3	1	-0.912	-0.15	0.32	3	2	-1.069	-0.01	-0.26	3	3	-0.838	0.17	-0.29	3	4	-1.088	0.08	-0.26	3	5	-0.738	-0.08	-0.26	3	6	-1.14	-0.27	-0.2	3	7	-0.676	0.07	0.31	3	8	-1.169	-0.39
b2195	downstream	189	2292775	2292964	2292964	4	0	-1.421	-0.72	0.64	4	1	-1.612	0.6	0.76	4	2	-1.578	-0.76	-1	4	3	-1.561	-0.53	-0.85	4	4	-1.573	0.88	-1.03	4	5	-1.519	0.39	-0.89	4	6	-1.504	-1.15	-0.85	4	7	-1.531	-0.3	0.95	4	8	-1.453	-1.32
b2194	annotated	0	2292410	2292410	2292410	0	0	0.468	0.03	-0.29	0	1	0.465	-0.3	0.08	0	2	0.2	0.2	0.17	0	3	0.555	0.28	-0.2	0	4	0.128	-0.12	0.12	0	5	0.631	-0.16	-0.16	0	6	0.078	0.06	0.11	0	7	0.654	0.09	0.09	0	8	0.06	0.02
b2194	downstream	12	2292398	2292410	2292410	1	0	-0.272	0.36	-1.67	1	1	-0.108	-0.2	-1.94	1	2	-0.645	0.26	1.9	2	3	0.013	0.04	1.64	1	4	-0.668	-0.23	1.95	3	5	0.032	0.13	1.41	1	6	-0.657	0.28	1.88	3	7	0.01	-0.3	-1.44	1	8	-0.594	0.44
b2194	downstream	24	2292386	2292410	2292410	2	0	-0.645	1.4	-0.39	4	1	-0.305	-1.69	-0.49	2	2	-0.776	1.67	0.4	4	3	-0.265	1.65	0.54	2	4	-0.892	-1.6	0.36	5	5	-0.185	-1.55	0.6	2	6	-1.037	1.49	0.27	5	7	-0.046	1.4	-0.71	2	8	-1.122	1.42
b2194	downstream	195	2292215	2292410	2292410	3	0	-0.529	-1.12	0.12	2	1	-0.844	1.11	-0.21	5	2	-0.593	-1.2	-0.18	1	3	-0.893	-1.14	0.24	5	4	-0.504	1.14	-0.1	1	5	-0.906	1.11	0.21	5	6	-0.424	-1.12	0.01	1	7	-0.99	-1.01	-0.05	7	8	-0.326	-1.08
b2194	downstream	30	2292380	2292410	2292410	4	0	-0.695	0.81	-0.5	5	1	-0.723	-1.32	-1.6	4	2	-0.827	1.18	0.66	5	3	-0.733	1.33	1.68	4	4	-0.791	-1.13	0.71	4	5	-0.742	-1.37	1.68	4	6	-0.778	1.26	0.6	4	7	-0.699	1.4	-1.78	4	8	-0.759	1.33
b2193	annotated	0	2290499	2290500	2290500	0	0	1.057	0.07	-0.22	0	1	0.983	-0.03	0.04	0	2	0.858	0.03	0.35	0	3	1.001	0.08	-0.22	0	4	0.848	-0.07	0.28	0	5	1.009	-0.05	-0.39	0	6	0.86	0.23	0.19	0	7	1.005	-0.12	0.17	0	8	0.868	0.32
b2193	upstream	-30	2290469	2290500	2290500	1	0	0.843	-0.09	-0.14	1	1	0.823	0.18	0.06	1	2	0.692	-0.06	0.18	1	3	0.818	-0.18	-0.06	1	4	0.68	0.1	0.09	1	5	0.857	0.21	-0.06	1	6	0.649	-0.08	0.14	1	7	0.875	-0.31	0.07	1	8	0.623	-0.05
b2193	downstream	33	2290532	2290500	2290500	2	0	0.438	0.3	-0.29	2	1	0.034	-0.24	-0.37	2	2	0.184	0.31	0.5	2	3	0.083	0.23	0.23	2	4	0.144	-0.31	0.5	2	5	0.12	-0.15	0.07	2	6	0.11	0.41	0.38	2	7	0.114	0.03	-0.27	2	8	0.136	0.44
b2193	downstream	183	2290682	2290500	2290500	3	0	0.243	0.55	-0.28	3	1	-0.126	-0.43	-0.41	3	2	0	0.49	0.22	3	3	-0.079	0.49	0.4	3	4	-0.051	-0.5	0.29	3	5	-0.004	-0.45	0.42	3	6	-0.114	0.5	0.23	3	7	0.041	0.49	-0.37	3	8	-0.153	0.5
b2193	downstream	192	2290691	2290500	2290500	4	0	-0.069	0.08	-0.18	4	1	-0.446	-0.14	-0.49	4	2	-0.215	0.13	0.07	4	3	-0.448	0.22	0.54	4	4	-0.197	-0.15	0.16	4	5	-0.408	-0.27	0.47	4	6	-0.206	0.15	0.2	4	7	-0.355	0.41	-0.4	4	8	-0.234	0.15
b2192	downstream	36	2290045	2290081	2290045	0	0	1.31	0.55	0.16	0	1	1.01	-0.65	-0.01	0	2	0.994	0.6	0.05	0	3	1.055	0.58	0.01	0	4	0.942	-0.63	0.03	0	5	1.091	-0.51	-0.03	0	6	0.904	0.77	-0.03	0	7	1.125	0.43	-0.09	0	8	0.848	0.83
b2192	downstream	108	2289973	2290081	2290045	1	0	0.183	0.05	-0.52	1	1	-0.072	-0.26	0.18	1	2	-0.178	0.2	0.12	1	3	0.065	0.3	-0.46	1	4	-0.235	-0.07	0.04	1	5	0.16	-0.38	-0.71	1	6	-0.272	-0.04	0.03	1	7	0.224	0.34	0.59	1	8	-0.293	-0.23
b2192	downstream	147	2289934	2290081	2290045	2	0	-0.145	-0.11	-0.73	2	1	-0.359	0.05	-0.96	3	2	-0.357	0.05	0.49	2	3	-0.295	0	0.92	3	4	-0.402	0	0.52	2	5	-0.248	0.04	0.88	3	6	-0.404	-0.04	0.53	2	7	-0.243	-0.06	-0.89	3	8	-0.388	-0.06
b2192	annotated	0	2290081	2290081	2290045	3	0	-0.272	0.19	-0.21	4	1	-0.337	-0.25	-0.23	2	2	-0.508	0.19	0.16	4	3	-0.275	0.3	0.16	2	4	-0.529	0	0.11	4	5	-0.223	-0.25	0.11	2	6	-0.503	-0.18	0.19	4	7	-0.203	0.25	-0.19	2	8	-0.468	-0.23
b2192	downstream	144	2289937	2290081	2290045	4	0	-0.269	-0.58	0.22	3	1	-0.598	0.32	0.02	5	2	-0.444	-0.49	-0.4	3	3	-0.544	-0.33	-0.09	5	4	-0.47	0.48	-0.4	3	5	-0.492	0.31	-0.08	5	6	-0.47	-0.55	-0.32	3	7	-0.498	-0.34	0.13	5	8	-0.435	-0.61
b4016	annotated	0	4218595	4218596	4218596	0	0	0.048	0.91	1	1	1	-0.052	-1.09	0.19	0	2	-0.187	1.01	-0.77	1	3	0.042	1.07	-0.21	0	4	-0.249	-0.96	-0.86	1	5	0.116	-1.13	-0.03	0	6	-0.323	0.85	-0.91	1	7	0.22	1.13	0.04	0	8	-0.395	0.7
b4016	downstream	138	4218733	4218596	4218596	1	0	0.095	-1.2	0.62	0	1	-0.776	0.99	-0.29	3	2	0.057	-0.95	-0.63	0	3	-0.888	-0.91	0.52	3	4	0.192	0.83	-0.5	0	5	-0.98	0.69	0.64	3	6	0.303	-0.81	-0.52	0	7	-1.023	-0.4	-0.44	3	8	0.375	-0.83
b4016	downstream	21	4218616	4218596	4218596	2	0	-0.343	-0.1	-0.25	2	1	-0.4	0.06	-0.49	1	2	-0.585	-0.11	0.26	3	3	-0.354	-0.09	0.48	1	4	-0.552	0.14	0.27	2	5	-0.365	0.08	0.5	2	6	-0.472	-0.17	0.29	2	7	-0.388	-0.1	-0.57	2	8	-0.39	-0.14
b4016	downstream	39	4218634	4218596	4218596	3	0	-0.408	0.78	-0.06	3	1	-0.544	-0.71	0.16	2	2	-0.568	0.78	-0.15	2	3	-0.489	0.82	-0.14	2	4	-0.65	-0.75	-0.14	3	5	-0.361	-0.8	-0.09	1	6	-0.761	0.64	-0.1	3	7	-0.267	0.83	0.1	1	8	-0.841	0.48
b4016	downstream	183	4218778	4218596	4218596	4	0	-0.753	0.11	0.58	4	1	-1.134	-0.12	0.27	4	2	-0.926	0.01	-0.8	4	3	-1.138	0.18	-0.21	4	4	-0.947	0.02	-0.76	4	5	-1.068	-0.27	-0.19	4	6	-0.944	-0.13	-0.73	4	7	-1.048	0.3	0.21	4	8	-0.959	-0.24
b3734	annotated	0	3919857	3919857	3919857	0	0	0.666	0.26	1.14	0	1	0.165	-0.43	0.6	0	2	0.445	0.38	-1.09	0	3	0.215	0.55	-0.48	0	4	0.362	-0.34	-1.17	0	5	0.317	-0.59	-0.37	0	6	0.259	0.2	-1.09	0	7	0.416	0.65	0.36	0	8	0.196	-0.02
b3734	downstream	141	3919716	3919857	3919857	1	0	-0.439	0.36	0.63	1	1	-0.644	-0.27	0.19	1	2	-0.697	0.04	-0.53	1	3	-0.59	0.27	-0.19	1	4	-0.673	-0.05	-0.53	3	5	-0.59	-0.31	-0.25	1	6	-0.674	0.04	-0.54	3	7	-0.54	0.4	0.22	1	8	-0.689	0
b3734	downstream	63	3919794	3919857	3919857	2	0	-0.597	-0.73	0.29	3	1	-0.922	0.79	0.39	2	2	-0.732	-0.89	-0.39	3	3	-0.949	-0.77	-0.37	2	4	-0.642	0.95	-0.35	1	5	-0.98	0.71	-0.53	2	6	-0.527	-0.99	-0.28	1	7	-1.048	-0.58	0.53	2	8	-0.433	-0.99
b3734	downstream	153	3919704	3919857	3919857	3	0	-0.529	-0.55	0.59	2	1	-1.165	0.27	-0.28	3	2	-0.702	-0.32	-0.48	2	3	-1.147	-0.2	0.26	3	4	-0.652	0.31	-0.37	2	5	-1.144	0.07	0.18	3	6	-0.605	-0.39	-0.37	2	7	-1.111	0.18	-0.05	3	8	-0.586	-0.52
b3734
b2698	annotated	0	2822639	2822639	2822639	0	0	1.544	0.98	1.2	0	1	1.226	-1.03	1.15	0	2	1.424	1.07	-1.15	0	3	1.217	1.1	-0.8	0	4	1.397	-1.21	-1.16	0	5	1.256	-1.12	-0.54	0	6	1.291	1.26	-1.28	0	7	1.333	1.1	0.54	0	8	1.182	1.2
b2698	downstream	120	2822519	2822639	2822639	1	0	0.635	-0.13	0.78	1	1	-0.026	0.16	0.32	1	2	0.438	-0.18	-0.61	1	3	0.015	-0.09	-0.34	1	4	0.406	0.2	-0.67	1	5	0.06	0.05	-0.34	1	6	0.383	-0.19	-0.64	1	7	0.11	-0.04	0.31	1	8	0.33	-0.29
b2698	downstream	42	2822597	2822639	2822639	2	0	-1.017	0.15	0.6	2	1	-1.219	-0.4	0.21	2	2	-1.135	0.21	-0.53	2	3	-1.238	0.5	-0.21	2	4	-1.056	-0.11	-0.55	2	5	-1.205	-0.66	-0.29	2	6	-1.057	-0.05	-0.55	2	7	-1.136	0.78	0.25	2	8	-1.09	-0.26
b2698	downstream	69	2822570	2822639	2822639	3	0	-1.479	-0.76	0.68	3	1	-1.912	0.47	-0.49	3	2	-1.536	-0.77	-0.44	3	3	-1.978	-0.38	0.6	3	4	-1.389	0.81	-0.39	3	5	-2.039	0.24	0.6	3	6	-1.249	-0.83	-0.27	3	7	-2.106	-0.09	-0.53	3	8	-1.175	-0.85
b2698
b3736	annotated	0	3920888	3920888	3920888	0	0	0.666	-0.4	-0.8	0	1	0.83	0.85	-0.53	0	2	0.498	-0.6	0.87	0	3	0.807	-0.81	0.48	0	4	0.543	0.62	0.8	0	5	0.757	0.86	0.39	0	6	0.669	-0.53	0.86	0	7	0.643	-0.92	-0.44	0	8	0.798	-0.33
b3736	downstream	87	3920801	3920888	3920888	1	0	0.445	-0.11	0.19	1	1	0.006	-0.01	-0.71	1	2	0.373	0.05	0.11	1	3	-0.035	0.03	0.68	1	4	0.425	-0.11	0.14	1	5	-0.043	-0.08	0.55	1	6	0.41	0.18	0.17	1	7	0.012	0.09	-0.51	1	8	0.374	0.15
b3736	downstream	63	3920825	3920888	3920888	2	0	-0.751	0.67	0.23	2	1	-1.018	-0.92	-0.96	2	2	-0.925	0.81	-0.08	2	3	-0.978	0.9	1.19	2	4	-0.961	-0.81	0.01	2	5	-0.905	-0.94	1.29	2	6	-0.983	0.83	-0.04	2	7	-0.862	1.03	-1.28	2	8	-0.989	0.8
b3736
b3736
b3737	annotated	0	3921189	3921189	3921189	0	0	1.342	-0.29	-0.16	0	1	0.913	0.37	-0.15	0	2	1.258	-0.24	0.16	0	3	0.851	-0.4	0.15	0	4	1.277	0.12	0.26	0	5	0.856	0.35	-0.03	0	6	1.246	-0.02	0.21	0	7	0.842	-0.36	0.14	0	8	1.24	0.02
b3737	downstream	15	3921174	3921189	3921189	1	0	0.15	0.16	-0.68	1	1	-0.223	-0.34	-0.37	1	2	-0.173	0.29	0.37	1	3	-0.124	0.33	0.25	1	4	-0.286	-0.17	0.38	1	5	0.004	-0.27	0.1	1	6	-0.378	0.08	0.43	1	7	0.113	0.2	-0.13	1	8	-0.43	-0.01
b3737	downstream	30	3921159	3921189	3921189	2	0	-0.558	-0.13	-1.09	2	1	-0.766	-0.17	-1.16	2	2	-0.836	-0.07	0.99	2	3	-0.686	0.13	0.85	2	4	-0.842	0.17	0.99	2	5	-0.645	-0.09	0.59	2	6	-0.782	-0.15	0.92	2	7	-0.684	0.04	-0.77	2	8	-0.686	-0.13
b3737	downstream	177	3921012	3921189	3921189	3	0	-0.949	0.93	-0.55	6	1	-0.846	-0.9	-1.18	3	2	-1.105	0.94	0.81	6	3	-0.813	0.82	1.23	3	4	-1.116	-0.87	0.84	4	5	-0.778	-0.75	1.2	3	6	-1.14	0.87	0.76	4	7	-0.761	0.73	-1.23	4	8	-1.111	0.94
b3737	downstream	168	3921021	3921189	3921189	4	0	-0.869	1.02	-0.21	4	1	-1.007	-0.9	-0.77	4	2	-1.09	0.85	0.22	5	3	-0.95	0.99	0.68	4	4	-1.139	-0.78	0.23	5	5	-0.844	-1.04	0.62	4	6	-1.218	0.69	0.28	5	7	-0.76	1.05	-0.62	3	8	-1.251	0.62
b2359	annotated	0	2473603	2473604	2473604	0	0	0.549	-0.03	-0.14	0	1	0.29	-0.08	-1.1	0	2	0.317	-0.11	0.52	0	3	0.318	0.05	1.14	0	4	0.321	0.06	0.52	0	5	0.303	0.03	1.1	0	6	0.357	0.11	0.5	0	7	0.272	-0.07	-1.13	0	8	0.409	0.23
b2359	upstream	-15	2473588	2473604	2473604	1	0	0.214	0.32	-0.42	1	1	0.233	-0.44	-0.38	1	2	0.129	0.3	0.37	1	3	0.214	0.35	0.43	1	4	0.115	-0.29	0.37	1	5	0.196	-0.36	0.35	1	6	0.125	0.39	0.35	1	7	0.247	0.33	-0.44	1	8	0.081	0.45
b2359	upstream	-84	2473519	2473604	2473604	2	0	0.013	0.03	0.09	2	1	0.024	-0.29	-0.28	2	2	-0.031	0.18	-0.07	2	3	-0.062	0.25	0.58	3	4	0.065	-0.2	-0.05	2	5	-0.098	-0.26	0.83	3	6	0.096	0.24	-0.05	2	7	-0.099	0.28	-0.79	3	8	0.111	0.32
b2359	upstream	-18	2473585	2473604	2473604	3	0	-0.343	0.05	-0.97	4	1	-0.025	0	-0.9	3	2	-0.5	-0.02	0.87	4	3	-0.024	-0.02	0.87	2	4	-0.482	0.14	0.84	4	5	-0.023	0.03	0.86	2	6	-0.405	-0.15	0.91	4	7	-0.035	-0.1	-0.91	2	8	-0.315	-0.04
b2359	downstream	108	2473711	2473604	2473604	4	0	-0.227	-0.28	1.24	3	1	-0.611	0.36	0.53	4	2	-0.214	-0.38	-0.98	3	3	-0.746	-0.35	-0.27	5	4	-0.111	0.35	-0.96	3	5	-0.805	0.19	-0.17	5	6	-0.068	-0.36	-0.89	3	7	-0.761	0.02	0.32	5	8	-0.117	-0.4
b3731	annotated	0	3915972	3915972	3915972	0	0	0.787	0.42	0.34	0	1	0.523	-0.35	0.51	0	2	0.573	0.46	-0.36	0	3	0.572	0.38	-0.65	0	4	0.526	-0.37	-0.45	0	5	0.66	-0.38	-0.66	0	6	0.449	0.29	-0.46	1	7	0.737	0.32	0.61	0	8	0.395	0.17
b3731	downstream	6	3915966	3915972	3915972	1	0	0.523	-0.46	0.45	1	1	0.021	0.12	0.3	1	2	0.411	-0.21	-0.54	1	3	-0.024	-0.03	-0.2	1	4	0.457	0.22	-0.53	1	5	-0.031	-0.05	-0.14	1	6	0.472	-0.18	-0.56	0	7	-0.03	0.14	0.16	1	8	0.488	-0.19
b3731	downstream	159	3915813	3915972	3915972	2	0	-0.457	-0.97	0.22	2	1	-0.756	0.99	-0.49	2	2	-0.469	-1.06	-0.11	2	3	-0.864	-0.93	0.62	2	4	-0.334	1.03	-0.02	2	5	-0.902	0.88	0.65	2	6	-0.221	-1.01	0.08	2	7	-0.984	-0.71	-0.61	4	8	-0.152	-0.99
b3731	downstream	45	3915927	3915972	3915972	3	0	-0.484	-0.33	0.7	3	1	-1.116	-0.15	0.53	4	2	-0.772	-0.12	-0.89	3	3	-0.995	0.18	-0.64	4	4	-0.757	0.21	-0.84	3	5	-0.951	-0.24	-0.68	3	6	-0.754	-0.37	-0.82	4	7	-0.88	0.41	0.72	2	8	-0.773	-0.59
b3731	downstream	147	3915825	3915972	3915972	4	0	-0.7	-0.45	0.27	4	1	-0.976	0.25	-0.5	3	2	-0.84	-0.32	-0.12	4	3	-0.975	-0.17	0.51	3	4	-0.775	0.39	-0.08	4	5	-0.959	-0.05	0.45	4	6	-0.712	-0.5	-0.05	3	7	-0.949	0.26	-0.37	3	8	-0.669	-0.56
b2609	upstream	-60	2746245	2746185	2746185	0	0	0.803	0.26	-0.5	0	1	0.645	-0.15	-0.1	0	2	0.51	0.18	0.47	0	3	0.73	0.13	-0.13	0	4	0.458	-0.16	0.4	0	5	0.78	-0.01	-0.18	0	6	0.432	0.26	0.36	0	7	0.807	-0.11	0.05	0	8	0.439	0.34
b2609	annotated	0	2746185	2746185	2746185	1	0	0.603	1.49	0.48	1	1	0.406	-1.51	0.84	1	2	0.369	1.55	-0.53	1	3	0.483	1.55	-0.75	1	4	0.276	-1.55	-0.53	1	5	0.604	-1.55	-0.66	1	6	0.11	1.43	-0.63	1	7	0.734	1.5	0.6	1	8	-0.017	1.29
b2609
b2609
b2609
b2608	annotated	0	2745918	2745918	2745918	0	0	0.839	-0.06	0.28	0	1	0.409	-0.08	-0.28	0	2	0.706	0.05	0.07	0	3	0.365	0.04	0.41	0	4	0.724	-0.11	0.11	0	5	0.334	-0.01	0.36	0	6	0.745	0.27	0.04	0	7	0.336	0.06	-0.43	0	8	0.739	0.38
b2608	upstream	-3	2745921	2745918	2745918	1	0	0.006	-0.36	-0.22	1	1	-0.055	0.38	-0.49	1	2	-0.149	-0.34	0.33	1	3	-0.05	-0.42	0.47	1	4	-0.132	0.42	0.27	1	5	-0.128	0.46	0.35	1	6	-0.007	-0.36	0.26	1	7	-0.176	-0.47	-0.44	1	8	0.047	-0.27
b2608	downstream	90	2745828	2745918	2745918	2	0	-0.365	0.62	0.83	2	1	-0.377	-0.6	-0.15	2	2	-0.53	0.59	-0.31	3	3	-0.318	0.6	0.2	2	4	-0.561	-0.52	-0.31	3	5	-0.282	-0.64	0.3	2	6	-0.528	0.46	-0.3	3	7	-0.288	0.65	-0.35	2	8	-0.476	0.42
b2608	downstream	54	2745864	2745918	2745918	3	0	-0.365	0.16	0.33	3	1	-0.761	-0.18	-0.37	4	2	-0.515	0.09	-0.13	2	3	-0.757	0.17	0.26	4	4	-0.479	-0.05	-0.13	2	5	-0.718	-0.23	0.32	4	6	-0.48	0.03	-0.09	2	7	-0.675	0.3	-0.32	4	8	-0.482	-0.01
b2608	upstream	-9	2745927	2745918	2745918	4	0	-0.728	-0.72	-0.3	4	1	-0.561	0.67	0.48	3	2	-0.805	-0.74	0.02	4	3	-0.615	-0.67	-0.58	3	4	-0.775	0.88	-0.03	4	5	-0.623	0.67	-0.6	3	6	-0.717	-1.09	0.15	4	7	-0.627	-0.7	0.64	3	8	-0.669	-1.12
b2607	annotated	0	2745339	2745339	2745339	0	0	0.325	0.09	-0.12	0	1	0.407	-0.37	0.54	0	2	0.127	0.12	-0.02	0	3	0.46	0.4	-0.67	0	4	0.125	-0.04	-0.08	0	5	0.489	-0.45	-0.8	0	6	0.093	-0.03	-0.11	0	7	0.531	0.42	0.68	0	8	0.075	-0.11
b2607	downstream	183	2745156	2745339	2745339	1	0	0.068	0.36	0.91	1	1	-0.409	-0.75	-0.19	1	2	-0.127	0.6	-0.56	1	3	-0.362	0.72	0.17	1	4	-0.133	-0.58	-0.5	1	5	-0.334	-0.79	0.07	1	6	-0.173	0.6	-0.61	1	7	-0.238	0.84	-0.09	1	8	-0.254	0.47
b2607	downstream	186	2745153	2745339	2745339	2	0	-0.212	-0.46	0.29	2	1	-0.671	0.25	-1.46	4	2	-0.324	-0.35	0.36	2	3	-0.703	-0.32	1.5	4	4	-0.27	0.33	0.45	2	5	-0.762	0.28	1.49	5	6	-0.189	-0.29	0.39	2	7	-0.762	-0.25	-1.39	5	8	-0.127	-0.23
b2607	downstream	177	2745162	2745339	2745339	3	0	-0.279	-0.01	1.33	3	1	-0.749	-0.36	0.69	5	2	-0.37	0.27	-1.39	3	3	-0.727	0.41	-0.57	5	4	-0.368	-0.24	-1.38	3	5	-0.68	-0.61	-0.42	4	6	-0.415	0.04	-1.4	4	7	-0.587	0.79	0.54	3	8	-0.505	-0.23
b2607	downstream	33	2745306	2745339	2745339	4	0	-0.636	0.24	-0.4	6	1	-0.415	-0.16	-0.78	2	2	-0.749	-0.06	0.53	6	3	-0.434	0.16	0.78	2	4	-0.685	0.09	0.55	6	5	-0.448	-0.14	0.71	2	6	-0.588	-0.08	0.56	5	7	-0.508	0.18	-0.75	2	8	-0.484	0.04
b2354	annotated	0	2471517	2471517	2471517	0	0	1.681	1.02	0.21	0	1	1.522	-0.55	0.29	0	2	1.561	0.77	-0.07	0	3	1.497	0.53	-0.07	0	4	1.513	-0.94	0	0	5	1.509	-0.48	0.08	0	6	1.443	1.16	-0.07	0	7	1.536	0.46	-0.09	0	8	1.362	1.32
b2354	downstream	48	2471469	2471517	2471517	1	0	-0.096	-0.47	0.41	1	1	-0.502	0.42	0.03	2	2	-0.082	-0.53	-0.48	1	3	-0.603	-0.41	0.12	2	4	-0.012	0.49	-0.43	1	5	-0.652	0.32	0.12	2	6	0.053	-0.43	-0.42	1	7	-0.654	-0.15	-0.07	2	8	0.069	-0.42
b2354	downstream	42	2471475	2471517	2471517	2	0	-0.521	-0.81	-0.09	2	1	-0.363	1.03	0.07	1	2	-0.541	-0.96	0.01	2	3	-0.431	-1.02	-0.04	1	4	-0.449	0.98	-0.03	2	5	-0.497	1.01	-0.02	1	6	-0.341	-1.06	0.12	2	7	-0.556	-0.98	0.06	1	8	-0.219	-1.02
b2354	downstream	111	2471406	2471517	2471517	3	0	-0.652	-0.48	0.86	3	1	-1.011	0.55	1.23	3	2	-0.75	-0.68	-1.07	3	3	-1.041	-0.47	-1.19	3	4	-0.676	0.74	-1.03	3	5	-1.029	0.41	-1.1	3	6	-0.617	-0.87	-0.96	3	7	-1.075	-0.26	1.16	3	8	-0.577	-0.99
b2354
b2357	downstream	6	2472875	2472881	2472881	0	0	0.512	0.38	0.68	0	1	-0.088	-0.65	0.5	0	2	0.221	0.66	-0.62	0	3	0	0.68	-0.64	0	4	0.143	-0.59	-0.56	0	5	0.11	-0.74	-0.68	0	6	0.038	0.47	-0.6	0	7	0.199	0.78	0.71	0	8	-0.041	0.29
b2357	downstream	144	2472737	2472881	2472881	1	0	-0.422	-0.13	0.3	1	1	-0.566	0.12	0.17	1	2	-0.537	-0.17	-0.22	1	3	-0.577	-0.05	-0.23	1	4	-0.503	0.23	-0.21	2	5	-0.56	0.03	-0.2	1	6	-0.457	-0.33	-0.18	2	7	-0.568	-0.03	0.17	1	8	-0.404	-0.4
b2357	downstream	15	2472866	2472881	2472881	2	0	-0.456	-0.45	-0.58	2	1	-0.616	0.46	-0.92	2	2	-0.55	-0.48	0.59	2	3	-0.705	-0.54	0.99	3	4	-0.448	0.44	0.63	1	5	-0.754	0.52	0.94	3	6	-0.378	-0.35	0.67	1	7	-0.807	-0.45	-0.85	3	8	-0.321	-0.24
b2357	annotated	0	2472881	2472881	2472881	3	0	-0.543	-0.67	-0.66	3	1	-0.65	0.61	-1.25	3	2	-0.781	-0.75	0.75	3	3	-0.613	-0.63	1.27	2	4	-0.679	0.78	0.81	3	5	-0.694	0.67	1.28	2	6	-0.527	-0.76	0.9	3	7	-0.781	-0.56	-1.23	2	8	-0.405	-0.59
b2357
b2604	downstream	3	2742385	2742383	2742383	0	0	1.565	0.04	0.27	0	1	1.302	0.04	-0.01	1	2	1.48	0.15	-0.14	0	3	1.201	-0.06	0.25	1	4	1.544	-0.27	-0.11	0	5	1.138	0.09	0.43	1	6	1.576	0.43	-0.14	0	7	1.121	-0.17	-0.39	1	8	1.57	0.51
b2604	downstream	66	2742448	2742383	2742383	1	0	0.973	0.59	-1.31	2	1	1.303	-0.38	-1.09	0	2	0.698	0.42	1.58	2	3	1.355	0.25	1.06	0	4	0.646	-0.44	1.57	2	5	1.374	-0.04	0.98	0	6	0.638	0.55	1.55	3	7	1.368	-0.14	-1.03	0	8	0.654	0.76
b2604	annotated	0	2742382	2742383	2742383	2	0	1.194	0.07	1	1	1	0.915	-0.12	1.2	2	2	1.102	0.14	-1.12	1	3	0.909	0.17	-1.08	2	4	1.075	-0.22	-1.17	1	5	0.929	-0.19	-0.9	2	6	1.019	0.23	-1.15	1	7	0.961	0.19	0.9	2	8	0.968	0.14
b2604	downstream	177	2742559	2742383	2742383	3	0	0.691	-0.68	0.07	3	1	0.438	0.62	0.8	3	2	0.623	-0.64	-0.28	3	3	0.42	-0.67	-0.87	3	4	0.637	0.61	-0.29	3	5	0.395	0.66	-0.81	3	6	0.655	-0.63	-0.32	2	7	0.411	-0.64	0.89	3	8	0.638	-0.62
b2604	downstream	87	2742469	2742383	2742383	4	0	-0.393	0.65	-1.88	4	1	0.24	-0.7	-1.51	4	2	-0.623	0.66	1.66	4	3	0.318	0.6	1.38	4	4	-0.692	-0.52	1.64	4	5	0.38	-0.46	1.32	4	6	-0.689	0.51	1.66	4	7	0.392	0.34	-1.47	4	8	-0.648	0.65
b2351	annotated	0	2468213	2468214	2468214	0	0	1.004	1.17	0.38	0	1	0.94	-1.09	0.71	0	2	0.866	1.12	-0.52	0	3	0.955	1.08	-0.53	0	4	0.776	-1.24	-0.48	0	5	1.051	-1	-0.23	0	6	0.631	1.23	-0.58	0	7	1.164	1.01	0.25	0	8	0.511	1.22
b2351	downstream	99	2468312	2468214	2468214	1	0	0.363	-0.4	-0.62	1	1	0.289	0.78	-0.14	1	2	0.206	-0.71	0.54	1	3	0.259	-0.81	0.16	1	4	0.241	0.59	0.56	1	5	0.223	0.94	0.24	1	6	0.294	-0.57	0.56	1	7	0.147	-0.97	-0.11	1	8	0.385	-0.39
b2351	downstream	84	2468297	2468214	2468214	2	0	-0.106	-0.71	0.15	2	1	-0.167	0.87	0.97	2	2	-0.143	-0.88	-0.55	2	3	-0.198	-0.86	-0.93	2	4	-0.079	0.89	-0.56	2	5	-0.208	0.87	-0.84	2	6	-0.013	-0.98	-0.47	2	7	-0.219	-0.82	0.92	2	8	0.025	-1.06
b2351
b2351
b2350	annotated	0	2467854	2467855	NA	0	0	0.777	-0.25	0.1	0	1	0.631	0.7	0.13	0	2	0.742	-0.46	-0.11	0	3	0.55	-0.74	-0.03	0	4	0.814	0.27	-0.03	0	5	0.497	0.76	0.17	0	6	0.877	-0.19	-0.05	0	7	0.433	-0.73	0.01	0	8	0.952	-0.02
b2350	downstream	192	2468046	2467855	NA	1	0	0.384	-0.15	-0.93	1	1	0.499	0.25	-1.16	1	2	0.241	-0.11	1.15	1	3	0.481	-0.31	1.09	1	4	0.273	0.11	1.2	1	5	0.429	0.39	0.99	1	6	0.334	-0.06	1.24	1	7	0.393	-0.42	-0.98	1	8	0.396	0.11
b2350	downstream	129	2467983	2467855	NA	2	0	-0.549	1.13	0.23	2	1	-0.646	-1.1	0.31	3	2	-0.82	0.98	-0.13	2	3	-0.521	1.15	-0.41	3	4	-0.933	-0.83	-0.22	2	5	-0.394	-1.06	-0.39	3	6	-1.034	0.69	-0.22	3	7	-0.308	0.93	0.25	2	8	-1.079	0.6
b2350	downstream	36	2467890	2467855	NA	3	0	-0.851	-0.12	-0.68	3	1	-0.361	0.31	-0.27	2	2	-1.01	-0.36	0.65	3	3	-0.323	-0.36	0.27	2	4	-1.012	0.47	0.56	3	5	-0.311	0.43	0.26	2	6	-0.905	-0.51	0.69	2	7	-0.397	-0.53	-0.29	3	8	-0.776	-0.35
b2350	downstream	135	2467989	2467855	NA	4	0	-1.206	0.75	0.11	4	1	-1.173	-0.84	-0.06	4	2	-1.349	0.63	-0.01	4	3	-1.135	0.86	0.16	4	4	-1.352	-0.53	0.03	4	5	-1.133	-0.86	0.22	4	6	-1.348	0.41	0	4	7	-1.099	0.94	-0.28	4	8	-1.348	0.35
b2601	annotated	0	2741150	2741150	2741150	0	0	0.694	-1.08	-0.87	0	1	0.624	1.03	-1.54	0	2	0.555	-0.95	1.21	0	3	0.6	-1.11	1.48	0	4	0.629	0.94	1.2	0	5	0.509	1.14	1.33	0	6	0.751	-0.72	1.17	0	7	0.409	-1.17	-1.35	0	8	0.876	-0.56
b2601	upstream	-69	2741219	2741150	2741150	1	0	0.382	0.26	-0.82	2	1	0.262	-0.04	-0.37	1	2	0.108	0.1	0.76	2	3	0.304	0.04	0.18	1	4	0.124	-0.04	0.73	2	5	0.303	0	0.02	1	6	0.185	0.08	0.72	2	7	0.28	-0.1	-0.18	1	8	0.224	0.16
b2601	downstream	51	2741099	2741150	2741150	2	0	0.499	-0.51	0.38	1	1	-0.006	0.25	0.5	2	2	0.287	-0.36	-0.56	1	3	0.041	-0.23	-0.68	2	4	0.301	0.42	-0.59	1	5	0.048	0.11	-0.85	2	6	0.359	-0.4	-0.58	1	7	0.052	-0.03	0.74	2	8	0.367	-0.5
b2601	downstream	84	2741066	2741150	2741150	3	0	-0.329	-0.81	0.19	3	1	-0.592	0.64	0.89	3	2	-0.513	-0.77	-0.57	3	3	-0.557	-0.61	-1.05	3	4	-0.476	0.85	-0.62	3	5	-0.517	0.6	-1.17	3	6	-0.449	-0.96	-0.53	3	7	-0.513	-0.56	1.17	3	8	-0.422	-1.08
b2601
b2352	annotated	0	2469130	2469131	2469131	0	0	1.94	-1.61	0.1	0	1	1.579	1.87	0.38	0	2	1.869	-1.66	-0.11	0	3	1.451	-1.96	-0.3	0	4	1.987	1.48	-0.09	0	5	1.346	1.95	-0.27	0	6	2.134	-1.28	-0.03	0	7	1.178	-1.92	0.36	1	8	2.273	-1.08
b2352	downstream	75	2469205	2469131	2469131	1	0	1.033	1.05	-0.38	1	1	1.336	-0.72	-0.2	1	2	0.899	0.95	0.67	1	3	1.285	0.62	0.35	1	4	0.907	-1.04	0.69	1	5	1.22	-0.52	0.48	1	6	0.9	1.2	0.59	1	7	1.237	0.37	-0.5	0	8	0.874	1.39
b2352	downstream	24	2469154	2469131	2469131	2	0	0.679	-0.2	-2.33	2	1	1.291	0.7	-0.92	2	2	0.472	-0.47	2.11	3	3	1.255	-0.82	0.71	2	4	0.524	0.44	2.09	2	5	1.17	1.02	0.69	2	6	0.631	-0.3	2.11	2	7	1.059	-1.22	-0.78	2	8	0.756	0.11
b2352	downstream	72	2469202	2469131	2469131	3	0	0.626	0.73	-0.13	3	1	0.935	-0.45	0.12	3	2	0.539	0.51	0.14	2	3	0.921	0.43	0.05	3	4	0.513	-0.54	0.14	3	5	0.924	-0.33	0.19	3	6	0.445	0.59	0.2	3	7	0.977	0.22	-0.18	3	8	0.379	0.68
b2352	downstream	165	2469295	2469131	2469131	4	0	0.424	0.18	-0.4	4	1	0.547	0.41	0.15	4	2	0.312	-0.17	0.33	4	3	0.512	-0.46	-0.05	4	4	0.373	0.04	0.34	4	5	0.451	0.61	0.21	4	6	0.443	0.03	0.37	4	7	0.368	-0.65	-0.16	5	8	0.511	0.22
b2175	annotated	0	2269978	2269979	2269979	0	0	1.215	-0.74	-0.13	0	1	0.916	0.79	-0.24	0	2	1.014	-0.77	0.14	0	3	0.927	-0.81	0.19	0	4	1.052	0.73	0.1	0	5	0.865	0.79	0.15	0	6	1.151	-0.62	0.08	0	7	0.788	-0.83	-0.16	0	8	1.209	-0.54
b2175	downstream	105	2270083	2269979	2269979	1	0	0.778	-0.63	0.37	1	1	0.427	0.65	0.91	1	2	0.6	-0.66	-0.37	1	3	0.448	-0.64	-1.07	1	4	0.611	0.67	-0.46	1	5	0.452	0.58	-1.2	1	6	0.619	-0.64	-0.4	1	7	0.433	-0.56	1.17	1	8	0.636	-0.72
b2175	downstream	21	2269999	2269979	2269979	2	0	-0.252	-0.21	-1.14	3	1	0.004	0.37	-0.38	2	2	-0.425	-0.32	0.93	3	3	0.019	-0.47	0.28	2	4	-0.424	0.4	0.96	3	5	-0.004	0.52	0.19	3	6	-0.373	-0.42	0.99	3	7	-0.051	-0.54	-0.24	3	8	-0.314	-0.35
b2175	downstream	126	2270104	2269979	2269979	3	0	-0.136	-0.79	-0.15	2	1	-0.166	0.92	0.12	4	2	-0.274	-1	0.08	2	3	-0.188	-0.83	-0.2	4	4	-0.199	1.04	0.03	2	5	-0.223	0.85	-0.22	4	6	-0.078	-1.03	0.08	2	7	-0.324	-0.91	0.1	4	8	0.036	-0.96
b2175	downstream	33	2270011	2269979	2269979	4	0	-0.273	0.45	-0.81	4	1	-0.053	-0.34	-0.66	3	2	-0.537	0.37	0.78	4	3	0.014	0.28	0.55	3	4	-0.578	-0.32	0.73	4	5	0.063	-0.12	0.53	2	6	-0.609	0.28	0.77	4	7	0.069	-0.02	-0.58	2	8	-0.601	0.35
b2174	annotated	0	2268853	2268854	2268854	0	0	1.059	-0.14	-0.35	0	1	1.233	0.56	-0.05	0	2	0.925	-0.39	0.47	0	3	1.189	-0.73	0.17	0	4	0.954	0.27	0.47	0	5	1.135	0.78	0.3	0	6	1.012	-0.06	0.46	0	7	1.063	-0.86	-0.23	0	8	1.053	0.17
b2174	downstream	12	2268865	2268854	2268854	1	0	0.182	-0.53	-2.36	1	1	0.911	1.05	-1.24	1	2	0.049	-0.85	2.14	1	3	0.912	-1.22	0.98	1	4	0.038	0.84	2.06	1	5	0.903	1.51	0.82	1	6	0.121	-0.69	2.16	1	7	0.781	-1.77	-0.9	1	8	0.263	-0.35
b2174	downstream	27	2268880	2268854	2268854	2	0	-0.424	0.29	-1.64	3	1	-0.024	0.02	-0.79	3	2	-0.588	0.06	1.31	3	3	-0.018	-0.03	0.69	3	4	-0.609	-0.04	1.3	3	5	0.007	0.17	0.62	3	6	-0.606	0.02	1.37	4	7	-0.017	-0.34	-0.68	3	8	-0.533	0.25
b2174	downstream	24	2268877	2268854	2268854	3	0	-0.502	-0.16	-1.57	5	1	0.124	0.68	-0.29	2	2	-0.706	-0.64	1.13	5	3	0.189	-0.78	-0.02	2	4	-0.735	0.71	1.06	5	5	0.174	0.96	-0.11	2	6	-0.677	-0.77	1.22	5	7	0.1	-1.17	0	2	8	-0.569	-0.56
b2174	downstream	30	2268883	2268854	2268854	4	0	-0.441	0.54	-1.24	4	1	-0.212	-0.51	-0.6	4	2	-0.616	0.47	0.99	4	3	-0.227	0.47	0.67	4	4	-0.609	-0.43	1.05	4	5	-0.233	-0.36	0.68	4	6	-0.572	0.4	1.04	3	7	-0.237	0.31	-0.74	4	8	-0.535	0.52
b2177	upstream	-6	2272357	2272364	2272364	0	0	0.473	0.53	-0.36	0	1	0.81	-0.51	0.63	0	2	0.322	0.63	0.05	0	3	0.822	0.48	-0.56	0	4	0.287	-0.64	-0.02	0	5	0.847	-0.37	-0.41	0	6	0.218	0.53	-0.08	1	7	0.889	0.24	0.4	0	8	0.168	0.47
b2177	annotated	0	2272363	2272364	2272364	1	0	0.336	-0.22	-1.1	1	1	0.489	0.14	-0.88	1	2	0.176	-0.14	1.1	1	3	0.501	-0.21	0.65	1	4	0.21	0.2	1.08	1	5	0.444	0.19	0.47	1	6	0.316	-0.09	1.06	0	7	0.388	-0.26	-0.59	1	8	0.396	0.08
b2177	downstream	6	2272369	2272364	2272364	2	0	-0.147	0.44	-1.86	2	1	0.14	-0.23	-1.77	2	2	-0.432	0.35	1.91	3	3	0.232	0.06	1.47	2	4	-0.537	-0.33	1.96	3	5	0.279	0.14	1.3	2	6	-0.544	0.38	1.93	3	7	0.235	-0.34	-1.4	2	8	-0.465	0.57
b2177	downstream	171	2272534	2272364	2272364	3	0	-0.191	-0.56	0.08	3	1	-0.725	0.23	-1.07	3	2	-0.289	-0.29	0.22	2	3	-0.74	-0.13	1.04	4	4	-0.255	0.32	0.26	2	5	-0.729	0.06	0.89	3	6	-0.213	-0.36	0.3	2	7	-0.718	0.02	-0.9	3	8	-0.153	-0.42
b2177	downstream	135	2272498	2272364	2272364	4	0	-0.545	-0.31	0.34	4	1	-0.739	0.28	0.54	4	2	-0.706	-0.25	-0.55	4	3	-0.739	-0.21	-0.45	3	4	-0.644	0.3	-0.58	4	5	-0.743	0.11	-0.37	4	6	-0.557	-0.38	-0.5	4	7	-0.772	0.08	0.41	4	8	-0.473	-0.48
b2176	annotated	0	2270725	2270726	2270726	0	0	0.328	0.15	-0.2	0	1	0.391	-0.09	-0.28	0	2	0.156	0.13	0.22	0	3	0.394	0.09	0.25	0	4	0.2	-0.1	0.21	0	5	0.369	-0.17	0.22	0	6	0.228	0.12	0.24	0	7	0.365	0.11	-0.23	0	8	0.226	0.14
b2176	downstream	63	2270788	2270726	2270726	1	0	-0.478	1	0.47	1	1	-0.587	-1.25	0.43	2	2	-0.635	1.06	-0.51	1	3	-0.556	1.24	-0.36	1	4	-0.681	-1.05	-0.45	1	5	-0.433	-1.25	-0.31	1	6	-0.819	1	-0.54	2	7	-0.275	1.3	0.3	1	8	-0.964	0.89
b2176	downstream	78	2270803	2270726	2270726	2	0	-0.552	0.92	-0.85	2	1	-0.586	-0.92	-0.79	1	2	-0.705	0.91	0.86	2	3	-0.582	0.85	0.76	2	4	-0.721	-0.9	0.99	2	5	-0.549	-0.77	0.65	2	6	-0.748	0.94	0.89	1	7	-0.495	0.78	-0.66	2	8	-0.803	1
b2176	downstream	99	2270824	2270726	2270726	3	0	-1.05	0.2	-0.07	3	1	-1.314	-0.1	-0.33	3	2	-1.268	-0.06	-0.06	3	3	-1.227	0.14	0.19	3	4	-1.29	0.14	-0.08	3	5	-1.163	-0.15	0.1	3	6	-1.295	-0.24	0.02	3	7	-1.133	0.2	-0.16	3	8	-1.267	-0.3
b2176
b2171	annotated	0	2265449	2265450	2265450	0	0	0.505	-0.21	-0.08	0	1	0.323	0.19	-0.84	0	2	0.388	-0.17	0.37	0	3	0.24	-0.16	0.92	0	4	0.519	0.08	0.42	0	5	0.154	0.09	0.89	0	6	0.606	0.07	0.38	0	7	0.11	-0.1	-0.84	0	8	0.666	0.19
b2171	downstream	30	2265479	2265450	2265450	1	0	0.294	-1.06	-0.6	1	1	0.227	1.31	0.14	1	2	0.198	-1.31	0.26	1	3	0.188	-1.28	-0.33	1	4	0.279	1.37	0.28	1	5	0.147	1.26	-0.52	1	6	0.386	-1.4	0.43	1	7	0.075	-1.22	0.54	1	8	0.475	-1.35
b2171	downstream	120	2265569	2265450	2265450	2	0	-0.373	0.07	0.62	2	1	-0.877	-0.05	-0.63	2	2	-0.63	0.01	-0.13	3	3	-0.802	0.12	0.57	2	4	-0.582	0.03	-0.07	3	5	-0.803	-0.12	0.5	2	6	-0.537	-0.08	-0.04	3	7	-0.788	0.29	-0.48	2	8	-0.507	-0.17
b2171	upstream	-189	2265260	2265450	2265450	3	0	-0.585	-1.16	0.6	3	1	-0.96	0.83	0.7	4	2	-0.601	-0.96	-0.87	2	3	-1.046	-0.78	-0.68	4	4	-0.494	0.96	-0.83	2	5	-1.065	0.57	-0.67	4	6	-0.413	-1.03	-0.82	2	7	-1.115	-0.35	0.76	4	8	-0.356	-1.18
b2171	downstream	192	2265641	2265450	2265450	4	0	-0.703	-0.3	0.58	4	1	-0.884	0.22	0.65	3	2	-0.836	-0.38	-0.71	4	3	-0.836	-0.18	-0.69	3	4	-0.842	0.47	-0.72	4	5	-0.813	0.13	-0.66	3	6	-0.814	-0.62	-0.58	4	7	-0.799	0.01	0.7	3	8	-0.765	-0.76
b2170	annotated	0	2263862	2263863	2263863	0	0	0.143	0.36	0.98	0	1	-0.232	-0.64	-0.6	0	2	0.022	0.61	-0.58	0	3	-0.254	0.69	0.92	0	4	0.011	-0.64	-0.52	0	5	-0.241	-0.79	1.11	0	6	0.018	0.61	-0.55	0	7	-0.2	0.89	-1.03	0	8	0.034	0.52
b2170	downstream	153	2264015	2263863	2263863	1	0	-1.015	-0.14	0.01	1	1	-1.137	-0.25	-0.29	1	2	-1.084	-0.03	0.06	1	3	-1.143	0.31	0.3	1	4	-1.06	0.09	0.07	1	5	-1.126	-0.32	0.24	1	6	-1.031	-0.2	0.06	1	7	-1.099	0.35	-0.22	1	8	-1.036	-0.26
b2170	downstream	156	2264018	2263863	2263863	2	0	-1.19	0.14	0.04	2	1	-1.417	-0.26	-0.57	2	2	-1.329	0.04	0.12	2	3	-1.384	0.27	0.49	2	4	-1.308	0.07	0.22	2	5	-1.367	-0.27	0.48	2	6	-1.271	-0.2	0.28	2	7	-1.36	0.33	-0.51	2	8	-1.235	-0.25
b2170
b2170
b2173	annotated	0	2267828	2267829	2267829	0	0	0.07	0.37	0.57	0	1	-0.088	-0.53	0.73	0	2	-0.13	0.42	-0.64	0	3	-0.037	0.56	-0.68	0	4	-0.156	-0.35	-0.71	0	5	0.01	-0.58	-0.64	0	6	-0.218	0.26	-0.71	0	7	0.093	0.58	0.63	0	8	-0.269	0.09
b2173	downstream	189	2268017	2267829	2267829	1	0	-0.379	0.5	0.17	1	1	-0.686	-0.82	0.19	1	2	-0.705	0.64	-0.28	1	3	-0.571	0.91	-0.35	1	4	-0.764	-0.53	-0.36	1	5	-0.467	-0.93	-0.42	1	6	-0.874	0.39	-0.29	1	7	-0.333	0.94	0.38	1	8	-0.956	0.22
b2173	downstream	162	2267990	2267829	2267829	2	0	-1.347	-0.37	1.09	2	1	-1.359	0.19	0.47	2	2	-1.471	-0.5	-1.11	2	3	-1.351	-0.1	-0.23	2	4	-1.402	0.59	-1.12	2	5	-1.367	-0.04	-0.03	2	6	-1.322	-0.76	-1.06	2	7	-1.388	0.13	0.06	2	8	-1.24	-0.93
b2173	downstream	141	2267969	2267829	2267829	3	0	-1.496	-0.32	0.59	3	1	-1.59	0.25	0.85	3	2	-1.643	-0.58	-0.74	3	3	-1.607	-0.11	-0.89	3	4	-1.553	0.73	-0.8	3	5	-1.622	-0.02	-1.02	3	6	-1.461	-0.9	-0.67	3	7	-1.608	0.17	0.99	3	8	-1.424	-1.04
b2173
b2172	annotated	0	2266244	2266245	2266245	0	0	0.936	0.41	0.09	0	1	0.835	-0.4	0.31	0	2	0.816	0.55	-0.07	0	3	0.813	0.43	-0.12	0	4	0.8	-0.53	-0.06	0	5	0.833	-0.43	-0.03	0	6	0.781	0.58	-0.08	0	7	0.87	0.4	0.04	0	8	0.759	0.58
b2172	upstream	-9	2266235	2266245	2266245	1	0	0.349	0.46	-0.2	1	1	0.469	-0.25	0.31	1	2	0.136	0.36	-0.06	1	3	0.516	0.29	-0.26	1	4	0.092	-0.36	-0.11	1	5	0.591	-0.29	-0.2	1	6	0.056	0.3	-0.03	1	7	0.588	0.24	0.21	1	8	0.096	0.32
b2172	downstream	183	2266427	2266245	2266245	2	0	-0.429	-0.04	0.46	2	1	-0.715	-0.25	0.3	2	2	-0.592	0.14	-0.65	2	3	-0.707	0.31	-0.32	2	4	-0.566	-0.06	-0.67	2	5	-0.671	-0.39	-0.32	2	6	-0.572	-0.08	-0.65	2	7	-0.627	0.47	0.34	2	8	-0.592	-0.3
b2172	downstream	66	2266310	2266245	2266245	3	0	-0.664	-0.55	0.53	3	1	-1.031	0.42	0.61	3	2	-0.774	-0.61	-0.82	3	3	-1.06	-0.35	-0.51	3	4	-0.697	0.63	-0.78	3	5	-1.057	0.25	-0.38	3	6	-0.661	-0.75	-0.66	3	7	-1.028	-0.14	0.48	3	8	-0.617	-0.88
b2172	downstream	138	2266382	2266245	2266245	4	0	-1.635	-0.76	0.57	4	1	-1.646	0.67	-0.13	4	2	-1.712	-0.91	-0.37	4	3	-1.663	-0.67	0.13	4	4	-1.619	0.98	-0.35	4	5	-1.688	0.62	0.07	4	6	-1.49	-1.12	-0.25	4	7	-1.763	-0.53	0	4	8	-1.384	-1.17
b3987	annotated	0	4181244	4181245	4181245	0	0	-0.04	-0.39	0.51	0	1	-0.591	0.32	-0.42	0	2	-0.157	-0.43	-0.24	0	3	-0.595	-0.25	0.44	0	4	-0.089	0.45	-0.16	0	5	-0.608	0.17	0.38	0	6	-0.008	-0.49	-0.13	0	7	-0.637	-0.06	-0.31	1	8	0.075	-0.51
b3987	upstream	-33	4181211	4181245	4181245	1	0	-0.268	-0.15	0.2	1	1	-0.596	0.06	-0.34	1	2	-0.374	-0.16	-0.06	1	3	-0.638	0.02	0.41	1	4	-0.303	0.17	0.04	1	5	-0.63	-0.08	0.41	1	6	-0.277	-0.31	0.08	1	7	-0.589	0.17	-0.31	0	8	-0.252	-0.35
b3987
b3987
b3987
b2179	annotated	0	2275272	2275273	2275273	0	0	0.698	1.39	0.59	0	1	0.476	-1.63	-0.05	0	2	0.481	1.68	-0.37	0	3	0.563	1.66	0.19	0	4	0.355	-1.66	-0.42	0	5	0.653	-1.65	0.33	0	6	0.188	1.62	-0.53	0	7	0.821	1.54	-0.38	0	8	0.037	1.46
b2179	downstream	105	2275377	2275273	2275273	1	0	-0.614	1.94	0.26	2	1	-0.377	-1.72	0.1	1	2	-0.847	1.53	-0.04	2	3	-0.311	1.65	-0.01	1	4	-0.927	-1.53	-0.03	3	5	-0.223	-1.52	0.03	1	6	-1.033	1.51	-0.1	4	7	-0.119	1.43	-0.17	1	8	-1.111	1.5
b2179	downstream	177	2275449	2275273	2275273	2	0	-0.248	-0.42	0.35	1	1	-0.469	0.73	-0.08	2	2	-0.223	-0.69	-0.27	1	3	-0.613	-0.73	0.35	3	4	-0.084	0.58	-0.15	1	5	-0.729	0.61	0.56	4	6	0.058	-0.53	-0.16	1	7	-0.808	-0.49	-0.4	5	8	0.177	-0.46
b2179	downstream	99	2275371	2275273	2275273	3	0	-0.862	1.76	-0.54	3	1	-0.523	-1.46	-0.88	3	2	-1.099	1.57	0.65	4	3	-0.44	1.45	0.95	2	4	-1.179	-1.53	0.68	5	5	-0.356	-1.39	1.13	2	6	-1.246	1.48	0.65	5	7	-0.291	1.35	-1.19	2	8	-1.242	1.59
b2179	downstream	138	2275410	2275273	2275273	4	0	-0.881	0.05	0.47	4	1	-0.834	-0.09	1.12	5	2	-0.959	-0.03	-0.84	3	3	-0.806	0.2	-1.19	5	4	-0.92	0.12	-0.82	2	5	-0.789	-0.33	-1.2	5	6	-0.917	-0.35	-0.77	2	7	-0.73	0.41	1.19	4	8	-0.937	-0.54
b2178	annotated	0	2274178	2274179	2274179	0	0	0.459	-0.12	0.91	0	1	-0.306	-0.34	0.53	0	2	0.201	0.12	-0.76	0	3	-0.27	0.36	-0.65	0	4	0.235	-0.1	-0.7	0	5	-0.232	-0.45	-0.77	0	6	0.199	0.08	-0.74	0	7	-0.157	0.59	0.77	0	8	0.155	-0.1
b2178	downstream	78	2274256	2274179	2274179	1	0	-0.897	0.51	-0.79	1	1	-0.608	-0.46	-0.86	1	2	-1.084	0.31	0.85	1	3	-0.581	0.48	0.92	1	4	-1.096	-0.25	0.86	1	5	-0.547	-0.41	0.93	1	6	-1.095	0.22	0.93	2	7	-0.546	0.38	-1	1	8	-1.027	0.28
b2178	downstream	33	2274211	2274179	2274179	2	0	-1.094	0.43	0.07	2	1	-0.978	-0.64	-0.75	2	2	-1.168	0.42	0.18	2	3	-0.995	0.58	0.85	2	4	-1.145	-0.4	0.23	2	5	-1.013	-0.63	0.86	2	6	-1.063	0.38	0.21	1	7	-1.028	0.7	-0.96	3	8	-1.01	0.39
b2178	downstream	27	2274205	2274179	2274179	3	0	-1.56	0.79	-0.54	3	1	-1.115	-0.51	-0.68	3	2	-1.687	0.5	0.39	3	3	-1.097	0.48	0.68	3	4	-1.712	-0.41	0.37	3	5	-1.076	-0.44	0.65	3	6	-1.709	0.28	0.44	3	7	-1.028	0.4	-0.62	2	8	-1.711	0.31
b2178
b3454	annotated	0	3593437	3593437	3593437	0	0	0.929	0.13	-0.24	0	1	0.669	-0.05	-1.12	0	2	0.834	0.22	0.62	0	3	0.628	-0.04	1.33	0	4	0.822	-0.39	0.69	0	5	0.617	0.12	1.43	0	6	0.8	0.55	0.61	0	7	0.604	-0.14	-1.35	0	8	0.846	0.68
b3454	downstream	12	3593425	3593437	3593437	1	0	0.411	-0.1	-0.38	1	1	0.196	0.07	0.34	1	2	0.242	-0.01	-0.02	1	3	0.208	-0.02	-0.51	1	4	0.222	0.06	-0.03	1	5	0.288	-0.03	-0.7	1	6	0.17	-0.15	-0.02	1	7	0.339	0.02	0.71	1	8	0.136	-0.21
b3454	downstream	15	3593422	3593437	3593437	2	0	-0.164	0.02	-0.67	2	1	-0.255	-0.03	0.08	2	2	-0.437	-0.12	0.31	2	3	-0.181	0.11	-0.34	2	4	-0.464	0.22	0.22	3	5	-0.152	-0.04	-0.53	2	6	-0.486	-0.27	0.34	5	7	-0.128	-0.03	0.38	2	8	-0.466	-0.35
b3454	downstream	186	3593251	3593437	3593437	3	0	-0.288	-0.46	1.09	3	1	-0.6	0.31	0.58	4	2	-0.487	-0.42	-0.88	3	3	-0.572	-0.28	-0.66	4	4	-0.418	0.48	-0.94	2	5	-0.621	0.15	-0.75	4	6	-0.351	-0.5	-0.91	2	7	-0.653	-0.11	0.69	4	8	-0.328	-0.64
b3454	upstream	-12	3593449	3593437	3593437	4	0	-0.495	-0.75	-0.33	5	1	-0.373	0.85	-0.51	3	2	-0.601	-0.83	0.43	4	3	-0.418	-0.88	0.51	3	4	-0.51	0.82	0.4	4	5	-0.469	0.93	0.53	3	6	-0.401	-0.79	0.45	3	7	-0.551	-0.96	-0.5	3	8	-0.296	-0.62
b2997	annotated	0	3146261	3146261	3146261	0	0	0.828	-0.31	0.72	0	1	0.266	0.12	0.48	0	2	0.627	-0.22	-0.8	0	3	0.233	-0.01	-0.39	0	4	0.685	0.2	-0.82	0	5	0.215	-0.1	-0.34	0	6	0.718	-0.18	-0.83	0	7	0.229	0.12	0.35	0	8	0.704	-0.26
b2997	downstream	54	3146207	3146261	3146261	1	0	0.124	0.45	0.25	1	1	-0.074	-0.28	0.01	1	2	-0.072	0.48	-0.2	1	3	-0.007	0.3	-0.02	1	4	-0.097	-0.43	-0.19	2	5	0.033	-0.34	0.05	1	6	-0.11	0.32	-0.17	2	7	0.062	0.42	0.06	1	8	-0.092	0.24
b2997	downstream	114	3146147	3146261	3146261	2	0	0.003	-0.39	0.62	2	1	-0.415	0.01	0.5	3	2	-0.108	-0.22	-0.6	2	3	-0.435	0.05	-0.53	3	4	-0.049	0.24	-0.59	1	5	-0.392	-0.13	-0.58	3	6	-0.057	-0.3	-0.58	1	7	-0.336	0.21	0.61	3	8	-0.103	-0.45
b2997	downstream	84	3146177	3146261	3146261	3	0	-0.116	0.42	0.89	3	1	-0.22	-0.52	0.72	2	2	-0.23	0.33	-0.9	3	3	-0.208	0.56	-0.65	2	4	-0.239	-0.23	-0.98	3	5	-0.168	-0.61	-0.57	2	6	-0.304	0.1	-0.92	3	7	-0.067	0.6	0.56	2	8	-0.389	-0.03
b2997
b2996	annotated	0	3145140	3145140	3145140	0	0	1.451	0.12	-1.03	0	1	1.584	0.09	-1.08	0	2	1.183	0.18	1.14	0	3	1.616	-0.18	1.17	0	4	1.167	-0.24	1.16	0	5	1.59	0.35	1.31	0	6	1.19	0.36	1.11	0	7	1.537	-0.5	-1.3	0	8	1.267	0.55
b2996	downstream	120	3145020	3145140	3145140	1	0	-0.699	0.2	0.05	1	1	-0.974	-0.5	-1.31	1	2	-0.837	0.4	0.33	1	3	-0.969	0.48	1.38	1	4	-0.808	-0.4	0.4	1	5	-0.983	-0.56	1.28	2	6	-0.77	0.42	0.4	1	7	-0.966	0.65	-1.34	2	8	-0.738	0.4
b2996	downstream	135	3145005	3145140	3145140	2	0	-0.914	0.32	0.43	3	1	-1.146	-0.63	0.32	3	2	-1.127	0.4	-0.51	3	3	-1.04	0.68	-0.35	3	4	-1.197	-0.27	-0.59	3	5	-0.95	-0.73	-0.39	1	6	-1.272	0.07	-0.55	3	7	-0.85	0.78	0.34	1	8	-1.293	-0.13
b2996	downstream	117	3145023	3145140	3145140	3	0	-0.854	-0.09	0.18	2	1	-1.025	-0.41	-0.8	2	2	-1.038	0.18	-0.08	2	3	-0.987	0.48	0.82	2	4	-1.049	-0.02	-0.11	2	5	-0.988	-0.55	0.8	3	6	-0.961	-0.1	-0.11	2	7	-0.985	0.57	-0.92	3	8	-0.874	-0.17
b2996	downstream	42	3145098	3145140	3145140	4	0	-1.68	-0.1	0	4	1	-1.305	-0.08	-0.26	4	2	-1.76	-0.16	0.03	4	3	-1.287	0.08	0.25	4	4	-1.702	0.27	-0.05	4	5	-1.301	-0.11	0.27	4	6	-1.635	-0.41	0.04	4	7	-1.278	0.13	-0.27	4	8	-1.583	-0.47
b2995	annotated	0	3144164	3144164	3144164	0	0	1.086	-0.83	0.08	0	1	0.489	0.55	0.15	0	2	0.872	-0.51	-0.15	0	3	0.47	-0.5	-0.29	0	4	0.907	0.53	-0.15	0	5	0.457	0.4	-0.47	0	6	0.928	-0.47	-0.2	0	7	0.462	-0.36	0.4	0	8	0.938	-0.5
b2995	downstream	51	3144113	3144164	3144164	1	0	-0.079	0.05	-1.11	1	1	0.071	-0.21	-1.39	1	2	-0.27	0.08	1.26	1	3	0.068	0.16	1.27	1	4	-0.229	-0.05	1.33	1	5	0.025	-0.13	1.06	1	6	-0.159	0.17	1.22	1	7	-0.025	0.13	-1.17	2	8	-0.095	0.34
b2995	downstream	81	3144083	3144164	3144164	2	0	-0.706	1.36	-0.53	2	1	-0.349	-1.35	-0.27	2	2	-0.951	1.22	0.44	2	3	-0.236	1.27	0.22	2	4	-1.06	-1.12	0.4	2	5	-0.096	-1.21	0.19	2	6	-1.196	1.03	0.4	2	7	0.014	1.07	-0.22	1	8	-1.284	1.01
b2995	downstream	93	3144071	3144164	3144164	3	0	-1.039	1.09	-1.09	3	1	-0.75	-0.98	-1.52	3	2	-1.266	0.96	1.21	3	3	-0.671	0.9	1.55	3	4	-1.362	-0.95	1.32	3	5	-0.583	-0.79	1.51	3	6	-1.418	0.96	1.3	3	7	-0.536	0.77	-1.54	3	8	-1.413	1.03
b2995	downstream	105	3144059	3144164	3144164	4	0	-1.487	0.78	-0.59	4	1	-1.347	-1.12	-1.08	4	2	-1.714	0.98	0.61	4	3	-1.286	1.14	1.06	4	4	-1.727	-0.86	0.7	4	5	-1.199	-1.12	0.93	4	6	-1.764	0.73	0.72	4	7	-1.148	1.1	-1	4	8	-1.791	0.66
b2994	annotated	0	3142989	3142989	3142989	0	0	1.908	0.01	0.34	0	1	1.687	-0.01	0.24	0	2	1.681	0.2	-0.13	0	3	1.724	-0.05	-0.2	0	4	1.647	-0.28	-0.18	0	5	1.73	0.06	-0.08	0	6	1.628	0.34	-0.24	0	7	1.728	-0.14	0.07	0	8	1.609	0.38
b2994	downstream	132	3142857	3142989	3142989	1	0	0.324	-0.66	0.7	1	1	-0.297	0.4	0.23	1	2	0.269	-0.44	-0.81	1	3	-0.359	-0.32	-0.03	1	4	0.343	0.38	-0.75	1	5	-0.38	0.18	0.06	1	6	0.356	-0.33	-0.74	1	7	-0.357	0	0.06	1	8	0.348	-0.45
b2994	downstream	120	3142869	3142989	3142989	2	0	0.161	-0.42	0.96	2	1	-0.456	0.32	-0.34	2	2	0.138	-0.29	-0.59	2	3	-0.523	-0.28	0.44	2	4	0.207	0.23	-0.49	2	5	-0.498	0.13	0.47	2	6	0.207	-0.27	-0.52	2	7	-0.484	0.06	-0.28	2	8	0.195	-0.38
b2994	downstream	162	3142827	3142989	3142989	3	0	-0.219	-0.45	0.41	3	1	-0.538	0.27	0.41	3	2	-0.337	-0.4	-0.56	3	3	-0.552	-0.22	-0.49	3	4	-0.279	0.47	-0.49	3	5	-0.568	0.17	-0.58	3	6	-0.239	-0.59	-0.48	3	7	-0.535	-0.04	0.62	3	8	-0.249	-0.68
b2994	downstream	168	3142821	3142989	3142989	4	0	-0.482	0.3	0.31	4	1	-0.766	-0.43	0.17	4	2	-0.717	0.36	-0.33	4	3	-0.709	0.47	-0.15	4	4	-0.761	-0.24	-0.34	4	5	-0.638	-0.48	-0.05	4	6	-0.79	0.11	-0.26	4	7	-0.582	0.49	0.01	4	8	-0.803	-0.07
b2993	annotated	0	3141286	3141286	3141286	0	0	0.492	1.22	0.19	0	1	0.427	-1.24	0.69	0	2	0.212	1.3	-0.24	0	3	0.544	1.23	-0.63	0	4	0.089	-1.21	-0.3	0	5	0.661	-1.17	-0.54	0	6	-0.024	1.08	-0.38	0	7	0.763	1.14	0.45	0	8	-0.106	0.93
b2993	downstream	33	3141253	3141286	3141286	1	0	-0.626	0.92	0.32	2	1	-0.428	-0.72	0.45	1	2	-0.838	0.68	-0.42	2	3	-0.372	0.76	-0.41	1	4	-0.869	-0.63	-0.54	2	5	-0.334	-0.7	-0.31	1	6	-0.907	0.57	-0.55	2	7	-0.276	0.6	0.25	1	8	-0.926	0.47
b2993	downstream	153	3141133	3141286	3141286	2	0	-0.307	-0.89	0.29	1	1	-0.977	0.66	-0.69	4	2	-0.364	-0.72	-0.2	1	3	-1.013	-0.54	0.6	4	4	-0.299	0.74	-0.18	1	5	-1.011	0.44	0.52	4	6	-0.215	-0.78	-0.12	1	7	-1.062	-0.3	-0.43	4	8	-0.132	-0.85
b2993	downstream	171	3141115	3141286	3141286	3	0	-0.884	-0.13	0.09	3	1	-0.848	0.24	0.28	2	2	-1.092	-0.37	-0.19	3	3	-0.838	-0.19	-0.32	3	4	-1.012	0.39	-0.15	3	5	-0.858	0.17	-0.35	3	6	-0.918	-0.45	-0.07	3	7	-0.885	-0.11	0.43	3	8	-0.844	-0.48
b2993	downstream	57	3141229	3141286	3141286	4	0	-1.041	0.55	0.34	4	1	-0.912	-0.8	0.79	3	2	-1.254	0.57	-0.72	5	3	-0.807	0.93	-0.85	2	4	-1.349	-0.4	-0.83	5	5	-0.682	-1.01	-0.84	2	6	-1.426	0.18	-0.75	5	7	-0.578	1	0.75	2	8	-1.462	-0.05
b2992	annotated	0	3140799	3140799	3140799	0	0	0.657	-0.76	0.55	0	1	0.238	0.56	-0.44	0	2	0.535	-0.65	-0.2	0	3	0.216	-0.56	0.46	0	4	0.604	0.57	-0.16	0	5	0.178	0.49	0.39	0	6	0.663	-0.47	-0.15	0	7	0.128	-0.47	-0.36	0	8	0.722	-0.46
b2992	upstream	-75	3140874	3140799	3140799	1	0	-0.096	-0.32	-0.31	2	1	-0.209	0.53	-0.81	1	2	-0.23	-0.5	0.36	1	3	-0.215	-0.57	0.82	1	4	-0.168	0.44	0.47	1	5	-0.24	0.56	0.89	2	6	-0.089	-0.5	0.48	1	7	-0.286	-0.47	-0.76	2	8	-0.028	-0.44
b2992	upstream	-63	3140862	3140799	3140799	2	0	-0.315	-0.09	-1.04	3	1	-0.275	0.02	-1.59	2	2	-0.574	-0.04	1.13	3	3	-0.235	-0.08	1.54	2	4	-0.553	0.06	1.14	3	5	-0.22	0.13	1.45	1	6	-0.512	-0.02	1.17	3	7	-0.241	-0.14	-1.48	1	8	-0.448	0.09
b2992	downstream	81	3140718	3140799	3140799	3	0	-0.08	0.14	0.13	1	1	-0.55	-0.26	-0.47	3	2	-0.275	0.35	0.17	2	3	-0.527	0.29	0.48	3	4	-0.268	-0.34	0.15	2	5	-0.497	-0.29	0.47	3	6	-0.294	0.31	0.14	2	7	-0.46	0.35	-0.43	3	8	-0.351	0.28
b2992	downstream	117	3140682	3140799	3140799	4	0	-0.773	1.08	0.19	5	1	-0.79	-1.06	0.2	5	2	-0.893	0.98	-0.3	4	3	-0.771	1.13	-0.08	5	4	-0.907	-0.93	-0.29	4	5	-0.713	-1.17	-0.01	6	6	-0.937	0.81	-0.25	4	7	-0.662	1.23	-0.05	5	8	-0.976	0.74
b2991	annotated	0	3140318	3140318	3140318	0	0	0.436	0.62	1.08	0	1	-0.107	-1.06	0.01	0	2	0.244	1.05	-0.77	0	3	-0.078	1.1	0.16	0	4	0.228	-1.08	-0.72	0	5	-0.018	-1.16	0.39	0	6	0.126	1.05	-0.84	1	7	0.077	1.24	-0.38	0	8	0.031	0.85
b2991	upstream	-54	3140372	3140318	3140318	1	0	0.187	0.3	1.01	1	1	-0.189	-0.63	0.12	1	2	0.155	0.58	-0.85	1	3	-0.251	0.67	0.13	1	4	0.164	-0.6	-0.82	1	5	-0.24	-0.79	0.25	1	6	0.133	0.52	-0.84	0	7	-0.145	0.91	-0.15	1	8	0.077	0.37
b2991	downstream	165	3140153	3140318	3140318	2	0	-0.776	0.2	0.42	2	1	-0.759	-0.3	-0.07	2	2	-0.839	0.12	-0.28	2	3	-0.774	0.31	0.11	2	4	-0.8	-0.11	-0.27	2	5	-0.766	-0.36	0.25	2	6	-0.813	0.06	-0.21	2	7	-0.736	0.36	-0.21	2	8	-0.783	0.06
b2991	upstream	-9	3140327	3140318	3140318	3	0	-0.824	-0.01	1.1	3	1	-1.192	-0.19	0.16	3	2	-0.844	0.09	-1.02	3	3	-1.227	0.26	0	4	4	-0.838	-0.13	-0.94	3	5	-1.177	-0.32	0.14	3	6	-0.879	0.01	-0.93	3	7	-1.092	0.42	-0.01	3	8	-0.904	-0.19
b2991	downstream	84	3140234	3140318	3140318	4	0	-1.183	-0.65	0.3	5	1	-1.293	0.51	0.61	5	2	-1.429	-0.83	-0.67	5	3	-1.208	-0.43	-0.75	3	4	-1.417	0.99	-0.72	5	5	-1.186	0.4	-0.82	4	6	-1.368	-1.19	-0.58	5	7	-1.188	-0.33	0.8	4	8	-1.296	-1.34
b2990	annotated	0	3139964	3139964	3139964	0	0	0.851	0.46	-0.05	0	1	0.569	-0.24	0.02	0	2	0.645	0.3	0.24	0	3	0.633	0.2	-0.21	0	4	0.618	-0.34	0.26	0	5	0.641	-0.19	-0.32	0	6	0.62	0.42	0.2	0	7	0.643	0.13	0.27	0	8	0.609	0.49
b2990	downstream	168	3139796	3139964	3139964	1	0	-0.004	-0.11	1.04	1	1	-0.661	-0.32	0.71	2	2	-0.125	0.26	-1.2	1	3	-0.641	0.46	-0.57	2	4	-0.163	-0.22	-1.21	1	5	-0.552	-0.61	-0.49	1	6	-0.226	0.06	-1.19	1	7	-0.454	0.78	0.59	1	8	-0.285	-0.19
b2990	downstream	90	3139874	3139964	3139964	2	0	-0.64	0.06	-0.4	2	1	-0.635	0.11	-0.81	1	2	-0.791	-0.24	0.55	2	3	-0.629	-0.13	0.87	1	4	-0.767	0.22	0.64	2	5	-0.646	0.12	0.88	2	6	-0.655	-0.19	0.64	2	7	-0.728	0.02	-0.86	2	8	-0.54	-0.07
b2990	downstream	24	3139940	3139964	3139964	3	0	-1.887	0.08	0.46	4	1	-1.563	-0.23	0.48	3	2	-1.868	0.03	-0.62	4	3	-1.596	0.32	-0.5	3	4	-1.824	0.13	-0.65	4	5	-1.56	-0.4	-0.43	3	6	-1.798	-0.34	-0.48	4	7	-1.525	0.52	0.45	3	8	-1.782	-0.45
b2990	downstream	144	3139820	3139964	3139964	4	0	-1.446	-0.34	0.61	3	1	-1.672	0.2	0.24	4	2	-1.574	-0.39	-0.73	3	3	-1.65	-0.11	-0.32	4	4	-1.534	0.48	-0.69	3	5	-1.642	0.04	-0.33	4	6	-1.488	-0.68	-0.64	3	7	-1.638	0.03	0.39	4	8	-1.443	-0.78
b1897	annotated	0	1982387	1982387	1982387	0	0	0.619	-1.75	-0.52	0	1	0.326	1.5	0.49	0	2	0.537	-1.62	0.06	0	3	0.271	-1.46	-0.63	0	4	0.616	1.61	0.1	0	5	0.256	1.51	-0.83	0	6	0.695	-1.61	0.22	0	7	0.185	-1.46	0.88	0	8	0.772	-1.57
b1897	downstream	189	1982198	1982387	1982387	1	0	-0.097	0.42	0.55	1	1	-0.347	-0.81	0.3	2	2	-0.268	0.82	-0.61	1	3	-0.27	0.86	-0.31	2	4	-0.331	-0.73	-0.68	1	5	-0.158	-0.87	-0.27	1	6	-0.446	0.58	-0.74	1	7	-0.063	0.81	0.28	1	8	-0.541	0.38
b1897	downstream	192	1982195	1982387	1982387	2	0	-0.215	0.41	0.02	2	1	-0.278	-0.41	-0.87	1	2	-0.41	0.42	0.35	2	3	-0.21	0.43	0.83	1	4	-0.464	-0.37	0.28	2	5	-0.166	-0.37	0.81	2	6	-0.505	0.35	0.33	3	7	-0.123	0.35	-0.85	2	8	-0.487	0.29
b1897	downstream	171	1982216	1982387	1982387	3	0	-0.541	-0.07	0.08	5	1	-0.528	-0.11	0.08	3	2	-0.588	-0.04	-0.14	3	3	-0.58	0.13	-0.05	4	4	-0.549	0.07	-0.1	3	5	-0.587	-0.17	-0.02	4	6	-0.499	-0.1	-0.13	2	7	-0.591	0.25	-0.01	4	8	-0.449	-0.11
b1897	downstream	165	1982222	1982387	1982387	4	0	-0.495	-0.08	0.09	4	1	-0.56	0.05	0.21	4	2	-0.65	-0.14	-0.16	4	3	-0.508	0.08	-0.29	3	4	-0.65	0.25	-0.22	5	5	-0.452	-0.09	-0.32	3	6	-0.682	-0.36	-0.14	5	7	-0.382	0.1	0.3	3	8	-0.679	-0.46
b1896	annotated	0	1981612	1981612	1981612	0	0	1.112	-0.37	-1.72	0	1	1.172	0.18	-0.75	0	2	0.817	-0.04	1.63	0	3	1.247	-0.26	0.44	0	4	0.76	0.16	1.54	2	5	1.285	0.44	0.25	0	6	0.779	-0.08	1.48	2	7	1.253	-0.63	-0.43	0	8	0.831	0.1
b1896	upstream	-6	1981618	1981612	1981612	1	0	0.786	-0.71	-1.61	1	1	1.016	0.78	-0.41	1	2	0.714	-0.73	1.3	1	3	0.942	-0.9	0.17	1	4	0.786	0.74	1.31	1	5	0.873	1.01	-0.01	1	6	0.874	-0.7	1.37	1	7	0.807	-1.12	0.01	1	8	0.921	-0.47
b1896	downstream	165	1981447	1981612	1981612	2	0	0.736	-1.75	-0.51	2	1	0.309	2.01	-0.08	3	2	0.688	-1.9	0.19	2	3	0.184	-2.04	0.13	3	4	0.833	1.75	0.25	0	5	0.082	2.07	0.15	3	6	0.995	-1.63	0.39	0	7	-0.072	-1.98	-0.02	3	8	1.155	-1.48
b1896	upstream	-9	1981621	1981612	1981612	3	0	0.343	-1.27	-1.73	3	1	0.88	1.46	-0.41	2	2	0.206	-1.37	1.34	3	3	0.832	-1.5	0.26	2	4	0.278	1.38	1.33	3	5	0.715	1.59	0.21	2	6	0.456	-1.36	1.44	3	7	0.537	-1.72	-0.19	2	8	0.648	-1.11
b1896
b1895	annotated	0	1979752	1979753	1979753	0	0	1.534	-0.11	-0.07	0	1	1.143	-0.04	0.7	0	2	1.33	0.12	-0.16	0	3	1.146	0.03	-0.77	0	4	1.337	-0.16	-0.13	0	5	1.153	-0.11	-0.88	0	6	1.305	0.22	-0.17	0	7	1.147	0.1	0.78	0	8	1.265	0.19
b1895	downstream	132	1979884	1979753	1979753	1	0	0.145	0.03	0.8	1	1	-0.144	-0.18	0.66	1	2	0.024	0.04	-0.8	1	3	-0.156	0.21	-0.46	1	4	0.063	-0.1	-0.76	1	5	-0.171	-0.29	-0.32	1	6	0.054	0.12	-0.78	2	7	-0.134	0.37	0.31	1	8	0.025	0.04
b1895	downstream	180	1979932	1979753	1979753	2	0	-0.139	-0.78	0.97	2	1	-0.629	0.77	0.45	3	2	-0.132	-0.82	-0.94	2	3	-0.756	-0.72	-0.36	3	4	-0.014	0.73	-0.99	2	5	-0.84	0.51	-0.45	4	6	0.062	-0.66	-0.97	1	7	-0.858	-0.34	0.48	3	8	0.049	-0.73
b1895	downstream	156	1979908	1979753	1979753	3	0	-0.415	-0.85	0.26	3	1	-0.559	0.62	0.56	2	2	-0.461	-0.82	-0.45	3	3	-0.637	-0.56	-0.62	2	4	-0.349	0.86	-0.52	3	5	-0.711	0.48	-0.74	2	6	-0.247	-0.89	-0.51	3	7	-0.765	-0.45	0.66	2	8	-0.2	-0.92
b1895	downstream	177	1979929	1979753	1979753	4	0	-0.667	-0.99	0.96	4	1	-0.866	0.75	0.71	4	2	-0.783	-0.96	-1.11	4	3	-0.857	-0.65	-0.71	4	4	-0.744	1.09	-1.2	4	5	-0.822	0.49	-0.76	3	6	-0.655	-1.21	-1.04	4	7	-0.887	-0.33	0.69	4	8	-0.561	-1.39
b1894	downstream	174	1979041	1979215	1979215	0	0	0.021	-0.58	-0.29	0	1	-0.346	0.52	-0.27	1	2	-0.202	-0.67	0.18	1	3	-0.313	-0.44	0.19	1	4	-0.167	0.77	0.15	1	5	-0.303	0.45	0.13	1	6	-0.129	-0.83	0.26	1	7	-0.3	-0.48	-0.17	1	8	-0.052	-0.89
b1894	downstream	180	1979035	1979215	1979215	1	0	-0.003	-0.61	-0.41	1	1	-0.438	0.5	-0.21	2	2	-0.115	-0.56	0.21	0	3	-0.467	-0.39	0.14	2	4	-0.048	0.6	0.21	0	5	-0.47	0.31	-0.08	2	6	-0.006	-0.58	0.19	0	7	-0.494	-0.14	0.1	2	8	0.001	-0.61
b1894	annotated	0	1979215	1979215	1979215	2	0	-0.157	1.88	0.47	2	1	-0.021	-1.76	0.53	0	2	-0.418	1.75	-0.31	2	3	0.1	1.82	-0.41	0	4	-0.496	-1.67	-0.38	3	5	0.213	-1.62	-0.19	0	6	-0.622	1.52	-0.46	3	7	0.318	1.54	0.11	0	8	-0.698	1.37
b1894	downstream	51	1979164	1979215	1979215	3	0	-0.453	0.26	1.52	3	1	-0.691	-0.38	0.86	3	2	-0.487	0.23	-1.23	3	3	-0.779	0.48	-0.57	3	4	-0.392	-0.24	-1.24	2	5	-0.869	-0.72	-0.53	3	6	-0.344	0.22	-1.29	2	7	-0.837	0.88	0.53	3	8	-0.371	0.08
b1894	downstream	48	1979167	1979215	1979215	4	0	-1.24	-0.06	1.25	4	1	-1.315	0.03	0.35	4	2	-1.326	-0.1	-1.02	4	3	-1.332	0.09	-0.21	4	4	-1.273	0.23	-1.02	4	5	-1.327	-0.2	-0.12	4	6	-1.199	-0.46	-0.9	4	7	-1.312	0.32	0.2	4	8	-1.149	-0.63
b1893	annotated	0	1979021	1979021	1978895	0	0	-0.184	-0.18	1.27	0	1	-0.579	-0.13	0.89	0	2	-0.382	-0.07	-1.36	0	3	-0.52	0.25	-0.84	0	4	-0.366	0.21	-1.44	0	5	-0.506	-0.41	-0.79	0	6	-0.305	-0.37	-1.38	0	7	-0.466	0.48	0.75	0	8	-0.309	-0.61
b1893	downstream	126	1978895	1979021	1978895	1	0	-0.923	-0.97	1.08	1	1	-1.694	0.53	-0.05	1	2	-0.962	-0.8	-1	1	3	-1.748	-0.46	0.17	1	4	-0.852	0.79	-0.89	1	5	-1.771	0.34	0.22	1	6	-0.815	-0.83	-0.88	1	7	-1.763	-0.11	-0.07	1	8	-0.799	-1.03
b1893
b1893
b1893
b1892	annotated	0	1978197	1978197	1978197	0	0	0.932	0.95	-0.61	0	1	0.901	-0.91	-1.01	0	2	0.727	1.2	0.85	0	3	0.969	0.78	0.97	0	4	0.65	-1.18	0.81	0	5	1.018	-0.66	1.01	0	6	0.597	1.29	0.67	0	7	1.056	0.59	-1.09	0	8	0.572	1.33
b1892	upstream	-9	1978206	1978197	1978197	1	0	0.364	0.05	-1.15	1	1	0.674	0.18	-0.94	1	2	0.238	-0.07	1.25	1	3	0.644	-0.23	0.92	1	4	0.247	0.05	1.24	1	5	0.622	0.42	0.9	1	6	0.321	-0.02	1.27	1	7	0.544	-0.6	-0.99	2	8	0.389	0.18
b1892	downstream	42	1978155	1978197	1978197	2	0	0.33	0.37	-0.76	2	1	0.315	-0.21	0.34	2	2	0.008	0.15	0.4	2	3	0.442	0.18	-0.5	2	4	-0.106	-0.12	0.3	2	5	0.561	-0.05	-0.64	2	6	-0.224	0.08	0.37	3	7	0.633	-0.06	0.49	1	8	-0.25	0.07
b1892	downstream	123	1978074	1978197	1978197	3	0	-0.111	0.01	0.51	3	1	-0.219	-0.09	0.09	3	2	-0.21	-0.08	-0.47	3	3	-0.207	0.1	0.06	3	4	-0.169	0.06	-0.47	3	5	-0.189	-0.14	0.22	3	6	-0.172	-0.09	-0.41	2	7	-0.152	0.2	-0.12	3	8	-0.181	-0.13
b1892	downstream	96	1978101	1978197	1978197	4	0	-0.119	0.4	0.69	4	1	-0.532	-0.75	0.63	5	2	-0.335	0.56	-0.79	4	3	-0.444	0.83	-0.68	5	4	-0.371	-0.5	-0.8	4	5	-0.355	-1.01	-0.79	5	6	-0.427	0.35	-0.79	4	7	-0.27	1.08	0.76	4	8	-0.481	0.14
b1891	annotated	0	1977844	1977844	1977844	0	0	1.379	-0.66	0.3	0	1	0.897	0.49	0.22	0	2	1.198	-0.58	-0.09	0	3	0.847	-0.55	-0.25	0	4	1.254	0.55	-0.11	0	5	0.788	0.51	-0.44	0	6	1.309	-0.35	-0.14	0	7	0.734	-0.55	0.3	0	8	1.33	-0.3
b1891	downstream	192	1977652	1977844	1977844	1	0	0.285	0.66	0.64	1	1	-0.017	-0.84	0.46	1	2	0.03	0.7	-0.54	1	3	0.06	0.86	-0.51	1	4	-0.031	-0.66	-0.62	1	5	0.134	-0.9	-0.67	1	6	-0.14	0.65	-0.64	1	7	0.256	0.94	0.58	1	8	-0.244	0.51
b1891	downstream	165	1977679	1977844	1977844	2	0	-0.318	-0.51	0.18	2	1	-0.545	0.49	-0.35	2	2	-0.536	-0.53	-0.12	2	3	-0.47	-0.42	0.23	2	4	-0.558	0.65	-0.14	2	5	-0.412	0.38	0.13	2	6	-0.503	-0.85	-0.02	2	7	-0.393	-0.32	-0.01	2	8	-0.445	-0.92
b1891	downstream	48	1977796	1977844	1977844	3	0	-0.492	-0.52	-0.25	3	1	-1.011	0.33	-0.55	5	2	-0.631	-0.46	0.1	3	3	-0.984	-0.27	0.5	5	4	-0.612	0.52	0.17	3	5	-0.957	0.17	0.4	5	6	-0.586	-0.59	0.2	3	7	-0.941	-0.09	-0.34	5	8	-0.56	-0.68
b1891	downstream	75	1977769	1977844	1977844	4	0	-0.877	0.26	-0.03	6	1	-0.818	-0.3	0.24	3	2	-1.045	0.24	-0.29	6	3	-0.74	0.33	-0.35	3	4	-1.103	-0.12	-0.33	6	5	-0.613	-0.31	-0.39	3	6	-1.194	-0.11	-0.27	6	7	-0.523	0.34	0.44	3	8	-1.23	-0.33
b1890	annotated	0	1977139	1977139	1977139	0	0	-0.058	0.02	0.14	1	1	-0.128	0.02	0.81	0	2	-0.297	-0.12	-0.34	1	3	-0.08	0.04	-0.87	0	4	-0.299	0.14	-0.34	1	5	-0.05	-0.07	-0.87	0	6	-0.29	-0.23	-0.34	0	7	-0.067	0.04	0.86	0	8	-0.266	-0.26
b1890	downstream	57	1977082	1977139	1977139	1	0	0.022	0.94	1.01	0	1	-0.549	-1.17	0.25	1	2	-0.195	0.97	-0.62	0	3	-0.481	1.23	-0.07	1	4	-0.209	-0.95	-0.62	0	5	-0.419	-1.22	-0.05	1	6	-0.303	0.92	-0.68	1	7	-0.293	1.35	0.04	1	8	-0.392	0.78
b1890	downstream	102	1977037	1977139	1977139	2	0	-0.84	-0.11	0.84	2	1	-1.04	0.07	0.86	2	2	-0.899	-0.13	-0.86	2	3	-1.067	0.05	-0.79	3	4	-0.821	0.19	-0.79	2	5	-1.078	-0.15	-0.74	3	6	-0.766	-0.33	-0.72	2	7	-1.069	0.32	0.82	3	8	-0.723	-0.44
b1890	downstream	54	1977085	1977139	1977139	3	0	-1.214	1.07	0.81	3	1	-1.06	-0.92	0.64	3	2	-1.385	0.74	-0.76	3	3	-1.017	0.92	-0.51	2	4	-1.393	-0.66	-0.83	3	5	-0.973	-0.97	-0.35	2	6	-1.431	0.52	-0.8	3	7	-0.898	1.05	0.4	2	8	-1.468	0.4
b1890	downstream	186	1976953	1977139	1977139	4	0	-1.396	0.07	-0.59	4	1	-1.285	-0.33	-0.33	4	2	-1.569	0.01	0.32	4	3	-1.219	0.36	0.13	4	4	-1.591	0.14	0.32	4	5	-1.167	-0.34	-0.02	4	6	-1.56	-0.33	0.35	4	7	-1.149	0.27	-0.07	4	8	-1.533	-0.39
b3404	annotated	0	3535868	3535868	3535868	0	0	0.357	0.49	0.14	0	1	0.245	-0.54	-0.94	0	2	0.129	0.53	0.17	1	3	0.292	0.5	1.06	0	4	0.108	-0.54	0.22	1	5	0.345	-0.53	1.12	0	6	0.093	0.53	0.24	1	7	0.389	0.56	-1.07	0	8	0.1	0.55
b3404	downstream	171	3535697	3535868	3535868	1	0	0.29	-0.56	0.22	1	1	-0.238	0.5	-0.51	1	2	0.148	-0.44	0.02	0	3	-0.308	-0.54	0.5	3	4	0.232	0.41	0.01	0	5	-0.373	0.49	0.37	3	6	0.311	-0.28	0.01	0	7	-0.404	-0.37	-0.34	3	8	0.35	-0.21
b3404	downstream	165	3535703	3535868	3535868	2	0	-0.198	0.4	0.51	2	1	-0.28	-0.71	0.94	2	2	-0.36	0.57	-0.82	2	3	-0.232	0.73	-1.06	2	4	-0.395	-0.43	-0.84	2	5	-0.164	-0.88	-1.04	1	6	-0.447	0.24	-0.87	2	7	-0.063	0.84	1	1	8	-0.505	0.03
b3404	downstream	48	3535820	3535868	3535868	3	0	-0.75	1.23	-0.7	6	1	-0.334	-1.15	-1.02	3	2	-1.01	1.22	0.89	6	3	-0.228	1.11	1.1	1	4	-1.094	-1.12	0.84	6	5	-0.175	-1.01	1.16	2	6	-1.136	1.06	0.8	6	7	-0.115	0.91	-1.23	2	8	-1.132	1.08
b3404	downstream	9	3535859	3535868	3535868	4	0	-0.641	-0.07	-0.51	4	1	-0.492	-0.02	-1.18	4	2	-0.815	-0.06	0.77	4	3	-0.43	-0.02	1.1	4	4	-0.78	0.15	0.75	4	5	-0.457	0.03	0.99	4	6	-0.713	-0.17	0.78	4	7	-0.492	0	-0.99	4	8	-0.613	-0.17
b3858	annotated	0	4042068	4042069	4042069	0	0	1.38	0.27	-0.29	0	1	1.295	-0.02	-1.09	0	2	1.226	0.14	0.94	0	3	1.273	-0.07	1.18	0	4	1.239	-0.24	0.9	0	5	1.229	0.18	1.14	0	6	1.243	0.52	0.83	0	7	1.213	-0.24	-1.15	0	8	1.241	0.71
b3858	downstream	84	4042152	4042069	4042069	1	0	-0.421	-0.98	-0.66	2	1	-0.6	1.31	-0.41	1	2	-0.57	-1.06	0.42	2	3	-0.589	-1.38	0.28	1	4	-0.535	1.06	0.49	2	5	-0.58	1.36	0.14	2	6	-0.443	-1.16	0.6	2	7	-0.655	-1.32	0	2	8	-0.313	-1.11
b3858	downstream	165	4042233	4042069	4042069	2	0	-0.371	-0.52	0.28	1	1	-0.754	0.34	0.04	3	2	-0.502	-0.43	-0.29	1	3	-0.741	-0.37	-0.09	3	4	-0.473	0.49	-0.28	1	5	-0.726	0.24	-0.2	3	6	-0.409	-0.54	-0.29	1	7	-0.761	-0.17	0.17	3	8	-0.378	-0.61
b3858	upstream	-30	4042038	4042069	4042069	3	0	-0.659	0.7	0.89	4	1	-0.629	-0.79	0.74	2	2	-0.799	0.58	-0.76	4	3	-0.601	0.82	-0.69	2	4	-0.811	-0.49	-0.8	4	5	-0.53	-0.82	-0.61	1	6	-0.849	0.4	-0.74	5	7	-0.474	0.8	0.59	1	8	-0.877	0.27
b3858	downstream	132	4042200	4042069	4042069	4	0	-0.605	-0.38	0.64	3	1	-0.957	0.21	0.13	5	2	-0.744	-0.39	-0.65	3	3	-0.937	-0.15	-0.13	5	4	-0.691	0.42	-0.68	3	5	-0.968	0.02	-0.06	5	6	-0.607	-0.45	-0.66	3	7	-0.982	0.11	0.03	4	8	-0.539	-0.54
b3408	annotated	0	3540162	3540163	3540163	0	0	0.841	-0.59	-0.36	0	1	0.653	0.61	-0.09	0	2	0.719	-0.54	0.31	0	3	0.607	-0.59	0.02	0	4	0.802	0.48	0.33	0	5	0.554	0.51	-0.06	0	6	0.884	-0.39	0.34	0	7	0.517	-0.48	0.04	0	8	0.947	-0.33
b3408	downstream	90	3540252	3540163	3540163	1	0	-0.755	0.2	-0.65	1	1	-0.613	-0.05	-0.97	1	2	-0.95	-0.01	0.73	1	3	-0.593	0.09	0.8	1	4	-0.932	0.13	0.68	1	5	-0.595	-0.12	0.73	1	6	-0.824	-0.19	0.68	1	7	-0.652	0.08	-0.79	1	8	-0.74	-0.09
b3408	downstream	165	3540327	3540163	3540163	2	0	-0.812	-0.12	0.21	2	1	-0.862	0.03	0.19	2	2	-1.094	-0.2	-0.32	2	3	-0.778	-0.01	-0.23	2	4	-1.092	0.29	-0.31	2	5	-0.77	-0.02	-0.22	2	6	-1.069	-0.45	-0.25	2	7	-0.77	0.12	0.23	2	8	-1.035	-0.52
b3408	downstream	114	3540276	3540163	3540163	3	0	-1.481	0.8	0.08	3	1	-1.268	-0.91	-0.49	3	2	-1.733	0.76	0.03	3	3	-1.18	0.99	0.5	3	4	-1.771	-0.6	-0.06	4	5	-1.11	-1	0.59	3	6	-1.791	0.46	0.01	4	7	-1.063	0.93	-0.67	3	8	-1.742	0.36
b3408	downstream	117	3540279	3540163	3540163	4	0	-1.654	0.46	0.31	4	1	-1.725	-0.54	-0.36	4	2	-1.805	0.33	-0.19	4	3	-1.714	0.59	0.48	4	4	-1.749	-0.22	-0.21	3	5	-1.721	-0.59	0.44	4	6	-1.711	0.06	-0.11	3	7	-1.677	0.76	-0.44	4	8	-1.698	-0.05
b4013	downstream	66	4214345	4214280	4214280	0	0	0.357	0.53	0.1	0	1	0.176	-0.64	0.06	0	2	0.199	0.58	0.01	0	3	0.153	0.66	0.04	0	4	0.231	-0.6	-0.01	0	5	0.138	-0.7	0.02	0	6	0.223	0.68	-0.02	0	7	0.199	0.75	-0.04	0	8	0.189	0.69
b4013	downstream	63	4214342	4214280	4214280	1	0	-0.282	0.74	0.24	2	1	-0.002	-0.7	0.6	1	2	-0.516	0.58	-0.3	3	3	0.011	0.7	-0.45	1	4	-0.527	-0.5	-0.35	2	5	0.016	-0.74	-0.28	1	6	-0.54	0.42	-0.29	3	7	0.057	0.67	0.24	1	8	-0.552	0.39
b4013	downstream	129	4214408	4214280	4214280	2	0	-0.411	-0.31	-0.2	3	1	-0.422	0.43	-0.26	3	2	-0.442	-0.45	0.16	1	3	-0.479	-0.42	0.33	3	4	-0.375	0.37	0.16	1	5	-0.488	0.42	0.38	3	6	-0.352	-0.37	0.21	1	7	-0.488	-0.46	-0.3	3	8	-0.327	-0.29
b4013	annotated	0	4214279	4214280	4214280	3	0	-0.213	0.12	-0.44	1	1	-0.306	-0.07	-0.58	2	2	-0.483	0.05	0.32	2	3	-0.179	0.1	0.52	2	4	-0.528	0.05	0.25	3	5	-0.121	-0.08	0.53	2	6	-0.521	-0.15	0.29	2	7	-0.113	0.05	-0.53	2	8	-0.501	-0.16
b4013	downstream	186	4214465	4214280	4214280	4	0	-0.993	0.66	0.03	6	1	-0.786	-0.51	0.1	4	2	-1.214	0.45	-0.21	6	3	-0.703	0.53	-0.04	4	4	-1.26	-0.41	-0.25	6	5	-0.64	-0.53	0.08	4	6	-1.313	0.25	-0.16	6	7	-0.565	0.5	-0.06	4	8	-1.319	0.2
b1097	annotated	0	1154111	1154112	1154112	0	0	1.058	0.62	0	0	1	0.825	-0.75	-0.27	0	2	0.925	0.84	0.06	0	3	0.802	0.69	0.47	0	4	0.903	-0.99	0.14	0	5	0.82	-0.74	0.58	0	6	0.833	1.11	-0.05	0	7	0.874	0.78	-0.56	0	8	0.761	1.12
b1097	downstream	15	1154126	1154112	1154112	1	0	0.097	0.89	-1.53	1	1	0.435	-0.95	-0.81	1	2	-0.16	0.96	1.32	1	3	0.497	0.84	0.78	1	4	-0.226	-0.94	1.36	1	5	0.55	-0.72	0.8	1	6	-0.301	0.96	1.26	1	7	0.594	0.62	-0.85	1	8	-0.315	1.05
b1097	downstream	9	1154120	1154112	1154112	2	0	-0.073	0.12	-1.35	2	1	0.355	0.16	-1.29	2	2	-0.264	-0.01	1.42	2	3	0.407	-0.27	1.22	2	4	-0.304	0.02	1.44	2	5	0.412	0.51	1.24	2	6	-0.305	0.06	1.5	2	7	0.374	-0.69	-1.23	2	8	-0.215	0.28
b1097	downstream	24	1154135	1154112	1154112	3	0	-0.539	0.64	-2.2	4	1	0.093	-0.35	-1.49	3	2	-0.719	0.45	1.94	4	3	0.119	0.2	1.22	3	4	-0.77	-0.42	1.94	4	5	0.165	0.02	1.11	3	6	-0.82	0.45	2	4	7	0.174	-0.26	-1.18	3	8	-0.783	0.68
b1097	downstream	99	1154210	1154112	1154112	4	0	-0.39	-0.3	0.71	3	1	-0.573	0.39	1.11	5	2	-0.539	-0.47	-1.01	3	3	-0.523	-0.29	-1.12	5	4	-0.553	0.53	-1.12	3	5	-0.471	0.25	-1.12	5	6	-0.588	-0.62	-1.01	3	7	-0.432	-0.26	1.09	5	8	-0.588	-0.78
b1096	downstream	198	1153497	1153300	1153300	0	0	0.487	-0.53	1.17	0	1	-0.112	0.39	1.06	1	2	0.563	-0.29	-1.51	0	3	-0.225	-0.28	-0.79	1	4	0.638	0.16	-1.36	0	5	-0.208	0.07	-0.59	1	6	0.593	-0.28	-1.39	0	7	-0.144	0.19	0.88	1	8	0.532	-0.47
b1096	annotated	0	1153299	1153300	1153300	1	0	0.38	0.96	0.4	1	1	0.405	-1.13	1.1	0	2	0.126	1.08	-0.73	1	3	0.513	1.19	-1.15	0	4	0.018	-0.93	-0.78	1	5	0.609	-1.24	-1.07	0	6	-0.084	0.76	-0.77	1	7	0.741	1.18	0.94	0	8	-0.185	0.53
b1096	downstream	159	1153458	1153300	1153300	2	0	-0.518	0.1	0	2	1	-0.912	-0.35	-0.64	3	2	-0.685	0.26	0.09	2	3	-0.888	0.45	0.59	3	4	-0.641	-0.18	0.11	2	5	-0.895	-0.55	0.47	3	6	-0.587	0.11	0.14	2	7	-0.867	0.69	-0.56	3	8	-0.579	0.02
b1096	downstream	111	1153410	1153300	1153300	3	0	-0.696	0.15	-0.05	3	1	-0.615	-0.24	-0.2	2	2	-0.89	0.07	-0.01	3	3	-0.558	0.22	0.07	2	4	-0.879	0.06	0.04	3	5	-0.523	-0.23	-0.03	2	6	-0.844	-0.15	0.11	3	7	-0.52	0.32	-0.05	2	8	-0.797	-0.25
b1096	downstream	156	1153455	1153300	1153300	4	0	-1.222	-0.24	-0.16	4	1	-1.064	0.1	0.07	4	2	-1.389	-0.21	-0.16	4	3	-1.051	-0.05	-0.07	4	4	-1.324	0.32	-0.16	4	5	-1.047	0.01	0.03	4	6	-1.231	-0.5	-0.02	4	7	-1.089	0.05	-0.02	4	8	-1.148	-0.53
b1095	annotated	0	1151938	1151939	1151939	0	0	0.326	0.46	0.27	0	1	0.278	-0.27	-0.63	0	2	0.14	0.32	0.01	0	3	0.33	0.24	0.72	0	4	0.152	-0.34	0.06	0	5	0.354	-0.17	0.93	0	6	0.166	0.33	0.05	0	7	0.342	0.09	-0.9	0	8	0.225	0.41
b1095	downstream	21	1151959	1151939	1151939	1	0	-0.623	0.36	-0.69	1	1	-0.592	-0.42	-0.7	1	2	-0.801	0.42	0.54	1	3	-0.529	0.36	0.62	1	4	-0.856	-0.35	0.59	1	5	-0.464	-0.33	0.5	1	6	-0.866	0.26	0.59	1	7	-0.444	0.36	-0.5	1	8	-0.836	0.21
b1095	downstream	39	1151977	1151939	1151939	2	0	-0.87	0.48	0.62	2	1	-1.254	-0.73	-0.3	3	2	-1.078	0.57	-0.36	2	3	-1.205	0.78	0.27	3	4	-1.055	-0.5	-0.34	2	5	-1.148	-0.87	0.26	3	6	-1.055	0.35	-0.32	2	7	-1.084	0.95	-0.25	3	8	-1.05	0.18
b1095	downstream	36	1151974	1151939	1151939	3	0	-0.874	0.7	0.67	3	1	-1.106	-1.08	0.4	2	2	-1.108	0.78	-0.73	3	3	-0.976	1.18	-0.46	2	4	-1.173	-0.65	-0.77	3	5	-0.864	-1.25	-0.46	2	6	-1.222	0.47	-0.82	3	7	-0.775	1.3	0.38	2	8	-1.283	0.25
b1095
b1094	annotated	0	1151614	1151615	1151615	0	0	0.772	-0.37	-0.03	0	1	0.478	0.46	0.33	0	2	0.65	-0.25	-0.16	0	3	0.455	-0.41	-0.3	0	4	0.699	0.29	-0.19	0	5	0.438	0.36	-0.26	0	6	0.748	-0.28	-0.12	0	7	0.416	-0.25	0.3	0	8	0.77	-0.32
b1094	downstream	132	1151746	1151615	1151615	1	0	-0.341	-0.2	1.22	1	1	-1.141	-0.21	0.38	1	2	-0.449	0.02	-1.22	1	3	-1.155	0.34	-0.54	1	4	-0.403	0.01	-1.19	1	5	-1.117	-0.57	-0.65	1	6	-0.422	-0.05	-1.26	1	7	-1.053	0.72	0.57	1	8	-0.488	-0.28
b1094
b1094
b1094
b1093	annotated	0	1150669	1150670	1150670	0	0	1.426	-0.44	0.11	0	1	0.947	0.66	-0.1	0	2	1.228	-0.45	0.07	0	3	0.944	-0.72	0.01	0	4	1.242	0.36	0.05	0	5	0.933	0.73	-0.14	0	6	1.257	-0.23	0.06	0	7	0.883	-0.66	0.16	0	8	1.295	-0.19
b1093	downstream	171	1150840	1150670	1150670	1	0	-0.062	0.01	0.54	1	1	-0.495	-0.14	0.47	2	2	-0.146	0.05	-0.58	1	3	-0.509	0.2	-0.37	2	4	-0.125	0	-0.57	1	5	-0.509	-0.29	-0.4	1	6	-0.114	-0.02	-0.53	1	7	-0.458	0.4	0.39	1	8	-0.146	-0.14
b1093	downstream	168	1150837	1150670	1150670	2	0	-0.3	-0.32	0.68	2	1	-0.43	0.12	0.25	1	2	-0.416	-0.16	-0.51	2	3	-0.483	-0.08	-0.14	1	4	-0.316	0.22	-0.51	2	5	-0.525	-0.08	-0.09	2	6	-0.268	-0.33	-0.46	2	7	-0.508	0.15	0.21	2	8	-0.256	-0.39
b1093	downstream	177	1150846	1150670	1150670	3	0	-0.402	-0.75	-0.46	3	1	-0.723	0.76	-1.36	3	2	-0.545	-0.79	0.81	3	3	-0.739	-0.78	1.21	3	4	-0.468	0.76	0.88	3	5	-0.812	0.79	1.02	3	6	-0.319	-0.64	0.89	3	7	-0.924	-0.73	-1.03	3	8	-0.166	-0.55
b1093
b1092	annotated	0	1149727	1149728	1149728	0	0	1.265	0.45	0.57	0	1	0.831	-0.45	0.69	0	2	1.046	0.51	-0.68	0	3	0.889	0.51	-0.63	0	4	0.981	-0.61	-0.66	0	5	0.993	-0.55	-0.55	0	6	0.869	0.61	-0.69	0	7	1.065	0.58	0.58	0	8	0.792	0.5
b1092	downstream	63	1149790	1149728	1149728	1	0	-0.328	0.07	0.36	1	1	-0.574	-0.03	-0.44	1	2	-0.428	0	-0.01	1	3	-0.557	0.07	0.23	1	4	-0.393	0.06	-0.02	1	5	-0.542	-0.14	0.12	1	6	-0.343	-0.09	-0.07	1	7	-0.524	0.14	-0.13	1	8	-0.325	-0.18
b1092	downstream	198	1149925	1149728	1149728	2	0	-0.668	-0.23	-0.67	2	1	-0.576	0.15	-0.48	2	2	-0.8	-0.19	0.62	2	3	-0.604	-0.14	0.3	2	4	-0.701	0.26	0.64	2	5	-0.645	0.17	0.21	2	6	-0.617	-0.27	0.65	2	7	-0.664	-0.17	-0.23	2	8	-0.561	-0.21
b1092	downstream	18	1149745	1149728	1149728	3	0	-0.994	-0.28	-0.83	3	1	-0.673	0.25	0.09	3	2	-1.217	-0.38	0.52	4	3	-0.636	-0.27	-0.38	3	4	-1.165	0.55	0.5	4	5	-0.659	0.29	-0.52	3	6	-1.033	-0.67	0.54	3	7	-0.721	-0.36	0.38	3	8	-0.922	-0.66
b1092	downstream	51	1149778	1149728	1149728	4	0	-1.015	0.19	0.82	4	1	-1.039	-0.4	0.53	4	2	-1.195	0.04	-0.72	3	3	-0.997	0.45	-0.54	4	4	-1.162	0.05	-0.76	3	5	-0.985	-0.48	-0.53	4	6	-1.127	-0.14	-0.72	4	7	-0.937	0.51	0.47	4	8	-1.132	-0.3
b1091	annotated	0	1148758	1148759	1148759	0	0	0.798	0.03	-0.03	0	1	0.81	0.04	0.63	0	2	0.646	-0.09	-0.03	0	3	0.832	-0.07	-0.67	0	4	0.633	0.1	-0.08	0	5	0.857	0.12	-0.59	0	6	0.624	-0.13	-0.06	0	7	0.858	-0.19	0.57	0	8	0.627	-0.15
b1091	downstream	159	1148917	1148759	1148759	1	0	-0.133	-0.78	0.34	2	1	-0.494	0.48	-0.11	1	2	-0.308	-0.69	-0.08	3	3	-0.472	-0.4	-0.05	1	4	-0.235	0.76	-0.13	2	5	-0.501	0.34	-0.3	1	6	-0.18	-0.72	-0.08	2	7	-0.503	-0.27	0.21	1	8	-0.12	-0.79
b1091	downstream	75	1148833	1148759	1148759	2	0	-0.034	-0.76	0.3	1	1	-0.636	0.54	0.38	3	2	-0.108	-0.59	-0.53	1	3	-0.722	-0.44	-0.39	3	4	-0.024	0.54	-0.43	1	5	-0.726	0.34	-0.46	3	6	-0.012	-0.57	-0.35	1	7	-0.683	-0.17	0.55	3	8	-0.012	-0.71
b1091	downstream	63	1148821	1148759	1148759	3	0	-0.361	-0.95	-0.17	5	1	-0.562	0.97	-0.12	2	2	-0.449	-1.06	0.05	5	3	-0.617	-0.92	0.21	2	4	-0.365	1	0.12	5	5	-0.636	0.91	0.24	2	6	-0.307	-1.02	0.16	4	7	-0.665	-0.88	-0.08	2	8	-0.254	-1.03
b1091	downstream	192	1148950	1148759	1148759	4	0	-0.253	-0.43	1.06	3	1	-0.891	0.02	0.8	5	2	-0.292	-0.21	-1.05	2	3	-0.906	0.05	-0.86	5	4	-0.281	0.3	-1.1	3	5	-0.827	-0.18	-0.95	5	6	-0.322	-0.49	-1.07	5	7	-0.735	0.26	1.04	4	8	-0.409	-0.76
b1090	annotated	0	1147620	1147621	1147651	0	0	0.109	-0.76	0.03	0	1	-0.212	0.49	0.27	0	2	-0.177	-0.58	-0.25	0	3	-0.124	-0.46	-0.33	0	4	-0.191	0.68	-0.31	0	5	-0.086	0.45	-0.4	0	6	-0.204	-0.79	-0.21	0	7	-0.038	-0.41	0.42	0	8	-0.18	-0.91
b1090	downstream	30	1147650	1147621	1147651	1	0	-0.312	0.43	0.2	1	1	-0.544	-0.41	-0.19	1	2	-0.467	0.23	-0.13	1	3	-0.532	0.5	0.19	1	4	-0.441	-0.22	-0.09	1	5	-0.498	-0.48	0.26	1	6	-0.469	0.19	-0.11	1	7	-0.45	0.51	-0.28	1	8	-0.496	0.2
b1090	downstream	72	1147692	1147621	1147651	2	0	-0.717	-0.16	0.5	2	1	-0.824	0.14	-0.03	2	2	-0.765	-0.12	-0.44	2	3	-0.869	-0.04	0.14	2	4	-0.689	0.12	-0.36	2	5	-0.843	-0.01	0.21	2	6	-0.678	-0.24	-0.33	2	7	-0.819	0.07	-0.04	2	8	-0.68	-0.36
b1090	downstream	54	1147674	1147621	1147651	3	0	-1.067	0	0.55	3	1	-1.223	-0.22	0.52	3	2	-1.144	0.05	-0.8	3	3	-1.221	0.33	-0.5	3	4	-1.118	0.02	-0.8	3	5	-1.171	-0.35	-0.45	3	6	-1.143	-0.2	-0.71	3	7	-1.11	0.47	0.54	3	8	-1.158	-0.4
b1090	downstream	60	1147680	1147621	1147651	4	0	-1.386	0	0.43	4	1	-1.426	-0.17	-0.05	4	2	-1.534	-0.13	-0.25	4	3	-1.388	0.14	0.04	4	4	-1.51	0.2	-0.27	4	5	-1.391	-0.12	-0.01	4	6	-1.434	-0.2	-0.26	4	7	-1.397	0.22	-0.08	4	8	-1.374	-0.25
b1099	annotated	0	1155761	1155762	1155762	0	0	0.306	0.03	0.95	0	1	-0.19	-0.36	0.33	0	2	0.142	0.27	-0.89	0	3	-0.149	0.44	-0.3	0	4	0.158	-0.21	-0.89	0	5	-0.114	-0.55	-0.22	0	6	0.146	0.1	-0.9	0	7	-0.057	0.73	0.22	0	8	0.126	-0.1
b1099	downstream	198	1155959	1155762	1155762	1	0	-0.514	0.02	0.93	2	1	-0.563	-0.07	0.82	1	2	-0.624	-0.04	-1.1	2	3	-0.562	0.05	-0.7	1	4	-0.581	0.1	-1.12	2	5	-0.546	-0.16	-0.57	1	6	-0.543	-0.22	-1.07	2	7	-0.506	0.27	0.6	1	8	-0.544	-0.34
b1099	downstream	102	1155863	1155762	1155762	2	0	-0.278	0.01	0.42	1	1	-0.802	-0.17	-0.51	2	2	-0.463	0.09	-0.22	1	3	-0.768	0.32	0.44	2	4	-0.442	-0.05	-0.22	1	5	-0.725	-0.38	0.36	2	6	-0.41	-0.02	-0.26	1	7	-0.734	0.47	-0.43	2	8	-0.372	-0.13
b1099
b1099
b1098	annotated	0	1155123	1155124	1155124	0	0	0.938	0.13	-0.79	0	1	1.113	0.15	-0.67	0	2	0.733	-0.04	0.79	0	3	1.146	-0.29	0.66	0	4	0.716	-0.01	0.75	0	5	1.116	0.51	0.68	0	6	0.744	0.1	0.82	0	7	1.067	-0.64	-0.69	0	8	0.783	0.28
b1098	downstream	159	1155282	1155124	1155124	1	0	-0.609	-0.64	-0.39	1	1	-0.418	0.66	-0.19	1	2	-0.669	-0.66	0.27	1	3	-0.442	-0.67	0.14	1	4	-0.617	0.78	0.2	1	5	-0.474	0.69	0.04	1	6	-0.53	-0.84	0.32	1	7	-0.542	-0.75	-0.05	1	8	-0.474	-0.82
b1098	downstream	102	1155225	1155124	1155124	2	0	-0.971	-0.68	-0.1	2	1	-1.248	0.67	-0.7	4	2	-1.152	-0.82	0.06	3	3	-1.237	-0.61	0.61	3	4	-1.092	0.94	0.01	3	5	-1.245	0.58	0.57	3	6	-1.003	-1.04	0.14	3	7	-1.278	-0.52	-0.52	3	8	-0.913	-1.03
b1098	downstream	66	1155189	1155124	1155124	3	0	-0.974	-1.18	0.26	3	1	-1.246	0.95	-0.3	3	2	-1.013	-1.06	-0.08	2	3	-1.31	-0.92	0.25	4	4	-0.905	1.09	-0.02	2	5	-1.347	0.88	0.12	4	6	-0.797	-1.16	0.03	2	7	-1.421	-0.78	-0.05	4	8	-0.692	-1.16
b1098	downstream	63	1155186	1155124	1155124	4	0	-1.042	-0.74	0.1	4	1	-1.091	0.64	0.3	2	2	-1.314	-0.82	-0.05	4	3	-0.971	-0.61	-0.61	2	4	-1.321	1.03	-0.15	4	5	-0.96	0.63	-0.81	2	6	-1.258	-1.16	-0.06	4	7	-0.993	-0.65	0.71	2	8	-1.187	-1.29
b3409	annotated	0	3540406	3540407	3540407	0	0	1.58	-0.03	-0.29	0	1	1.36	0.37	-0.97	0	2	1.534	-0.14	0.69	0	3	1.265	-0.44	1.3	0	4	1.568	-0.09	0.83	0	5	1.221	0.5	1.5	0	6	1.586	0.31	0.78	0	7	1.167	-0.45	-1.37	0	8	1.646	0.58
b3409	upstream	-12	3540394	3540407	3540407	1	0	0.114	-0.55	-0.59	1	1	0.376	0.69	0.49	1	2	0.009	-0.65	0.21	1	3	0.33	-0.76	-0.37	1	4	0.065	0.61	0.16	1	5	0.309	0.86	-0.25	1	6	0.126	-0.59	0.21	1	7	0.257	-0.92	0.29	1	8	0.184	-0.43
b3409	downstream	162	3540568	3540407	3540407	2	0	-0.812	-0.22	0.79	2	1	-1.324	-0.21	0.22	2	2	-0.843	0.02	-0.82	2	3	-1.407	0.33	-0.14	2	4	-0.781	0.03	-0.68	2	5	-1.384	-0.47	-0.23	2	6	-0.812	-0.17	-0.62	2	7	-1.282	0.62	0.27	2	8	-0.837	-0.39
b3409
b3409
b3207	annotated	0	3348451	3348452	3348452	0	0	0.546	0.13	0.61	0	1	0.241	-0.21	1.52	0	2	0.328	0.28	-0.89	0	3	0.306	0.27	-1.59	0	4	0.273	-0.25	-0.94	0	5	0.398	-0.31	-1.53	0	6	0.228	0.1	-0.98	0	7	0.46	0.34	1.57	0	8	0.164	-0.03
b3207	upstream	-57	3348394	3348452	3348452	1	0	-0.593	-0.45	-1.11	1	1	-0.154	0.63	-0.21	1	2	-0.703	-0.62	0.79	1	3	-0.217	-0.69	0.13	1	4	-0.608	0.68	0.8	1	5	-0.283	0.7	0.06	1	6	-0.489	-0.65	0.83	1	7	-0.379	-0.78	-0.12	1	8	-0.375	-0.45
b3207
b3207
b3207
b2876	annotated	0	3015057	3015057	3015057	0	0	0.608	-0.11	-0.21	0	1	0.707	0.38	0.44	0	2	0.527	-0.19	0.08	0	3	0.619	-0.38	-0.27	0	4	0.581	0.12	0.1	0	5	0.61	0.42	-0.12	0	6	0.574	-0.14	0.21	0	7	0.61	-0.41	0.26	0	8	0.558	-0.07
b2876	downstream	168	3014889	3015057	3015057	1	0	0.206	0.13	-0.72	1	1	0.426	-0.26	-1.16	1	2	0.014	0.23	0.96	1	3	0.469	0.21	1.08	1	4	0.019	-0.24	0.99	1	5	0.473	-0.16	1.02	1	6	0.034	0.34	0.93	1	7	0.47	0.04	-1.07	1	8	0.085	0.47
b2876	downstream	174	3014883	3015057	3015057	2	0	-0.035	0.47	-0.93	2	1	0.026	-0.65	-0.95	2	2	-0.263	0.57	0.98	2	3	0.05	0.63	0.88	2	4	-0.296	-0.52	0.94	2	5	0.105	-0.59	0.76	2	6	-0.33	0.53	0.94	2	7	0.168	0.48	-0.82	2	8	-0.363	0.56
b2876	downstream	144	3014913	3015057	3015057	3	0	-0.7	-0.11	0.2	3	1	-0.618	-0.19	0.13	4	2	-0.92	0.03	-0.28	4	3	-0.53	0.21	-0.08	3	4	-0.939	0.08	-0.37	5	5	-0.492	-0.28	-0.04	3	6	-0.955	-0.21	-0.33	5	7	-0.449	0.24	0.01	3	8	-0.936	-0.35
b2876	downstream	63	3014994	3015057	3015057	4	0	-0.77	0.23	0.14	4	1	-0.583	-0.23	0.54	3	2	-0.967	0.06	-0.21	5	3	-0.554	0.29	-0.49	4	4	-0.932	0.02	-0.18	4	5	-0.55	-0.26	-0.41	4	6	-0.865	-0.16	-0.1	3	7	-0.57	0.29	0.43	4	8	-0.83	-0.2
b1918	annotated	0	1998479	1998479	1998479	0	0	1.204	0.44	0.92	0	1	0.843	-0.42	0.51	0	2	1.116	0.63	-0.65	0	3	0.806	0.44	-0.38	0	4	1.124	-0.71	-0.65	0	5	0.803	-0.57	-0.31	0	6	1.059	0.78	-0.79	0	7	0.864	0.61	0.29	0	8	0.964	0.7
b1918	downstream	87	1998392	1998479	1998479	1	0	-0.886	0.23	-0.59	1	1	-0.723	-0.33	-1.27	1	2	-1.127	0.14	0.76	1	3	-0.617	0.31	1.08	1	4	-1.126	0	0.73	1	5	-0.619	-0.34	0.94	1	6	-1.068	-0.02	0.73	1	7	-0.645	0.35	-1.04	1	8	-1.003	0.02
b1918	downstream	33	1998446	1998479	1998479	2	0	-1.169	-0.35	-1.21	2	1	-0.857	0.7	-0.53	2	2	-1.331	-0.7	0.81	2	3	-0.811	-0.73	0.35	2	4	-1.346	0.82	0.8	2	5	-0.762	0.85	0.31	2	6	-1.279	-1.03	0.92	2	7	-0.822	-0.91	-0.27	2	8	-1.158	-0.92
b1918	downstream	126	1998353	1998479	1998479	3	0	-1.362	1.01	0.1	3	1	-1.408	-1.33	-0.78	3	2	-1.444	1.13	0.06	3	3	-1.401	1.33	0.84	3	4	-1.469	-1.09	0.13	3	5	-1.321	-1.38	0.78	3	6	-1.559	0.95	0.13	3	7	-1.172	1.47	-0.76	3	8	-1.653	0.84
b1918	downstream	150	1998329	1998479	1998479	4	0	-1.618	0.57	-0.35	4	1	-1.552	-0.93	-1.06	4	2	-1.924	0.77	0.3	4	3	-1.421	0.96	1.05	4	4	-1.988	-0.63	0.3	4	5	-1.326	-0.94	1.08	4	6	-2.026	0.42	0.36	4	7	-1.255	0.96	-1.11	4	8	-2.018	0.28
b2777	annotated	0	2905418	2905418	2905418	0	0	0.571	-0.09	0.13	0	1	0.361	0.07	0.67	0	2	0.44	-0.03	-0.33	0	3	0.375	-0.06	-0.61	0	4	0.429	0	-0.3	0	5	0.411	0.02	-0.6	0	6	0.382	-0.04	-0.3	0	7	0.458	-0.03	0.64	0	8	0.332	-0.05
b2777	downstream	21	2905397	2905418	2905418	1	0	-0.512	-1.22	-0.15	1	1	-0.799	1.17	-0.49	1	2	-0.586	-1.23	0.05	1	3	-0.827	-1.17	0.4	1	4	-0.487	1.27	0.09	1	5	-0.876	1.08	0.3	1	6	-0.335	-1.32	0.16	1	7	-0.973	-0.96	-0.2	1	8	-0.215	-1.25
b2777
b2777
b2777
b2776	annotated	0	2901895	2901896	2901896	0	0	1.849	-0.84	-0.82	0	1	1.785	1.12	-0.57	0	2	1.646	-0.97	0.9	0	3	1.78	-1.24	0.42	0	4	1.656	0.91	0.81	0	5	1.721	1.41	0.27	0	6	1.734	-0.7	0.86	0	7	1.621	-1.62	-0.34	0	8	1.834	-0.46
b2776	downstream	192	2902087	2901896	2901896	1	0	0.081	0.52	0.85	2	1	-0.308	-0.67	0.07	2	2	-0.059	0.83	-0.58	2	3	-0.311	0.73	0.13	2	4	-0.042	-0.81	-0.56	2	5	-0.287	-0.85	0.28	2	6	-0.095	0.73	-0.62	3	7	-0.191	0.99	-0.21	2	8	-0.153	0.61
b2776	downstream	57	2901952	2901896	2901896	2	0	0.118	-0.92	0.2	1	1	-0.544	0.64	-0.06	4	2	0.035	-0.66	-0.25	1	3	-0.601	-0.56	0	4	4	0.138	0.67	-0.19	1	5	-0.654	0.41	-0.17	4	6	0.211	-0.68	-0.2	1	7	-0.661	-0.24	0.25	4	8	0.193	-0.79
b2776	downstream	189	2902084	2901896	2901896	3	0	-0.505	1.09	0.59	5	1	-0.277	-0.98	0.79	1	2	-0.705	0.98	-0.67	5	3	-0.174	1.06	-0.6	1	4	-0.791	-0.93	-0.69	7	5	-0.081	-0.97	-0.34	1	6	-0.866	0.78	-0.7	7	7	-0.021	0.97	0.31	1	8	-0.897	0.66
b2776	downstream	51	2901946	2901896	2901896	4	0	-0.417	-0.61	0.11	4	1	-0.476	0.64	0.1	3	2	-0.491	-0.79	-0.18	4	3	-0.447	-0.66	-0.19	3	4	-0.48	0.85	-0.19	4	5	-0.429	0.72	-0.17	3	6	-0.453	-0.93	-0.08	5	7	-0.434	-0.73	0.25	3	8	-0.413	-1.01
b2775	annotated	0	2900591	2900592	2900592	0	0	1.582	0.25	1.04	0	1	1.103	0.03	0.86	0	2	1.435	0.18	-0.92	0	3	1.064	0.05	-0.71	0	4	1.445	-0.33	-0.93	0	5	1.048	-0.16	-0.59	0	6	1.414	0.43	-0.94	0	7	1.074	0.22	0.66	0	8	1.37	0.39
b2775	downstream	150	2900741	2900592	2900592	1	0	1.051	0.63	-0.51	1	1	0.935	-0.54	-0.09	1	2	0.83	0.57	0.53	1	3	0.919	0.47	0.17	1	4	0.805	-0.64	0.58	1	5	0.94	-0.42	0.17	1	6	0.757	0.69	0.56	1	7	0.991	0.42	-0.17	1	8	0.724	0.76
b2775	downstream	105	2900696	2900592	2900592	2	0	0.629	1.01	-0.02	3	1	0.749	-0.82	0.27	2	2	0.474	0.96	0.03	3	3	0.761	0.78	-0.18	2	4	0.414	-1	0.01	3	5	0.823	-0.79	-0.01	2	6	0.329	0.98	-0.09	3	7	0.883	0.66	-0.02	2	8	0.286	1
b2775	downstream	117	2900708	2900592	2900592	3	0	0.82	0.69	-0.01	2	1	0.611	-0.42	0.24	3	2	0.685	0.45	0.06	2	3	0.662	0.43	-0.31	3	4	0.636	-0.46	0.08	2	5	0.71	-0.41	-0.36	3	6	0.568	0.47	0.07	2	7	0.762	0.32	0.32	3	8	0.518	0.49
b2775
b1919	upstream	-96	1999576	1999480	1999480	0	0	1.157	-0.2	-0.25	0	1	1.138	0.35	-0.89	0	2	1.072	-0.22	0.5	0	3	1.041	-0.38	1.1	0	4	1.161	0.09	0.56	0	5	0.947	0.41	1.22	0	6	1.227	0.13	0.56	0	7	0.887	-0.45	-1.17	1	8	1.283	0.29
b1919	annotated	0	1999480	1999480	1999480	1	0	0.962	0.01	-0.41	1	1	0.747	0.14	0.35	1	2	0.671	0	0.23	1	3	0.845	-0.12	-0.75	1	4	0.627	0.06	0.13	1	5	0.9	0.15	-0.98	1	6	0.583	-0.12	0.13	1	7	0.952	-0.29	0.85	0	8	0.54	-0.2
b1919	downstream	132	1999348	1999480	1999480	2	0	-0.21	-0.42	0.5	2	1	-0.542	-0.06	0.55	2	2	-0.304	-0.26	-0.7	2	3	-0.566	0.16	-0.54	2	4	-0.253	0.32	-0.71	2	5	-0.521	-0.27	-0.57	2	6	-0.291	-0.45	-0.62	2	7	-0.425	0.32	0.59	2	8	-0.299	-0.63
b1919	downstream	138	1999342	1999480	1999480	3	0	-0.437	-0.75	-0.01	3	1	-0.873	0.55	-0.43	3	2	-0.585	-0.73	0	3	3	-0.856	-0.5	0.37	3	4	-0.503	0.81	-0.02	3	5	-0.926	0.45	0.16	3	6	-0.416	-0.73	0.05	3	7	-0.924	-0.38	-0.2	3	8	-0.404	-0.74
b1919
b2771	annotated	0	2897870	2897870	2897942	0	0	1.179	0.18	0.82	0	1	0.663	-0.66	0.8	0	2	1.003	0.64	-0.74	0	3	0.662	0.61	-0.7	0	4	0.983	-0.69	-0.74	0	5	0.712	-0.64	-0.61	0	6	0.882	0.75	-0.77	0	7	0.834	0.74	0.62	0	8	0.784	0.61
b2771	upstream	-72	2897942	2897870	2897942	1	0	0.041	0.09	-0.46	1	1	-0.078	-0.34	-0.61	1	2	-0.149	0.31	0.34	1	3	-0.025	0.37	0.51	1	4	-0.167	-0.2	0.31	1	5	-0.003	-0.37	0.46	1	6	-0.144	0.1	0.26	1	7	0.039	0.41	-0.5	1	8	-0.134	0.04
b2771	downstream	21	2897849	2897870	2897942	2	0	-0.086	-0.53	-0.42	2	1	-0.457	0.26	-0.62	2	2	-0.264	-0.3	0.49	2	3	-0.429	-0.29	0.47	2	4	-0.256	0.31	0.5	2	5	-0.422	0.29	0.34	2	6	-0.224	-0.29	0.45	2	7	-0.433	-0.26	-0.4	2	8	-0.201	-0.28
b2771	downstream	144	2897726	2897870	2897942	3	0	-0.494	0.4	-0.41	3	1	-0.52	-0.37	-1.23	4	2	-0.641	0.34	0.49	3	3	-0.497	0.36	1.23	4	4	-0.673	-0.35	0.61	3	5	-0.475	-0.41	1.21	3	6	-0.659	0.26	0.54	4	7	-0.457	0.5	-1.17	3	8	-0.62	0.29
b2771	downstream	15	2897855	2897870	2897942	4	0	-0.666	-0.77	-1.18	4	1	-0.459	0.93	-0.5	3	2	-0.783	-1	0.87	4	3	-0.46	-0.9	0.39	3	4	-0.705	1.06	0.85	4	5	-0.509	1.01	0.31	4	6	-0.59	-1.11	0.96	3	7	-0.587	-1.03	-0.29	4	8	-0.477	-0.96
b2770	annotated	0	2896555	2896555	2896555	0	0	0.728	0.31	-0.22	0	1	0.281	-0.63	-0.41	0	2	0.469	0.67	0.14	0	3	0.354	0.63	0.37	0	4	0.404	-0.75	0.21	0	5	0.423	-0.64	0.39	0	6	0.288	0.77	0.12	0	7	0.51	0.69	-0.32	0	8	0.222	0.7
b2770	downstream	180	2896375	2896555	2896555	1	0	0.157	-0.03	-0.28	1	1	-0.006	-0.43	-0.2	1	2	0.026	0.23	0.32	1	3	0.023	0.51	0.07	1	4	0.017	-0.16	0.25	1	5	0.064	-0.52	-0.14	1	6	-0.016	0.18	0.23	1	7	0.13	0.48	0.05	1	8	-0.046	0.09
b2770	downstream	42	2896513	2896555	2896555	2	0	-0.348	-0.89	1.2	3	1	-0.604	0.5	1.05	3	2	-0.374	-0.75	-1.26	2	3	-0.668	-0.34	-1.18	3	4	-0.276	0.82	-1.33	2	5	-0.666	0.16	-1.34	3	6	-0.24	-0.88	-1.26	2	7	-0.64	-0.06	1.3	3	8	-0.257	-1.07
b2770	upstream	-6	2896561	2896555	2896555	3	0	-0.31	-0.08	-0.1	2	1	-0.344	-0.17	-0.53	2	2	-0.52	0.03	-0.03	3	3	-0.313	0.18	0.68	2	4	-0.505	-0.01	-0.02	3	5	-0.322	-0.13	0.93	2	6	-0.469	-0.07	0.03	3	7	-0.337	0.09	-0.93	2	8	-0.396	-0.08
b2770	downstream	195	2896360	2896555	2896555	4	0	-1.093	-0.81	-0.52	5	1	-1.073	0.75	-0.18	4	2	-1.071	-0.83	0.13	4	3	-1.154	-0.7	0.17	4	4	-0.949	0.91	0.18	4	5	-1.178	0.65	0.17	4	6	-0.869	-1.05	0.27	4	7	-1.194	-0.51	-0.04	4	8	-0.816	-1.05
b3350	annotated	0	3480607	3480607	3480607	0	0	0.176	0.39	0.12	0	1	-0.253	-0.68	-1.63	0	2	0.074	0.74	0.56	0	3	-0.283	0.67	1.7	0	4	0.131	-0.76	0.67	0	5	-0.339	-0.67	1.65	0	6	0.162	0.86	0.56	0	7	-0.31	0.78	-1.65	0	8	0.126	0.86
b3350	downstream	189	3480418	3480607	3480607	1	0	-0.702	0.93	-0.5	1	1	-0.723	-0.96	-0.27	1	2	-1.062	0.89	0.2	1	3	-0.568	1	0.11	1	4	-1.186	-0.83	0.24	1	5	-0.437	-0.97	0.07	1	6	-1.29	0.65	0.19	1	7	-0.359	0.91	-0.13	1	8	-1.326	0.52
b3350	downstream	96	3480511	3480607	3480607	2	0	-1.263	0.57	0.56	2	1	-1.378	-0.82	0.19	3	2	-1.324	0.64	-0.51	2	3	-1.378	0.83	-0.07	3	4	-1.317	-0.62	-0.44	2	5	-1.315	-0.9	-0.02	3	6	-1.401	0.51	-0.49	2	7	-1.215	1	0.05	2	8	-1.485	0.33
b3350	downstream	105	3480502	3480607	3480607	3	0	-1.486	0.46	0.26	3	1	-1.339	-0.36	-0.36	2	2	-1.634	0.13	-0.17	3	3	-1.323	0.39	0.31	2	4	-1.583	-0.14	-0.12	3	5	-1.304	-0.46	0.41	2	6	-1.537	0.08	-0.09	3	7	-1.286	0.48	-0.41	3	8	-1.49	0.07
b3350	downstream	93	3480514	3480607	3480607	4	0	-1.689	0.26	-0.12	5	1	-1.509	-0.39	-0.74	4	2	-1.916	0.06	0.19	5	3	-1.425	0.43	0.79	4	4	-1.921	0.09	0.16	5	5	-1.359	-0.36	0.84	4	6	-1.898	-0.23	0.25	4	7	-1.344	0.36	-0.88	4	8	-1.848	-0.28
b2779	annotated	0	2907941	2907941	2907941	0	0	1.496	0.18	0.18	0	1	1.168	-0.09	0.78	0	2	1.356	0.25	-0.36	0	3	1.146	0.09	-0.78	0	4	1.316	-0.38	-0.37	0	5	1.205	-0.1	-0.76	0	6	1.228	0.4	-0.45	0	7	1.271	0.01	0.8	0	8	1.14	0.36
b2779	downstream	99	2907842	2907941	2907941	1	0	-1.006	0.02	0.66	1	1	-1.454	-0.19	-0.11	1	2	-1.135	-0.04	-0.54	1	3	-1.407	0.3	0.04	1	4	-1.127	0.18	-0.58	1	5	-1.344	-0.4	0.01	1	6	-1.103	-0.3	-0.52	1	7	-1.286	0.55	-0.04	1	8	-1.104	-0.5
b2779
b2779
b2779
b2778	annotated	0	2905710	2905711	2905711	0	0	1.518	1.27	-0.86	0	1	1.734	-0.93	-0.49	0	2	1.204	1.26	1.16	0	3	1.812	0.82	0.42	0	4	1.083	-1.29	1.12	0	5	1.86	-0.68	0.38	0	6	0.993	1.4	1.01	0	7	1.88	0.48	-0.51	0	8	0.987	1.54
b2778	upstream	-69	2905641	2905711	2905711	1	0	1.191	1.96	-0.39	1	1	1.635	-1.44	0.09	1	2	0.992	1.73	0.38	1	3	1.648	1.32	0.11	1	4	0.908	-1.82	0.36	1	5	1.671	-1.25	0.39	1	6	0.817	1.91	0.23	1	7	1.718	1.06	-0.47	1	8	0.764	2.09
b2778	upstream	-45	2905665	2905711	2905711	2	0	0.453	0.61	-1.37	2	1	1.081	-0.67	-0.51	2	2	0.329	0.64	1.24	2	3	1.061	0.6	0.37	2	4	0.304	-0.69	1.21	2	5	1.094	-0.51	0.35	2	6	0.269	0.72	1.23	2	7	1.113	0.31	-0.45	2	8	0.268	0.92
b2778	downstream	168	2905878	2905711	2905711	3	0	-0.014	0.36	-1.34	3	1	0.488	0.03	-0.77	3	2	-0.168	0.1	1.22	3	3	0.52	-0.05	0.75	3	4	-0.179	-0.08	1.22	3	5	0.527	0.21	0.76	3	6	-0.128	0.13	1.23	3	7	0.46	-0.26	-0.82	3	8	-0.03	0.29
b2778	downstream	18	2905728	2905711	2905711	4	0	-0.233	0.64	-1.44	4	1	0.232	-0.65	-0.83	4	2	-0.38	0.66	1.22	4	3	0.267	0.6	0.8	4	4	-0.413	-0.58	1.18	4	5	0.296	-0.52	0.8	4	6	-0.403	0.54	1.16	4	7	0.303	0.39	-0.93	4	8	-0.364	0.66
b1273	annotated	0	1330668	1330668	1330668	0	0	1.886	-0.02	0.23	0	1	1.496	0.1	0.63	0	2	1.737	0.19	-0.33	0	3	1.471	-0.16	-0.46	0	4	1.715	-0.39	-0.3	0	5	1.471	0.14	-0.39	0	6	1.632	0.57	-0.38	0	7	1.523	-0.16	0.45	0	8	1.573	0.6
b1273	downstream	198	1330470	1330668	1330668	1	0	0.414	-0.83	-0.27	1	1	0.176	0.6	-0.62	1	2	0.176	-0.66	0.53	3	3	0.184	-0.64	0.47	1	4	0.219	0.7	0.52	3	5	0.153	0.7	0.39	1	6	0.303	-0.58	0.49	2	7	0.102	-0.78	-0.47	1	8	0.408	-0.48
b1273	downstream	165	1330503	1330668	1330668	2	0	0.33	-0.21	0.81	2	1	0.057	0.2	1.25	2	2	0.237	-0.23	-1.1	1	3	0.028	-0.13	-1.14	2	4	0.262	0.18	-1.1	2	5	0.047	0.06	-1.11	2	6	0.271	-0.28	-1.11	3	7	0.069	0	1.13	2	8	0.271	-0.47
b1273	downstream	39	1330629	1330668	1330668	3	0	0.16	-1.17	0.2	3	1	-0.244	0.99	0.44	4	2	0.186	-0.99	-0.47	2	3	-0.359	-0.96	-0.46	4	4	0.308	0.99	-0.45	1	5	-0.413	0.77	-0.56	4	6	0.388	-1	-0.44	1	7	-0.435	-0.6	0.63	4	8	0.43	-1.07
b1273	downstream	189	1330479	1330668	1330668	4	0	-0.223	-0.93	-0.23	4	1	-0.016	0.8	-0.01	3	2	-0.284	-0.83	0.26	4	3	-0.081	-0.78	0.08	3	4	-0.197	0.9	0.21	4	5	-0.139	0.76	0.07	3	6	-0.093	-0.97	0.29	4	7	-0.221	-0.78	-0.04	3	8	0.014	-0.89
b1272	annotated	0	1329331	1329332	1329332	0	0	0.144	0.37	0.04	1	1	0.039	-0.08	-0.31	1	2	0.03	0.28	0.08	1	3	0.043	0.09	0.28	1	4	0.022	-0.33	0.14	1	5	0.063	-0.08	0.41	1	6	-0.009	0.29	0.16	1	7	0.09	0.08	-0.3	1	8	-0.022	0.33
b1272	downstream	30	1329361	1329332	1329332	1	0	-0.108	1.31	0.12	2	1	0.056	-1.25	0.47	0	2	-0.297	1.23	-0.19	3	3	0.094	1.27	-0.34	0	4	-0.389	-1.19	-0.27	3	5	0.198	-1.24	-0.19	0	6	-0.508	1.08	-0.31	4	7	0.284	1.07	0.08	0	8	-0.565	1
b1272	downstream	159	1329490	1329332	1329332	2	0	0.412	-1.81	0.3	0	1	-0.169	1.67	0.37	2	2	0.432	-1.86	-0.56	0	3	-0.339	-1.61	-0.29	2	4	0.63	1.75	-0.44	0	5	-0.47	1.47	-0.36	3	6	0.811	-1.65	-0.4	0	7	-0.593	-1.24	0.48	4	8	0.919	-1.58
b1272	downstream	9	1329340	1329332	1329332	3	0	-0.363	0.27	-0.27	4	1	-0.482	-0.23	-0.32	3	2	-0.515	0.24	0.34	4	3	-0.473	0.21	0.23	4	4	-0.469	-0.21	0.35	4	5	-0.471	-0.17	0.15	4	6	-0.436	0.18	0.31	3	7	-0.46	0.13	-0.22	3	8	-0.418	0.21
b1272	downstream	24	1329355	1329332	1329332	4	0	-0.692	0.92	-0.14	5	1	-0.54	-0.81	0.57	4	2	-0.915	0.73	-0.15	5	3	-0.438	0.82	-0.65	3	4	-1.018	-0.65	-0.22	5	5	-0.324	-0.75	-0.77	2	6	-1.116	0.46	-0.19	6	7	-0.236	0.7	0.7	2	8	-1.149	0.36
b1271	annotated	0	1329112	1329112	1329112	0	0	0.852	-0.55	1.45	0	1	0.101	0.3	1.31	0	2	0.779	-0.36	-1.61	0	3	0.077	-0.25	-1.22	0	4	0.791	0.32	-1.59	0	5	0.097	0.09	-1.18	0	6	0.789	-0.41	-1.61	0	7	0.134	0.04	1.23	0	8	0.754	-0.64
b1271	downstream	123	1328989	1329112	1329112	1	0	-0.186	-0.11	0.79	1	1	-0.659	0.1	0.61	1	2	-0.302	-0.08	-0.74	2	3	-0.69	-0.01	-0.64	1	4	-0.212	0.11	-0.79	2	5	-0.73	-0.08	-0.68	1	6	-0.186	-0.17	-0.77	1	7	-0.691	0.17	0.66	2	8	-0.215	-0.32
b1271	downstream	87	1329025	1329112	1329112	2	0	-0.252	-0.19	1.62	2	1	-0.904	-0.23	1.02	3	2	-0.238	-0.06	-1.55	1	3	-0.945	0.32	-0.9	3	4	-0.196	0.08	-1.48	1	5	-0.926	-0.54	-0.88	3	6	-0.189	-0.2	-1.51	2	7	-0.862	0.87	0.88	3	8	-0.237	-0.44
b1271	downstream	114	1328998	1329112	1329112	3	0	-0.757	-0.04	0.36	3	1	-0.84	-0.32	0.6	2	2	-0.922	0.15	-0.71	3	3	-0.798	0.4	-0.58	2	4	-0.95	-0.05	-0.74	3	5	-0.735	-0.45	-0.5	2	6	-1.002	-0.15	-0.65	4	7	-0.657	0.57	0.52	1	8	-1.049	-0.34
b1271	downstream	48	1329064	1329112	1329112	4	0	-1.041	-0.52	0.08	4	1	-1.073	0.48	-0.34	4	2	-1.096	-0.64	0.04	4	3	-1.133	-0.4	0.34	4	4	-0.982	0.75	0.04	4	5	-1.179	0.3	0.3	4	6	-0.853	-0.78	0.16	3	7	-1.233	-0.21	-0.33	4	8	-0.736	-0.76
b1270	annotated	0	1328357	1328357	1328357	0	0	0.604	-1.36	0.14	0	1	0.121	1.24	-0.91	0	2	0.475	-1.27	0.39	0	3	0.047	-1.19	0.91	0	4	0.646	1.25	0.37	0	5	-0.067	1.16	0.72	0	6	0.813	-1.07	0.38	0	7	-0.192	-1.02	-0.74	0	8	0.929	-0.9
b1270	downstream	36	1328321	1328357	1328357	1	0	0.239	-2.18	0.47	1	1	-0.29	2.38	0.47	1	2	0.22	-2.33	-0.7	1	3	-0.405	-2.31	-0.39	2	4	0.403	2.22	-0.62	1	5	-0.55	2.21	-0.33	2	6	0.622	-2.2	-0.48	1	7	-0.727	-2.02	0.52	2	8	0.787	-2.12
b1270	downstream	183	1328174	1328357	1328357	2	0	-0.219	-0.13	0.54	2	1	-0.335	0.18	1.42	2	2	-0.352	-0.31	-0.9	2	3	-0.339	-0.05	-1.51	1	4	-0.355	0.42	-0.99	2	5	-0.283	-0.03	-1.53	1	6	-0.388	-0.6	-0.87	2	7	-0.248	0.06	1.54	1	8	-0.437	-0.83
b1270	downstream	60	1328297	1328357	1328357	3	0	-0.501	-1.58	0.53	3	1	-0.985	1.25	1.03	3	2	-0.594	-1.45	-0.81	3	3	-1.027	-1.13	-1.28	3	4	-0.498	1.54	-0.86	3	5	-1.017	1.02	-1.46	3	6	-0.426	-1.66	-0.72	3	7	-1.031	-0.91	1.5	3	8	-0.371	-1.81
b1270
b1277	annotated	0	1339160	1339160	1339160	0	0	0.459	-0.15	-0.18	0	1	0.16	0.29	0.4	0	2	0.161	-0.25	-0.1	0	3	0.244	-0.31	-0.65	0	4	0.124	0.27	-0.12	0	5	0.297	0.35	-0.85	0	6	0.097	-0.3	-0.07	0	7	0.312	-0.39	0.75	0	8	0.086	-0.35
b1277	downstream	15	1339145	1339160	1339160	1	0	-0.031	-0.49	-0.37	1	1	-0.302	0.6	-0.35	1	2	-0.193	-0.62	0.26	1	3	-0.274	-0.57	0.28	1	4	-0.162	0.59	0.25	1	5	-0.271	0.6	0.13	1	6	-0.107	-0.54	0.31	1	7	-0.298	-0.62	-0.13	2	8	-0.025	-0.51
b1277	downstream	57	1339103	1339160	1339160	2	0	-0.197	0.18	0.14	2	1	-0.478	-0.39	-0.06	3	2	-0.39	0.38	-0.19	2	3	-0.454	0.5	-0.04	2	4	-0.399	-0.23	-0.25	2	5	-0.371	-0.57	-0.14	2	6	-0.443	0.12	-0.22	2	7	-0.255	0.54	0.1	1	8	-0.518	-0.03
b1277	upstream	-63	1339223	1339160	1339160	3	0	-0.4	0.2	-0.03	3	1	-0.473	-0.3	-0.29	2	2	-0.561	0.33	0.07	3	3	-0.467	0.3	0.41	3	4	-0.536	-0.32	0.13	3	5	-0.452	-0.27	0.55	3	6	-0.496	0.22	0.14	3	7	-0.45	0.36	-0.44	3	8	-0.465	0.18
b1277	downstream	60	1339100	1339160	1339160	4	0	-0.96	-0.16	0.08	4	1	-1.125	-0.07	-0.45	4	2	-1.062	-0.18	0.04	4	3	-1.143	0.09	0.42	4	4	-1.021	0.28	0	4	5	-1.168	-0.1	0.25	4	6	-0.975	-0.27	0.09	4	7	-1.157	0.15	-0.39	4	8	-0.928	-0.35
b1276	annotated	0	1335830	1335831	1335831	0	0	0.504	0.58	1.69	0	1	0.144	-0.73	2.01	0	2	0.414	0.65	-1.75	0	3	0.218	0.79	-2.01	0	4	0.327	-0.59	-1.83	0	5	0.334	-0.92	-1.9	0	6	0.21	0.34	-1.87	1	7	0.487	0.99	1.91	0	8	0.099	-0.02
b1276	downstream	36	1335866	1335831	1335831	1	0	0.007	-1.36	0.24	1	1	-0.115	1.51	0.13	1	2	-0.003	-1.47	-0.15	1	3	-0.217	-1.47	-0.18	1	4	0.149	1.48	-0.22	1	5	-0.331	1.43	-0.3	1	6	0.302	-1.47	-0.05	0	7	-0.401	-1.33	0.33	1	8	0.385	-1.43
b1276	downstream	132	1335962	1335831	1335831	2	0	-0.814	-0.34	-0.34	2	1	-0.69	0.38	-0.22	2	2	-0.975	-0.49	0.16	2	3	-0.657	-0.46	0.22	2	4	-0.93	0.55	0.14	2	5	-0.694	0.45	0.15	2	6	-0.854	-0.6	0.2	2	7	-0.736	-0.45	-0.18	2	8	-0.77	-0.58
b1276
b1276
b1275	annotated	0	1333854	1333855	1333855	0	0	1.616	0.7	0.43	0	1	1.367	-0.65	-0.07	0	2	1.375	0.81	-0.22	0	3	1.424	0.57	0.23	0	4	1.3	-0.87	-0.26	0	5	1.45	-0.5	0.39	0	6	1.25	1	-0.31	0	7	1.484	0.47	-0.45	0	8	1.194	0.97
b1275	downstream	114	1333968	1333855	1333855	1	0	0.096	-0.63	0.33	1	1	-0.046	0.48	0.51	1	2	-0.077	-0.54	-0.42	1	3	0.011	-0.47	-0.66	1	4	-0.092	0.67	-0.5	1	5	0.014	0.37	-0.78	1	6	-0.03	-0.73	-0.48	1	7	0.012	-0.33	0.7	1	8	-0.005	-0.86
b1275	downstream	33	1333887	1333855	1333855	2	0	-0.555	-0.71	-0.76	2	1	-0.49	0.83	-0.23	2	2	-0.755	-0.87	0.46	2	3	-0.46	-0.83	0.14	2	4	-0.709	1.02	0.36	2	5	-0.499	0.88	0.06	2	6	-0.559	-1.06	0.5	2	7	-0.603	-0.95	-0.17	2	8	-0.403	-1
b1275
b1275
b1274	annotated	0	1331047	1331048	1331048	0	0	0.801	-0.02	-0.92	0	1	0.698	0.16	-1.24	0	2	0.541	-0.13	1.27	0	3	0.705	-0.24	1.11	0	4	0.579	0.07	1.33	0	5	0.67	0.36	1.08	0	6	0.647	0.11	1.23	0	7	0.584	-0.51	-1.17	0	8	0.744	0.34
b1274	upstream	-6	1331041	1331048	1331048	1	0	0.177	-0.19	-0.33	1	1	0.318	0.32	0.2	1	2	0.099	-0.36	0.17	1	3	0.259	-0.34	-0.17	1	4	0.165	0.35	0.16	1	5	0.21	0.38	-0.03	1	6	0.23	-0.28	0.26	1	7	0.142	-0.38	0.08	1	8	0.298	-0.16
b1274	upstream	-42	1331005	1331048	1331048	2	0	-0.224	0.19	-0.29	2	1	-0.261	0.07	-0.76	2	2	-0.431	-0.06	0.51	2	3	-0.243	0	0.77	2	4	-0.417	0.14	0.47	2	5	-0.218	0.05	0.82	2	6	-0.361	-0.15	0.58	2	7	-0.23	-0.07	-0.83	2	8	-0.278	-0.1
b1274	downstream	78	1331125	1331048	1331048	3	0	-0.477	-0.47	0	3	1	-0.692	0.15	0.39	4	2	-0.6	-0.32	-0.43	3	3	-0.706	-0.09	-0.25	4	4	-0.534	0.36	-0.37	3	5	-0.746	-0.02	-0.17	4	6	-0.492	-0.39	-0.31	3	7	-0.729	0.17	0.2	4	8	-0.487	-0.45
b1274	downstream	75	1331122	1331048	1331048	4	0	-0.812	-0.58	-0.38	4	1	-0.637	0.63	-0.5	3	2	-0.986	-0.79	0.32	4	3	-0.629	-0.62	0.58	3	4	-0.94	0.86	0.33	4	5	-0.641	0.74	0.66	3	6	-0.844	-0.94	0.48	4	7	-0.713	-0.79	-0.65	3	8	-0.71	-0.87
b1279	annotated	0	1340242	1340243	1340243	0	0	1.334	0.46	-0.59	0	1	1.335	-0.23	-0.17	0	2	1.029	0.37	0.71	0	3	1.379	0.13	0.2	0	4	0.994	-0.47	0.77	0	5	1.419	0.03	0.26	0	6	0.941	0.64	0.7	0	7	1.403	-0.12	-0.29	0	8	0.939	0.8
b1279	downstream	81	1340323	1340243	1340243	1	0	-0.36	-0.22	0.28	1	1	-0.556	0.02	0.86	3	2	-0.538	-0.15	-0.76	1	3	-0.513	0.07	-0.85	3	4	-0.552	0.23	-0.84	1	5	-0.48	-0.08	-0.81	3	6	-0.565	-0.37	-0.72	1	7	-0.432	0.13	0.81	3	8	-0.592	-0.5
b1279	downstream	42	1340284	1340243	1340243	2	0	-0.836	1.65	-0.25	2	1	-0.523	-1.85	-0.37	2	2	-1.055	1.66	0.24	2	3	-0.442	1.79	0.47	2	4	-1.154	-1.59	0.27	2	5	-0.343	-1.72	0.52	1	6	-1.281	1.55	0.19	3	7	-0.241	1.61	-0.6	1	8	-1.369	1.55
b1279	downstream	27	1340269	1340243	1340243	3	0	-1.182	0.94	-1.92	3	1	-0.402	-0.69	-1.33	1	2	-1.37	0.71	1.69	4	3	-0.361	0.55	1.21	1	4	-1.382	-0.63	1.7	4	5	-0.364	-0.37	1.16	2	6	-1.336	0.65	1.69	5	7	-0.398	0.2	-1.28	2	8	-1.265	0.86
b1279	downstream	129	1340371	1340243	1340243	4	0	-1.252	-0.23	-1.02	5	1	-0.722	0.33	-0.94	4	2	-1.439	-0.45	1.05	5	3	-0.675	-0.42	0.77	4	4	-1.398	0.56	1.02	5	5	-0.678	0.6	0.68	4	6	-1.302	-0.62	1.14	4	7	-0.743	-0.65	-0.75	4	8	-1.188	-0.53
b1278	annotated	0	1339329	1339330	1339330	0	0	0.676	0.26	1.15	0	1	0.185	-0.35	1.59	0	2	0.502	0.37	-1.37	0	3	0.223	0.47	-1.55	0	4	0.448	-0.32	-1.41	0	5	0.306	-0.6	-1.53	0	6	0.385	0.12	-1.42	0	7	0.408	0.68	1.55	0	8	0.303	-0.12
b1278	downstream	27	1339356	1339330	1339330	1	0	-0.585	0.24	0.09	1	1	-0.59	-0.43	-0.73	1	2	-0.764	0.22	0.18	1	3	-0.533	0.45	0.75	1	4	-0.733	-0.16	0.14	1	5	-0.502	-0.38	0.74	1	6	-0.717	0.18	0.16	1	7	-0.516	0.48	-0.79	1	8	-0.684	0.16
b1278	downstream	42	1339371	1339330	1339330	2	0	-0.934	0.07	0.46	3	1	-0.976	-0.26	0.52	2	2	-1.012	0.14	-0.51	3	3	-0.978	0.29	-0.49	2	4	-0.988	-0.04	-0.51	3	5	-0.939	-0.32	-0.46	2	6	-1.028	-0.18	-0.48	3	7	-0.846	0.35	0.51	2	8	-1.079	-0.35
b1278	downstream	51	1339380	1339330	1339330	3	0	-0.856	0.1	0.04	2	1	-1.017	-0.39	-0.99	3	2	-0.93	0.24	0.33	2	3	-1.035	0.41	0.9	3	4	-0.887	-0.16	0.29	2	5	-1.029	-0.44	0.74	3	6	-0.827	0.12	0.24	2	7	-1.028	0.49	-0.84	3	8	-0.8	0.08
b1278	downstream	171	1339500	1339330	1339330	4	0	-1.319	-0.08	-0.6	4	1	-1.148	-0.04	-1.17	4	2	-1.424	-0.01	0.66	4	3	-1.148	0.06	1.22	4	4	-1.382	0.15	0.68	4	5	-1.136	-0.04	1.22	4	6	-1.315	-0.25	0.76	4	7	-1.143	0.07	-1.19	4	8	-1.226	-0.24
b4359	annotated	0	4599441	4599441	4599441	0	0	0.013	0.43	0.12	0	1	-0.12	-0.56	0.14	0	2	-0.145	0.57	-0.18	0	3	-0.107	0.63	-0.12	0	4	-0.176	-0.53	-0.18	0	5	-0.036	-0.62	-0.13	0	6	-0.223	0.46	-0.24	0	7	0.036	0.65	0.06	0	8	-0.26	0.37
b4359	downstream	99	4599342	4599441	4599441	1	0	-1.08	0.67	-0.57	1	1	-0.56	-0.78	-0.78	1	2	-1.306	0.72	0.71	1	3	-0.477	0.71	0.75	1	4	-1.359	-0.58	0.68	1	5	-0.438	-0.55	0.78	1	6	-1.369	0.48	0.71	1	7	-0.403	0.46	-0.87	1	8	-1.335	0.52
b4359	downstream	39	4599402	4599441	4599441	2	0	-1.865	0.8	0.52	2	1	-1.576	-0.78	-0.14	2	2	-1.966	0.59	-0.41	2	3	-1.534	0.88	0.28	2	4	-1.976	-0.46	-0.42	2	5	-1.489	-0.93	0.41	2	6	-1.983	0.28	-0.32	2	7	-1.415	0.98	-0.42	2	8	-1.97	0.17
b4359
b4359
b3458	annotated	0	3597560	3597560	3597560	0	0	0.919	-0.67	-0.14	0	1	0.56	0.85	-0.14	1	2	0.781	-0.68	0.12	0	3	0.53	-0.87	0.16	1	4	0.825	0.67	0.07	0	5	0.501	0.86	0.23	2	6	0.904	-0.62	0.11	0	7	0.47	-0.85	-0.2	2	8	0.949	-0.56
b3458	upstream	-54	3597614	3597560	3597560	1	0	0.669	-1.09	-0.56	1	1	0.736	1.38	0.67	0	2	0.529	-1.35	0.1	1	3	0.696	-1.34	-0.84	0	4	0.603	1.35	0.02	1	5	0.644	1.31	-0.98	0	6	0.74	-1.37	0.14	1	7	0.515	-1.4	0.93	0	8	0.895	-1.31
b3458	upstream	-6	3597566	3597560	3597560	2	0	0.5	-0.47	-0.09	2	1	0.503	0.68	0.91	2	2	0.336	-0.62	-0.16	2	3	0.521	-0.75	-1.07	2	4	0.331	0.68	-0.2	2	5	0.522	0.78	-1.12	1	6	0.373	-0.76	-0.06	2	7	0.493	-0.81	1.04	1	8	0.452	-0.77
b3458	downstream	63	3597497	3597560	3597560	3	0	-0.141	0.11	0.35	3	1	-0.361	-0.11	0.29	4	2	-0.244	-0.07	-0.29	3	3	-0.384	0.18	-0.3	4	4	-0.203	0.08	-0.29	3	5	-0.377	-0.22	-0.36	3	6	-0.195	-0.09	-0.29	3	7	-0.345	0.25	0.36	3	8	-0.226	-0.11
b3458	downstream	33	3597527	3597560	3597560	4	0	-0.36	-0.86	-1.13	5	1	-0.297	0.83	-0.85	3	2	-0.449	-0.8	1.06	4	3	-0.332	-0.87	0.69	3	4	-0.353	0.86	1.08	4	5	-0.381	0.88	0.46	4	6	-0.233	-0.84	1.13	4	7	-0.443	-0.83	-0.42	4	8	-0.153	-0.75
b4518	annotated	0	1068080	1068081	1068081	0	0	0.67	-0.09	-0.1	0	1	0.379	0.01	-1.06	0	2	0.548	-0.13	0.39	0	3	0.354	0	1.16	0	4	0.606	0.06	0.45	0	5	0.324	0.02	1.18	0	6	0.637	0.06	0.44	0	7	0.322	-0.05	-1.18	0	8	0.682	0.17
b4518	upstream	-27	1068053	1068081	1068081	1	0	0.331	0.39	-0.03	1	1	0.157	-0.35	-0.36	1	2	0.174	0.47	0.29	1	3	0.173	0.29	0.38	1	4	0.16	-0.46	0.23	1	5	0.175	-0.26	0.31	1	6	0.137	0.47	0.16	1	7	0.213	0.19	-0.3	1	8	0.123	0.44
b4518	upstream	-30	1068050	1068081	1068081	2	0	-0.168	0.14	-0.02	2	1	-0.06	-0.06	-0.42	2	2	-0.292	0.09	0.28	2	3	-0.064	0.02	0.43	2	4	-0.302	-0.04	0.28	2	5	-0.035	-0.01	0.4	2	6	-0.273	0.03	0.3	2	7	-0.03	0.02	-0.37	2	8	-0.254	0.06
b4518
b4518
b3351	downstream	3	3481158	3481161	3481158	0	0	0.648	-0.82	-0.22	0	1	0.226	0.6	-0.75	0	2	0.483	-0.59	0.48	0	3	0.205	-0.68	0.5	0	4	0.547	0.62	0.51	0	5	0.182	0.69	0.29	0	6	0.611	-0.54	0.51	0	7	0.17	-0.73	-0.33	0	8	0.663	-0.5
b3351	annotated	0	3481161	3481161	3481158	1	0	-0.082	-0.96	-0.14	1	1	-0.183	0.62	0.23	1	2	-0.207	-0.78	-0.11	1	3	-0.148	-0.59	-0.43	1	4	-0.185	0.84	-0.13	1	5	-0.162	0.54	-0.62	1	6	-0.123	-0.84	-0.09	1	7	-0.174	-0.5	0.6	1	8	-0.099	-0.87
b3351	downstream	60	3481101	3481161	3481158	2	0	-0.574	-0.71	0.4	2	1	-1.032	0.46	-0.27	3	2	-0.705	-0.61	-0.38	2	3	-1.031	-0.43	0.29	4	4	-0.636	0.58	-0.29	2	5	-1.057	0.28	0.22	5	6	-0.574	-0.61	-0.23	2	7	-1.062	-0.13	-0.08	5	8	-0.526	-0.69
b3351	downstream	111	3481050	3481161	3481158	3	0	-0.676	-0.99	-0.2	4	1	-1.033	0.91	-0.65	4	2	-0.927	-0.93	0.17	4	3	-1	-0.83	0.64	3	4	-0.877	1.07	0.15	3	5	-1.003	0.83	0.57	3	6	-0.776	-1.09	0.3	3	7	-1.039	-0.77	-0.52	3	8	-0.691	-1.1
b3351	downstream	24	3481137	3481161	3481158	4	0	-0.947	0.34	0.03	5	1	-0.956	-0.46	0.63	2	2	-1.197	0.4	-0.58	5	3	-0.846	0.53	-0.76	2	4	-1.28	-0.31	-0.64	5	5	-0.73	-0.58	-0.77	2	6	-1.372	0.03	-0.56	5	7	-0.63	0.55	0.69	2	8	-1.406	-0.19
b4352	upstream	-84	4588949	4588865	4588865	0	0	0.383	-0.68	-0.23	1	1	0.353	0.62	-0.75	0	2	0.329	-0.58	0.49	1	3	0.286	-0.65	0.87	0	4	0.411	0.56	0.49	0	5	0.23	0.59	0.93	0	6	0.485	-0.49	0.5	0	7	0.193	-0.51	-0.85	1	8	0.562	-0.39
b4352	annotated	0	4588865	4588865	4588865	1	0	0.582	0.76	1.21	0	1	0.021	-0.95	1.27	1	2	0.411	0.96	-1.31	0	3	0.063	1	-1.12	1	4	0.344	-1.01	-1.25	1	5	0.165	-1.08	-0.95	1	6	0.184	0.91	-1.31	1	7	0.333	1.27	1.03	0	8	0.02	0.6
b4352	downstream	102	4588763	4588865	4588865	2	0	-0.31	-1.5	-0.03	2	1	-0.598	1.42	-0.06	2	2	-0.421	-1.6	-0.04	2	3	-0.621	-1.34	0.03	2	4	-0.288	1.69	-0.05	2	5	-0.73	1.29	-0.17	2	6	-0.087	-1.67	0.06	2	7	-0.87	-1.24	0.11	2	8	0.06	-1.64
b4352	upstream	-39	4588904	4588865	4588865	3	0	-1.096	-1.08	0.15	3	1	-1.297	0.6	-0.84	3	2	-1.042	-0.93	0.04	3	3	-1.391	-0.56	0.93	3	4	-0.925	0.97	0.14	3	5	-1.462	0.46	0.86	3	6	-0.813	-1.04	0.17	3	7	-1.476	-0.3	-0.75	3	8	-0.748	-1.03
b4352
b4351	annotated	0	4586948	4586949	4586949	0	0	0.552	0.98	0.54	0	1	0.39	-1.14	1.09	0	2	0.314	1.08	-0.75	0	3	0.506	1.19	-1.12	0	4	0.18	-1.01	-0.81	0	5	0.642	-1.17	-1.04	0	6	0.04	0.85	-0.83	0	7	0.772	1.14	0.94	0	8	-0.062	0.64
b4351
b4351
b4351
b4351
b4350	annotated	0	4586761	4586761	4586761	0	0	1.089	-0.8	-0.31	1	1	1.08	0.72	-0.11	0	2	0.926	-0.59	0.29	1	3	1.045	-0.77	0.18	0	4	0.959	0.6	0.24	1	5	0.993	0.79	0.28	0	6	1.044	-0.54	0.31	1	7	0.925	-0.82	-0.33	0	8	1.154	-0.44
b4350	downstream	3	4586758	4586761	4586761	1	0	1.19	-0.61	-0.24	0	1	0.906	0.82	-0.61	1	2	1.225	-0.63	0.54	0	3	0.747	-0.9	0.78	1	4	1.343	0.49	0.63	0	5	0.641	0.88	0.79	1	6	1.445	-0.31	0.63	0	7	0.576	-0.81	-0.71	1	8	1.488	-0.13
b4350	upstream	-54	4586815	4586761	4586761	2	0	0.156	-0.71	-0.19	2	1	0.099	0.72	0.13	2	2	0.029	-0.78	0.11	2	3	0.071	-0.76	-0.35	2	4	0.122	0.81	0.09	2	5	0.006	0.66	-0.46	2	6	0.255	-0.83	0.14	2	7	-0.074	-0.55	0.49	2	8	0.333	-0.83
b4350	downstream	114	4586647	4586761	4586761	3	0	0.025	-0.65	-0.34	3	1	-0.368	0.67	-0.84	3	2	-0.17	-0.65	0.56	3	3	-0.352	-0.67	0.69	3	4	-0.126	0.65	0.61	3	5	-0.336	0.66	0.58	3	6	-0.072	-0.66	0.63	3	7	-0.389	-0.67	-0.53	3	8	0.007	-0.62
b4350	downstream	120	4586641	4586761	4586761	4	0	-0.561	-0.7	-0.47	4	1	-0.597	0.58	-0.48	4	2	-0.646	-0.77	0.47	4	3	-0.66	-0.53	0.4	4	4	-0.563	0.86	0.48	4	5	-0.699	0.47	0.14	4	6	-0.429	-0.88	0.5	4	7	-0.749	-0.45	-0.21	4	8	-0.341	-0.83
b4357	annotated	0	4595851	4595851	4595851	0	0	1.658	0.08	0.65	0	1	1.201	-0.03	0.89	0	2	1.47	0.13	-0.59	0	3	1.222	0.01	-1.04	0	4	1.435	-0.21	-0.59	0	5	1.271	-0.09	-1.12	0	6	1.403	0.26	-0.62	0	7	1.288	0.17	1.1	0	8	1.378	0.2
b4357	downstream	30	4595821	4595851	4595851	1	0	0.039	-0.61	-0.23	2	1	0.144	0.79	0.34	1	2	-0.135	-0.84	-0.01	2	3	0.156	-0.87	-0.28	1	4	-0.095	0.83	-0.02	2	5	0.134	0.92	-0.25	1	6	-0.006	-0.83	0.09	2	7	0.029	-0.94	0.3	1	8	0.105	-0.74
b4357	downstream	108	4595743	4595851	4595851	2	0	0.293	-0.61	0.46	1	1	-0.267	0.5	-0.49	2	2	0.137	-0.48	-0.2	1	3	-0.285	-0.44	0.62	2	4	0.195	0.48	-0.2	1	5	-0.318	0.34	0.68	3	6	0.262	-0.45	-0.18	1	7	-0.345	-0.25	-0.6	2	8	0.323	-0.48
b4357	downstream	132	4595719	4595851	4595851	3	0	-0.37	-0.83	-0.59	3	1	-0.375	0.77	-0.64	3	2	-0.627	-0.86	0.59	3	3	-0.31	-0.78	0.61	3	4	-0.609	0.94	0.53	3	5	-0.313	0.86	0.55	2	6	-0.559	-0.97	0.66	3	7	-0.376	-0.89	-0.54	3	8	-0.458	-0.9
b4357	downstream	171	4595680	4595851	4595851	4	0	-0.634	0.2	1	4	1	-0.83	-0.28	0.93	4	2	-0.772	0.08	-1.23	4	3	-0.798	0.35	-0.82	4	4	-0.781	0	-1.22	4	5	-0.722	-0.44	-0.77	4	6	-0.827	-0.22	-1.13	4	7	-0.628	0.56	0.86	4	8	-0.865	-0.48
b1859	annotated	0	1943413	1943414	1943414	0	0	0.67	0.79	0.32	0	1	0.724	-0.92	0.25	0	2	0.544	0.89	-0.08	0	3	0.685	0.86	-0.06	0	4	0.564	-0.96	-0.07	0	5	0.692	-0.88	0.04	0	6	0.547	1	-0.18	0	7	0.725	0.85	-0.09	0	8	0.477	1.02
b1859	downstream	90	1943503	1943414	1943414	1	0	-0.389	1.09	0.84	1	1	-0.772	-1.1	-0.18	1	2	-0.588	1.08	-0.42	1	3	-0.703	1.18	0.23	1	4	-0.615	-1.07	-0.42	1	5	-0.592	-1.23	0.29	1	6	-0.699	0.99	-0.44	1	7	-0.526	1.29	-0.28	1	8	-0.746	0.84
b1859	downstream	39	1943452	1943414	1943414	2	0	-0.713	1.27	1.22	2	1	-0.956	-1.66	0.44	2	2	-0.843	1.43	-1	2	3	-0.923	1.75	-0.3	2	4	-0.888	-1.3	-1.02	2	5	-0.823	-1.82	-0.18	2	6	-1.014	1.14	-1.02	3	7	-0.628	1.88	0.15	2	8	-1.157	0.87
b1859	downstream	159	1943572	1943414	1943414	3	0	-0.898	0.42	0.39	3	1	-1.235	-0.46	-0.79	5	2	-1.017	0.42	-0.12	3	3	-1.271	0.51	0.97	5	4	-0.981	-0.42	-0.01	3	5	-1.253	-0.54	1.09	5	6	-0.93	0.42	-0.05	2	7	-1.266	0.67	-1.03	5	8	-0.878	0.4
b1859	downstream	177	1943590	1943414	1943414	4	0	-1.25	0.07	-0.49	4	1	-1.187	-0.32	-0.28	3	2	-1.498	0.2	0.27	5	3	-1.141	0.33	0.35	4	4	-1.468	-0.11	0.25	5	5	-1.128	-0.31	0.3	4	6	-1.436	0.03	0.32	5	7	-1.112	0.38	-0.26	4	8	-1.377	0.03
b4355	annotated	0	4591656	4591657	4591657	0	0	1.402	-0.29	0.49	0	1	1.263	0.39	0.69	0	2	1.283	-0.28	-0.56	0	3	1.205	-0.47	-0.5	0	4	1.316	0.17	-0.55	0	5	1.157	0.41	-0.28	0	6	1.342	-0.18	-0.55	0	7	1.141	-0.47	0.42	0	8	1.377	-0.15
b4355	downstream	21	4591677	4591657	4591657	1	0	0.307	-0.08	-2	1	1	0.795	0.29	-1.4	1	2	0.021	-0.09	1.94	1	3	0.863	-0.51	1.28	1	4	-0.013	0.14	1.94	1	5	0.842	0.71	1.18	1	6	0.046	-0.04	1.93	1	7	0.759	-0.82	-1.23	1	8	0.179	0.19
b4355	downstream	180	4591836	4591657	4591657	2	0	-0.654	0.17	0.01	2	1	-0.76	-0.45	-0.5	2	2	-0.818	0.29	-0.11	2	3	-0.78	0.46	0.6	2	4	-0.77	-0.24	-0.14	2	5	-0.768	-0.49	0.63	2	6	-0.797	0.18	-0.07	2	7	-0.672	0.51	-0.64	2	8	-0.837	0.11
b4355	downstream	177	4591833	4591657	4591657	3	0	-0.966	-0.33	0.09	3	1	-0.909	0.2	-0.33	3	2	-1.069	-0.35	-0.04	3	3	-0.903	-0.2	0.29	3	4	-1.029	0.42	-0.08	3	5	-0.92	0.1	0.2	3	6	-0.953	-0.55	0.03	3	7	-0.927	-0.03	-0.23	3	8	-0.875	-0.59
b4355	downstream	42	4591698	4591657	4591657	4	0	-1.289	0.82	-1.44	4	1	-1.169	-0.98	-1.55	4	2	-1.564	0.86	1.32	4	3	-1.068	0.94	1.32	4	4	-1.605	-0.7	1.32	4	5	-1.004	-0.86	1.18	4	6	-1.617	0.6	1.33	4	7	-0.984	0.78	-1.35	4	8	-1.588	0.62
b4354	annotated	0	4591279	4591279	4591279	0	0	1.373	0.59	-0.41	0	1	1.381	-0.35	0.31	0	2	1.131	0.48	0.43	0	3	1.412	0.25	-0.37	0	4	1.078	-0.5	0.31	0	5	1.441	-0.09	-0.4	0	6	1.036	0.64	0.25	0	7	1.438	-0.12	0.25	0	8	1.018	0.75
b4354	upstream	-15	4591294	4591279	4591279	1	0	0.138	-0.16	-0.34	1	1	-0.042	0.33	-0.19	1	2	-0.105	-0.29	0.29	2	3	0.037	-0.29	0.11	1	4	-0.1	0.36	0.23	2	5	0.101	0.3	0.05	1	6	-0.1	-0.48	0.32	2	7	0.109	-0.27	-0.02	1	8	-0.094	-0.51
b4354	downstream	186	4591093	4591279	4591279	2	0	0.086	-0.46	0.28	2	1	-0.609	0.15	-0.44	3	2	-0.058	-0.18	-0.37	1	3	-0.614	-0.08	0.57	3	4	-0.025	0.18	-0.3	1	5	-0.631	-0.08	0.56	3	6	-0.001	-0.18	-0.28	1	7	-0.599	0.3	-0.46	3	8	0.012	-0.25
b4354	downstream	36	4591243	4591279	4591279	3	0	-0.806	-0.49	-1.5	4	1	-0.253	0.33	-0.57	2	2	-1.001	-0.56	1.14	4	3	-0.223	-0.37	0.47	2	4	-0.967	0.72	1.13	4	5	-0.265	0.44	0.33	2	6	-0.838	-0.8	1.19	4	7	-0.373	-0.5	-0.45	2	8	-0.658	-0.63
b4354	downstream	183	4591096	4591279	4591279	4	0	-0.512	-0.86	0.23	3	1	-0.617	0.61	0.21	4	2	-0.622	-0.69	-0.49	3	3	-0.644	-0.63	-0.05	4	4	-0.576	0.69	-0.46	3	5	-0.684	0.56	-0.01	4	6	-0.481	-0.74	-0.41	3	7	-0.739	-0.54	0.1	4	8	-0.424	-0.8
b1858	annotated	0	1942661	1942662	1942662	0	0	1.12	0.25	-0.69	0	1	1.049	-0.11	-0.58	0	2	0.853	0.24	0.72	0	3	1.076	0.1	0.59	0	4	0.846	-0.29	0.78	0	5	1.101	0	0.62	0	6	0.834	0.39	0.74	0	7	1.094	-0.08	-0.54	0	8	0.821	0.48
b1858	downstream	96	1942757	1942662	1942662	1	0	0.504	0.44	-0.15	1	1	0.318	-0.27	0.84	1	2	0.267	0.42	-0.18	1	3	0.416	0.24	-0.97	1	4	0.166	-0.41	-0.25	1	5	0.547	-0.2	-1.01	1	6	0.024	0.33	-0.22	1	7	0.639	0.14	1.03	1	8	-0.036	0.22
b1858	downstream	147	1942808	1942662	1942662	2	0	-1.031	-0.29	-0.04	2	1	-1.101	-0.01	-0.1	2	2	-1.118	-0.15	-0.12	2	3	-1.118	0.05	-0.01	2	4	-1.082	0.19	-0.08	2	5	-1.054	-0.1	-0.13	2	6	-1.073	-0.34	-0.08	2	7	-1.057	0.16	0.13	2	8	-1.082	-0.47
b1858	downstream	66	1942727	1942662	1942662	3	0	-1.33	0.05	0.68	3	1	-1.238	0.08	0.17	3	2	-1.481	-0.39	-0.62	3	3	-1.225	-0.06	-0.22	3	4	-1.44	0.44	-0.64	3	5	-1.189	0.02	-0.16	3	6	-1.409	-0.57	-0.5	3	7	-1.17	0.02	0.22	3	8	-1.352	-0.61
b1858
b1916	annotated	0	1996832	1996832	1996832	0	0	0.408	0.43	0.07	0	1	0.286	-0.38	-0.91	0	2	0.253	0.56	0.4	0	3	0.285	0.35	0.93	0	4	0.229	-0.6	0.35	0	5	0.287	-0.27	0.92	0	6	0.22	0.65	0.34	0	7	0.302	0.18	-0.97	0	8	0.209	0.67
b1916	downstream	168	1996664	1996832	1996832	1	0	-0.33	-0.19	0.37	1	1	-0.542	0.16	-0.08	2	2	-0.549	-0.27	-0.17	1	3	-0.456	-0.11	0.02	2	4	-0.567	0.32	-0.22	1	5	-0.439	0.13	0.03	2	6	-0.532	-0.38	-0.12	1	7	-0.479	-0.16	-0.08	2	8	-0.459	-0.41
b1916	downstream	36	1996796	1996832	1996832	2	0	-0.424	0.79	-0.29	2	1	-0.305	-0.77	-0.62	1	2	-0.677	0.74	0.21	3	3	-0.169	0.75	0.52	1	4	-0.749	-0.64	0.14	3	5	-0.117	-0.71	0.59	1	6	-0.766	0.51	0.12	3	7	-0.083	0.68	-0.62	1	8	-0.772	0.47
b1916	downstream	57	1996775	1996832	1996832	3	0	-0.608	-0.44	0.07	3	1	-0.903	0.08	-0.8	5	2	-0.657	-0.21	-0.05	2	3	-0.951	-0.04	0.9	5	4	-0.592	0.2	-0.02	2	5	-0.96	-0.01	0.91	5	6	-0.532	-0.22	0.01	2	7	-0.963	0.12	-0.87	5	8	-0.464	-0.26
b1916	upstream	-12	1996844	1996832	1996832	4	0	-0.932	0.07	-0.2	4	1	-0.581	0.14	0.11	3	2	-1.018	-0.18	0.18	4	3	-0.557	-0.2	-0.24	3	4	-1.005	0.26	0.12	4	5	-0.576	0.19	-0.26	3	6	-0.943	-0.41	0.18	4	7	-0.609	-0.22	0.26	3	8	-0.872	-0.39
b4572	annotated	0	548356	548357	548357	0	0	0.584	0.64	0.46	0	1	0.626	-0.95	0.79	0	2	0.393	0.91	-0.45	0	3	0.677	0.91	-0.8	0	4	0.341	-0.84	-0.51	0	5	0.743	-0.89	-0.74	0	6	0.305	0.81	-0.58	0	7	0.802	0.8	0.66	0	8	0.259	0.72
b4572	downstream	171	548527	548357	548357	1	0	-0.313	-0.68	0.04	2	1	-0.562	0.51	-0.9	2	2	-0.384	-0.66	0.11	2	3	-0.61	-0.53	0.94	2	4	-0.277	0.64	0.21	2	5	-0.648	0.46	0.89	1	6	-0.226	-0.59	0.27	2	7	-0.655	-0.26	-0.71	3	8	-0.187	-0.56
b4572	downstream	144	548500	548357	548357	2	0	-0.421	-0.31	0.52	3	1	-0.888	-0.29	0.18	5	2	-0.627	0.06	-0.73	3	3	-0.768	0.31	-0.34	3	4	-0.675	0.05	-0.75	4	5	-0.689	-0.39	-0.49	3	6	-0.71	-0.2	-0.76	4	7	-0.617	0.48	0.42	1	8	-0.753	-0.49
b4572	downstream	12	548368	548357	548357	3	0	-0.599	-0.59	-0.15	4	1	-0.55	0.68	-0.56	1	2	-0.642	-0.77	0.33	4	3	-0.599	-0.64	0.55	1	4	-0.523	0.77	0.38	3	5	-0.648	0.67	0.56	2	6	-0.389	-0.74	0.44	3	7	-0.726	-0.7	-0.55	5	8	-0.274	-0.67
b4572	downstream	159	548515	548357	548357	4	0	-0.236	-1.01	0.84	1	1	-0.99	0.56	-0.22	6	2	-0.292	-0.76	-0.66	1	3	-1.022	-0.53	0.3	6	4	-0.209	0.74	-0.62	1	5	-1.039	0.38	0.26	6	6	-0.143	-0.82	-0.6	1	7	-1.042	-0.16	-0.11	6	8	-0.117	-0.96
b1917	annotated	0	1997814	1997814	1997814	0	0	1.47	-0.43	0.18	0	1	1.228	0.38	0.06	0	2	1.36	-0.27	0.07	0	3	1.196	-0.35	-0.1	0	4	1.416	0.26	0	0	5	1.182	0.37	-0.12	0	6	1.426	-0.17	-0.03	0	7	1.167	-0.4	0.11	0	8	1.41	-0.19
b1917	downstream	132	1997682	1997814	1997814	1	0	-0.385	0.04	0.23	2	1	-0.299	-0.16	-0.41	2	2	-0.502	0.11	-0.04	2	3	-0.317	0.19	0.54	1	4	-0.454	-0.05	-0.01	2	5	-0.337	-0.22	0.65	1	6	-0.403	-0.01	0.05	2	7	-0.318	0.28	-0.65	1	8	-0.359	-0.04
b1917	downstream	27	1997787	1997814	1997814	2	0	0.033	-1.1	-0.55	1	1	-0.229	1.24	-0.34	1	2	0.009	-1.12	0.29	1	3	-0.352	-1.22	0.48	2	4	0.123	1.11	0.41	1	5	-0.407	1.18	0.5	2	6	0.231	-1.06	0.55	1	7	-0.489	-1.02	-0.33	2	8	0.335	-0.92
b1917	downstream	93	1997721	1997814	1997814	3	0	-0.633	-0.21	0.38	3	1	-1.06	0.01	0.67	4	2	-0.779	-0.1	-0.68	3	3	-1.015	0.06	-0.67	4	4	-0.775	0.17	-0.68	3	5	-0.96	-0.08	-0.65	4	6	-0.817	-0.35	-0.62	3	7	-0.9	0.14	0.74	3	8	-0.85	-0.57
b1917	downstream	51	1997763	1997814	1997814	4	0	-0.94	-0.7	-0.33	4	1	-0.937	0.43	0.36	3	2	-1.154	-0.67	-0.15	4	3	-0.909	-0.36	-0.46	3	4	-1.133	0.75	-0.24	4	5	-0.898	0.38	-0.49	3	6	-1.072	-0.85	-0.1	4	7	-0.918	-0.43	0.41	4	8	-0.99	-0.84
b0708	annotated	0	739506	739507	739507	0	0	0.239	0.81	-0.08	0	1	0.215	-0.73	-0.74	0	2	0.004	0.73	0.44	0	3	0.26	0.67	0.8	0	4	0.017	-0.76	0.49	0	5	0.253	-0.63	0.86	0	6	0.032	0.8	0.37	0	7	0.249	0.57	-0.87	0	8	0.032	0.87
b0708	downstream	138	739644	739507	739507	1	0	-0.102	-0.73	0.46	1	1	-0.581	0.51	-0.4	1	2	-0.332	-0.61	-0.34	1	3	-0.482	-0.47	0.21	1	4	-0.331	0.7	-0.34	1	5	-0.436	0.48	0.17	1	6	-0.293	-0.82	-0.26	1	7	-0.422	-0.45	-0.1	1	8	-0.256	-0.93
b0708	downstream	99	739605	739507	739507	2	0	-0.417	0.16	0.51	2	1	-0.666	-0.43	-0.2	2	2	-0.495	0.33	-0.37	2	3	-0.71	0.48	0.36	2	4	-0.419	-0.31	-0.38	2	5	-0.747	-0.61	0.42	2	6	-0.378	0.3	-0.41	2	7	-0.739	0.69	-0.45	2	8	-0.322	0.19
b0708	downstream	90	739596	739507	739507	3	0	-1.513	0.14	0.73	3	1	-1.41	-0.29	0.21	3	2	-1.639	0.1	-0.63	3	3	-1.379	0.33	-0.2	3	4	-1.62	0.05	-0.59	3	5	-1.321	-0.37	-0.23	3	6	-1.625	-0.34	-0.48	3	7	-1.266	0.48	0.34	3	8	-1.629	-0.56
b0708
b0709	annotated	0	742556	742556	742556	0	0	1.186	-0.02	1.21	0	1	0.464	-0.05	0.85	0	2	1.129	0.19	-1.03	0	3	0.407	0.08	-0.59	0	4	1.149	-0.28	-0.99	0	5	0.42	-0.18	-0.47	0	6	1.098	0.37	-1.09	0	7	0.471	0.24	0.56	0	8	1.027	0.24
b0709	downstream	81	742475	742556	742556	1	0	-0.23	0.56	-0.75	1	1	-0.193	-0.42	-0.96	1	2	-0.528	0.43	0.86	1	3	-0.098	0.38	0.9	1	4	-0.584	-0.39	0.84	1	5	-0.041	-0.26	0.79	1	6	-0.576	0.37	0.85	1	7	-0.032	0.27	-0.81	1	8	-0.54	0.49
b0709	downstream	171	742385	742556	742556	2	0	-0.772	0.68	0.1	2	1	-0.704	-0.88	-0.42	2	2	-0.932	0.77	-0.01	2	3	-0.71	0.91	0.55	2	4	-0.899	-0.67	-0.02	2	5	-0.715	-0.93	0.56	2	6	-0.883	0.58	-0.01	2	7	-0.677	0.98	-0.65	2	8	-0.872	0.53
b0709
b0709
b1653	annotated	0	1729086	1729087	1729087	0	0	0.736	-0.06	0.84	0	1	0.303	0.05	-0.06	0	2	0.657	-0.03	-0.46	0	3	0.246	0.03	0.22	0	4	0.739	-0.02	-0.49	0	5	0.183	-0.03	0.38	0	6	0.766	0.08	-0.53	0	7	0.174	0.04	-0.39	0	8	0.759	0.07
b1653	downstream	144	1729230	1729087	1729087	1	0	-1.253	-0.73	0.55	1	1	-1.604	0.19	0.17	2	2	-1.358	-0.47	-0.62	1	3	-1.651	-0.03	-0.1	2	4	-1.252	0.58	-0.6	1	5	-1.676	-0.11	-0.14	2	6	-1.166	-0.73	-0.49	1	7	-1.665	0.25	0.2	2	8	-1.128	-0.87
b1653	downstream	39	1729125	1729087	1729087	2	0	-1.521	-0.35	0.06	3	1	-1.539	0.28	-0.82	1	2	-1.638	-0.4	0.09	3	3	-1.527	-0.23	0.78	1	4	-1.582	0.52	0.12	3	5	-1.539	0.18	0.69	1	6	-1.43	-0.65	0.15	3	7	-1.601	-0.11	-0.68	1	8	-1.308	-0.7
b1653	downstream	117	1729203	1729087	1729087	3	0	-1.318	-0.93	1.01	2	1	-1.707	0.53	0.41	3	2	-1.403	-0.9	-1.09	2	3	-1.714	-0.4	-0.48	3	4	-1.31	1	-1.06	2	5	-1.699	0.25	-0.45	3	6	-1.257	-1.16	-0.94	2	7	-1.685	-0.19	0.5	3	8	-1.202	-1.32
b1653
b1652	annotated	0	1728346	1728347	1728347	0	0	0.763	-0.4	1.26	0	1	0.073	0.12	1.53	0	2	0.655	-0.07	-1.49	0	3	0.066	0	-1.51	0	4	0.693	0.07	-1.56	0	5	0.077	-0.14	-1.47	0	6	0.666	-0.18	-1.55	0	7	0.111	0.23	1.47	0	8	0.606	-0.41
b1652	downstream	156	1728502	1728347	1728347	1	0	0.115	-0.25	0.63	1	1	-0.222	-0.22	0.83	1	2	0.019	0.02	-0.79	1	3	-0.233	0.26	-0.93	1	4	0.048	0.04	-0.86	1	5	-0.208	-0.38	-1.07	1	6	0.035	-0.1	-0.83	1	7	-0.142	0.39	0.94	1	8	-0.015	-0.32
b1652	downstream	135	1728481	1728347	1728347	2	0	-0.47	-0.69	0.32	2	1	-0.957	0.47	-1.13	2	2	-0.555	-0.71	0.06	2	3	-1.039	-0.44	1.21	2	4	-0.447	0.67	0.12	2	5	-1.1	0.37	1.13	2	6	-0.33	-0.48	0.12	2	7	-1.131	-0.3	-1.16	2	8	-0.298	-0.39
b1652	downstream	60	1728406	1728347	1728347	3	0	-1.028	0.43	0.92	3	1	-1.153	-0.23	0.52	3	2	-1.086	0.14	-0.97	3	3	-1.185	0.3	-0.28	3	4	-1.02	-0.1	-0.93	3	5	-1.197	-0.48	-0.24	3	6	-0.972	-0.02	-0.87	3	7	-1.216	0.69	0.26	3	8	-0.972	-0.14
b1652
b1655	annotated	0	1734434	1734435	1734435	0	0	0.256	0.31	0.52	0	1	0.069	-0.45	0.79	0	2	-0.02	0.45	-0.63	0	3	0.184	0.54	-0.89	0	4	-0.11	-0.33	-0.73	0	5	0.297	-0.54	-0.84	0	6	-0.193	0.15	-0.74	0	7	0.373	0.47	0.77	0	8	-0.219	-0.07
b1655	downstream	69	1734503	1734435	1734435	1	0	-0.196	0.33	0.65	1	1	-0.508	-0.48	-0.07	1	2	-0.243	0.32	-0.36	1	3	-0.558	0.53	0.16	1	4	-0.195	-0.31	-0.34	1	5	-0.51	-0.64	0.17	1	6	-0.228	0.29	-0.34	1	7	-0.421	0.68	-0.16	1	8	-0.268	0.24
b1655
b1655
b1655
b1654	annotated	0	1734101	1734101	1734101	0	0	1.277	-0.58	0.15	0	1	1.022	0.46	0.06	0	2	1.126	-0.4	0	0	3	0.999	-0.53	0.06	0	4	1.189	0.32	0	0	5	0.935	0.59	0.21	0	6	1.253	-0.23	0.02	0	7	0.89	-0.59	-0.12	0	8	1.307	-0.17
b1654	downstream	60	1734041	1734101	1734101	1	0	0.042	-0.73	-0.41	1	1	-0.336	0.77	-1.1	1	2	-0.065	-0.81	0.59	1	3	-0.399	-0.79	1.06	1	4	0.014	0.75	0.65	1	5	-0.451	0.75	0.96	1	6	0.146	-0.6	0.68	1	7	-0.537	-0.62	-0.89	1	8	0.241	-0.38
b1654
b1654
b1654
b0878	annotated	0	919234	919235	919235	0	0	1.334	0.05	-0.14	0	1	1.125	0.36	-0.27	1	2	1.277	-0.1	0.22	0	3	1.042	-0.43	0.47	1	4	1.307	-0.05	0.28	0	5	0.994	0.45	0.56	1	6	1.291	0.21	0.3	0	7	1	-0.43	-0.36	1	8	1.251	0.35
b0878	downstream	18	919252	919235	919235	1	0	1.257	-0.57	-1.39	1	1	1.504	0.66	-0.45	0	2	1.056	-0.47	0.97	1	3	1.516	-0.79	0.38	0	4	1.053	0.4	1.01	1	5	1.48	0.91	0.39	0	6	1.118	-0.27	1.03	1	7	1.371	-1.04	-0.39	0	8	1.228	-0.08
b0878	upstream	-27	919207	919235	919235	2	0	0.059	0.96	0.21	2	1	0.304	-0.8	0.37	2	2	-0.015	0.7	-0.19	2	3	0.325	0.82	-0.27	2	4	-0.036	-0.71	-0.27	2	5	0.358	-0.75	-0.15	2	6	-0.075	0.7	-0.29	2	7	0.395	0.71	0.06	2	8	-0.117	0.65
b0878	downstream	96	919330	919235	919235	3	0	-0.747	0.18	-0.65	4	1	-0.315	-0.1	-0.46	3	2	-0.92	-0.02	0.51	3	3	-0.287	0.06	0.4	3	4	-0.896	0.13	0.44	3	5	-0.255	0.04	0.39	3	6	-0.865	-0.18	0.51	3	7	-0.262	-0.11	-0.43	3	8	-0.809	-0.12
b0878	downstream	120	919354	919235	919235	4	0	-0.744	0.25	0.23	3	1	-1.073	-0.4	-0.26	4	2	-0.961	0.24	-0.06	4	3	-1.013	0.46	0.1	4	4	-0.989	-0.14	-0.11	4	5	-0.94	-0.52	-0.06	4	6	-1.01	0.05	-0.04	4	7	-0.883	0.56	-0.05	4	8	-1	-0.08
b0879	annotated	0	920346	920347	920347	0	0	0.668	-0.05	-0.38	0	1	0.603	0.03	-1.1	0	2	0.379	0.06	0.76	0	3	0.677	-0.08	0.98	0	4	0.385	-0.07	0.76	0	5	0.693	0.17	1.02	0	6	0.4	0.1	0.75	0	7	0.681	-0.19	-0.92	0	8	0.448	0.17
b0879	downstream	150	920496	920347	920347	1	0	0.041	0.57	0.77	1	1	-0.384	-0.89	-0.3	2	2	-0.03	0.91	-0.44	1	3	-0.435	0.96	0.57	2	4	-0.012	-0.91	-0.35	1	5	-0.437	-1.12	0.65	1	6	-0.029	0.86	-0.41	1	7	-0.345	1.33	-0.6	1	8	-0.116	0.75
b0879	downstream	9	920355	920347	920347	2	0	-0.566	-0.87	-0.82	2	1	-0.332	0.79	-0.96	1	2	-0.7	-0.81	0.9	2	3	-0.381	-0.86	0.85	1	4	-0.593	0.84	0.93	2	5	-0.482	0.87	0.73	2	6	-0.425	-0.8	0.96	2	7	-0.584	-0.91	-0.77	2	8	-0.299	-0.67
b0879	downstream	105	920451	920347	920347	3	0	-1.014	0.53	0.84	3	1	-1.359	-0.8	1.02	3	2	-1.132	0.52	-1.09	3	3	-1.332	0.89	-1.04	3	4	-1.14	-0.45	-1.03	3	5	-1.267	-0.96	-1.03	3	6	-1.24	0.21	-0.99	4	7	-1.122	1.11	1.07	3	8	-1.355	-0.07
b0879	downstream	66	920412	920347	920347	4	0	-1.119	-0.54	0.96	4	1	-1.384	0.28	0.48	4	2	-1.248	-0.53	-0.98	4	3	-1.4	-0.22	-0.42	4	4	-1.189	0.62	-0.93	4	5	-1.413	0.03	-0.38	4	6	-1.097	-0.79	-0.84	3	7	-1.433	0.09	0.42	4	8	-1.005	-0.9
b0700	annotated	0	729582	729583	729583	0	0	0.806	-1.34	0.09	0	1	0.443	1.13	0.63	0	2	0.712	-1.16	-0.26	0	3	0.382	-1.1	-0.74	0	4	0.801	1.16	-0.28	0	5	0.291	1.07	-0.93	0	6	0.906	-1.07	-0.22	0	7	0.243	-0.95	0.92	0	8	0.955	-1.04
b0700	downstream	33	729615	729583	729583	1	0	-0.568	-1.27	0.81	1	1	-1.174	0.71	-0.02	1	2	-0.682	-0.97	-0.89	1	3	-1.18	-0.57	-0.08	1	4	-0.592	1.04	-0.84	1	5	-1.168	0.4	-0.1	1	6	-0.505	-1.23	-0.76	1	7	-1.179	-0.21	0.14	1	8	-0.454	-1.48
b0700	downstream	126	729708	729583	729583	2	0	-1.792	0.31	1.2	3	1	-2.075	-0.68	-0.32	3	2	-1.885	0.35	-1.02	3	3	-2.043	0.8	0.49	2	4	-1.885	-0.24	-1.01	3	5	-2.028	-0.92	0.6	2	6	-1.862	0.07	-0.93	3	7	-1.955	1.17	-0.47	2	8	-1.87	-0.15
b0700	downstream	111	729693	729583	729583	3	0	-1.651	-0.14	1.01	2	1	-2.047	-0.44	-0.33	2	2	-1.787	0.02	-0.66	2	3	-2.055	0.54	0.35	3	4	-1.674	0.06	-0.57	2	5	-2.058	-0.7	0.23	4	6	-1.616	-0.17	-0.59	2	7	-1.994	0.91	-0.24	4	8	-1.599	-0.39
b0700	downstream	99	729681	729583	729583	4	0	-1.935	0.05	0.78	4	1	-2.274	-0.54	-0.39	4	2	-2.151	0.13	-0.56	4	3	-2.162	0.68	0.36	4	4	-2.171	0.05	-0.54	4	5	-2.049	-0.76	0.28	3	6	-2.2	-0.29	-0.46	4	7	-1.959	0.94	-0.27	3	8	-2.212	-0.61
b0877	downstream	36	919084	919120	919120	0	0	0.516	0.22	-1.13	0	1	0.667	0.01	-0.89	0	2	0.284	0.25	1.25	0	3	0.695	-0.14	0.86	0	4	0.278	-0.22	1.21	0	5	0.7	0.26	0.74	0	6	0.28	0.28	1.21	0	7	0.696	-0.28	-0.71	0	8	0.306	0.44
b0877	downstream	3	919117	919120	919120	1	0	0.197	0.86	-0.28	1	1	0.402	-0.61	-0.28	1	2	0.11	0.71	0.33	2	3	0.391	0.53	0.41	1	4	0.103	-0.77	0.38	2	5	0.386	-0.47	0.57	1	6	0.081	0.82	0.36	2	7	0.417	0.5	-0.5	1	8	0.032	0.92
b0877	annotated	0	919120	919120	919120	2	0	0.171	0.01	0.26	2	1	0.165	-0.01	-0.11	3	2	0.135	0.04	-0.2	1	3	0.124	-0.04	0.32	3	4	0.143	-0.11	-0.19	1	5	0.105	0.05	0.49	3	6	0.177	0.11	-0.21	1	7	0.096	-0.06	-0.41	4	8	0.191	0.14
b0877	downstream	42	919078	919120	919120	3	0	0.125	0.25	-0.23	3	1	0.192	-0.27	0.11	2	2	-0.002	0.26	0.08	3	3	0.204	0.29	-0.18	2	4	-0.039	-0.22	0.06	3	5	0.292	-0.31	-0.13	2	6	-0.098	0.2	0.05	3	7	0.348	0.19	0.05	2	8	-0.103	0.19
b0877	downstream	192	918928	919120	919120	4	0	-0.216	1.25	-0.35	4	1	-0.23	-1.42	-0.83	4	2	-0.567	1.34	0.5	4	3	-0.06	1.36	0.73	4	4	-0.72	-1.26	0.45	4	5	0.062	-1.3	0.71	4	6	-0.83	1.19	0.42	5	7	0.15	1.14	-0.86	3	8	-0.874	1.13
b0702	annotated	0	733775	733776	733776	0	0	1.362	1.13	-0.72	0	1	1.409	-0.61	-0.66	0	2	1.125	0.98	0.8	0	3	1.45	0.54	0.84	0	4	1.078	-1.09	0.85	0	5	1.453	-0.39	1.07	0	6	1.026	1.2	0.79	0	7	1.43	0.32	-1.02	0	8	1.037	1.39
b0702	downstream	69	733844	733776	733776	1	0	0.503	1.66	-0.84	1	1	0.797	-1.33	-1.02	1	2	0.244	1.63	1.07	1	3	0.852	1.25	1.16	1	4	0.157	-1.64	1.02	1	5	0.902	-1.15	1.26	1	6	0.099	1.68	0.89	1	7	0.933	1.02	-1.32	1	8	0.083	1.82
b0702	downstream	141	733916	733776	733776	2	0	0.076	1.08	-0.8	2	1	0.358	-0.81	-0.31	2	2	-0.07	0.89	0.68	2	3	0.367	0.74	0.37	2	4	-0.117	-0.9	0.67	2	5	0.405	-0.67	0.53	2	6	-0.187	0.86	0.67	2	7	0.474	0.56	-0.52	2	8	-0.238	0.95
b0702	downstream	138	733913	733776	733776	3	0	-0.175	0.7	-0.79	3	1	0.193	-0.45	-0.75	3	2	-0.357	0.49	0.8	3	3	0.217	0.43	0.79	3	4	-0.367	-0.5	0.84	4	5	0.244	-0.29	0.81	3	6	-0.34	0.49	0.82	4	7	0.223	0.24	-0.89	3	8	-0.33	0.65
b0702	downstream	126	733901	733776	733776	4	0	-0.211	0.09	-0.4	4	1	-0.226	-0.06	-0.86	5	2	-0.367	-0.12	0.65	4	3	-0.231	-0.03	0.8	5	4	-0.288	0.17	0.66	3	5	-0.255	0.04	0.68	5	6	-0.196	-0.1	0.62	3	7	-0.325	-0.07	-0.76	5	8	-0.116	0.02
b0875	annotated	0	916047	916047	916047	0	0	0.218	0.59	0.01	0	1	0.258	-0.44	0.31	0	2	0.063	0.39	0.01	0	3	0.282	0.4	-0.32	0	4	0.037	-0.39	-0.03	0	5	0.305	-0.38	-0.31	0	6	0.028	0.48	-0.09	0	7	0.311	0.31	0.2	0	8	0.027	0.51
b0875	upstream	-6	916053	916047	916047	1	0	-0.187	0.64	-0.42	1	1	0.041	-0.24	-0.22	1	2	-0.198	0.4	0.41	1	3	-0.077	0.22	0.31	2	4	-0.161	-0.41	0.45	1	5	-0.066	-0.23	0.37	2	6	-0.151	0.39	0.52	1	7	-0.078	0.2	-0.32	2	8	-0.124	0.48
b0875	upstream	-9	916056	916047	916047	2	0	-0.342	0.47	-0.06	2	1	-0.042	-0.29	0.38	2	2	-0.507	0.29	0.07	2	3	-0.025	0.22	-0.37	1	4	-0.538	-0.22	-0.04	2	5	0.018	-0.23	-0.3	1	6	-0.558	0.13	0.02	2	7	0.015	0.04	0.21	1	8	-0.534	0.18
b0875	downstream	147	915900	916047	916047	3	0	-0.892	0.84	0.57	3	1	-1.426	-1.27	-0.36	3	2	-1.091	0.97	-0.35	3	3	-1.371	1.4	0.37	3	4	-1.115	-0.91	-0.33	3	5	-1.284	-1.43	0.42	3	6	-1.227	0.82	-0.33	3	7	-1.132	1.54	-0.43	4	8	-1.322	0.66
b0875	downstream	120	915927	916047	916047	4	0	-1.416	1.3	0.49	4	1	-1.516	-1.43	0.32	4	2	-1.609	1.14	-0.59	4	3	-1.423	1.46	-0.28	4	4	-1.726	-1	-0.61	4	5	-1.304	-1.45	-0.17	4	6	-1.847	0.78	-0.62	4	7	-1.121	1.5	0.14	3	8	-1.92	0.59
b0704	annotated	0	735649	735650	735650	0	0	1.308	-1.03	-1.93	0	1	1.296	1.2	-1.47	0	2	1.121	-1	1.81	0	3	1.253	-1.28	1.42	0	4	1.168	0.92	1.85	0	5	1.187	1.46	1.4	0	6	1.267	-0.72	1.83	0	7	1.08	-1.5	-1.34	0	8	1.387	-0.41
b0704	downstream	12	735661	735650	735650	1	0	-0.137	-0.01	-2.53	2	1	0.462	0.24	-1.42	1	2	-0.457	-0.18	2.2	2	3	0.539	-0.42	1.01	1	4	-0.48	0.24	2.23	2	5	0.561	0.57	0.62	1	6	-0.446	-0.19	2.26	2	7	0.476	-0.73	-0.73	1	8	-0.358	0.05
b0704	downstream	150	735799	735650	735650	2	0	0.423	-0.03	0.57	1	1	0.188	-0.06	0.31	3	2	0.347	0.1	-0.52	1	3	0.171	0.09	-0.15	3	4	0.381	-0.13	-0.51	1	5	0.198	-0.2	-0.13	3	6	0.367	0.08	-0.52	1	7	0.239	0.28	0.19	3	8	0.306	-0.01
b0704	downstream	21	735670	735650	735650	3	0	-0.714	0.48	-2.8	4	1	0.314	0.06	-1.28	2	2	-1.038	0.02	2.43	4	3	0.41	-0.23	0.88	2	4	-1.082	0.11	2.35	4	5	0.423	0.48	0.73	2	6	-1.006	-0.12	2.41	4	7	0.332	-0.81	-0.95	2	8	-0.871	0.18
b0704	downstream	27	735676	735650	735650	4	0	-0.575	1.22	-2.01	3	1	-0.02	-0.93	-1.33	4	2	-0.736	0.99	1.89	3	3	-0.002	0.83	1.26	4	4	-0.778	-0.89	1.89	3	5	0.021	-0.59	1.19	4	6	-0.79	0.89	1.91	3	7	0.034	0.46	-1.31	4	8	-0.762	1.1
b0873	annotated	0	913814	913814	913814	0	0	0.551	1.12	-0.57	0	1	0.79	-1.16	0.48	0	2	0.355	1.12	0.44	0	3	0.862	1.11	-0.67	0	4	0.237	-1	0.37	0	5	0.958	-1.02	-0.83	0	6	0.148	0.98	0.32	0	7	1.03	0.85	0.61	0	8	0.065	0.96
b0873	upstream	-6	913820	913814	913814	1	0	-0.043	0.45	-1.53	1	1	0.612	-0.1	-0.34	1	2	-0.237	0.27	1.23	1	3	0.654	0	0.25	1	4	-0.254	-0.23	1.25	1	5	0.691	0.14	0.28	1	6	-0.262	0.21	1.31	2	7	0.653	-0.23	-0.29	1	8	-0.198	0.39
b0873	downstream	69	913745	913814	913814	2	0	-0.238	-0.81	1.09	2	1	-0.78	0.41	0.66	3	2	-0.335	-0.55	-0.95	2	3	-0.788	-0.35	-0.7	3	4	-0.27	0.64	-0.96	2	5	-0.831	0.23	-0.8	3	6	-0.191	-0.73	-0.98	1	7	-0.82	-0.11	0.78	3	8	-0.178	-0.92
b0873	downstream	9	913805	913814	913814	3	0	-0.306	0.15	-1.14	3	1	0.087	0.31	-1.03	2	2	-0.483	-0.32	1.35	3	3	0.05	-0.39	0.93	2	4	-0.425	0.35	1.29	3	5	-0.007	0.55	0.81	2	6	-0.305	-0.17	1.34	3	7	-0.095	-0.67	-0.94	2	8	-0.195	0.11
b0873
b0706	annotated	0	738091	738092	738092	0	0	2.021	0.12	-0.44	0	1	1.817	0.13	0.36	0	2	1.8	0.09	0.29	0	3	1.874	-0.14	-0.5	0	4	1.738	-0.15	0.22	0	5	1.906	0.25	-0.59	0	6	1.67	0.32	0.15	0	7	1.914	-0.38	0.48	0	8	1.629	0.38
b0706	downstream	18	738109	738092	738092	1	0	1.002	-0.63	-1.91	1	1	0.982	0.94	-0.79	1	2	0.821	-0.68	1.53	1	3	0.927	-1.02	0.61	1	4	0.869	0.62	1.58	1	5	0.886	1.11	0.43	1	6	0.928	-0.54	1.6	1	7	0.801	-1.21	-0.43	1	8	0.998	-0.31
b0706	downstream	15	738106	738092	738092	2	0	0.373	-1.27	-1.73	3	1	0.655	1.65	-0.14	2	2	0.167	-1.57	1.1	3	3	0.642	-1.7	-0.04	2	4	0.238	1.54	1.05	3	5	0.573	1.9	-0.05	2	6	0.387	-1.45	1.16	2	7	0.422	-2.1	0.03	2	8	0.544	-1.17
b0706	downstream	63	738154	738092	738092	3	0	0.521	-0.36	0.49	2	1	0.324	0.49	0.88	3	2	0.334	-0.58	-0.6	2	3	0.343	-0.5	-0.82	3	4	0.347	0.57	-0.64	2	5	0.312	0.56	-0.75	3	6	0.376	-0.49	-0.56	3	7	0.295	-0.56	0.72	3	8	0.405	-0.48
b0706	downstream	93	738184	738092	738092	4	0	-0.343	0.18	-1.53	4	1	-0.129	-0.1	-1.15	4	2	-0.537	0.16	1.46	5	3	-0.126	0.08	1.08	4	4	-0.507	-0.11	1.45	5	5	-0.14	0.05	1.07	4	6	-0.436	0.11	1.42	5	7	-0.193	-0.17	-1.18	4	8	-0.333	0.28
b0707	annotated	0	739000	739001	739001	0	0	0.952	0.2	1.1	0	1	0.445	-0.24	1	0	2	0.886	0.19	-1.09	0	3	0.43	0.26	-0.88	0	4	0.89	-0.28	-1.04	0	5	0.447	-0.33	-0.78	0	6	0.842	0.29	-1.09	0	7	0.52	0.46	0.82	0	8	0.747	0.23
b0707	downstream	174	739174	739001	739001	1	0	-0.598	-0.55	0.4	1	1	-1.136	0.28	0.3	1	2	-0.792	-0.45	-0.6	1	3	-1.101	-0.21	-0.42	1	4	-0.772	0.56	-0.64	1	5	-1.054	0.12	-0.61	1	6	-0.765	-0.64	-0.57	1	7	-1.045	-0.1	0.57	1	8	-0.754	-0.83
b0707
b0707
b0707
b4137	downstream	189	4365167	4365356	4365356	0	0	0.557	-0.66	0.28	0	1	0.236	0.5	1.16	0	2	0.375	-0.63	-0.64	0	3	0.227	-0.44	-1.25	0	4	0.408	0.69	-0.74	0	5	0.197	0.36	-1.32	1	6	0.438	-0.73	-0.67	0	7	0.189	-0.38	1.26	1	8	0.448	-0.75
b4137	downstream	183	4365173	4365356	4365356	1	0	0.232	-0.63	0.01	2	1	0.143	0.65	1.51	1	2	0.066	-0.71	-0.81	2	3	0.172	-0.6	-1.53	1	4	0.034	0.69	-0.84	2	5	0.247	0.56	-1.4	0	6	-0.001	-0.9	-0.77	2	7	0.237	-0.58	1.47	0	8	0.018	-1.03
b4137	annotated	0	4365356	4365356	4365356	2	0	0.343	1.11	1.45	1	1	0.043	-1.17	0.64	2	2	0.171	1.14	-0.97	1	3	0.05	1.18	-0.52	2	4	0.148	-1.16	-0.98	1	5	0.039	-1.31	-0.53	2	6	0.112	1.2	-1.1	1	7	0.109	1.31	0.36	2	8	0.027	1.07
b4137	downstream	36	4365320	4365356	4365356	3	0	-0.884	-0.07	-0.43	3	1	-0.579	-0.01	0.37	3	2	-1.111	-0.09	0.13	3	3	-0.496	0.02	-0.57	3	4	-1.148	0.26	0.06	5	5	-0.456	-0.02	-0.64	3	6	-1.128	-0.43	0.1	5	7	-0.459	-0.11	0.56	3	8	-1.089	-0.5
b4137	downstream	39	4365317	4365356	4365356	4	0	-1.02	-0.37	-0.34	4	1	-0.934	0.46	-0.23	4	2	-1.126	-0.45	0.32	5	3	-0.904	-0.4	0.07	4	4	-1.107	0.65	0.22	4	5	-0.897	0.39	-0.05	4	6	-1.038	-0.78	0.33	4	7	-0.932	-0.36	0.02	4	8	-0.956	-0.82
b1325	annotated	0	1388929	1388930	1388930	0	0	1.386	-0.15	0.2	0	1	1.053	-0.14	0.81	0	2	1.235	0.17	-0.5	0	3	1.04	0.11	-0.84	0	4	1.222	-0.22	-0.52	0	5	1.06	-0.15	-0.75	0	6	1.175	0.22	-0.56	0	7	1.11	0.15	0.78	0	8	1.139	0.11
b1325	downstream	186	1389115	1388930	1388930	1	0	0.269	-0.04	0.09	1	1	-0.231	-0.02	-0.11	2	2	0.084	0.11	-0.01	1	3	-0.214	-0.06	-0.06	2	4	0.076	-0.12	0.04	1	5	-0.178	-0.02	-0.2	2	6	0.038	0.12	-0.04	1	7	-0.121	0.12	0.32	2	8	-0.027	0.09
b1325	upstream	-42	1388887	1388930	1388930	2	0	-0.119	-0.23	-0.29	3	1	-0.023	0.51	-0.21	1	2	-0.339	-0.55	0.29	3	3	0.021	-0.5	0.13	1	4	-0.321	0.62	0.24	3	5	0.01	0.48	0.09	1	6	-0.251	-0.7	0.36	3	7	-0.056	-0.49	-0.08	1	8	-0.172	-0.63
b1325	downstream	174	1389103	1388930	1388930	3	0	0.009	0.13	0.73	2	1	-0.364	-0.35	0.73	3	2	-0.121	0.12	-0.78	2	3	-0.361	0.36	-0.69	3	4	-0.143	-0.1	-0.8	2	5	-0.291	-0.45	-0.64	3	6	-0.222	0.02	-0.85	2	7	-0.194	0.41	0.62	3	8	-0.311	-0.15
b1325	downstream	195	1389124	1388930	1388930	4	0	-0.923	-0.86	0	4	1	-0.996	0.8	-0.42	4	2	-0.942	-0.93	-0.04	5	3	-1.074	-0.76	0.39	4	4	-0.886	0.97	-0.03	5	5	-1.04	0.68	0.23	4	6	-0.808	-1.06	0.09	5	7	-1.08	-0.63	-0.18	4	8	-0.764	-1.09
b4135	annotated	0	4363308	4363308	4363308	0	0	0.552	-0.86	0.32	0	1	0.101	0.79	0.73	0	2	0.366	-0.76	-0.51	0	3	0.096	-0.65	-0.86	0	4	0.396	0.75	-0.56	0	5	0.131	0.68	-0.9	0	6	0.406	-0.78	-0.52	0	7	0.109	-0.65	0.9	0	8	0.437	-0.85
b4135	upstream	-24	4363332	4363308	4363308	1	0	-0.128	-1.21	0.29	1	1	-0.345	1.2	-0.31	1	2	-0.165	-1.24	-0.09	1	3	-0.414	-1.21	0.33	1	4	-0.05	1.16	-0.05	1	5	-0.478	1.15	0.3	1	6	0.078	-1.13	-0.02	1	7	-0.587	-1.12	-0.17	1	8	0.162	-1.07
b4135	downstream	75	4363233	4363308	4363308	2	0	-0.778	-0.87	-0.05	2	1	-1.033	0.47	-0.72	2	2	-0.907	-0.77	0.28	2	3	-1.049	-0.45	0.58	2	4	-0.794	0.89	0.3	2	5	-1.126	0.39	0.34	2	6	-0.649	-0.82	0.33	2	7	-1.176	-0.3	-0.42	2	8	-0.577	-0.75
b4135	downstream	90	4363218	4363308	4363308	3	0	-0.961	-1.02	0.36	3	1	-1.327	0.86	0.7	3	2	-1.035	-0.99	-0.64	3	3	-1.362	-0.83	-0.73	3	4	-0.959	1.03	-0.58	3	5	-1.35	0.8	-0.78	3	6	-0.914	-1.15	-0.48	3	7	-1.355	-0.64	0.86	3	8	-0.875	-1.22
b4135
b4133	annotated	0	4361934	4361934	4361934	0	0	0.809	1.03	0.67	0	1	0.573	-0.84	0.22	0	2	0.579	1	-0.43	0	3	0.603	0.83	-0.07	0	4	0.559	-1.06	-0.43	0	5	0.629	-0.88	0.07	0	6	0.504	1.09	-0.52	0	7	0.691	0.9	-0.08	0	8	0.444	1.02
b4133
b4133
b4133
b4133
b4132	annotated	0	4360031	4360031	4360031	0	0	1.555	-0.66	-0.47	0	1	1.265	0.66	0.39	0	2	1.337	-0.57	0.29	0	3	1.286	-0.7	-0.7	0	4	1.324	0.58	0.21	0	5	1.288	0.71	-0.95	0	6	1.375	-0.5	0.21	0	7	1.237	-0.76	0.87	0	8	1.415	-0.43
b4132	downstream	60	4359971	4360031	4360031	1	0	-0.183	1.07	0.99	1	1	-0.47	-1.24	0.53	1	2	-0.357	1.2	-0.8	1	3	-0.448	1.25	-0.36	1	4	-0.395	-1.2	-0.78	1	5	-0.4	-1.28	-0.17	1	6	-0.505	1.15	-0.84	1	7	-0.265	1.31	0.2	1	8	-0.614	0.98
b4132	downstream	150	4359881	4360031	4360031	2	0	-0.81	0.83	-0.05	3	1	-0.524	-0.82	-0.49	2	2	-0.892	0.73	0.12	3	3	-0.503	0.84	0.48	2	4	-0.887	-0.7	0.16	3	5	-0.46	-0.86	0.54	2	6	-0.899	0.63	0.1	3	7	-0.411	0.87	-0.57	2	8	-0.916	0.61
b4132	downstream	57	4359974	4360031	4360031	3	0	-0.646	0.96	1.36	2	1	-0.838	-1.08	0.98	3	2	-0.71	0.87	-1.17	2	3	-0.831	1.14	-0.8	3	4	-0.715	-0.8	-1.13	2	5	-0.735	-1.21	-0.67	3	6	-0.829	0.63	-1.14	2	7	-0.576	1.33	0.67	3	8	-0.955	0.39
b4132
b4131	annotated	0	4358617	4358617	4358617	0	0	1.074	1.35	0.34	0	1	0.708	-1.39	0.22	0	2	0.792	1.63	-0.37	0	3	0.819	1.46	-0.06	0	4	0.644	-1.6	-0.42	0	5	0.937	-1.45	0.1	0	6	0.482	1.53	-0.53	0	7	1.059	1.48	-0.16	0	8	0.355	1.39
b4131	upstream	-6	4358623	4358617	4358617	1	0	-0.006	0.81	0.45	1	1	-0.158	-0.63	0.34	2	2	-0.138	0.6	-0.37	1	3	-0.101	0.61	-0.24	2	4	-0.187	-0.64	-0.33	1	5	-0.031	-0.58	-0.08	2	6	-0.258	0.52	-0.31	1	7	0.042	0.61	0.17	1	8	-0.302	0.45
b4131	downstream	27	4358590	4358617	4358617	2	0	-0.134	0.14	-0.37	2	1	-0.075	0.11	-0.08	1	2	-0.337	-0.13	0.3	2	3	-0.027	-0.17	-0.08	1	4	-0.316	0.19	0.29	2	5	-0.023	0.24	-0.12	1	6	-0.265	-0.24	0.36	2	7	-0.077	-0.24	0.08	2	8	-0.216	-0.16
b4131	downstream	18	4358599	4358617	4358617	3	0	-0.453	-0.59	-0.98	3	1	-0.34	0.7	-0.68	3	2	-0.503	-0.55	0.81	3	3	-0.408	-0.78	0.72	3	4	-0.447	0.56	0.86	3	5	-0.419	0.79	0.74	3	6	-0.396	-0.56	0.92	3	7	-0.479	-0.76	-0.66	3	8	-0.294	-0.47
b4131	upstream	-39	4358656	4358617	4358617	4	0	-0.846	1.05	0.15	4	1	-0.852	-1.19	-0.51	4	2	-1.093	1.05	-0.06	4	3	-0.752	1.23	0.54	4	4	-1.113	-0.95	-0.07	4	5	-0.678	-1.24	0.58	4	6	-1.147	0.84	-0.09	4	7	-0.601	1.25	-0.67	4	8	-1.171	0.73
b4130	annotated	0	4356411	4356411	4356411	0	0	1.649	0.6	1.59	0	1	1.138	-0.71	1.37	0	2	1.545	0.89	-1.59	0	3	1.123	0.74	-1.01	0	4	1.54	-1.03	-1.57	0	5	1.153	-0.87	-0.66	0	6	1.456	1.02	-1.68	0	7	1.268	1.01	0.79	0	8	1.347	0.84
b4130	downstream	78	4356333	4356411	4356411	1	0	-0.227	0.28	-0.68	1	1	-0.247	-0.23	-1.11	1	2	-0.529	0.19	0.83	1	3	-0.185	0.21	1.07	1	4	-0.532	-0.13	0.81	1	5	-0.16	-0.11	0.97	1	6	-0.474	0.14	0.85	1	7	-0.179	0.16	-1.01	1	8	-0.413	0.27
b4130	downstream	39	4356372	4356411	4356411	2	0	-0.56	-0.58	0.17	2	1	-0.651	0.37	-0.1	2	2	-0.77	-0.59	-0.13	2	3	-0.609	-0.36	0.08	2	4	-0.758	0.67	-0.19	2	5	-0.592	0.35	0.06	2	6	-0.721	-0.78	-0.07	2	7	-0.596	-0.39	-0.11	2	8	-0.658	-0.85
b4130
b4130
b2218	downstream	48	2319828	2319876	2319876	0	0	-0.326	0.1	-0.3	0	1	-0.101	-0.38	-0.66	0	2	-0.59	0.18	0.51	0	3	-0.044	0.3	0.57	0	4	-0.57	-0.09	0.52	0	5	-0.032	-0.3	0.51	0	6	-0.506	0.11	0.51	0	7	-0.058	0.21	-0.57	0	8	-0.436	0.14
b2218	annotated	0	2319876	2319876	2319876	1	0	-0.677	0.22	-0.4	1	1	-0.667	-0.17	-0.91	2	2	-0.814	0.17	0.38	1	3	-0.677	0.22	1.08	2	4	-0.771	-0.17	0.48	1	5	-0.675	-0.23	1.24	2	6	-0.713	0.14	0.49	1	7	-0.671	0.3	-1.17	2	8	-0.671	0.13
b2218	downstream	69	2319807	2319876	2319876	2	0	-1.003	0.99	-0.67	3	1	-0.665	-1.14	-0.73	1	2	-1.316	1.01	0.69	4	3	-0.546	1.02	0.68	1	4	-1.382	-0.92	0.74	4	5	-0.473	-0.96	0.68	1	6	-1.429	0.78	0.71	4	7	-0.411	0.91	-0.76	1	8	-1.437	0.73
b2218	downstream	81	2319795	2319876	2319876	3	0	-0.994	0.85	-0.78	2	1	-0.677	-0.92	-1.27	3	2	-1.115	0.89	1	2	3	-0.711	0.92	1.33	3	4	-1.076	-0.83	1.05	2	5	-0.707	-0.81	1.29	3	6	-1.062	0.83	1.03	2	7	-0.696	0.78	-1.34	3	8	-1.05	0.93
b2218	downstream	60	2319816	2319876	2319876	4	0	-1.06	-0.11	-0.93	4	1	-0.793	0.08	-1.41	4	2	-1.193	-0.21	0.93	3	3	-0.781	-0.13	1.3	4	4	-1.165	0.27	0.98	3	5	-0.772	0.19	1.22	4	6	-1.133	-0.27	1.01	3	7	-0.784	-0.23	-1.18	4	8	-1.046	-0.19
b4389	annotated	0	4625911	4625912	4625912	0	0	0.507	-0.91	0.27	0	1	0.163	1.01	-0.74	0	2	0.407	-1.03	0.27	0	3	0.097	-1.03	0.8	0	4	0.495	0.92	0.3	0	5	0.047	1.09	0.74	0	6	0.586	-0.82	0.32	0	7	-0.029	-1.07	-0.62	0	8	0.69	-0.71
b4389	upstream	-48	4625863	4625912	4625912	1	0	-0.87	-0.35	-0.02	2	1	-1.094	0.26	-0.04	1	2	-1.063	-0.46	-0.2	2	3	-1.062	-0.18	0	1	4	-1.005	0.53	-0.11	2	5	-1.084	0.14	-0.07	1	6	-0.891	-0.63	0	2	7	-1.091	-0.03	0.08	1	8	-0.83	-0.7
b4389	downstream	177	4626088	4625912	4625912	2	0	-0.686	-0.49	1.14	1	1	-1.154	0.45	-0.25	2	2	-0.72	-0.57	-0.84	1	3	-1.233	-0.41	0.44	2	4	-0.614	0.54	-0.74	1	5	-1.285	0.3	0.55	2	6	-0.539	-0.58	-0.68	1	7	-1.286	-0.09	-0.35	2	8	-0.467	-0.67
b4389	downstream	132	4626043	4625912	4625912	3	0	-1.135	0.05	0.82	3	1	-1.55	-0.38	-0.33	4	2	-1.321	0.24	-0.6	4	3	-1.476	0.46	0.25	3	4	-1.345	-0.11	-0.65	4	5	-1.415	-0.55	0.23	3	6	-1.364	-0.01	-0.59	4	7	-1.342	0.62	-0.33	3	8	-1.386	-0.25
b4389	downstream	129	4626040	4625912	4625912	4	0	-1.229	-0.16	0.96	4	1	-1.676	-0.48	0.49	5	2	-1.3	0.12	-1.16	3	3	-1.643	0.59	-0.52	5	4	-1.287	0	-1.14	3	5	-1.563	-0.71	-0.54	5	6	-1.336	-0.16	-1.13	3	7	-1.43	0.79	0.5	4	8	-1.416	-0.42
b1327	downstream	3	1391850	1391853	1391853	0	0	1.25	-0.7	-0.55	0	1	1.026	0.83	-1.07	0	2	1.153	-0.69	0.94	0	3	0.911	-0.91	1.2	0	4	1.242	0.57	1.01	0	5	0.788	0.96	1.16	1	6	1.326	-0.34	0.96	0	7	0.723	-0.95	-1.1	1	8	1.394	-0.09
b1327	upstream	-12	1391865	1391853	1391853	1	0	0.992	-1.02	-0.28	1	1	0.83	0.86	-0.01	1	2	0.766	-0.92	0.18	1	3	0.88	-0.88	0	1	4	0.785	0.89	0.11	1	5	0.837	0.84	-0.12	0	6	0.861	-0.8	0.1	2	7	0.78	-0.83	0.1	0	8	0.926	-0.67
b1327	annotated	0	1391853	1391853	1391853	2	0	0.766	-1.43	-0.75	2	1	0.696	1.64	-0.85	2	2	0.594	-1.48	0.78	2	3	0.678	-1.65	0.77	2	4	0.705	1.45	0.8	2	5	0.542	1.73	0.64	2	6	0.898	-1.3	0.87	1	7	0.393	-1.74	-0.62	2	8	1.068	-1.11
b1327	downstream	51	1391802	1391853	1391853	3	0	-0.401	0.3	-1.09	3	1	0.053	-0.14	-0.46	3	2	-0.59	0.1	1.1	3	3	0.064	0.05	0.26	3	4	-0.577	-0.05	1.12	3	5	0.063	0.05	0.09	3	6	-0.54	0.07	1.14	3	7	0.035	-0.23	-0.17	3	8	-0.484	0.2
b1327	downstream	111	1391742	1391853	1391853	4	0	-0.572	-0.17	0.36	4	1	-0.685	0.28	0.58	5	2	-0.683	-0.38	-0.44	4	3	-0.675	-0.22	-0.71	5	4	-0.653	0.48	-0.38	4	5	-0.675	0.15	-0.77	5	6	-0.598	-0.61	-0.29	4	7	-0.668	-0.14	0.74	4	8	-0.542	-0.73
b4139	annotated	0	4368327	4368327	4368327	0	0	1.072	-0.08	-0.56	0	1	1.06	0.11	-0.51	0	2	0.841	-0.08	0.68	0	3	1.05	-0.15	0.49	0	4	0.874	0.04	0.69	0	5	0.998	0.21	0.47	0	6	0.956	0.11	0.65	0	7	0.936	-0.34	-0.5	0	8	1.029	0.25
b4139	downstream	177	4368150	4368327	4368327	1	0	0.633	-0.34	0.64	1	1	0.15	0.1	1.02	3	2	0.539	-0.23	-0.82	1	3	0.161	-0.06	-1.03	3	4	0.535	0.24	-0.89	1	5	0.201	-0.02	-1.09	3	6	0.48	-0.24	-0.92	1	7	0.283	0.07	1.09	3	8	0.427	-0.43
b4139	upstream	-18	4368345	4368327	4368327	2	0	0.274	-0.25	-0.54	2	1	0.51	0.71	-0.55	2	2	0.173	-0.59	0.5	2	3	0.452	-0.72	0.69	2	4	0.249	0.5	0.51	2	5	0.419	0.78	0.86	2	6	0.323	-0.41	0.6	2	7	0.297	-0.78	-0.75	2	8	0.423	-0.2
b4139	upstream	-45	4368372	4368327	4368327	3	0	0.128	-0.37	-1.39	4	1	0.556	0.7	-0.33	1	2	-0.123	-0.66	1.11	5	3	0.602	-0.8	0.09	1	4	-0.099	0.76	1.05	5	5	0.549	0.93	-0.1	1	6	0.019	-0.74	1.12	4	7	0.429	-1.12	-0.04	1	8	0.158	-0.56
b4139	downstream	156	4368171	4368327	4368327	4	0	0.234	0.45	0.88	3	1	-0.103	-0.41	0.64	4	2	0.14	0.38	-0.71	3	3	-0.113	0.46	-0.44	4	4	0.128	-0.38	-0.76	3	5	-0.099	-0.48	-0.33	4	6	0.101	0.42	-0.79	3	7	-0.061	0.44	0.3	5	8	0.068	0.4
b4138	annotated	0	4366773	4366773	4366773	0	0	1.165	-0.11	-0.93	0	1	1.4	0.41	-0.89	0	2	0.93	-0.22	1.27	0	3	1.434	-0.46	0.59	0	4	0.955	0.26	1.14	0	5	1.393	0.58	0.36	0	6	1	-0.1	1.13	0	7	1.306	-0.73	-0.47	0	8	1.051	0.08
b4138	downstream	54	4366719	4366773	4366773	1	0	-0.728	1.16	0.44	1	1	-0.784	-1.15	-0.02	1	2	-0.942	1	-0.25	1	3	-0.677	1.17	0.06	1	4	-1.038	-0.96	-0.28	1	5	-0.525	-1.04	0.1	1	6	-1.199	0.82	-0.24	2	7	-0.379	1.02	-0.11	1	8	-1.29	0.67
b4138	downstream	159	4366614	4366773	4366773	2	0	-0.764	0.76	-0.36	2	1	-0.8	-0.85	-1.05	2	2	-1.013	0.8	0.54	2	3	-0.709	0.9	0.94	2	4	-1.068	-0.66	0.5	2	5	-0.648	-0.86	0.85	2	6	-1.134	0.62	0.56	1	7	-0.555	0.78	-0.94	2	8	-1.166	0.58
b4138	downstream	42	4366731	4366773	4366773	3	0	-0.906	1	-0.39	3	1	-0.949	-1.04	-0.65	4	2	-1.129	0.86	0.51	3	3	-0.874	1.02	0.55	4	4	-1.206	-0.78	0.53	3	5	-0.795	-0.93	0.41	4	6	-1.277	0.76	0.48	3	7	-0.699	0.88	-0.55	3	8	-1.303	0.75
b4138	downstream	93	4366680	4366773	4366773	4	0	-1.134	1.09	0.48	4	1	-1.024	-1.38	0.29	5	2	-1.369	1.28	-0.52	4	3	-0.934	1.46	-0.27	5	4	-1.446	-1.12	-0.57	4	5	-0.833	-1.48	-0.14	5	6	-1.517	0.91	-0.59	4	7	-0.744	1.45	0.04	5	8	-1.561	0.7
b1479	annotated	0	1555669	1555669	1555669	0	0	1.533	-1	0.24	0	1	1.117	1.12	0.67	0	2	1.45	-1.07	-0.42	0	3	1.054	-1.1	-0.72	0	4	1.516	0.99	-0.51	0	5	1.015	1.03	-0.76	0	6	1.578	-0.86	-0.48	0	7	0.94	-1.06	0.77	0	8	1.599	-0.82
b1479	upstream	-27	1555696	1555669	1555669	1	0	0.605	-1.54	-0.42	2	1	0.372	1.67	-0.1	1	2	0.565	-1.62	0.33	1	3	0.273	-1.69	-0.05	1	4	0.689	1.65	0.3	1	5	0.154	1.65	-0.31	2	6	0.852	-1.58	0.45	1	7	0.06	-1.61	0.37	2	8	0.964	-1.5
b1479	downstream	99	1555570	1555669	1555669	2	0	0.632	-0.01	0.26	1	1	0.234	-0.06	-0.47	2	2	0.485	-0.02	-0.05	2	3	0.201	0.09	0.54	2	4	0.499	-0.05	-0.04	2	5	0.208	-0.14	0.52	1	6	0.502	0.17	-0.05	2	7	0.233	0.15	-0.57	1	8	0.472	0.23
b1479	upstream	-9	1555678	1555669	1555669	3	0	0.102	-1.38	0.13	3	1	-0.197	1.41	0.47	3	2	0.071	-1.3	-0.37	3	3	-0.231	-1.38	-0.46	3	4	0.147	1.28	-0.32	3	5	-0.268	1.28	-0.57	3	6	0.266	-1.28	-0.22	3	7	-0.363	-1.12	0.69	3	8	0.352	-1.33
b1479	downstream	72	1555597	1555669	1555669	4	0	-0.457	0.08	0.71	4	1	-0.568	-0.07	0.4	4	2	-0.501	-0.01	-0.57	4	3	-0.638	0.11	-0.23	4	4	-0.456	0.01	-0.57	4	5	-0.649	-0.16	-0.25	4	6	-0.414	-0.1	-0.58	4	7	-0.64	0.2	0.2	4	8	-0.412	-0.15
b1478	annotated	0	1553838	1553838	1553838	0	0	0.896	0.17	-0.1	0	1	0.872	-0.33	0.77	0	2	0.664	0.25	-0.13	0	3	0.92	0.31	-0.89	0	4	0.647	-0.28	-0.11	0	5	0.957	-0.3	-0.9	0	6	0.617	0.31	-0.18	0	7	1.018	0.29	0.82	0	8	0.559	0.26
b1478	upstream	-30	1553868	1553838	1553838	1	0	-0.059	0.01	0.3	1	1	-0.054	0.03	0.15	1	2	-0.13	0.07	-0.19	1	3	-0.059	-0.01	0.03	1	4	-0.161	-0.07	-0.23	1	5	-0.054	-0.05	0.21	1	6	-0.126	-0.03	-0.31	1	7	-0.058	0.02	-0.16	1	8	-0.12	-0.06
b1478	downstream	90	1553748	1553838	1553838	2	0	-0.241	-0.2	-0.2	2	1	-0.572	0.07	-0.63	2	2	-0.443	-0.15	0.26	2	3	-0.526	-0.03	0.46	2	4	-0.434	0.23	0.23	2	5	-0.492	0.03	0.42	2	6	-0.414	-0.24	0.36	2	7	-0.479	-0.01	-0.46	2	8	-0.381	-0.31
b1478	downstream	198	1553640	1553838	1553838	3	0	-0.911	-0.47	0.78	3	1	-1.458	0.25	0.21	5	2	-1.05	-0.55	-0.73	3	3	-1.44	-0.18	-0.26	4	4	-0.993	0.6	-0.66	3	5	-1.414	0.09	-0.27	4	6	-0.921	-0.71	-0.66	3	7	-1.42	0.03	0.29	4	8	-0.863	-0.85
b1478	downstream	186	1553652	1553838	1553838	4	0	-1.241	-0.07	1.18	5	1	-1.401	-0.44	1.39	3	2	-1.386	-0.01	-1.51	5	3	-1.37	0.57	-1.4	3	4	-1.403	0.12	-1.56	5	5	-1.283	-0.67	-1.34	3	6	-1.448	-0.32	-1.48	5	7	-1.199	0.73	1.25	3	8	-1.494	-0.63
b2930	downstream	3	3076179	3076182	3076182	0	0	-0.046	0.8	0.69	0	1	-0.221	-1.09	-0.36	0	2	-0.242	0.94	-0.45	0	3	-0.163	1.04	0.33	0	4	-0.267	-0.91	-0.46	0	5	-0.118	-1.13	0.41	1	6	-0.345	0.87	-0.49	1	7	0.008	1.16	-0.38	1	8	-0.422	0.7
b2930	annotated	0	3076182	3076182	3076182	1	0	-0.089	0.76	0.76	1	1	-0.287	-1.13	0.2	1	2	-0.296	1.03	-0.84	1	3	-0.189	1.23	-0.01	1	4	-0.371	-0.97	-0.85	2	5	-0.086	-1.27	0.14	0	6	-0.466	0.83	-0.91	2	7	0.037	1.34	-0.1	0	8	-0.548	0.62
b2930	downstream	114	3076068	3076182	3076182	2	0	-0.352	-0.76	0.53	2	1	-0.799	0.49	0.35	2	2	-0.421	-0.73	-0.62	2	3	-0.841	-0.46	-0.34	2	4	-0.345	0.76	-0.59	1	5	-0.855	0.4	-0.42	2	6	-0.306	-0.84	-0.57	0	7	-0.826	-0.23	0.49	2	8	-0.314	-0.88
b2930	downstream	48	3076134	3076182	3076182	3	0	-0.616	-0.03	0.94	3	1	-1.058	-0.31	0.55	3	2	-0.666	0.22	-0.88	3	3	-1.076	0.41	-0.53	3	4	-0.633	-0.17	-0.85	3	5	-1.03	-0.57	-0.51	3	6	-0.662	-0.02	-0.85	3	7	-0.933	0.72	0.59	3	8	-0.681	-0.25
b2930	downstream	189	3075993	3076182	3076182	4	0	-1.186	-0.85	0.46	4	1	-1.444	0.45	0.66	4	2	-1.188	-0.65	-0.7	4	3	-1.48	-0.33	-0.74	4	4	-1.119	0.8	-0.68	4	5	-1.466	0.23	-0.83	4	6	-1.077	-1.04	-0.57	4	7	-1.417	-0.11	0.9	4	8	-1.077	-1.25
b1326	upstream	-60	1390658	1390598	1390598	0	0	0.65	0.02	0.22	0	1	0.423	0.02	1.35	0	2	0.473	-0.01	-0.78	0	3	0.459	0.07	-1.3	0	4	0.447	0.03	-0.79	0	5	0.495	-0.15	-1.2	0	6	0.431	-0.16	-0.77	0	7	0.538	0.22	1.19	0	8	0.431	-0.32
b1326	annotated	0	1390598	1390598	1390598	1	0	0.568	0.31	0.98	1	1	0.026	-0.68	0.46	1	2	0.394	0.58	-0.89	1	3	0.07	0.75	-0.46	1	4	0.362	-0.52	-0.89	1	5	0.132	-0.89	-0.48	1	6	0.29	0.46	-0.91	1	7	0.208	1	0.42	1	8	0.217	0.26
b1326	downstream	72	1390526	1390598	1390598	2	0	-0.224	-0.03	-0.23	2	1	-0.28	-0.04	-0.42	2	2	-0.423	-0.02	0.33	2	3	-0.221	-0.02	0.28	2	4	-0.412	0.04	0.36	2	5	-0.204	0.12	0.18	2	6	-0.399	-0.1	0.44	2	7	-0.221	-0.13	-0.22	2	8	-0.351	-0.15
b1326	downstream	126	1390472	1390598	1390598	3	0	-0.678	-0.17	1.07	3	1	-1.07	-0.15	0.59	3	2	-0.841	-0.06	-1	3	3	-1.035	0.27	-0.54	3	4	-0.789	0.17	-0.99	3	5	-0.978	-0.44	-0.54	3	6	-0.799	-0.39	-0.93	3	7	-0.928	0.65	0.6	3	8	-0.793	-0.61
b1326	downstream	195	1390403	1390598	1390598	4	0	-1.16	0.57	0.37	4	1	-1.348	-0.88	-0.67	4	2	-1.317	0.67	-0.17	4	3	-1.319	0.92	0.82	4	4	-1.32	-0.64	-0.12	4	5	-1.281	-0.95	0.95	4	6	-1.326	0.54	-0.09	4	7	-1.207	1.12	-0.95	4	8	-1.331	0.43
b1321	annotated	0	1384116	1384117	1384117	0	0	1.05	-0.67	0.74	0	1	0.573	0.53	0.55	0	2	1.035	-0.48	-0.86	0	3	0.487	-0.48	-0.33	0	4	1.086	0.37	-0.81	0	5	0.483	0.36	-0.23	0	6	1.066	-0.39	-0.72	0	7	0.513	-0.26	0.43	0	8	1.04	-0.46
b1321	downstream	114	1384230	1384117	1384117	1	0	-0.507	-1.11	-0.81	1	1	-0.515	1.01	-1.45	1	2	-0.537	-1.17	1.04	1	3	-0.632	-1.04	1.44	2	4	-0.378	1.12	1.11	1	5	-0.775	1.05	1.3	2	6	-0.207	-1.02	1.08	1	7	-0.89	-1.02	-1.28	2	8	-0.07	-0.82
b1321	downstream	126	1384242	1384117	1384117	2	0	-0.757	-0.42	-0.21	3	1	-0.75	0.48	-0.26	3	2	-0.856	-0.5	0.16	2	3	-0.82	-0.4	0.38	3	4	-0.736	0.55	0.17	2	5	-0.848	0.4	0.4	3	6	-0.632	-0.61	0.21	2	7	-0.905	-0.38	-0.43	3	8	-0.542	-0.57
b1321	downstream	153	1384269	1384117	1384117	3	0	-0.683	1.01	0.42	2	1	-0.542	-1.08	0.94	2	2	-0.932	0.95	-0.76	3	3	-0.39	1.14	-1.04	1	4	-1.093	-0.85	-0.83	6	5	-0.193	-1.13	-0.93	1	6	-1.262	0.61	-0.72	6	7	-0.031	1.07	0.89	1	8	-1.334	0.38
b1321	downstream	33	1384149	1384117	1384117	4	0	-0.929	-1.1	-0.63	5	1	-0.986	1.1	-0.24	4	2	-0.987	-1.23	0.36	4	3	-1.076	-1.01	0.14	4	4	-0.828	1.29	0.39	3	5	-1.137	0.93	0.04	4	6	-0.684	-1.31	0.54	3	7	-1.22	-0.79	-0.01	4	8	-0.547	-1.21
b1473	annotated	0	1547169	1547169	1547112	0	0	1.096	-1.27	0.22	0	1	0.836	1.16	0.46	0	2	1.038	-1.31	-0.31	0	3	0.737	-1.11	-0.54	0	4	1.158	1.25	-0.33	0	5	0.638	1.05	-0.61	0	6	1.277	-1.11	-0.28	0	7	0.588	-1.04	0.65	0	8	1.316	-1.08
b1473	downstream	57	1547112	1547169	1547112	1	0	-0.505	0.4	-0.35	1	1	-0.652	-0.57	-1.03	1	2	-0.667	0.42	0.56	1	3	-0.607	0.57	1	1	4	-0.682	-0.4	0.6	1	5	-0.544	-0.52	0.92	1	6	-0.732	0.36	0.61	1	7	-0.491	0.54	-0.91	1	8	-0.75	0.32
b1473	downstream	66	1547103	1547169	1547112	2	0	-1.075	-0.16	-0.35	2	1	-1.119	-0.01	-1	2	2	-1.236	-0.22	0.46	2	3	-1.106	0.01	1.05	2	4	-1.177	0.28	0.5	2	5	-1.123	-0.05	1.03	2	6	-1.088	-0.31	0.54	2	7	-1.141	0.2	-0.99	2	8	-0.989	-0.27
b1473
b1473
b1475	annotated	0	1550460	1550461	1550461	0	0	0.4	-1.42	0.74	0	1	-0.228	0.97	0.76	0	2	0.303	-1.14	-0.9	0	3	-0.252	-0.94	-0.87	0	4	0.368	1.14	-0.93	0	5	-0.261	0.9	-0.97	0	6	0.399	-1.17	-0.85	0	7	-0.228	-0.84	1.04	0	8	0.409	-1.31
b1475	downstream	6	1550466	1550461	1550461	1	0	0.378	-0.9	-0.1	1	1	-0.32	0.46	-0.31	1	2	0.204	-0.56	-0.2	1	3	-0.333	-0.36	0.26	1	4	0.229	0.58	-0.19	1	5	-0.316	0.27	0.14	1	6	0.25	-0.61	-0.15	1	7	-0.278	-0.19	-0.1	1	8	0.251	-0.7
b1475	downstream	66	1550526	1550461	1550461	2	0	-0.817	-1.11	0.38	2	1	-0.946	1.12	0	2	2	-0.862	-1.19	-0.17	2	3	-1.016	-1.07	-0.07	2	4	-0.72	1.28	-0.2	2	5	-1.092	1.01	-0.2	3	6	-0.56	-1.32	-0.11	2	7	-1.193	-0.96	0.22	3	8	-0.434	-1.33
b1475	downstream	138	1550598	1550461	1550461	3	0	-0.908	0.36	0.94	3	1	-1.054	-0.8	0.69	3	2	-1.002	0.47	-0.95	3	3	-1.017	0.88	-0.65	3	4	-1.001	-0.37	-0.98	3	5	-0.939	-0.96	-0.66	2	6	-1.055	0.2	-0.98	3	7	-0.813	1.03	0.59	2	8	-1.145	-0.06
b1475	downstream	174	1550634	1550461	1550461	4	0	-1.221	-0.92	0.27	4	1	-1.442	0.72	-0.22	4	2	-1.342	-0.92	-0.28	4	3	-1.419	-0.64	0.19	4	4	-1.272	0.98	-0.3	4	5	-1.434	0.56	0.2	4	6	-1.175	-1.07	-0.17	4	7	-1.489	-0.44	-0.11	4	8	-1.05	-1.13
b1474	annotated	0	1547400	1547401	1548037	0	0	1.194	-1.05	-0.13	0	1	0.74	1.08	-0.18	0	2	1.075	-0.93	0.16	0	3	0.707	-1.1	0.14	0	4	1.135	0.92	0.18	0	5	0.641	1.05	0.03	0	6	1.22	-0.9	0.2	0	7	0.585	-0.99	0.09	0	8	1.295	-0.85
b1474	downstream	45	1547445	1547401	1548037	1	0	0.464	0.51	0.57	1	1	0.305	-0.56	0.32	1	2	0.32	0.51	-0.33	1	3	0.366	0.58	-0.38	1	4	0.293	-0.45	-0.41	1	5	0.402	-0.63	-0.42	1	6	0.242	0.49	-0.47	1	7	0.467	0.57	0.3	1	8	0.186	0.43
b1474	downstream	180	1547580	1547401	1548037	2	0	0.306	0.81	0.82	2	1	-0.177	-1.01	0.19	2	2	0.194	1.08	-0.6	2	3	-0.189	1.03	0.02	2	4	0.202	-1.1	-0.51	2	5	-0.154	-1.15	0.15	2	6	0.12	1.04	-0.61	2	7	-0.028	1.24	-0.06	2	8	0.007	0.88
b1474	downstream	177	1547577	1547401	1548037	3	0	-0.712	0.45	0.53	3	1	-0.385	-0.48	0.05	3	2	-0.745	0.42	-0.3	3	3	-0.409	0.38	0.16	3	4	-0.71	-0.38	-0.3	3	5	-0.464	-0.42	0.38	3	6	-0.686	0.33	-0.29	3	7	-0.451	0.46	-0.37	3	8	-0.673	0.33
b1474	downstream	69	1547469	1547401	1548037	4	0	-0.818	-0.45	0.85	4	1	-1.217	0.01	0.53	4	2	-0.905	-0.25	-0.76	4	3	-1.234	0.01	-0.6	4	4	-0.836	0.33	-0.78	4	5	-1.23	-0.13	-0.67	4	6	-0.816	-0.47	-0.77	4	7	-1.185	0.31	0.7	4	8	-0.833	-0.67
b1477	annotated	0	1552682	1552682	1552682	0	0	0.973	-0.74	-0.63	0	1	0.776	0.67	-0.42	0	2	0.88	-0.48	0.43	0	3	0.717	-0.68	0.43	0	4	0.941	0.45	0.45	0	5	0.681	0.64	0.47	0	6	0.971	-0.42	0.5	0	7	0.652	-0.59	-0.37	0	8	1.006	-0.36
b1477	downstream	6	1552676	1552682	1552682	1	0	0.593	-0.68	-0.64	1	1	0.3	0.46	-0.67	1	2	0.362	-0.5	0.63	1	3	0.324	-0.46	0.61	2	4	0.367	0.53	0.55	2	5	0.319	0.54	0.53	2	6	0.413	-0.43	0.59	2	7	0.287	-0.64	-0.6	2	8	0.468	-0.36
b1477	upstream	-78	1552760	1552682	1552682	2	0	0.507	-0.11	0.15	2	1	0.287	0.18	-0.39	3	2	0.334	-0.1	0.16	2	3	0.282	-0.17	0.45	3	4	0.406	0.16	0.17	1	5	0.242	0.18	0.51	3	6	0.463	-0.15	0.17	1	7	0.198	-0.16	-0.5	3	8	0.496	-0.12
b1477	downstream	141	1552541	1552682	1552682	3	0	0.071	-0.33	-0.24	3	1	0.289	0.2	-0.01	2	2	-0.156	-0.29	0.08	4	3	0.333	-0.21	-0.07	1	4	-0.124	0.34	0.01	4	5	0.341	0.21	0.04	1	6	-0.089	-0.38	0.02	4	7	0.323	-0.26	-0.06	1	8	-0.016	-0.39
b1477	downstream	153	1552529	1552682	1552682	4	0	0.021	-0.54	-0.62	4	1	0.103	0.63	-1.05	4	2	-0.058	-0.76	0.89	3	3	0.067	-0.63	0.93	4	4	0.002	0.74	0.9	3	5	0.013	0.79	0.89	4	6	0.096	-0.66	0.92	3	7	-0.052	-0.88	-0.93	4	8	0.175	-0.47
b1476	annotated	0	1551337	1551338	1551338	0	0	1.382	-0.11	-1.52	0	1	1.413	-0.03	-1.98	0	2	1.091	0.12	1.8	0	3	1.465	-0.14	1.89	0	4	1.067	-0.16	1.79	0	5	1.471	0.29	1.69	0	6	1.079	0.4	1.68	0	7	1.415	-0.48	-1.77	0	8	1.131	0.64
b1476	upstream	-18	1551319	1551338	1551338	1	0	0.831	0.13	-0.87	1	1	0.926	-0.33	-1.58	1	2	0.637	0.31	1.28	1	3	0.944	0.24	1.62	1	4	0.643	-0.35	1.28	1	5	0.946	-0.15	1.6	1	6	0.62	0.46	1.24	1	7	0.955	0.03	-1.61	1	8	0.631	0.63
b1476	downstream	15	1551352	1551338	1551338	2	0	0.196	-0.29	-1.33	3	1	0.332	0.13	-1.35	3	2	-0.015	-0.14	1.2	2	3	0.364	-0.18	1.24	3	4	-0.005	0.19	1.26	2	5	0.353	0.21	1.16	3	6	0.043	-0.12	1.24	2	7	0.31	-0.27	-1.21	3	8	0.133	0.04
b1476	downstream	21	1551358	1551338	1551338	3	0	0.231	0.4	-1.31	2	1	0.611	-0.21	-0.75	2	2	-0.026	0.13	1.33	3	3	0.634	0.1	0.67	2	4	-0.061	-0.14	1.33	3	5	0.63	0.1	0.6	2	6	-0.048	0.23	1.38	3	7	0.589	-0.24	-0.75	2	8	0.024	0.43
b1476	upstream	-42	1551295	1551338	1551338	4	0	-0.347	0.98	0.09	4	1	-0.222	-0.9	-0.48	4	2	-0.449	0.84	0.2	4	3	-0.213	0.88	0.61	4	4	-0.479	-0.86	0.22	4	5	-0.163	-0.84	0.66	4	6	-0.537	0.89	0.17	4	7	-0.105	0.79	-0.7	4	8	-0.561	0.88
b1323	annotated	0	1386719	1386720	1386720	0	0	0.13	1.39	0.04	0	1	0.159	-1.3	-0.67	0	2	-0.151	1.35	0.2	0	3	0.234	1.32	0.68	0	4	-0.238	-1.33	0.19	0	5	0.305	-1.27	0.73	0	6	-0.305	1.32	0.15	1	7	0.367	1.23	-0.85	0	8	-0.322	1.34
b1323	downstream	162	1386881	1386720	1386720	1	0	-0.139	0.05	-0.14	1	1	-0.448	-0.11	-0.67	3	2	-0.319	0.09	0.23	1	3	-0.457	0.1	0.68	3	4	-0.296	-0.05	0.17	1	5	-0.466	-0.09	0.61	3	6	-0.293	0.09	0.19	0	7	-0.426	0.09	-0.62	3	8	-0.332	0.1
b1323	upstream	-27	1386692	1386720	1386720	2	0	-0.356	0.55	-1	2	1	0.028	-0.26	0.03	1	2	-0.627	0.37	0.75	2	3	0.15	0.15	-0.21	1	4	-0.672	-0.25	0.69	3	5	0.196	0.01	-0.26	1	6	-0.677	0.12	0.73	3	7	0.197	-0.11	0.22	1	8	-0.651	0.15
b1323	upstream	-12	1386707	1386720	1386720	3	0	-0.51	0.63	-1.08	3	1	0.003	-0.29	-1.09	2	2	-0.668	0.47	1.19	3	3	-0.014	0.21	1.16	2	4	-0.653	-0.44	1.15	2	5	-0.064	-0.07	1.28	2	6	-0.576	0.52	1.16	2	7	-0.13	0.01	-1.32	2	8	-0.491	0.77
b1323	downstream	63	1386782	1386720	1386720	4	0	-0.676	0.32	-0.12	4	1	-0.565	-0.16	-0.03	4	2	-0.844	0.11	0.08	4	3	-0.579	0.17	0	4	4	-0.8	-0.12	0.12	4	5	-0.591	-0.21	0.05	4	6	-0.766	0.08	0.16	4	7	-0.598	0.18	-0.01	4	8	-0.73	0.11
b3735	annotated	0	3920403	3920403	3920403	0	0	0.939	0.66	0.19	0	1	0.588	-0.9	-0.34	0	2	0.752	0.82	0.17	0	3	0.588	0.87	0.38	0	4	0.766	-0.87	0.23	0	5	0.608	-0.9	0.32	0	6	0.71	0.95	0.07	0	7	0.681	0.85	-0.37	0	8	0.63	0.94
b3735	downstream	129	3920274	3920403	3920403	1	0	0.283	-0.7	0.29	1	1	-0.236	0.52	0.08	1	2	0.134	-0.61	-0.27	1	3	-0.238	-0.48	-0.07	1	4	0.21	0.58	-0.17	1	5	-0.261	0.48	-0.07	1	6	0.229	-0.6	-0.15	1	7	-0.24	-0.38	0.21	1	8	0.232	-0.68
b3735	downstream	90	3920313	3920403	3920403	2	0	-0.722	-0.96	0.25	2	1	-0.981	0.69	0.07	2	2	-0.934	-0.8	-0.41	2	3	-0.901	-0.62	-0.25	2	4	-0.911	1.01	-0.48	2	5	-0.882	0.54	-0.35	2	6	-0.807	-1.24	-0.35	2	7	-0.91	-0.47	0.39	2	8	-0.736	-1.41
b3735
b3735
b1322	annotated	0	1385510	1385511	1385511	0	0	0.997	-0.18	0.17	0	1	0.693	0.12	0.09	0	2	0.948	-0.08	-0.14	0	3	0.616	-0.13	0.03	0	4	1.015	-0.03	-0.11	0	5	0.581	0.03	0.05	0	6	1.046	0.1	-0.17	0	7	0.549	0.08	0	0	8	1.035	0.15
b1322	downstream	165	1385675	1385511	1385511	1	0	-0.191	-1.17	0.49	1	1	-0.913	0.72	0.57	1	2	-0.279	-0.94	-0.69	1	3	-0.965	-0.63	-0.73	1	4	-0.196	0.96	-0.66	1	5	-0.964	0.5	-0.88	1	6	-0.155	-1.02	-0.67	1	7	-0.947	-0.33	0.95	1	8	-0.19	-1.2
b1322
b1322
b1322
b0674	annotated	0	699177	699177	699177	0	0	0.625	0.4	-0.95	0	1	0.575	-0.35	-0.24	0	2	0.401	0.42	0.93	0	3	0.613	0.33	0.04	0	4	0.36	-0.37	0.97	0	5	0.668	-0.22	-0.09	0	6	0.308	0.38	0.88	0	7	0.701	0.07	0.01	0	8	0.263	0.46
b0674	upstream	-81	699258	699177	699177	1	0	-0.326	1.49	-0.25	1	1	0.05	-1.29	-0.62	1	2	-0.573	1.35	0.48	1	3	0.133	1.2	0.72	1	4	-0.642	-1.41	0.54	1	5	0.218	-1.11	0.83	1	6	-0.691	1.37	0.45	2	7	0.263	1.06	-0.87	1	8	-0.711	1.42
b0674	downstream	81	699096	699177	699177	2	0	-0.708	-0.71	0.26	2	1	-1.278	0.42	-0.45	3	2	-0.829	-0.62	-0.21	2	3	-1.276	-0.37	0.33	3	4	-0.749	0.69	-0.16	2	5	-1.281	0.22	0.11	3	6	-0.668	-0.79	-0.13	1	7	-1.303	-0.12	-0.08	3	8	-0.622	-0.89
b0674	upstream	-72	699249	699177	699177	3	0	-1.019	0.62	-0.43	3	1	-0.563	-0.68	-0.82	2	2	-1.27	0.55	0.62	3	3	-0.457	0.65	0.72	2	4	-1.307	-0.37	0.55	3	5	-0.393	-0.62	0.75	2	6	-1.282	0.21	0.66	3	7	-0.407	0.54	-0.85	2	8	-1.202	0.19
b0674
b0675	annotated	0	700326	700326	700326	0	0	1.418	0.66	0.97	0	1	1.122	-0.47	1.02	0	2	1.213	0.61	-0.89	0	3	1.161	0.44	-0.92	0	4	1.192	-0.7	-0.94	0	5	1.156	-0.47	-0.75	0	6	1.152	0.74	-1	0	7	1.176	0.44	0.75	0	8	1.09	0.71
b0675	downstream	93	700233	700326	700326	1	0	-0.021	-0.07	0.38	1	1	-0.566	0.09	-0.86	1	2	-0.132	-0.09	0.13	1	3	-0.615	-0.14	0.88	1	4	-0.081	0	0.22	1	5	-0.635	0.08	0.84	1	6	-0.055	0.15	0.11	1	7	-0.635	-0.02	-0.79	1	8	-0.054	0.18
b0675	downstream	42	700284	700326	700326	2	0	-0.348	0.24	0.86	2	1	-0.852	-0.59	0.67	2	2	-0.474	0.46	-0.9	2	3	-0.852	0.67	-0.56	3	4	-0.463	-0.37	-0.91	2	5	-0.827	-0.73	-0.5	3	6	-0.521	0.31	-0.9	2	7	-0.733	0.81	0.48	2	8	-0.586	0.11
b0675	downstream	81	700245	700326	700326	3	0	-0.712	0.19	0.82	3	1	-1.074	-0.28	1.08	4	2	-0.919	0.2	-1.03	3	3	-1.015	0.29	-1.07	4	4	-0.935	-0.18	-0.99	3	5	-0.96	-0.39	-0.98	4	6	-1.005	-0.01	-0.94	3	7	-0.849	0.48	1.05	4	8	-1.084	-0.23
b0675	downstream	36	700290	700326	700326	4	0	-1.211	-0.4	-0.48	5	1	-0.869	0.5	0.25	3	2	-1.362	-0.64	-0.06	5	3	-0.81	-0.46	-0.36	2	4	-1.369	0.84	-0.07	6	5	-0.782	0.51	-0.35	2	6	-1.266	-1.07	0.08	6	7	-0.848	-0.54	0.32	3	8	-1.134	-1.09
b0676	annotated	0	701594	701594	701594	0	0	1.21	-0.44	0.53	0	1	0.886	0.66	0.47	0	2	1.139	-0.5	-0.4	0	3	0.868	-0.65	-0.49	0	4	1.181	0.45	-0.41	0	5	0.843	0.59	-0.44	0	6	1.234	-0.4	-0.37	0	7	0.838	-0.48	0.55	0	8	1.249	-0.43
b0676
b0676
b0676
b0676
b0677	annotated	0	702751	702751	702751	0	0	1.213	0.54	0.51	0	1	0.894	-0.61	0.36	0	2	0.998	0.75	-0.34	0	3	0.967	0.58	-0.37	0	4	0.907	-0.75	-0.4	0	5	1.031	-0.59	-0.38	0	6	0.838	0.81	-0.53	0	7	1.062	0.56	0.32	0	8	0.782	0.74
b0677	downstream	171	702580	702751	702751	1	0	-1.608	0.16	0.59	1	1	-1.639	-0.19	-0.35	1	2	-1.69	-0.01	-0.53	1	3	-1.621	0.37	0.55	1	4	-1.694	0.15	-0.54	1	5	-1.575	-0.42	0.7	1	6	-1.65	-0.37	-0.43	1	7	-1.566	0.52	-0.76	1	8	-1.575	-0.54
b0677
b0677
b0677
b3730	downstream	3	3915197	3915200	3915200	0	0	0.37	0.13	-0.82	0	1	0.557	0.23	-1.49	0	2	0.232	-0.19	1.39	0	3	0.498	-0.39	1.6	0	4	0.316	0.07	1.45	0	5	0.387	0.44	1.6	1	6	0.439	0.14	1.39	0	7	0.267	-0.48	-1.61	1	8	0.547	0.49
b3730	annotated	0	3915200	3915200	3915200	1	0	0.206	0.37	-0.22	1	1	0.416	-0.38	-0.56	1	2	0.029	0.36	0.52	1	3	0.461	0.36	0.58	1	4	0.03	-0.31	0.47	1	5	0.475	-0.3	0.56	0	6	0.049	0.34	0.46	1	7	0.454	0.17	-0.66	0	8	0.103	0.39
b3730	downstream	15	3915185	3915200	3915200	2	0	-0.01	-0.06	-1.04	2	1	-0.057	0.11	-1.05	2	2	-0.239	-0.11	1.06	3	3	-0.035	-0.14	1.04	2	4	-0.21	0.12	1.13	3	5	-0.02	0.24	0.92	2	6	-0.215	-0.13	1.15	3	7	-0.029	-0.19	-0.88	2	8	-0.184	-0.04
b3730	downstream	54	3915146	3915200	3915200	3	0	-0.068	-0.12	1.1	3	1	-0.615	-0.32	0.72	3	2	-0.206	-0.02	-1.1	2	3	-0.615	0.42	-0.64	4	4	-0.149	0.05	-1.12	2	5	-0.612	-0.53	-0.63	4	6	-0.149	-0.08	-1.14	2	7	-0.53	0.66	0.65	4	8	-0.209	-0.27
b3730	downstream	102	3915098	3915200	3915200	4	0	-0.075	-0.26	0.6	4	1	-0.664	-0.02	0.66	4	2	-0.274	-0.1	-0.86	4	3	-0.587	0.09	-0.64	3	4	-0.317	0.14	-0.87	4	5	-0.498	-0.15	-0.66	3	6	-0.385	-0.3	-0.81	4	7	-0.391	0.24	0.68	3	8	-0.445	-0.46
b0678	annotated	0	703611	703611	703611	0	0	1.071	1.35	-0.58	0	1	1.084	-1.05	-1.41	0	2	0.815	1.28	0.95	0	3	1.171	0.91	1.46	0	4	0.712	-1.41	1.01	0	5	1.205	-0.79	1.52	0	6	0.616	1.56	0.91	0	7	1.261	0.71	-1.52	0	8	0.574	1.71
b0678	downstream	162	703449	703611	703611	1	0	0.375	-0.8	0.15	1	1	0.003	0.83	-0.42	1	2	0.278	-0.78	0.07	1	3	-0.083	-0.83	0.45	1	4	0.348	0.74	0.08	1	5	-0.119	0.78	0.36	1	6	0.445	-0.62	0.1	1	7	-0.192	-0.68	-0.32	1	8	0.55	-0.55
b0678	downstream	135	703476	703611	703611	2	0	0.06	0.06	0.89	2	1	-0.495	-0.67	0.13	2	2	-0.114	0.44	-0.88	2	3	-0.476	0.78	0.02	2	4	-0.092	-0.4	-0.93	2	5	-0.437	-0.88	0.14	2	6	-0.153	0.38	-0.94	2	7	-0.313	0.99	-0.1	2	8	-0.224	0.15
b0678
b0678
b0679	annotated	0	703943	703944	703944	0	0	1.513	0.64	-0.12	0	1	1.247	-0.57	-0.29	0	2	1.301	0.86	0.31	0	3	1.286	0.51	0.39	0	4	1.234	-0.94	0.33	0	5	1.32	-0.38	0.51	0	6	1.173	1.01	0.22	0	7	1.347	0.4	-0.52	0	8	1.11	1.08
b0679	downstream	177	704120	703944	703944	1	0	-1.02	0.5	-0.28	1	1	-0.999	-0.49	-0.28	1	2	-1.223	0.36	0.26	1	3	-0.878	0.51	0.19	1	4	-1.296	-0.2	0.16	1	5	-0.813	-0.44	0.12	1	6	-1.331	0.09	0.15	1	7	-0.763	0.39	-0.16	1	8	-1.308	0.02
b0679	downstream	66	704009	703944	703944	2	0	-1.276	0.38	-0.09	2	1	-1.524	-0.95	-0.81	2	2	-1.503	0.68	0.15	2	3	-1.401	0.96	0.68	2	4	-1.576	-0.59	0.18	2	5	-1.265	-0.95	0.61	2	6	-1.669	0.46	0.13	2	7	-1.163	0.95	-0.67	2	8	-1.706	0.31
b0679	downstream	78	704021	703944	703944	3	0	-1.594	0.32	0.61	3	1	-1.867	-0.72	-0.11	3	2	-1.716	0.52	-0.65	3	3	-1.828	0.81	0.11	3	4	-1.727	-0.45	-0.61	3	5	-1.726	-0.92	0.13	3	6	-1.802	0.2	-0.59	3	7	-1.596	1.01	-0.06	3	8	-1.867	-0.02
b0679	downstream	57	704000	703944	703944	4	0	-2.213	-0.2	-0.22	4	1	-2.004	-0.11	-0.62	4	2	-2.311	-0.1	0.01	4	3	-2.001	0.17	0.55	4	4	-2.29	0.23	0.02	4	5	-1.947	-0.23	0.49	4	6	-2.247	-0.44	0.09	4	7	-1.939	0.27	-0.41	4	8	-2.194	-0.54
b2948	annotated	0	3092936	3092937	3092865	0	0	0.793	-0.51	-0.28	0	1	0.47	0.53	-0.03	0	2	0.611	-0.45	0.16	0	3	0.424	-0.51	-0.06	0	4	0.652	0.42	0.16	0	5	0.389	0.54	-0.11	0	6	0.708	-0.34	0.2	0	7	0.358	-0.57	0.14	0	8	0.712	-0.3
b2948	downstream	102	3093038	3092937	3092865	1	0	-0.002	-0.38	-0.01	1	1	-0.053	0.47	0.24	2	2	-0.148	-0.5	-0.02	1	3	-0.049	-0.44	-0.23	2	4	-0.12	0.56	-0.06	1	5	-0.049	0.42	-0.24	2	6	-0.086	-0.65	0.06	1	7	-0.064	-0.39	0.33	2	8	-0.05	-0.63
b2948	upstream	-72	3092864	3092937	3092865	2	0	-0.219	0.54	-1.05	2	1	0.025	-0.55	-1.45	1	2	-0.457	0.48	1.25	3	3	0.079	0.5	1.38	1	4	-0.467	-0.48	1.32	3	5	0.116	-0.31	1.41	1	6	-0.446	0.53	1.28	3	7	0.092	0.24	-1.47	1	8	-0.394	0.64
b2948	upstream	-27	3092909	3092937	3092865	3	0	-0.32	0	0.83	3	1	-0.504	0.04	0.75	3	2	-0.433	-0.07	-0.84	2	3	-0.55	0	-0.62	3	4	-0.345	0.05	-0.82	2	5	-0.569	-0.12	-0.51	3	6	-0.337	-0.02	-0.82	2	7	-0.533	0.21	0.54	3	8	-0.344	-0.09
b2948	downstream	30	3092966	3092937	3092865	4	0	-0.726	-0.36	-0.23	4	1	-0.888	0.38	-0.32	4	2	-0.856	-0.43	0.09	4	3	-0.905	-0.32	0.16	4	4	-0.778	0.53	0.08	4	5	-0.893	0.27	-0.02	4	6	-0.681	-0.57	0.15	4	7	-0.934	-0.24	-0.02	4	8	-0.625	-0.57
b0298	annotated	0	315290	315291	315291	0	0	1.608	-0.4	0.26	0	1	1.38	0.4	0.17	0	2	1.519	-0.25	-0.12	0	3	1.329	-0.42	-0.08	0	4	1.556	0.13	-0.13	0	5	1.3	0.46	-0.02	0	6	1.581	0.02	-0.19	0	7	1.257	-0.54	0.02	0	8	1.605	0.06
b0298	downstream	195	315485	315291	315291	1	0	0.196	-0.16	0.72	1	1	-0.234	-0.17	0.61	1	2	0.042	0.01	-0.88	1	3	-0.255	0.29	-0.61	1	4	0.093	0	-0.89	1	5	-0.26	-0.46	-0.61	1	6	0.122	-0.01	-0.9	1	7	-0.244	0.54	0.57	1	8	0.136	-0.13
b0298	upstream	-9	315281	315291	315291	2	0	-0.06	-1.15	0.11	2	1	-0.249	1.07	0.29	2	2	-0.051	-1.03	-0.24	2	3	-0.329	-1.07	-0.27	2	4	0.028	0.99	-0.24	2	5	-0.374	0.95	-0.37	2	6	0.116	-1.05	-0.16	2	7	-0.454	-0.85	0.5	2	8	0.207	-1.07
b0298
b0298
b0299	annotated	0	315586	315587	315587	0	0	0.254	-0.05	0.78	0	1	-0.265	-0.25	0.67	0	2	0.095	0.09	-0.9	0	3	-0.228	0.29	-0.55	0	4	0.064	-0.1	-0.83	0	5	-0.171	-0.36	-0.42	0	6	0.031	-0.01	-0.89	0	7	-0.118	0.49	0.45	0	8	-0.001	-0.17
b0299	downstream	51	315637	315587	315587	1	0	-0.428	-0.73	-0.7	1	1	-0.675	0.63	-1.06	1	2	-0.685	-0.65	0.67	1	3	-0.588	-0.69	0.99	1	4	-0.653	0.74	0.69	1	5	-0.613	0.7	0.85	1	6	-0.555	-0.77	0.73	1	7	-0.629	-0.61	-0.75	1	8	-0.481	-0.7
b0299	downstream	60	315646	315587	315587	2	0	-1.402	-0.36	-0.19	3	1	-1.309	0.04	-0.62	2	2	-1.703	-0.22	0.18	3	3	-1.218	0.04	0.51	2	4	-1.691	0.43	0.15	3	5	-1.17	-0.08	0.41	2	6	-1.627	-0.68	0.24	3	7	-1.187	0.12	-0.4	2	8	-1.532	-0.81
b0299	downstream	69	315655	315587	315587	3	0	-1.327	-0.21	-0.2	2	1	-1.548	-0.45	-0.79	3	2	-1.484	0.09	0.17	2	3	-1.456	0.51	0.68	3	4	-1.499	0.11	0.15	2	5	-1.408	-0.52	0.54	3	6	-1.444	-0.25	0.22	2	7	-1.389	0.54	-0.67	3	8	-1.368	-0.4
b0299
b0296	annotated	0	312777	312777	312780	0	0	1.482	-0.17	0.08	0	1	1.19	0.27	0.72	0	2	1.392	-0.17	-0.26	0	3	1.123	-0.27	-0.69	0	4	1.405	0.04	-0.26	0	5	1.114	0.2	-0.62	0	6	1.385	0.03	-0.3	0	7	1.118	-0.21	0.65	0	8	1.376	0.09
b0296	upstream	-3	312780	312777	312780	1	0	1.199	-0.1	0.17	1	1	1.077	0.18	0.55	1	2	1.048	-0.05	-0.3	1	3	1.095	-0.25	-0.53	1	4	1.042	0.03	-0.31	1	5	1.093	0.2	-0.43	1	6	1.075	-0.03	-0.32	1	7	1.058	-0.24	0.45	1	8	1.095	-0.02
b0296	downstream	189	312588	312777	312780	2	0	0.483	-0.69	0.11	2	1	0.262	0.79	-0.36	2	2	0.39	-0.84	0.1	2	3	0.201	-0.77	0.31	2	4	0.468	0.77	0.09	2	5	0.141	0.78	0.25	2	6	0.567	-0.65	0.16	2	7	0.081	-0.75	-0.29	2	8	0.658	-0.57
b0296	downstream	132	312645	312777	312780	3	0	-0.359	-0.26	-0.25	3	1	-0.475	0.36	-0.47	3	2	-0.622	-0.49	0.27	3	3	-0.428	-0.3	0.5	3	4	-0.555	0.48	0.29	3	5	-0.45	0.34	0.53	3	6	-0.473	-0.48	0.4	3	7	-0.507	-0.27	-0.5	3	8	-0.397	-0.4
b0296	downstream	33	312744	312777	312780	4	0	-0.93	-0.34	0.06	4	1	-1.021	0.36	0.25	4	2	-1.147	-0.5	-0.35	5	3	-0.95	-0.2	-0.39	4	4	-1.156	0.7	-0.39	5	5	-0.892	0.15	-0.49	4	6	-1.076	-0.9	-0.25	5	7	-0.907	-0.18	0.33	4	8	-0.978	-1.06
b0102	annotated	0	112599	112599	112599	0	0	0.388	0.29	0.07	0	1	0.228	-0.61	-0.63	1	2	0.208	0.63	0.05	0	3	0.238	0.65	0.78	0	4	0.194	-0.62	0.06	1	5	0.273	-0.67	0.92	0	6	0.155	0.6	-0.01	1	7	0.318	0.69	-0.92	0	8	0.114	0.52
b0102	downstream	42	112557	112599	112599	1	0	0.384	-0.15	0	1	1	0.236	0.31	-0.1	0	2	0.183	-0.33	0.08	1	3	0.231	-0.36	0.09	1	4	0.23	0.27	0.06	0	5	0.231	0.4	0.18	1	6	0.281	-0.25	0.1	0	7	0.199	-0.42	-0.12	1	8	0.313	-0.14
b0102	downstream	189	112410	112599	112599	2	0	-0.734	-1.11	0.63	3	1	-1.454	1.05	-0.41	3	2	-0.756	-1.04	-0.53	2	3	-1.553	-1	0.61	3	4	-0.593	1.02	-0.43	2	5	-1.645	0.89	0.61	3	6	-0.488	-1.01	-0.34	2	7	-1.659	-0.64	-0.36	3	8	-0.48	-1.04
b0102	downstream	69	112530	112599	112599	3	0	-0.61	0.06	-0.99	2	1	-0.355	0.23	-0.74	2	2	-0.855	-0.26	0.84	3	3	-0.331	-0.3	0.77	2	4	-0.838	0.35	0.83	3	5	-0.325	0.45	0.79	2	6	-0.76	-0.37	0.92	3	7	-0.373	-0.54	-0.81	2	8	-0.657	-0.15
b0102
b0294	downstream	129	311207	311336	311288	0	0	0.448	0.51	-0.42	1	1	0.504	-0.38	0.13	1	2	0.304	0.37	0.38	1	3	0.463	0.37	-0.17	1	4	0.284	-0.39	0.34	2	5	0.48	-0.31	-0.19	1	6	0.268	0.47	0.33	2	7	0.491	0.15	0.05	1	8	0.248	0.54
b0294	downstream	48	311288	311336	311288	1	0	0.694	-0.91	0.14	0	1	0.197	1.12	0.24	3	2	0.588	-1.03	-0.33	0	3	0.137	-1.03	-0.26	3	4	0.657	0.98	-0.31	0	5	0.079	0.98	-0.34	3	6	0.737	-0.91	-0.2	0	7	0.03	-0.89	0.36	3	8	0.788	-0.92
b0294	annotated	0	311336	311336	311288	2	0	0.366	-0.62	-0.29	2	1	0.254	0.89	0.33	2	2	0.282	-0.8	-0.05	2	3	0.217	-0.87	-0.38	2	4	0.314	0.71	-0.03	1	5	0.206	0.94	-0.32	2	6	0.378	-0.69	0.08	1	7	0.141	-0.96	0.37	2	8	0.443	-0.61
b0294	downstream	183	311153	311336	311288	3	0	0.231	0.14	-0.97	3	1	0.538	0.12	-0.07	0	2	-0.088	-0.12	0.88	3	3	0.585	-0.17	0.01	0	4	-0.087	0.15	0.78	4	5	0.559	0.31	0.01	0	6	-0.04	-0.14	0.86	4	7	0.505	-0.47	-0.1	0	8	0.027	0.06
b0294	downstream	159	311177	311336	311288	4	0	-0.163	-0.65	-0.56	4	1	-0.035	1.13	-0.11	4	2	-0.11	-1.03	0.46	4	3	-0.193	-1.19	0.25	4	4	0.006	0.94	0.51	3	5	-0.264	1.16	0.24	4	6	0.114	-0.91	0.59	3	7	-0.35	-1.19	-0.09	4	8	0.188	-0.73
b0295	downstream	108	312219	312112	NA	0	0	0.586	-1.16	-0.2	0	1	0.077	1.35	-0.35	2	2	0.568	-1.26	0.32	0	3	-0.006	-1.36	0.3	2	4	0.664	1.22	0.28	0	5	-0.063	1.33	0.17	2	6	0.742	-1.09	0.34	0	7	-0.133	-1.26	-0.09	2	8	0.786	-1.01
b0295	annotated	0	312111	312112	NA	1	0	-0.059	0.42	0.01	2	1	0.097	-0.38	-0.15	1	2	-0.177	0.46	0.13	1	3	0.082	0.3	0.08	1	4	-0.195	-0.45	0.07	2	5	0.114	-0.3	0.12	1	6	-0.204	0.47	0.01	3	7	0.141	0.28	-0.13	1	8	-0.223	0.45
b0295	upstream	-6	312105	312112	NA	2	0	-0.157	0.66	-0.68	3	1	0.165	-0.5	-0.51	0	2	-0.317	0.57	0.54	3	3	0.182	0.47	0.66	0	4	-0.313	-0.59	0.63	4	5	0.177	-0.35	0.87	0	6	-0.33	0.63	0.64	4	7	0.181	0.33	-0.8	0	8	-0.313	0.75
b0295	downstream	60	312171	312112	NA	3	0	-0.029	0.22	0.94	1	1	-0.454	-0.43	0.61	3	2	-0.182	0.25	-0.89	2	3	-0.43	0.5	-0.55	3	4	-0.166	-0.23	-0.9	1	5	-0.419	-0.6	-0.45	3	6	-0.176	0.15	-0.9	2	7	-0.356	0.68	0.43	3	8	-0.238	0
b0295	downstream	138	312249	312112	NA	4	0	-0.287	-1.12	0.29	4	1	-0.633	0.83	0.78	4	2	-0.339	-1.01	-0.6	4	3	-0.662	-0.76	-0.9	4	4	-0.232	1.13	-0.69	3	5	-0.681	0.69	-1.05	4	6	-0.17	-1.17	-0.61	1	7	-0.694	-0.68	1	4	8	-0.156	-1.34
b0292	annotated	0	310026	310026	310026	0	0	1.076	1.1	0.94	0	1	0.539	-1.23	0.54	0	2	0.91	1.28	-0.87	0	3	0.567	1.23	-0.22	0	4	0.817	-1.41	-0.81	0	5	0.658	-1.29	0.01	0	6	0.659	1.48	-1	0	7	0.785	1.31	0.01	0	8	0.514	1.39
b0292	downstream	87	309939	310026	310026	1	0	-0.16	-0.03	0.7	1	1	-0.667	-0.06	0.15	1	2	-0.275	-0.16	-0.55	1	3	-0.732	0.12	0.02	1	4	-0.19	0.12	-0.5	1	5	-0.763	-0.29	0.04	1	6	-0.139	-0.1	-0.47	1	7	-0.737	0.48	0.01	1	8	-0.16	-0.17
b0292
b0292
b0292
b0293	annotated	0	310671	310671	310671	0	0	1.616	-0.49	0.31	0	1	1.22	0.68	-0.1	0	2	1.51	-0.48	-0.13	0	3	1.194	-0.7	0.42	0	4	1.565	0.29	-0.05	0	5	1.13	0.75	0.67	0	6	1.62	-0.17	-0.13	0	7	1.074	-0.72	-0.51	0	8	1.654	-0.06
b0293	downstream	138	310533	310671	310671	1	0	-0.596	-0.77	-1.12	1	1	-0.596	0.55	-1.1	1	2	-0.823	-0.67	1.01	1	3	-0.573	-0.55	0.87	1	4	-0.78	0.8	1.06	1	5	-0.58	0.55	0.7	1	6	-0.665	-0.87	1.13	1	7	-0.647	-0.58	-0.73	1	8	-0.571	-0.81
b0293	downstream	36	310635	310671	310671	2	0	-1.175	-0.33	-0.92	3	1	-0.915	0.2	-0.68	2	2	-1.315	-0.35	0.84	3	3	-0.918	-0.24	0.57	2	4	-1.26	0.48	0.8	3	5	-0.952	0.25	0.57	2	6	-1.148	-0.52	0.86	3	7	-0.995	-0.28	-0.61	2	8	-1.021	-0.4
b0293	downstream	48	310623	310671	310671	3	0	-0.977	-0.3	0.11	2	1	-1.257	0.06	-0.89	3	2	-1.044	-0.27	0.1	2	3	-1.281	0.04	0.78	3	4	-0.99	0.36	0.14	2	5	-1.246	-0.08	0.65	3	6	-0.953	-0.44	0.17	2	7	-1.241	0.23	-0.62	4	8	-0.933	-0.51
b0293	downstream	54	310617	310671	310671	4	0	-1.299	0.61	0.65	4	1	-1.548	-0.92	0.46	4	2	-1.514	0.64	-0.69	4	3	-1.454	1.03	-0.48	4	4	-1.58	-0.55	-0.73	4	5	-1.302	-1.03	-0.45	4	6	-1.71	0.37	-0.71	4	7	-1.16	1.02	0.45	3	8	-1.794	0.13
b0290	annotated	0	306817	306817	306817	0	0	1.423	-0.31	0.03	0	1	0.896	0.11	0.01	0	2	1.132	-0.09	-0.12	0	3	0.987	-0.11	-0.14	0	4	1.105	0.06	-0.15	0	5	1.018	0.1	-0.2	0	6	1.061	-0.01	-0.21	0	7	1.04	-0.06	0.17	0	8	1.059	-0.06
b0290	downstream	24	306793	306817	306817	1	0	0.424	-0.06	-1.96	1	1	0.805	0	-1.14	1	2	0.313	0.24	1.66	1	3	0.797	-0.12	1.03	1	4	0.292	-0.2	1.64	1	5	0.802	0.26	0.96	1	6	0.307	0.23	1.62	1	7	0.784	-0.34	-0.99	1	8	0.384	0.39
b0290	downstream	72	306745	306817	306817	2	0	-0.355	-0.5	0.33	2	1	-0.415	0.34	-0.37	2	2	-0.411	-0.51	-0.05	2	3	-0.477	-0.32	0.63	2	4	-0.326	0.47	0.01	2	5	-0.555	0.3	0.74	2	6	-0.209	-0.44	0.05	2	7	-0.618	-0.2	-0.72	2	8	-0.105	-0.35
b0290	downstream	114	306703	306817	306817	3	0	-1.01	-0.39	1.01	3	1	-1.327	0.19	0.69	3	2	-1.209	-0.42	-1.02	3	3	-1.325	-0.1	-0.67	3	4	-1.161	0.51	-1.05	3	5	-1.361	0.03	-0.73	3	6	-1.083	-0.64	-0.92	3	7	-1.358	0.04	0.71	3	8	-1.054	-0.77
b0290
b0291	annotated	0	309332	309332	309332	0	0	0.607	0.24	-1.12	0	1	0.825	-0.26	-1.46	0	2	0.41	0.29	1.33	0	3	0.872	0.19	1.35	0	4	0.4	-0.25	1.29	0	5	0.867	0	1.28	0	6	0.439	0.33	1.23	0	7	0.839	-0.14	-1.43	0	8	0.496	0.48
b0291	downstream	51	309281	309332	309332	1	0	-0.883	0.17	-0.27	2	1	-0.993	-0.55	-0.35	2	2	-1.132	0.32	0.15	3	3	-0.918	0.6	0.19	1	4	-1.182	-0.18	0.16	3	5	-0.813	-0.61	0.08	1	6	-1.259	-0.02	0.2	3	7	-0.726	0.62	-0.13	1	8	-1.286	-0.13
b0291	downstream	159	309173	309332	309332	2	0	-0.623	-0.52	0.47	1	1	-1.203	0.2	-0.47	3	2	-0.795	-0.33	-0.47	1	3	-1.212	-0.14	0.44	3	4	-0.733	0.32	-0.34	1	5	-1.215	-0.04	0.35	3	6	-0.66	-0.45	-0.34	1	7	-1.204	0.32	-0.26	3	8	-0.63	-0.54
b0291	downstream	117	309215	309332	309332	3	0	-1.013	-0.66	-0.19	3	1	-0.937	0.41	-0.02	1	2	-1.116	-0.56	-0.1	2	3	-0.994	-0.37	0.04	2	4	-1.028	0.66	-0.04	2	5	-1.034	0.33	0.06	2	6	-0.897	-0.84	0.02	2	7	-1.105	-0.23	0	2	8	-0.787	-0.86
b0291	downstream	60	309272	309332	309332	4	0	-1.362	0.46	-0.06	4	1	-1.399	-0.53	-0.75	4	2	-1.647	0.45	0.23	4	3	-1.289	0.53	0.67	4	4	-1.663	-0.28	0.24	4	5	-1.271	-0.53	0.58	4	6	-1.645	0.15	0.31	4	7	-1.226	0.56	-0.67	4	8	-1.607	0.1
b4003	downstream	9	4201934	4201926	4201926	0	0	0.443	-0.84	-0.87	1	1	0.135	1.02	-0.58	0	2	0.194	-0.92	0.82	1	3	0.156	-1	0.32	0	4	0.249	0.95	0.77	0	5	0.124	1	0.07	0	6	0.344	-0.92	0.84	0	7	0.02	-1.03	-0.08	0	8	0.451	-0.84
b4003	annotated	0	4201925	4201926	4201926	1	0	0.453	-1.07	-0.34	0	1	-0.008	0.95	-0.15	1	2	0.244	-0.86	0.13	0	3	0.027	-0.92	-0.02	1	4	0.246	0.92	0.1	1	5	-0.002	0.94	-0.17	1	6	0.299	-0.98	0.23	1	7	-0.049	-0.92	0.19	1	8	0.334	-1
b4003	downstream	162	4202087	4201926	4201926	2	0	-0.419	-0.11	0.03	2	1	-0.527	0.02	0.43	3	2	-0.691	-0.05	-0.2	2	3	-0.402	0.05	-0.5	2	4	-0.77	0.21	-0.29	2	5	-0.331	0	-0.48	2	6	-0.76	-0.43	-0.21	2	7	-0.318	-0.05	0.45	2	8	-0.706	-0.57
b4003	downstream	60	4201985	4201926	4201926	3	0	-0.901	0.38	-1.16	3	1	-0.521	-0.51	-1.59	2	2	-1.179	0.46	1.38	3	3	-0.428	0.43	1.49	3	4	-1.194	-0.28	1.34	3	5	-0.401	-0.27	1.39	3	6	-1.153	0.25	1.33	3	7	-0.443	0.16	-1.5	3	8	-1.058	0.29
b4003	downstream	99	4202024	4201926	4201926	4	0	-1.002	0.47	0.53	4	1	-1.26	-0.51	0.36	4	2	-1.205	0.34	-0.58	4	3	-1.208	0.56	-0.38	4	4	-1.214	-0.28	-0.61	4	5	-1.16	-0.57	-0.31	4	6	-1.235	0.21	-0.58	4	7	-1.097	0.64	0.3	4	8	-1.264	0.1
b1504	annotated	0	1588839	1588839	1588839	0	0	1.592	-0.24	0.25	0	1	0.973	0.36	0.65	0	2	1.408	-0.2	-0.47	0	3	0.947	-0.32	-0.53	0	4	1.396	0.13	-0.45	0	5	0.932	0.24	-0.45	0	6	1.403	-0.09	-0.45	0	7	0.934	-0.19	0.47	0	8	1.416	-0.1
b1504
b1504
b1504
b1504
b1507	annotated	0	1592176	1592176	1592176	0	0	0.638	-0.08	-0.45	0	1	0.547	-0.09	0.22	0	2	0.491	0.03	0.28	0	3	0.515	0.05	-0.27	0	4	0.492	-0.02	0.28	0	5	0.534	0	-0.35	0	6	0.487	0.03	0.23	0	7	0.544	-0.12	0.31	0	8	0.466	0.03
b1507	upstream	-6	1592182	1592176	1592176	1	0	0.072	-0.64	-1.07	1	1	0.387	0.66	-0.44	1	2	-0.108	-0.66	0.88	1	3	0.374	-0.68	0.31	1	4	-0.066	0.73	0.84	1	5	0.346	0.79	0.26	1	6	0.004	-0.78	0.93	1	7	0.286	-0.89	-0.28	1	8	0.093	-0.71
b1507	upstream	-57	1592233	1592176	1592176	2	0	-0.108	-0.04	0.39	2	1	-0.269	0.19	0.02	2	2	-0.225	-0.19	-0.24	3	3	-0.307	-0.11	0.03	2	4	-0.155	0.23	-0.29	3	5	-0.357	0.06	-0.02	3	6	-0.092	-0.22	-0.27	3	7	-0.345	0.04	0.04	3	8	-0.08	-0.22
b1507	downstream	21	1592155	1592176	1592176	3	0	-0.14	-0.46	0.02	3	1	-0.484	0.31	-0.12	4	2	-0.182	-0.37	-0.16	2	3	-0.569	-0.3	0.24	4	4	-0.103	0.34	-0.09	2	5	-0.572	0.21	0.22	4	6	-0.077	-0.34	-0.09	2	7	-0.568	-0.03	-0.14	4	8	-0.053	-0.37
b1507	downstream	120	1592056	1592176	1592176	4	0	-0.554	0.6	-0.18	4	1	-0.439	-0.7	0.2	3	2	-0.702	0.59	-0.06	4	3	-0.393	0.69	-0.26	3	4	-0.742	-0.53	-0.09	4	5	-0.305	-0.7	-0.23	2	6	-0.813	0.35	-0.09	4	7	-0.19	0.69	0.21	2	8	-0.848	0.25
b4000	annotated	0	4200280	4200281	4200281	0	0	1.715	0.02	-0.44	0	1	1.451	0.09	0.47	0	2	1.541	0.15	0.16	0	3	1.449	-0.17	-0.48	0	4	1.497	-0.26	0.12	0	5	1.465	0.24	-0.48	0	6	1.442	0.32	0.04	0	7	1.512	-0.31	0.47	0	8	1.388	0.33
b4000	downstream	153	4200433	4200281	4200281	1	0	-0.583	-0.27	0.46	1	1	-1.03	0.25	-0.44	1	2	-0.756	-0.26	-0.36	1	3	-1.005	-0.18	0.61	1	4	-0.734	0.3	-0.33	1	5	-0.992	0.14	0.8	1	6	-0.693	-0.31	-0.23	1	7	-0.973	0	-0.69	1	8	-0.641	-0.33
b4000
b4000
b4000
b0058	annotated	0	60346	60346	60346	0	0	0.76	-0.61	0.57	1	1	0.43	0.51	0.26	0	2	0.636	-0.6	-0.35	1	3	0.406	-0.52	-0.41	0	4	0.678	0.53	-0.38	1	5	0.372	0.48	-0.52	0	6	0.7	-0.47	-0.42	1	7	0.342	-0.53	0.5	0	8	0.703	-0.48
b0058	downstream	6	60340	60346	60346	1	0	0.79	-1.14	0.02	0	1	0.245	0.97	-0.49	1	2	0.788	-0.9	0.04	0	3	0.112	-0.87	0.59	1	4	0.901	0.84	0.1	0	5	0.021	0.76	0.57	1	6	1.038	-0.74	0.11	0	7	-0.073	-0.68	-0.52	1	8	1.121	-0.66
b0058	downstream	138	60208	60346	60346	2	0	0.126	-0.58	0.81	2	1	-0.537	0.13	1.14	4	2	-0.021	-0.35	-1.21	2	3	-0.511	0	-1.16	4	4	-0.028	0.4	-1.25	2	5	-0.456	-0.18	-1.26	3	6	-0.084	-0.57	-1.19	2	7	-0.345	0.35	1.33	3	8	-0.172	-0.82
b0058	downstream	69	60277	60346	60346	3	0	-0.169	0.45	0.77	4	1	-0.392	-0.51	1.02	2	2	-0.376	0.4	-1.07	4	3	-0.331	0.61	-1.07	2	4	-0.447	-0.32	-1.15	5	5	-0.262	-0.7	-1.11	2	6	-0.523	0.23	-1.12	6	7	-0.17	0.66	0.98	2	8	-0.587	-0.02
b0058	downstream	177	60169	60346	60346	4	0	-0.056	0.12	0.66	3	1	-0.631	-0.03	1.01	5	2	-0.273	0.03	-0.96	3	3	-0.56	0.12	-1.01	5	4	-0.295	-0.04	-0.89	3	5	-0.48	-0.17	-1.05	4	6	-0.332	-0.14	-0.86	3	7	-0.404	0.3	1.12	4	8	-0.38	-0.3
b0059	annotated	0	63264	63264	63264	0	0	0.626	-0.01	-0.58	0	1	0.779	0.08	-0.23	0	2	0.418	-0.08	0.69	0	3	0.839	-0.11	0.04	0	4	0.398	0.09	0.63	0	5	0.851	0.22	0.01	0	6	0.423	-0.03	0.65	0	7	0.824	-0.36	-0.08	0	8	0.464	0.07
b0059	downstream	48	63216	63264	63264	1	0	0.053	-0.14	0.12	1	1	-0.133	0	0.57	1	2	-0.177	-0.16	-0.37	1	3	-0.091	0.12	-0.66	1	4	-0.165	0.22	-0.38	1	5	-0.051	-0.2	-0.67	1	6	-0.182	-0.3	-0.35	1	7	0	0.24	0.59	1	8	-0.173	-0.41
b0059	downstream	147	63117	63264	63264	2	0	-0.53	-0.23	0.23	2	1	-0.649	-0.16	0.03	2	2	-0.758	-0.09	-0.34	2	3	-0.595	0.25	0.02	2	4	-0.724	0.15	-0.33	3	5	-0.552	-0.32	-0.01	2	6	-0.707	-0.27	-0.29	3	7	-0.498	0.43	0.02	2	8	-0.717	-0.4
b0059	downstream	72	63192	63264	63264	3	0	-0.905	-0.14	0.24	4	1	-1.033	-0.16	0.14	3	2	-1.019	-0.02	-0.22	4	3	-1.039	0.25	-0.12	3	4	-0.955	0.12	-0.23	4	5	-1.04	-0.27	-0.18	3	6	-0.918	-0.16	-0.23	4	7	-1.026	0.3	0.11	3	8	-0.903	-0.23
b0059	downstream	159	63105	63264	63264	4	0	-0.704	-0.32	0.48	3	1	-1.12	0.16	-0.69	4	2	-0.803	-0.3	-0.24	3	3	-1.195	-0.08	0.79	5	4	-0.672	0.28	-0.15	2	5	-1.252	-0.06	0.78	5	6	-0.577	-0.34	-0.13	2	7	-1.257	0.24	-0.7	5	8	-0.534	-0.37
b1503	annotated	0	1588296	1588296	1588296	0	0	1.512	-0.05	0.52	0	1	1.01	0.2	0.73	0	2	1.374	-0.02	-0.73	0	3	0.996	-0.22	-0.62	0	4	1.362	-0.09	-0.69	0	5	1.018	0.12	-0.57	0	6	1.355	0.14	-0.72	0	7	1.033	-0.04	0.67	0	8	1.297	0.1
b1503
b1503
b1503
b1503
b1502	annotated	0	1587734	1587734	1587734	0	0	1.789	0.97	-0.23	0	1	1.949	-0.7	0.27	0	2	1.525	0.91	0.38	0	3	1.97	0.54	-0.22	0	4	1.474	-0.98	0.28	0	5	1.966	-0.42	-0.1	0	6	1.44	1.12	0.13	0	7	1.953	0.16	-0.05	0	8	1.401	1.28
b1502	downstream	51	1587683	1587734	1587734	1	0	-0.329	1.02	-0.24	2	1	-0.44	-0.93	-0.26	1	2	-0.493	0.84	0.22	1	3	-0.399	0.97	0.33	1	4	-0.523	-0.83	0.23	2	5	-0.342	-0.89	0.34	1	6	-0.585	0.81	0.24	2	7	-0.247	0.88	-0.46	1	8	-0.631	0.77
b1502	downstream	177	1587557	1587734	1587734	2	0	-0.307	-0.52	-0.1	1	1	-0.582	0.59	0.37	2	2	-0.54	-0.67	-0.27	2	3	-0.53	-0.58	-0.58	2	4	-0.515	0.74	-0.29	1	5	-0.492	0.55	-0.69	2	6	-0.469	-0.81	-0.2	1	7	-0.516	-0.59	0.65	2	8	-0.388	-0.85
b1502
b1502
b0054	annotated	0	57109	57109	57109	0	0	1.279	-0.94	-0.53	0	1	1.09	1.12	0.05	0	2	1.143	-0.98	0.23	0	3	1.01	-1.09	0.12	0	4	1.237	0.85	0.23	0	5	0.936	1.07	0.2	0	6	1.328	-0.75	0.31	0	7	0.873	-1.09	-0.1	0	8	1.385	-0.6
b0054	downstream	153	56956	57109	57109	1	0	-0.187	-0.71	0.54	1	1	-0.606	0.54	0.95	1	2	-0.346	-0.65	-0.77	1	3	-0.6	-0.4	-0.94	1	4	-0.282	0.7	-0.75	1	5	-0.598	0.34	-0.92	1	6	-0.243	-0.8	-0.65	1	7	-0.588	-0.24	0.95	1	8	-0.193	-0.92
b0054	downstream	33	57076	57109	57109	2	0	-0.549	-0.44	-0.31	2	1	-0.666	0.18	-0.75	2	2	-0.711	-0.23	0.39	2	3	-0.611	-0.13	0.68	2	4	-0.676	0.4	0.38	2	5	-0.619	0.07	0.61	2	6	-0.573	-0.49	0.4	2	7	-0.63	0.03	-0.66	2	8	-0.477	-0.51
b0054	downstream	102	57007	57109	57109	3	0	-0.89	-0.59	0.42	3	1	-1.31	0.42	-0.84	3	2	-1.088	-0.57	-0.19	3	3	-1.295	-0.34	0.95	3	4	-1.041	0.66	-0.23	3	5	-1.331	0.28	0.98	3	6	-0.921	-0.78	-0.13	3	7	-1.381	-0.18	-0.94	3	8	-0.805	-0.86
b0054	downstream	96	57013	57109	57109	4	0	-0.985	-0.26	0.78	4	1	-1.464	-0.06	-0.22	4	2	-1.122	-0.15	-0.51	4	3	-1.46	0.11	0.16	4	4	-1.07	0.21	-0.42	4	5	-1.461	-0.21	0.04	4	6	-1.054	-0.32	-0.33	4	7	-1.408	0.37	-0.04	4	8	-1.06	-0.48
b0055	annotated	0	57363	57364	57364	0	0	0.326	0.67	0.75	0	1	0.09	-0.46	0.51	0	2	0.217	0.59	-0.74	0	3	0.112	0.43	-0.46	0	4	0.171	-0.64	-0.74	0	5	0.172	-0.49	-0.36	0	6	0.104	0.59	-0.76	0	7	0.241	0.56	0.43	0	8	0.04	0.51
b0055	upstream	-45	57318	57364	57364	1	0	-0.232	-0.46	-1.29	2	1	-0.033	0.59	-1.17	1	2	-0.491	-0.57	1.4	3	3	0.02	-0.67	0.95	1	4	-0.484	0.66	1.31	3	5	0.015	0.82	0.69	1	6	-0.419	-0.58	1.37	3	7	-0.024	-0.98	-0.79	1	8	-0.332	-0.46
b0055	downstream	120	57483	57364	57364	2	0	-0.193	-0.17	0.33	1	1	-0.49	0.16	-0.36	4	2	-0.391	-0.24	-0.19	1	3	-0.433	-0.09	0.29	3	4	-0.375	0.32	-0.25	2	5	-0.39	0.09	0.33	3	6	-0.374	-0.39	-0.13	1	7	-0.371	-0.08	-0.29	3	8	-0.357	-0.44
b0055	downstream	183	57546	57364	57364	3	0	-0.336	0.37	0.74	3	1	-0.618	-0.43	0.03	5	2	-0.412	0.41	-0.58	2	3	-0.676	0.47	0.17	5	4	-0.363	-0.43	-0.57	1	5	-0.657	-0.63	0.27	5	6	-0.391	0.38	-0.53	2	7	-0.586	0.76	-0.19	5	8	-0.444	0.33
b0055	downstream	27	57390	57364	57364	4	0	-0.511	0.3	-0.96	4	1	-0.254	-0.37	-0.8	2	2	-0.833	0.19	0.84	6	3	-0.138	0.34	0.61	2	4	-0.857	-0.06	0.73	6	5	-0.124	-0.23	0.48	2	6	-0.824	0.05	0.78	6	7	-0.142	0.14	-0.59	2	8	-0.762	0.1
b4480	annotated	0	3947967	3947967	3947967	0	0	0.575	0.06	-0.68	0	1	0.663	0.17	0.02	0	2	0.34	-0.11	0.64	0	3	0.708	-0.22	-0.21	0	4	0.302	0.1	0.64	0	5	0.742	0.38	-0.3	0	6	0.287	0.04	0.61	0	7	0.734	-0.48	0.15	0	8	0.311	0.17
b4480	downstream	12	3947955	3947967	3947967	1	0	-0.246	-0.38	-0.2	1	1	-0.314	0.39	-0.02	1	2	-0.369	-0.49	0.12	1	3	-0.321	-0.37	0.09	1	4	-0.326	0.48	0.13	1	5	-0.316	0.4	0.13	2	6	-0.28	-0.5	0.14	1	7	-0.336	-0.38	-0.11	1	8	-0.223	-0.46
b4480	downstream	132	3947835	3947967	3947967	2	0	-0.262	-0.6	-0.54	2	1	-0.351	0.39	0.17	2	2	-0.481	-0.51	0.13	2	3	-0.322	-0.3	-0.26	2	4	-0.485	0.62	0.13	2	5	-0.3	0.2	-0.36	1	6	-0.449	-0.72	0.27	2	7	-0.338	-0.14	0.37	2	8	-0.374	-0.78
b4480	downstream	93	3947874	3947967	3947967	3	0	-0.371	-0.27	0.35	3	1	-0.617	0.32	-0.06	3	2	-0.539	-0.35	-0.27	3	3	-0.562	-0.26	0.13	3	4	-0.531	0.36	-0.23	3	5	-0.567	0.18	0.17	3	6	-0.493	-0.46	-0.18	3	7	-0.585	-0.03	-0.09	3	8	-0.434	-0.43
b4480
b0050	annotated	0	51606	51606	51606	0	0	0.814	-0.1	0.68	0	1	0.28	-0.21	-0.01	0	2	0.608	0.34	-0.37	0	3	0.309	0.17	0.12	0	4	0.592	-0.31	-0.36	0	5	0.303	-0.27	0.18	0	6	0.593	0.26	-0.46	0	7	0.339	0.4	-0.13	0	8	0.599	0.18
b0050	upstream	-54	51660	51606	51606	1	0	-0.288	-0.2	0.02	1	1	-0.409	0.46	-0.28	1	2	-0.341	-0.45	0.06	1	3	-0.404	-0.46	0.21	1	4	-0.306	0.43	0	1	5	-0.43	0.51	0.14	1	6	-0.272	-0.42	0.05	1	7	-0.435	-0.48	-0.16	1	8	-0.224	-0.45
b0050	downstream	18	51588	51606	51606	2	0	-0.805	-0.4	-0.68	3	1	-0.637	0.36	-0.24	2	2	-1.004	-0.44	0.51	3	3	-0.585	-0.34	0.05	2	4	-0.975	0.54	0.48	3	5	-0.55	0.36	-0.03	2	6	-0.909	-0.66	0.53	3	7	-0.606	-0.41	-0.01	2	8	-0.83	-0.66
b0050	downstream	198	51408	51606	51606	3	0	-0.711	-0.93	0.93	2	1	-1.338	0.67	0.76	4	2	-0.84	-0.84	-1.07	2	3	-1.342	-0.59	-0.91	5	4	-0.765	0.9	-1.03	2	5	-1.338	0.45	-1.04	5	6	-0.695	-1.01	-1.02	2	7	-1.323	-0.31	1.11	5	8	-0.668	-1.24
b0050	downstream	126	51480	51606	51606	4	0	-0.91	-0.05	-0.09	4	1	-0.904	-0.08	-0.36	3	2	-1.006	0.03	0.02	4	3	-0.87	0.13	0.3	3	4	-1.047	0.05	0.04	4	5	-0.792	-0.09	0.39	3	6	-1.099	-0.24	0.11	4	7	-0.728	0.14	-0.31	3	8	-1.09	-0.36
b0051	annotated	0	52430	52430	52430	0	0	0.938	-1.31	0.72	0	1	0.318	1.36	0.64	0	2	0.888	-1.3	-0.75	0	3	0.241	-1.29	-0.5	0	4	1.028	1.2	-0.7	0	5	0.172	1.13	-0.45	0	6	1.145	-1.15	-0.63	0	7	0.076	-0.9	0.56	0	8	1.228	-1.13
b0051	downstream	72	52358	52430	52430	1	0	-0.284	0.28	-0.26	2	1	-0.311	-0.43	0.41	1	2	-0.558	0.31	-0.03	2	3	-0.232	0.46	-0.36	1	4	-0.568	-0.28	0.01	2	5	-0.212	-0.42	-0.36	1	6	-0.569	0.24	0	2	7	-0.212	0.38	0.26	1	8	-0.561	0.21
b0051	downstream	120	52310	52430	52430	2	0	-0.092	-0.94	0.89	1	1	-0.707	0.38	0.55	2	2	-0.138	-0.61	-0.95	1	3	-0.765	-0.24	-0.42	3	4	-0.048	0.65	-0.9	1	5	-0.775	0.07	-0.52	3	6	-0.016	-0.77	-0.88	1	7	-0.758	0.03	0.56	3	8	-0.025	-0.98
b0051	downstream	87	52343	52430	52430	3	0	-0.502	0.14	0.11	3	1	-0.757	-0.3	0.31	3	2	-0.742	0.14	-0.25	3	3	-0.682	0.36	-0.39	2	4	-0.768	-0.02	-0.31	3	5	-0.62	-0.38	-0.52	2	6	-0.819	0	-0.3	3	7	-0.57	0.32	0.45	2	8	-0.861	-0.14
b0051	downstream	150	52280	52430	52430	4	0	-1.523	-1.12	0.66	4	1	-2.042	0.62	-0.53	4	2	-1.526	-0.99	-0.56	4	3	-2.109	-0.5	0.66	4	4	-1.375	1.02	-0.39	4	5	-2.144	0.39	0.68	4	6	-1.24	-1.12	-0.33	4	7	-2.143	-0.14	-0.57	4	8	-1.165	-1.24
b0052	annotated	0	53416	53416	53416	0	0	0.815	-0.53	0.39	0	1	0.364	0.55	0.57	0	2	0.675	-0.42	-0.48	0	3	0.354	-0.55	-0.58	0	4	0.711	0.4	-0.5	0	5	0.316	0.44	-0.68	0	6	0.772	-0.37	-0.51	0	7	0.302	-0.39	0.64	0	8	0.794	-0.42
b0052	downstream	21	53395	53416	53416	1	0	-0.78	-0.53	-0.36	1	1	-0.793	0.42	-0.03	1	2	-1.001	-0.44	0.2	1	3	-0.747	-0.36	-0.09	1	4	-0.963	0.58	0.18	1	5	-0.724	0.26	-0.23	1	6	-0.867	-0.69	0.27	1	7	-0.77	-0.16	0.23	1	8	-0.784	-0.74
b0052	downstream	144	53272	53416	53416	2	0	-0.849	0.15	0.36	2	1	-1.149	-0.59	-0.19	2	2	-1.05	0.45	-0.26	2	3	-1.051	0.63	0.15	2	4	-1.058	-0.34	-0.23	2	5	-1.013	-0.75	0.02	2	6	-1.078	0.14	-0.27	2	7	-0.937	0.94	-0.01	2	8	-1.089	-0.11
b0052	downstream	153	53263	53416	53416	3	0	-1.413	-0.03	-0.05	3	1	-1.454	-0.24	-1.13	3	2	-1.693	-0.08	0.31	3	3	-1.39	0.28	1.04	3	4	-1.689	0.21	0.33	3	5	-1.362	-0.3	0.96	3	6	-1.616	-0.31	0.44	3	7	-1.354	0.29	-1	3	8	-1.53	-0.36
b0052
b0053	annotated	0	54702	54702	54702	0	0	1.633	-0.11	0.55	0	1	1.273	0.13	0.75	0	2	1.54	0	-0.71	0	3	1.261	-0.16	-0.59	0	4	1.494	-0.14	-0.68	0	5	1.274	0.07	-0.53	0	6	1.46	0.26	-0.71	0	7	1.302	-0.01	0.59	0	8	1.42	0.24
b0053	downstream	36	54666	54702	54702	1	0	-0.151	0.27	-0.44	1	1	-0.162	-0.58	0	1	2	-0.413	0.48	0.09	2	3	-0.085	0.59	-0.04	1	4	-0.466	-0.35	0.05	2	5	-0.01	-0.55	-0.09	1	6	-0.489	0.25	0.04	2	7	0.033	0.47	-0.05	1	8	-0.509	0.15
b0053	downstream	135	54567	54702	54702	2	0	-0.25	-0.34	0.52	2	1	-0.636	0.13	0.66	2	2	-0.382	-0.28	-0.79	1	3	-0.628	-0.07	-0.76	2	4	-0.37	0.31	-0.84	1	5	-0.564	-0.04	-0.88	2	6	-0.429	-0.37	-0.76	1	7	-0.481	0.15	0.9	2	8	-0.498	-0.55
b0053	downstream	108	54594	54702	54702	3	0	-1.607	-0.79	0.56	3	1	-1.764	0.57	0.23	3	2	-1.691	-0.83	-0.58	3	3	-1.769	-0.44	-0.23	3	4	-1.61	1.03	-0.55	3	5	-1.788	0.33	-0.36	3	6	-1.507	-1.21	-0.4	3	7	-1.788	-0.18	0.35	3	8	-1.45	-1.38
b0053
b2603	annotated	0	2741874	2741875	2741875	0	0	0.069	0.22	0.56	0	1	-0.436	-0.33	-0.05	1	2	-0.203	0.25	-0.37	0	3	-0.377	0.43	-0.06	0	4	-0.197	-0.18	-0.39	0	5	-0.34	-0.48	-0.16	0	6	-0.205	0.13	-0.39	0	7	-0.286	0.59	0.11	0	8	-0.236	0.03
b2603	downstream	102	2741976	2741875	2741875	1	0	-0.222	0.41	0.15	1	1	-0.396	-0.62	0.11	0	2	-0.422	0.42	0.02	1	3	-0.385	0.62	-0.21	1	4	-0.372	-0.38	0.03	1	5	-0.404	-0.7	-0.32	1	6	-0.358	0.38	-0.05	1	7	-0.382	0.68	0.25	1	8	-0.367	0.33
b2603	downstream	99	2741973	2741875	2741875	2	0	-0.445	0.47	0.46	2	1	-0.648	-0.75	0.08	2	2	-0.636	0.59	-0.26	2	3	-0.604	0.8	-0.09	2	4	-0.641	-0.46	-0.24	2	5	-0.562	-0.89	-0.11	2	6	-0.646	0.32	-0.22	2	7	-0.488	1.02	0.08	2	8	-0.674	0.18
b2603	downstream	93	2741967	2741875	2741875	3	0	-0.546	-0.03	0.51	3	1	-0.776	0.08	0.66	3	2	-0.749	-0.13	-0.72	3	3	-0.682	-0.03	-0.67	3	4	-0.806	0.2	-0.71	3	5	-0.58	0.03	-0.6	3	6	-0.857	-0.42	-0.6	3	7	-0.547	0.02	0.66	3	8	-0.856	-0.58
b2603
b2602	annotated	0	2741359	2741360	2741363	0	0	1.494	-0.45	0.03	1	1	1.342	0.41	0.84	0	2	1.318	-0.36	-0.3	1	3	1.344	-0.49	-0.72	0	4	1.331	0.26	-0.25	1	5	1.331	0.51	-0.7	0	6	1.354	-0.21	-0.28	1	7	1.284	-0.55	0.72	0	8	1.367	-0.16
b2602	downstream	3	2741362	2741360	2741363	1	0	1.638	-0.58	-0.08	0	1	1.182	0.66	0.06	1	2	1.546	-0.49	-0.01	0	3	1.081	-0.66	0.11	1	4	1.603	0.29	0.11	0	5	1.035	0.6	0.29	1	6	1.594	-0.15	0.11	0	7	1.003	-0.56	-0.09	1	8	1.604	-0.02
b2602	upstream	-18	2741341	2741360	2741363	2	0	0.41	-0.87	-0.37	2	1	0.491	1.36	-0.08	2	2	0.337	-1.14	0.25	2	3	0.406	-1.38	0.12	2	4	0.467	1.03	0.23	2	5	0.305	1.34	0.16	2	6	0.595	-0.88	0.3	2	7	0.187	-1.3	-0.04	2	8	0.717	-0.7
b2602	upstream	-39	2741320	2741360	2741363	3	0	0.16	0.09	-0.54	3	1	0.348	0.26	-0.34	3	2	0.142	-0.17	0.53	3	3	0.239	-0.29	0.56	3	4	0.206	0.1	0.61	3	5	0.211	0.31	0.66	3	6	0.28	-0.06	0.7	3	7	0.165	-0.27	-0.6	3	8	0.342	0.11
b2602	downstream	81	2741440	2741360	2741363	4	0	-0.087	-0.03	0.78	5	1	-0.478	-0.13	0.7	5	2	-0.18	0.04	-0.85	5	3	-0.427	0.2	-0.65	4	4	-0.217	0.01	-0.89	5	5	-0.379	-0.3	-0.64	4	6	-0.219	-0.11	-0.85	5	7	-0.317	0.42	0.61	4	8	-0.224	-0.31
b0906	annotated	0	956761	956762	956762	0	0	0.838	-0.49	-0.63	0	1	0.56	0.49	-0.4	0	2	0.619	-0.4	0.47	0	3	0.598	-0.49	0.31	0	4	0.625	0.38	0.48	0	5	0.627	0.57	0.23	0	6	0.598	-0.3	0.54	0	7	0.659	-0.58	-0.2	0	8	0.58	-0.29
b0906	downstream	141	956902	956762	956762	1	0	-0.421	0.08	-0.62	2	1	-0.467	-0.42	-0.67	2	2	-0.594	0.31	0.36	2	3	-0.413	0.45	0.42	2	4	-0.625	-0.16	0.32	2	5	-0.344	-0.41	0.35	2	6	-0.651	0.04	0.39	2	7	-0.27	0.38	-0.41	2	8	-0.666	-0.05
b0906	downstream	114	956875	956762	956762	2	0	-0.368	0.76	0.18	1	1	-0.513	-0.86	-0.87	3	2	-0.521	0.71	0.17	1	3	-0.502	0.83	0.97	4	4	-0.528	-0.72	0.21	1	5	-0.462	-0.78	1.03	4	6	-0.537	0.79	0.18	1	7	-0.411	0.83	-1.1	4	8	-0.562	0.79
b0906	downstream	132	956893	956762	956762	3	0	-0.556	0.52	-0.68	4	1	-0.137	-0.73	-0.91	1	2	-0.852	0.65	0.71	4	3	-0.016	0.69	0.88	1	4	-0.958	-0.58	0.68	4	5	0.075	-0.58	0.93	1	6	-1.012	0.48	0.69	4	7	0.109	0.43	-0.98	1	8	-0.997	0.48
b0906	downstream	24	956785	956762	956762	4	0	-0.539	-0.53	-0.64	3	1	-0.634	0.36	-0.24	5	2	-0.727	-0.54	0.29	3	3	-0.59	-0.3	0.03	5	4	-0.7	0.65	0.23	3	5	-0.567	0.36	-0.14	5	6	-0.681	-0.69	0.35	3	7	-0.535	-0.43	0.06	5	8	-0.642	-0.74
b0907	annotated	0	957652	957653	957653	0	0	0.638	-0.33	0.08	0	1	0.338	0.32	-0.36	0	2	0.512	-0.34	0.15	0	3	0.274	-0.35	0.32	0	4	0.57	0.28	0.2	0	5	0.242	0.34	0.4	0	6	0.62	-0.27	0.13	0	7	0.215	-0.39	-0.31	0	8	0.647	-0.21
b0907	downstream	114	957766	957653	957653	1	0	-0.226	-0.49	0.81	1	1	-0.936	0.28	0.18	2	2	-0.305	-0.43	-0.83	1	3	-0.964	-0.2	-0.03	2	4	-0.246	0.41	-0.75	1	5	-0.962	0.07	0.02	2	6	-0.201	-0.46	-0.77	1	7	-0.979	0.14	0.06	2	8	-0.155	-0.54
b0907	downstream	36	957688	957653	957653	2	0	-0.411	0.67	0.24	2	1	-0.339	-0.88	0.2	1	2	-0.549	0.8	-0.37	2	3	-0.315	0.88	-0.19	1	4	-0.579	-0.74	-0.44	3	5	-0.263	-0.89	-0.18	1	6	-0.624	0.69	-0.5	4	7	-0.162	0.94	0.1	1	8	-0.691	0.57
b0907	downstream	108	957760	957653	957653	3	0	-0.592	-0.08	0.64	3	1	-1.217	-0.19	-0.55	3	2	-0.614	0	-0.46	3	3	-1.268	0.28	0.72	3	4	-0.577	0.02	-0.36	2	5	-1.278	-0.37	0.75	3	6	-0.59	-0.1	-0.35	2	7	-1.19	0.53	-0.69	3	8	-0.64	-0.21
b0907	downstream	51	957703	957653	957653	4	0	-0.906	-0.95	0.96	4	1	-1.24	0.92	0.48	4	2	-0.842	-0.99	-0.9	4	3	-1.347	-0.87	-0.39	4	4	-0.707	0.95	-0.85	4	5	-1.391	0.71	-0.32	5	6	-0.602	-1.07	-0.8	3	7	-1.435	-0.57	0.53	5	8	-0.558	-1.14
b0904	upstream	-147	954613	954466	954466	0	0	0.667	1	-1.14	1	1	1.131	-0.23	-0.38	0	2	0.41	0.47	1.21	1	3	1.139	0.15	0.42	0	4	0.403	-0.57	1.16	1	5	1.13	-0.01	0.4	0	6	0.444	0.75	1.15	1	7	1.04	-0.18	-0.56	0	8	0.532	1.02
b0904	annotated	0	954466	954466	954466	1	0	0.867	-0.08	0.17	0	1	0.62	0.3	0.12	2	2	0.592	-0.23	-0.1	0	3	0.668	-0.25	-0.17	2	4	0.59	0.23	-0.12	0	5	0.646	0.24	-0.15	2	6	0.654	-0.12	-0.08	0	7	0.568	-0.2	0.09	2	8	0.763	-0.12
b0904	upstream	-174	954640	954466	954466	2	0	0.255	-0.04	-0.85	2	1	0.708	0.27	0.18	1	2	0.149	-0.18	0.63	2	3	0.686	-0.31	-0.27	1	4	0.187	0.24	0.6	2	5	0.675	0.39	-0.34	1	6	0.231	-0.29	0.67	2	7	0.624	-0.49	0.32	1	8	0.287	-0.28
b0904	upstream	-120	954586	954466	954466	3	0	-0.159	-0.54	-0.74	3	1	-0.004	1.14	-0.48	3	2	-0.236	-1.05	0.72	3	3	-0.086	-1.16	0.5	3	4	-0.129	1	0.69	3	5	-0.179	1.23	0.51	4	6	0.039	-0.86	0.8	3	7	-0.322	-1.34	-0.51	4	8	0.157	-0.61
b0904	downstream	183	954283	954466	954466	4	0	-0.187	-0.21	-0.11	4	1	-0.156	0.05	-0.31	4	2	-0.375	-0.25	0.3	5	3	-0.091	-0.03	0.16	4	4	-0.364	0.35	0.25	5	5	-0.099	0.06	0.18	3	6	-0.338	-0.41	0.31	5	7	-0.076	-0.06	-0.17	3	8	-0.271	-0.42
b0905	annotated	0	956632	956632	956632	0	0	0.896	0.9	0.47	0	1	0.806	-1.08	0.41	0	2	0.684	1.01	-0.25	0	3	0.823	1.02	-0.27	0	4	0.637	-1.07	-0.26	0	5	0.871	-1.02	-0.22	0	6	0.558	1.1	-0.39	0	7	0.938	0.93	0.11	0	8	0.464	1.07
b0905	upstream	-9	956641	956632	956632	1	0	-0.428	0.4	-0.22	1	1	-0.174	-0.21	-0.49	1	2	-0.572	0.33	0.39	1	3	-0.153	0.18	0.6	1	4	-0.594	-0.29	0.39	1	5	-0.138	-0.11	0.73	1	6	-0.607	0.26	0.46	1	7	-0.123	0.07	-0.65	1	8	-0.568	0.32
b0905	upstream	-33	956665	956632	956632	2	0	-0.563	0.51	-0.31	2	1	-0.576	-0.41	-0.07	2	2	-0.836	0.35	0.25	2	3	-0.512	0.37	-0.01	2	4	-0.841	-0.28	0.25	3	5	-0.5	-0.37	-0.11	2	6	-0.841	0.2	0.28	3	7	-0.456	0.37	0.13	2	8	-0.855	0.18
b0905	downstream	117	956515	956632	956632	3	0	-0.697	-0.64	-0.41	3	1	-0.857	0.61	-1.18	3	2	-0.876	-0.7	0.64	3	3	-0.849	-0.61	1.16	3	4	-0.804	0.72	0.69	2	5	-0.891	0.69	1.13	3	6	-0.641	-0.74	0.75	2	7	-0.983	-0.66	-1.09	3	8	-0.484	-0.64
b0905
b0902	upstream	-27	951107	951080	951080	0	0	0.042	-0.35	0.83	1	1	-0.403	0.09	-0.26	1	2	-0.057	-0.14	-0.44	1	3	-0.45	-0.07	0.37	2	4	0.019	0.12	-0.41	1	5	-0.497	-0.05	0.39	2	6	0.075	-0.18	-0.44	0	7	-0.485	0.16	-0.25	3	8	0.074	-0.27
b0902	annotated	0	951080	951080	951080	1	0	0.123	0.13	-0.59	0	1	-0.053	-0.12	-0.93	0	2	-0.128	0.06	0.58	2	3	0.024	0.23	0.9	0	4	-0.144	0	0.56	3	5	0.047	-0.16	0.84	0	6	-0.153	-0.05	0.58	3	7	0.084	0.17	-0.81	0	8	-0.155	-0.07
b0902	downstream	168	950912	951080	951080	2	0	0.009	-0.56	0.52	2	1	-0.457	0.3	0.82	3	2	-0.023	-0.35	-0.73	0	3	-0.526	-0.29	-0.77	3	4	0.028	0.3	-0.63	0	5	-0.506	0.22	-0.8	3	6	0.013	-0.38	-0.68	1	7	-0.484	-0.06	0.91	2	8	-0.041	-0.51
b0902	downstream	93	950987	951080	951080	3	0	-0.121	1.68	0.78	3	1	-0.445	-1.93	0.18	2	2	-0.324	1.87	-0.59	4	3	-0.384	1.96	-0.11	1	4	-0.428	-1.88	-0.52	4	5	-0.26	-1.99	-0.14	1	6	-0.61	1.77	-0.61	5	7	-0.056	2.03	0.1	1	8	-0.785	1.53
b0902	downstream	180	950900	951080	951080	4	0	-0.127	-0.41	-0.37	4	1	-0.62	0.52	-0.86	4	2	-0.221	-0.53	0.52	3	3	-0.665	-0.52	0.81	4	4	-0.141	0.45	0.62	2	5	-0.722	0.54	0.67	4	6	-0.072	-0.36	0.63	2	7	-0.76	-0.41	-0.58	4	8	-0.019	-0.22
b0903	annotated	0	953554	953554	953554	0	0	0.955	-0.76	0.05	0	1	0.757	0.99	0.11	0	2	0.781	-0.77	-0.01	0	3	0.741	-1.01	-0.27	0	4	0.849	0.8	-0.06	0	5	0.681	0.99	-0.34	0	6	0.948	-0.77	0	0	7	0.611	-1.04	0.38	0	8	1.001	-0.7
b0903	downstream	174	953380	953554	953554	1	0	0.607	-0.61	0.17	1	1	-0.115	0.56	-0.07	1	2	0.495	-0.49	-0.26	1	3	-0.133	-0.49	0.09	1	4	0.519	0.47	-0.22	1	5	-0.12	0.42	-0.05	1	6	0.476	-0.5	-0.24	1	7	-0.044	-0.29	0.15	1	8	0.437	-0.64
b0903
b0903
b0903
b0456	annotated	0	476671	476672	476672	0	0	0.26	0.26	0.76	0	1	-0.34	-0.47	0.33	0	2	0.144	0.52	-0.7	0	3	-0.383	0.6	-0.24	0	4	0.164	-0.56	-0.67	0	5	-0.346	-0.68	-0.15	0	6	0.095	0.49	-0.75	0	7	-0.259	0.81	0.18	0	8	0.021	0.33
b0456	downstream	150	476821	476672	476672	1	0	0.096	0.04	0.83	1	1	-0.465	-0.13	0.3	1	2	-0.128	0.04	-0.59	1	3	-0.426	0.17	-0.27	1	4	-0.128	-0.06	-0.5	1	5	-0.363	-0.16	-0.33	1	6	-0.182	0.01	-0.46	1	7	-0.309	0.31	0.39	1	8	-0.22	-0.11
b0456	downstream	165	476836	476672	476672	2	0	-0.406	-0.47	0.74	2	1	-0.86	0.37	0.76	3	2	-0.53	-0.52	-0.69	2	3	-0.823	-0.27	-0.98	2	4	-0.522	0.63	-0.77	2	5	-0.769	0.2	-1.11	2	6	-0.542	-0.7	-0.73	4	7	-0.707	-0.18	1.11	2	8	-0.582	-0.86
b0456	downstream	63	476734	476672	476672	3	0	-0.59	-1.33	0.74	3	1	-1.274	0.93	0.28	6	2	-0.688	-1.2	-0.72	3	3	-1.282	-0.73	-0.41	5	4	-0.581	1.26	-0.73	3	5	-1.283	0.6	-0.54	5	6	-0.496	-1.33	-0.62	2	7	-1.324	-0.48	0.55	5	8	-0.446	-1.49
b0456	downstream	84	476755	476672	476672	4	0	-0.76	-0.54	0.38	4	1	-0.812	0.36	0.63	2	2	-0.864	-0.65	-0.42	5	3	-0.866	-0.27	-0.61	3	4	-0.733	0.65	-0.38	5	5	-0.918	0.23	-0.6	3	6	-0.63	-0.71	-0.4	5	7	-0.923	-0.19	0.55	3	8	-0.586	-0.76
b0457	annotated	0	478617	478617	478617	0	0	0.66	0.43	-0.04	0	1	0.504	-0.55	0.25	0	2	0.512	0.59	-0.05	0	3	0.486	0.51	-0.16	0	4	0.503	-0.62	0	0	5	0.497	-0.5	-0.21	0	6	0.474	0.71	-0.06	0	7	0.537	0.55	0.16	0	8	0.414	0.71
b0457	upstream	-6	478623	478617	478617	1	0	-0.411	-0.05	0.4	2	1	-0.312	0.17	0.31	1	2	-0.516	-0.19	-0.49	2	3	-0.305	-0.11	-0.31	1	4	-0.5	0.28	-0.54	2	5	-0.303	0.02	-0.3	1	6	-0.473	-0.34	-0.45	2	7	-0.28	-0.02	0.27	1	8	-0.474	-0.37
b0457	downstream	162	478455	478617	478617	2	0	-0.21	-0.29	1.47	1	1	-0.653	0.15	1.12	2	2	-0.287	-0.28	-1.41	1	3	-0.666	-0.13	-0.98	2	4	-0.259	0.27	-1.42	1	5	-0.624	0.08	-0.87	2	6	-0.297	-0.42	-1.35	1	7	-0.548	0.02	0.97	2	8	-0.339	-0.62
b0457	downstream	54	478563	478617	478617	3	0	-1.693	0.69	-0.75	3	1	-1.174	-0.46	-0.93	3	2	-1.763	0.37	0.8	3	3	-1.179	0.46	0.92	3	4	-1.746	-0.31	0.8	3	5	-1.153	-0.41	0.88	3	6	-1.707	0.2	0.84	3	7	-1.15	0.37	-0.86	3	8	-1.664	0.29
b0457
b0458	annotated	0	479251	479251	479251	0	0	1.186	-0.97	-0.18	0	1	0.814	0.84	-0.42	0	2	1.023	-0.73	0.21	0	3	0.805	-0.88	0.39	0	4	1.06	0.71	0.13	0	5	0.753	0.91	0.34	0	6	1.124	-0.64	0.15	0	7	0.709	-0.92	-0.31	0	8	1.152	-0.55
b0458	upstream	-39	479290	479251	479251	1	0	-0.292	0.2	0.26	1	1	-0.158	-0.29	0.05	1	2	-0.471	0.23	-0.18	1	3	-0.11	0.3	-0.08	1	4	-0.452	-0.15	-0.24	1	5	-0.085	-0.33	-0.13	1	6	-0.42	0.08	-0.2	1	7	-0.085	0.34	0.03	1	8	-0.397	0.03
b0458	upstream	-24	479275	479251	479251	2	0	-0.639	-0.54	-0.11	3	1	-0.516	0.71	-0.18	2	2	-0.671	-0.79	0.05	2	3	-0.581	-0.79	0.18	3	4	-0.617	0.8	0.02	2	5	-0.587	0.78	0.21	3	6	-0.535	-0.85	0.14	2	7	-0.612	-0.76	-0.13	3	8	-0.476	-0.79
b0458	downstream	123	479128	479251	479251	3	0	-0.524	0.53	-0.66	2	1	-0.525	-0.5	-0.96	3	2	-0.742	0.31	0.77	3	3	-0.499	0.47	0.85	2	4	-0.709	-0.29	0.83	3	5	-0.488	-0.43	0.72	2	6	-0.656	0.29	0.83	3	7	-0.504	0.46	-0.82	2	8	-0.63	0.33
b0458	downstream	159	479092	479251	479251	4	0	-0.805	0.98	0.76	4	1	-0.959	-1.2	-0.17	4	2	-0.925	1.01	-0.48	4	3	-0.969	1.18	0.26	4	4	-0.923	-1.02	-0.48	4	5	-0.949	-1.27	0.3	4	6	-0.982	1.05	-0.59	4	7	-0.849	1.32	-0.4	4	8	-1.043	0.94
b0459	annotated	0	479918	479918	479918	0	0	1.202	-0.76	0.6	0	1	0.8	0.64	-0.22	0	2	1.153	-0.65	-0.34	0	3	0.698	-0.67	0.31	0	4	1.299	0.49	-0.28	0	5	0.588	0.55	0.33	0	6	1.384	-0.29	-0.28	0	7	0.533	-0.46	-0.25	0	8	1.446	-0.23
b0459	downstream	21	479897	479918	479918	1	0	0.581	-0.67	-0.4	1	1	0.436	0.4	0.06	1	2	0.468	-0.42	0.26	1	3	0.434	-0.38	-0.2	1	4	0.518	0.47	0.24	1	5	0.419	0.37	-0.3	1	6	0.578	-0.47	0.23	1	7	0.407	-0.32	0.24	1	8	0.615	-0.48
b0459	downstream	36	479882	479918	479918	2	0	-0.829	-1.29	-0.77	2	1	-0.889	1.25	0.32	2	2	-0.867	-1.29	0.36	2	3	-0.948	-1.21	-0.58	2	4	-0.753	1.4	0.35	2	5	-0.964	1.19	-0.79	2	6	-0.636	-1.5	0.43	2	7	-1.042	-1.11	0.81	2	8	-0.549	-1.51
b0459	downstream	168	479750	479918	479918	3	0	-0.945	-0.47	0.58	3	1	-1.18	0.46	0.65	3	2	-0.947	-0.66	-0.79	3	3	-1.25	-0.42	-0.58	3	4	-0.833	0.69	-0.76	3	5	-1.272	0.33	-0.53	3	6	-0.756	-0.81	-0.64	3	7	-1.288	-0.12	0.6	3	8	-0.706	-0.89
b0459
b2600	annotated	0	2740069	2740069	2740069	0	0	0.202	0.98	-0.08	0	1	0.173	-0.87	-0.53	0	2	-0.148	0.78	0.55	0	3	0.268	0.79	0.46	0	4	-0.21	-0.75	0.49	0	5	0.309	-0.66	0.34	0	6	-0.25	0.85	0.44	0	7	0.347	0.51	-0.5	0	8	-0.262	0.91
b2600	downstream	12	2740057	2740069	2740069	1	0	-0.447	0.27	-0.04	1	1	-0.476	-0.27	0.19	1	2	-0.571	0.22	-0.01	1	3	-0.475	0.26	-0.21	1	4	-0.551	-0.23	0.02	1	5	-0.409	-0.21	-0.21	1	6	-0.58	0.22	0	1	7	-0.386	0.28	0.22	1	8	-0.594	0.2
b2600	downstream	156	2739913	2740069	2740069	2	0	-0.528	0.52	1.14	2	1	-0.823	-0.89	0.69	2	2	-0.684	0.62	-1.07	3	3	-0.748	0.93	-0.68	2	4	-0.697	-0.55	-1.05	4	5	-0.69	-1.12	-0.65	2	6	-0.743	0.36	-1.04	3	7	-0.598	1.24	0.67	2	8	-0.813	0.16
b2600	downstream	105	2739964	2740069	2740069	3	0	-0.532	0.19	0.96	3	1	-1.075	-0.5	0.81	4	2	-0.656	0.32	-1.19	2	3	-1.073	0.64	-0.64	4	4	-0.639	-0.32	-1.11	2	5	-1.023	-0.77	-0.36	4	6	-0.659	0.2	-1.13	2	7	-0.946	1	0.45	4	8	-0.679	-0.01
b2600	downstream	159	2739910	2740069	2740069	4	0	-0.575	0.34	1.03	4	1	-1.055	-0.59	0.81	3	2	-0.689	0.34	-1.05	4	3	-1.044	0.69	-0.87	3	4	-0.667	-0.29	-1.01	3	5	-0.951	-0.75	-0.85	3	6	-0.752	0.15	-0.99	4	7	-0.808	0.78	0.86	3	8	-0.853	-0.07
b0908	annotated	0	958811	958812	958812	0	0	0.636	1.48	0.23	0	1	0.439	-1.62	0.07	0	2	0.451	1.72	-0.23	0	3	0.487	1.63	0.13	0	4	0.368	-1.76	-0.2	0	5	0.6	-1.62	0.32	0	6	0.197	1.75	-0.31	0	7	0.74	1.58	-0.27	0	8	0.055	1.65
b0908	downstream	156	958967	958812	958812	1	0	-0.362	-0.22	0.63	1	1	-0.493	0.07	0.84	1	2	-0.587	-0.34	-0.78	1	3	-0.429	-0.05	-0.87	1	4	-0.597	0.41	-0.88	1	5	-0.392	-0.04	-0.9	1	6	-0.561	-0.48	-0.77	1	7	-0.37	0.1	0.83	1	8	-0.524	-0.57
b0908	downstream	147	958958	958812	958812	2	0	-0.633	-0.17	-0.02	2	1	-0.633	0.24	0.41	2	2	-0.895	-0.33	-0.24	2	3	-0.579	-0.29	-0.36	2	4	-0.938	0.38	-0.21	2	5	-0.533	0.34	-0.28	2	6	-0.935	-0.56	-0.07	2	7	-0.535	-0.33	0.37	2	8	-0.896	-0.59
b0908	downstream	87	958898	958812	958812	3	0	-1.382	0.33	0.4	3	1	-1.02	-0.36	0.56	3	2	-1.492	0.19	-0.35	3	3	-0.985	0.34	-0.64	3	4	-1.475	-0.11	-0.39	3	5	-0.973	-0.35	-0.65	3	6	-1.475	-0.01	-0.37	3	7	-0.913	0.35	0.64	3	8	-1.465	-0.15
b0908
b0909	annotated	0	960263	960264	960264	0	0	1.489	-0.12	-1.02	0	1	1.619	0.47	-1.19	0	2	1.339	-0.18	1.18	0	3	1.571	-0.57	1.23	0	4	1.373	0.11	1.15	0	5	1.513	0.64	1.22	0	6	1.455	0.14	1.16	0	7	1.407	-0.78	-1.28	0	8	1.558	0.46
b0909	upstream	-24	960239	960264	960264	1	0	0.94	0.14	-0.43	1	1	0.909	0.08	-0.06	1	2	0.703	0.04	0.44	1	3	0.916	-0.19	0.08	1	4	0.72	-0.07	0.43	2	5	0.884	0.2	0.03	1	6	0.798	0.19	0.37	2	7	0.823	-0.25	-0.13	1	8	0.861	0.37
b0909	upstream	-9	960254	960264	960264	2	0	0.734	-0.53	-0.92	2	1	0.876	0.81	-0.25	2	2	0.682	-0.55	0.7	2	3	0.781	-0.88	0.31	2	4	0.767	0.48	0.73	1	5	0.707	0.85	0.28	2	6	0.869	-0.43	0.73	1	7	0.6	-0.86	-0.21	2	8	0.945	-0.2
b0909	downstream	87	960350	960264	960264	3	0	0.284	-0.05	-0.18	3	1	0.061	-0.05	-0.06	3	2	0.106	-0.01	0.17	3	3	0.087	0.13	-0.05	3	4	0.115	0.09	0.17	3	5	0.101	-0.19	-0.06	3	6	0.119	-0.09	0.15	3	7	0.132	0.13	-0.04	3	8	0.139	-0.13
b0909	downstream	177	960440	960264	960264	4	0	-0.037	-0.88	0.71	4	1	-0.655	0.85	0.3	4	2	-0.106	-0.85	-0.78	4	3	-0.7	-0.72	-0.25	4	4	-0.029	0.93	-0.81	4	5	-0.713	0.6	-0.17	4	6	0.05	-1	-0.7	4	7	-0.723	-0.42	0.29	4	8	0.118	-1.14
b4002	annotated	0	4201688	4201688	4201688	0	0	1.784	-0.31	-0.02	0	1	1.627	0.22	0.6	0	2	1.646	-0.08	-0.13	0	3	1.608	-0.28	-0.6	0	4	1.609	0.03	-0.19	0	5	1.632	0.28	-0.49	0	6	1.566	0.01	-0.24	0	7	1.67	-0.37	0.47	0	8	1.553	0.01
b4002	upstream	-141	4201829	4201688	4201688	1	0	0.889	-0.56	0.08	1	1	0.533	0.54	0.02	1	2	0.762	-0.54	-0.07	1	3	0.463	-0.48	0.12	1	4	0.838	0.49	-0.04	1	5	0.423	0.43	0.17	1	6	0.927	-0.37	-0.05	1	7	0.368	-0.42	-0.17	1	8	0.979	-0.29
b4002	downstream	93	4201595	4201688	4201688	2	0	0.294	0.01	1.87	2	1	-0.179	-0.19	1.4	3	2	0.18	0.08	-1.88	2	3	-0.163	0.33	-1.3	4	4	0.171	-0.06	-1.89	2	5	-0.11	-0.49	-1.19	4	6	0.138	-0.07	-1.85	2	7	-0.026	0.59	1.19	3	8	0.057	-0.33
b4002	downstream	33	4201655	4201688	4201688	3	0	-0.127	-0.08	-0.98	3	1	-0.226	-0.02	-0.82	4	2	-0.361	0	1.04	5	3	-0.133	-0.07	0.48	3	4	-0.434	0.13	0.95	6	5	-0.06	0.17	0.18	2	6	-0.471	-0.15	1.02	5	7	0.005	-0.28	-0.3	2	8	-0.459	-0.17
b4002	downstream	30	4201658	4201688	4201688	4	0	-0.408	-0.4	-1.38	7	1	-0.106	0.19	-0.41	2	2	-0.575	-0.29	0.86	7	3	-0.105	-0.21	0.16	2	4	-0.551	0.38	0.85	7	5	-0.094	0.22	-0.04	3	6	-0.517	-0.37	0.82	7	7	-0.097	-0.32	-0.01	4	8	-0.507	-0.29
b3457	annotated	0	3596403	3596403	3596403	0	0	0.476	0.51	0.38	0	1	0.172	-0.7	0.77	0	2	0.244	0.65	-0.5	0	3	0.264	0.71	-0.86	0	4	0.172	-0.63	-0.51	0	5	0.358	-0.68	-0.95	0	6	0.085	0.56	-0.58	0	7	0.46	0.64	0.87	0	8	0.001	0.37
b3457	downstream	90	3596313	3596403	3596403	1	0	-0.21	-0.03	0.29	1	1	-0.421	-0.28	-0.19	4	2	-0.427	0.04	-0.08	1	3	-0.355	0.3	0.2	3	4	-0.415	0.02	-0.07	1	5	-0.353	-0.34	0.11	3	6	-0.389	-0.05	-0.11	1	7	-0.344	0.37	-0.2	5	8	-0.353	-0.11
b3457	downstream	165	3596238	3596403	3596403	2	0	-0.281	0.83	-0.26	4	1	-0.269	-1.11	-0.4	1	2	-0.532	1	0.29	5	3	-0.205	1.06	0.43	1	4	-0.551	-0.94	0.28	5	5	-0.19	-1.14	0.41	1	6	-0.596	0.92	0.17	5	7	-0.076	1.17	-0.46	1	8	-0.628	0.86
b3457	downstream	15	3596388	3596403	3596403	3	0	-0.253	0.7	-0.72	2	1	-0.392	-0.56	-0.01	3	2	-0.518	0.69	0.3	4	3	-0.289	0.52	-0.14	2	4	-0.609	-0.62	0.32	6	5	-0.198	-0.5	-0.24	2	6	-0.701	0.53	0.25	6	7	-0.137	0.47	0.22	2	8	-0.742	0.48
b3457	downstream	141	3596262	3596403	3596403	4	0	-0.265	0.24	0.47	3	1	-0.587	-0.62	0.2	7	2	-0.497	0.43	-0.54	2	3	-0.532	0.7	-0.18	6	4	-0.493	-0.31	-0.51	2	5	-0.527	-0.79	-0.21	7	6	-0.485	0.27	-0.51	3	7	-0.464	0.85	0.15	7	8	-0.494	0.13
b4245	annotated	0	4472395	4472395	4472395	0	0	1.173	0.03	0.72	0	1	0.761	0	-0.45	0	2	1.085	0.02	-0.04	0	3	0.7	-0.07	0.57	0	4	1.167	-0.21	0.05	0	5	0.668	0.08	0.64	0	6	1.16	0.38	0.03	0	7	0.684	-0.04	-0.49	0	8	1.14	0.46
b4245	downstream	117	4472278	4472395	4472395	1	0	-0.123	-1.03	-0.46	1	1	-0.276	1.05	0.47	1	2	-0.233	-1.14	0	1	3	-0.329	-1.06	-0.51	1	4	-0.171	1.16	0	1	5	-0.367	1.07	-0.57	1	6	-0.062	-1.24	0.15	1	7	-0.398	-1.03	0.56	1	8	0.026	-1.19
b4245	downstream	189	4472206	4472395	4472395	2	0	-0.347	0.56	0.81	2	1	-0.72	-0.83	0.35	2	2	-0.531	0.82	-0.85	2	3	-0.664	0.91	-0.27	2	4	-0.561	-0.8	-0.73	2	5	-0.571	-1.06	-0.24	2	6	-0.657	0.64	-0.8	2	7	-0.424	1.2	0.32	2	8	-0.762	0.32
b4245	downstream	69	4472326	4472395	4472395	3	0	-1.737	-0.87	0.33	3	1	-1.669	0.58	0.44	3	2	-1.824	-0.79	-0.61	3	3	-1.674	-0.51	-0.45	3	4	-1.736	0.96	-0.67	3	5	-1.69	0.41	-0.5	3	6	-1.621	-1.15	-0.52	3	7	-1.701	-0.34	0.47	3	8	-1.539	-1.29
b4245
b4241	annotated	0	4467246	4467246	4467246	0	0	1.195	-0.42	-0.91	0	1	1.077	0.51	-0.27	0	2	0.992	-0.37	0.68	0	3	1.07	-0.57	0.19	0	4	0.967	0.29	0.72	0	5	1.085	0.64	0.09	0	6	0.964	-0.24	0.69	0	7	1.078	-0.72	-0.05	0	8	0.983	-0.13
b4241	downstream	126	4467120	4467246	4467246	1	0	0.17	-0.28	1.03	1	1	-0.594	0.1	0.75	2	2	0.166	-0.14	-1.24	1	3	-0.689	0.02	-0.6	3	4	0.221	0.04	-1.09	1	5	-0.677	-0.21	-0.61	3	6	0.189	-0.09	-1.09	1	7	-0.57	0.47	0.71	3	8	0.09	-0.29
b4241	downstream	45	4467201	4467246	4467246	2	0	-0.567	-0.45	-0.52	4	1	-0.394	0.34	-0.75	1	2	-0.714	-0.52	0.54	4	3	-0.397	-0.34	0.75	1	4	-0.654	0.55	0.56	5	5	-0.43	0.37	0.76	1	6	-0.551	-0.56	0.65	4	7	-0.506	-0.41	-0.83	1	8	-0.429	-0.5
b4241	downstream	90	4467156	4467246	4467246	3	0	-0.27	-0.42	0.9	2	1	-0.771	-0.05	1.16	3	2	-0.493	-0.16	-1.27	2	3	-0.683	0.2	-1.07	2	4	-0.53	0.25	-1.25	3	5	-0.587	-0.41	-1.05	2	6	-0.591	-0.48	-1.21	5	7	-0.518	0.58	1.13	2	8	-0.629	-0.76
b4241	downstream	168	4467078	4467246	4467246	4	0	-0.404	0.33	1.89	3	1	-0.869	-0.51	0.82	5	2	-0.523	0.35	-1.57	3	3	-0.871	0.62	-0.74	5	4	-0.499	-0.33	-1.56	2	5	-0.846	-0.86	-0.71	5	6	-0.507	0.21	-1.57	3	7	-0.749	1.02	0.7	5	8	-0.591	-0.02
b3358	downstream	78	3486868	3486791	3486803	0	0	-0.831	0.34	-0.49	1	1	-0.807	-0.37	-0.71	0	2	-1.038	0.3	0.59	2	3	-0.718	0.37	0.41	0	4	-1.05	-0.23	0.56	2	5	-0.666	-0.35	0.3	0	6	-1.051	0.14	0.55	2	7	-0.66	0.29	-0.4	1	8	-0.998	0.12
b3358	downstream	12	3486802	3486791	3486803	1	0	-0.863	0.22	-0.09	2	1	-0.82	-0.56	-0.92	1	2	-0.947	0.36	0.32	0	3	-0.836	0.52	0.97	3	4	-0.899	-0.32	0.36	0	5	-0.822	-0.54	0.91	4	6	-0.872	0.24	0.35	0	7	-0.775	0.62	-0.95	4	8	-0.868	0.21
b3358	annotated	0	3486790	3486791	3486803	2	0	-0.929	0.95	0.07	3	1	-0.869	-0.93	-0.5	3	2	-1.225	0.79	0.03	4	3	-0.75	0.92	0.43	1	4	-1.304	-0.72	0.04	4	5	-0.684	-0.95	0.39	1	6	-1.327	0.61	0.03	4	7	-0.6	0.97	-0.43	0	8	-1.312	0.49
b3358	downstream	99	3486889	3486791	3486803	3	0	-0.775	0.9	0.75	0	1	-0.919	-1.15	0.2	4	2	-0.966	0.9	-0.62	1	3	-0.886	1.21	-0.14	5	4	-0.968	-0.81	-0.69	1	5	-0.851	-1.3	-0.03	5	6	-1.007	0.8	-0.78	1	7	-0.771	1.34	-0.08	3	8	-1.07	0.69
b3358	downstream	69	3486859	3486791	3486803	4	0	-0.994	0.3	-0.48	4	1	-0.845	-0.4	-0.29	2	2	-1.126	0.29	0.29	3	3	-0.829	0.41	0.3	2	4	-1.134	-0.22	0.33	3	5	-0.817	-0.39	0.24	3	6	-1.143	0.07	0.39	3	7	-0.765	0.42	-0.21	2	8	-1.16	0.03
b4226	annotated	0	4449652	4449652	4449652	0	0	1.221	0.64	0.13	0	1	0.895	-0.68	0.38	0	2	0.994	0.75	-0.24	0	3	0.946	0.73	-0.36	0	4	0.926	-0.81	-0.15	0	5	1.021	-0.76	-0.39	0	6	0.82	0.79	-0.27	0	7	1.103	0.77	0.4	0	8	0.745	0.7
b4226	downstream	147	4449505	4449652	4449652	1	0	-0.742	-0.04	0.52	2	1	-1.082	-0.15	-0.7	2	2	-0.775	-0.09	-0.15	1	3	-1.15	0.2	0.84	2	4	-0.684	0.07	-0.04	1	5	-1.175	-0.28	0.74	2	6	-0.639	-0.06	-0.02	1	7	-1.153	0.42	-0.66	2	8	-0.633	-0.04
b4226	downstream	135	4449517	4449652	4449652	2	0	-0.637	0.55	0.12	1	1	-0.875	-0.93	-0.31	1	2	-0.879	0.66	-0.11	2	3	-0.791	0.94	0.29	1	4	-0.914	-0.59	-0.09	2	5	-0.704	-0.96	0.19	1	6	-0.987	0.48	-0.16	2	7	-0.612	1	-0.2	1	8	-1.03	0.33
b4226
b4226
b4240	downstream	3	4466177	4466180	4466180	0	0	1.659	0.02	0.19	0	1	1.358	0.07	0.22	0	2	1.46	0.14	-0.1	0	3	1.336	-0.15	-0.09	0	4	1.455	-0.22	-0.18	0	5	1.307	0.15	-0.02	0	6	1.447	0.34	-0.24	0	7	1.304	-0.25	0.01	0	8	1.412	0.42
b4240	annotated	0	4466180	4466180	4466180	1	0	0.491	0.03	0.11	1	1	0.541	0.09	0.57	1	2	0.28	-0.05	-0.27	1	3	0.591	-0.16	-0.58	1	4	0.26	0.11	-0.32	1	5	0.582	0.17	-0.55	1	6	0.3	-0.14	-0.28	1	7	0.564	-0.23	0.49	1	8	0.321	-0.14
b4240	downstream	156	4466024	4466180	4466180	2	0	0.174	-0.56	-0.55	2	1	0.113	0.37	-0.33	2	2	0.023	-0.47	0.54	2	3	0.101	-0.32	0.21	2	4	0.048	0.49	0.52	2	5	0.092	0.34	0.06	2	6	0.101	-0.49	0.53	2	7	0.072	-0.43	-0.17	2	8	0.145	-0.42
b4240	downstream	159	4466021	4466180	4466180	3	0	-0.367	-0.57	-0.91	3	1	-0.373	0.58	-0.15	3	2	-0.523	-0.69	0.57	3	3	-0.388	-0.59	0.1	3	4	-0.471	0.76	0.55	3	5	-0.421	0.64	0.03	3	6	-0.368	-0.79	0.65	3	7	-0.497	-0.6	-0.07	3	8	-0.241	-0.73
b4240	downstream	195	4465985	4466180	4466180	4	0	-0.721	-0.14	0.49	4	1	-0.772	-0.01	-0.34	4	2	-0.861	-0.13	-0.17	4	3	-0.81	0.07	0.4	4	4	-0.796	0.19	-0.16	4	5	-0.829	-0.16	0.44	4	6	-0.725	-0.3	-0.09	4	7	-0.843	0.17	-0.46	4	8	-0.62	-0.32
b1336	annotated	0	1401773	1401773	1401773	0	0	1.284	-0.55	-0.34	0	1	0.982	0.21	0.19	0	2	1.042	-0.24	0.16	0	3	1.002	-0.26	-0.32	0	4	1.055	0.27	0.16	0	5	1.014	0.26	-0.44	0	6	1.075	-0.24	0.15	0	7	1.016	-0.27	0.37	0	8	1.106	-0.26
b1336	upstream	-6	1401779	1401773	1401773	1	0	0.367	-0.96	-0.93	1	1	0.482	1.16	-0.22	1	2	0.156	-1.14	0.63	1	3	0.553	-1.16	-0.03	1	4	0.169	1.21	0.58	1	5	0.516	1.16	-0.12	1	6	0.279	-1.26	0.69	1	7	0.435	-1.24	0.13	1	8	0.399	-1.19
b1336	downstream	6	1401767	1401773	1401773	2	0	0.236	-0.36	-1.3	2	1	0.316	0.39	-1.35	2	2	0.024	-0.4	1.4	2	3	0.344	-0.47	1.09	2	4	0.02	0.47	1.38	2	5	0.319	0.56	0.81	3	6	0.107	-0.34	1.38	2	7	0.296	-0.71	-0.91	3	8	0.179	-0.21
b1336	downstream	123	1401650	1401773	1401773	3	0	-0.305	1.6	-0.64	3	1	0.263	-1.66	-0.3	3	2	-0.484	1.52	0.64	3	3	0.287	1.52	0.4	3	4	-0.57	-1.59	0.64	4	5	0.351	-1.37	0.49	2	6	-0.683	1.71	0.57	5	7	0.429	1.21	-0.6	2	8	-0.764	1.81
b1336	downstream	120	1401653	1401773	1401773	4	0	-0.434	1.41	-0.69	5	1	-0.077	-1.31	-1.3	4	2	-0.559	1.3	0.93	5	3	-0.073	1.23	1.4	4	4	-0.596	-1.32	0.97	5	5	-0.021	-1.16	1.44	4	6	-0.665	1.37	0.93	4	7	0.065	1.03	-1.51	4	8	-0.691	1.48
b3359	annotated	0	3490180	3490180	3490180	0	0	0.657	-0.48	1.29	0	1	0.026	0.56	1.16	0	2	0.616	-0.65	-1.33	0	3	-0.043	-0.46	-1.06	0	4	0.692	0.6	-1.37	0	5	-0.053	0.39	-1.03	0	6	0.73	-0.62	-1.32	0	7	-0.066	-0.29	1.1	0	8	0.707	-0.72
b3359	downstream	189	3489991	3490180	3490180	1	0	-0.978	-0.36	0.89	2	1	-1.36	0.1	0.41	2	2	-0.999	-0.25	-0.97	1	3	-1.428	-0.02	-0.25	2	4	-0.905	0.3	-0.92	1	5	-1.419	-0.11	-0.27	2	6	-0.884	-0.39	-0.81	1	7	-1.366	0.34	0.34	2	8	-0.911	-0.55
b3359	downstream	45	3490135	3490180	3490180	2	0	-1.104	-0.66	-0.46	3	1	-0.841	0.65	0.04	1	2	-1.224	-0.77	0.22	3	3	-0.864	-0.66	-0.07	1	4	-1.129	0.84	0.26	3	5	-0.882	0.67	-0.02	1	6	-1.04	-0.99	0.4	3	7	-0.93	-0.61	0.07	1	8	-0.947	-0.96
b3359	downstream	165	3490015	3490180	3490180	3	0	-0.939	-0.01	1	1	1	-1.584	-0.3	0.47	3	2	-1.039	0.11	-0.95	2	3	-1.591	0.44	-0.31	3	4	-0.996	-0.03	-0.92	2	5	-1.575	-0.54	-0.27	3	6	-0.998	-0.14	-0.86	2	7	-1.483	0.75	0.34	3	8	-1.047	-0.34
b3359
b4366	annotated	0	4604159	4604160	4604160	0	0	1.009	0.68	0.86	0	1	0.749	-0.67	-0.38	0	2	0.897	0.75	-0.37	0	3	0.733	0.64	0.73	0	4	0.895	-0.84	-0.38	0	5	0.712	-0.65	0.94	1	6	0.875	0.92	-0.48	0	7	0.744	0.69	-0.89	1	8	0.841	0.89
b4366	downstream	54	4604213	4604160	4604160	1	0	0.812	0.22	-0.2	1	1	0.646	-0.25	0.1	1	2	0.606	0.29	0.27	1	3	0.673	0.25	-0.05	1	4	0.585	-0.22	0.28	1	5	0.725	-0.24	-0.1	0	6	0.548	0.15	0.28	1	7	0.759	0.23	0.1	0	8	0.52	0.15
b4366	downstream	150	4604309	4604160	4604160	2	0	-0.387	-0.05	-0.14	2	1	-0.504	-0.02	-0.15	2	2	-0.54	-0.04	0.03	2	3	-0.45	0.05	0.04	2	4	-0.544	0.1	0.03	2	5	-0.404	-0.06	-0.04	2	6	-0.545	-0.28	0.09	2	7	-0.355	0.11	0.07	2	8	-0.543	-0.38
b4366	downstream	195	4604354	4604160	4604160	3	0	-0.553	0.52	0.68	3	1	-0.792	-0.5	-0.22	3	2	-0.624	0.42	-0.38	3	3	-0.8	0.55	0.52	3	4	-0.602	-0.41	-0.32	3	5	-0.782	-0.59	0.61	3	6	-0.58	0.36	-0.34	3	7	-0.758	0.79	-0.55	3	8	-0.566	0.34
b4366
b2949	annotated	0	3093499	3093500	3093500	0	0	0.2	0.17	0.55	0	1	-0.08	-0.32	-0.89	0	2	0.104	0.22	0.12	0	3	-0.129	0.31	1.05	0	4	0.194	-0.25	0.19	0	5	-0.202	-0.37	1	0	6	0.277	0.35	0.12	0	7	-0.204	0.51	-1	0	8	0.26	0.39
b2949	upstream	-126	3093373	3093500	3093500	1	0	-0.182	-0.89	-0.05	1	1	-0.191	0.9	0.13	1	2	-0.241	-0.99	0.08	1	3	-0.242	-0.85	-0.17	1	4	-0.154	1.04	0.05	1	5	-0.286	0.84	-0.2	1	6	-0.022	-1.08	0.12	1	7	-0.362	-0.85	0.21	1	8	0.118	-1.04
b2949	downstream	87	3093586	3093500	3093500	2	0	-0.786	-0.27	0.71	3	1	-0.916	0.19	0.53	2	2	-0.937	-0.37	-0.73	3	3	-0.881	-0.09	-0.57	2	4	-0.885	0.47	-0.78	3	5	-0.87	-0.06	-0.62	2	6	-0.827	-0.58	-0.72	3	7	-0.842	0.11	0.59	2	8	-0.828	-0.73
b2949	downstream	192	3093691	3093500	3093500	3	0	-0.519	-0.5	0.5	2	1	-1.196	0.26	-0.58	3	2	-0.608	-0.3	-0.32	2	3	-1.229	-0.23	0.53	3	4	-0.566	0.33	-0.27	2	5	-1.242	0.08	0.41	3	6	-0.501	-0.35	-0.27	2	7	-1.215	0.07	-0.39	3	8	-0.497	-0.49
b2949	downstream	180	3093679	3093500	3093500	4	0	-1.613	-0.69	-0.29	4	1	-1.495	0.77	-0.12	4	2	-1.837	-1.01	0.07	4	3	-1.429	-0.73	-0.12	4	4	-1.809	1.17	-0.02	4	5	-1.408	0.69	-0.25	4	6	-1.749	-1.35	0.2	4	7	-1.419	-0.69	0.25	4	8	-1.64	-1.44
b1337	annotated	0	1403255	1403255	1403255	0	0	0.302	0.09	0.5	0	1	-0.064	-0.2	-0.34	0	2	0.157	0.34	-0.24	0	3	-0.077	0.21	0.48	0	4	0.177	-0.34	-0.24	0	5	-0.082	-0.25	0.6	0	6	0.173	0.33	-0.28	0	7	-0.07	0.25	-0.54	0	8	0.156	0.3
b1337
b1337
b1337
b1337
b3039	upstream	-27	3182434	3182407	3182434	0	0	1.232	-0.21	0.59	0	1	0.555	0.13	0.85	1	2	1.004	-0.04	-0.62	0	3	0.635	-0.09	-0.94	1	4	0.934	0.05	-0.64	0	5	0.755	0.11	-0.96	1	6	0.86	-0.11	-0.67	0	7	0.801	-0.04	0.96	1	8	0.804	-0.26
b3039	annotated	0	3182407	3182407	3182434	1	0	1.083	1.15	-0.52	1	1	1.088	-1.07	-0.02	0	2	0.776	1.1	0.59	1	3	1.184	1.02	-0.14	0	4	0.662	-1.03	0.52	1	5	1.282	-0.89	-0.38	0	6	0.566	1.12	0.45	1	7	1.368	0.73	0.13	0	8	0.48	1.13
b3039	downstream	48	3182359	3182407	3182434	2	0	0.352	0.36	1.13	2	1	-0.093	-0.68	1.04	4	2	0.314	0.79	-1.27	2	3	-0.112	0.78	-0.88	4	4	0.313	-0.81	-1.29	2	5	-0.054	-0.94	-0.78	4	6	0.195	0.7	-1.36	2	7	0.078	1.13	0.85	3	8	0.041	0.44
b3039	downstream	174	3182233	3182407	3182434	3	0	0.261	0.1	0.48	3	1	-0.022	-0.56	-0.57	2	2	0.17	0.48	-0.24	3	3	-0.06	0.57	0.69	3	4	0.185	-0.49	-0.2	3	5	-0.042	-0.65	0.72	3	6	0.159	0.47	-0.25	3	7	0.047	0.73	-0.63	4	8	0.103	0.37
b3039	downstream	99	3182308	3182407	3182434	4	0	0.224	-0.07	0.22	4	1	-0.252	-0.26	-0.93	7	2	0.076	0.11	0.02	4	3	-0.253	0.28	0.93	8	4	0.09	-0.12	0.16	4	5	-0.257	-0.38	0.84	8	6	0.117	0.16	0.11	4	7	-0.214	0.51	-0.79	8	8	0.131	0.15
b3038	annotated	0	3180420	3180421	3180421	0	0	0.738	0.44	-0.13	0	1	0.406	-0.46	-1.43	0	2	0.671	0.51	0.58	0	3	0.309	0.46	1.71	0	4	0.741	-0.69	0.72	0	5	0.253	-0.49	1.81	0	6	0.754	0.84	0.67	0	7	0.28	0.52	-1.74	0	8	0.778	0.99
b3038	downstream	195	3180615	3180421	3180421	1	0	-0.212	-1.01	0.09	1	1	-0.583	0.69	0.35	1	2	-0.407	-0.68	-0.48	1	3	-0.547	-0.66	-0.49	1	4	-0.365	0.77	-0.5	1	5	-0.53	0.63	-0.52	1	6	-0.313	-0.83	-0.38	1	7	-0.566	-0.56	0.58	1	8	-0.231	-0.94
b3038	downstream	75	3180495	3180421	3180421	2	0	-0.444	-0.66	0.39	2	1	-0.911	0.49	-0.11	4	2	-0.564	-0.63	-0.39	2	3	-0.937	-0.42	0.12	4	4	-0.479	0.68	-0.34	2	5	-0.967	0.36	0.01	4	6	-0.372	-0.73	-0.31	2	7	-0.988	-0.17	0	4	8	-0.319	-0.83
b3038	downstream	186	3180606	3180421	3180421	3	0	-0.493	-1.27	-0.51	3	1	-0.832	1.21	-0.82	3	2	-0.586	-1.21	0.36	3	3	-0.893	-1.2	0.95	3	4	-0.48	1.13	0.43	3	5	-0.951	1.19	1.02	3	6	-0.402	-1.14	0.52	3	7	-1.024	-1.16	-0.83	5	8	-0.297	-1.05
b3038	downstream	183	3180603	3180421	3180421	4	0	-0.728	-1.11	-0.16	6	1	-0.739	1.03	-0.47	2	2	-0.852	-1.3	0.18	5	3	-0.759	-1.08	0.4	2	4	-0.776	1.32	0.17	5	5	-0.8	1.14	0.27	2	6	-0.638	-1.3	0.25	5	7	-0.925	-1.2	-0.38	2	8	-0.51	-1.26
b3037	annotated	0	3179743	3179744	3179744	0	0	1.506	-0.25	0.06	0	1	1.264	0.46	-0.68	0	2	1.4	-0.27	0.19	0	3	1.222	-0.49	0.76	0	4	1.445	0.12	0.24	0	5	1.175	0.53	0.85	0	6	1.479	0.05	0.22	0	7	1.147	-0.52	-0.74	0	8	1.501	0.15
b3037	downstream	129	3179872	3179744	3179744	1	0	0.402	-0.65	0.83	1	1	-0.035	0.76	1.15	1	2	0.286	-0.82	-0.97	1	3	-0.069	-0.71	-1.17	1	4	0.351	0.8	-0.98	1	5	-0.093	0.65	-1.21	1	6	0.395	-0.85	-0.89	1	7	-0.106	-0.52	1.29	1	8	0.412	-0.95
b3037	upstream	-33	3179710	3179744	3179744	2	0	-0.395	0.23	0.01	2	1	-0.543	-0.32	-0.67	2	2	-0.546	0.24	0.29	2	3	-0.57	0.31	0.7	2	4	-0.494	-0.17	0.26	2	5	-0.606	-0.31	0.6	2	6	-0.441	0.2	0.29	2	7	-0.59	0.23	-0.66	2	8	-0.457	0.26
b3037	downstream	96	3179839	3179744	3179744	3	0	-1.608	0.56	1.08	3	1	-1.816	-0.75	0.21	3	2	-1.747	0.53	-0.71	3	3	-1.785	0.86	-0.22	3	4	-1.719	-0.38	-0.73	3	5	-1.741	-0.99	-0.19	3	6	-1.737	0.23	-0.69	3	7	-1.654	1.09	0.2	3	8	-1.791	0.06
b3037
b3035	annotated	0	3178114	3178115	3178115	0	0	1.28	0.06	0.1	0	1	1.116	-0.19	0.49	0	2	1.118	0.28	-0.28	0	3	1.089	0.13	-0.32	0	4	1.094	-0.35	-0.27	0	5	1.105	-0.13	-0.13	0	6	1.066	0.39	-0.39	0	7	1.117	0.07	0.18	0	8	1.019	0.43
b3035	upstream	-6	3178108	3178115	3178115	1	0	0.365	-0.12	0.05	1	1	0.283	0.2	0.14	2	2	0.259	-0.12	-0.25	1	3	0.284	-0.19	-0.08	2	4	0.258	0.07	-0.25	1	5	0.293	0.2	-0.02	2	6	0.266	-0.1	-0.21	1	7	0.318	-0.17	0.02	1	8	0.244	-0.14
b3035	upstream	-39	3178075	3178115	3178115	2	0	0.088	-0.07	-0.23	3	1	0.331	0.17	0.59	1	2	-0.107	-0.2	-0.1	3	3	0.326	-0.19	-0.56	1	4	-0.092	0.23	-0.11	3	5	0.332	0.22	-0.58	1	6	-0.041	-0.32	0.06	3	7	0.315	-0.28	0.55	2	8	-0.006	-0.32
b3035	downstream	75	3178189	3178115	3178115	3	0	0.301	-0.03	0.93	2	1	-0.278	-0.2	0.7	4	2	0.183	0.14	-1.09	2	3	-0.295	0.28	-0.61	4	4	0.19	-0.15	-1.08	2	5	-0.265	-0.41	-0.61	4	6	0.124	0.09	-1.07	2	7	-0.172	0.56	0.66	4	8	0.022	-0.07
b3035	downstream	9	3178123	3178115	3178115	4	0	-0.104	-0.21	-1.08	4	1	0.051	0.32	-0.41	3	2	-0.374	-0.34	0.93	4	3	0.117	-0.38	0.29	3	4	-0.38	0.42	0.89	4	5	0.127	0.56	0.27	3	6	-0.339	-0.55	0.99	4	7	0.085	-0.64	-0.28	3	8	-0.24	-0.47
b3034	annotated	0	3177910	3177910	3177910	0	0	0.897	-0.08	-0.32	0	1	0.931	0.22	-0.91	0	2	0.768	-0.11	0.68	0	3	0.876	-0.29	0.94	0	4	0.811	0.07	0.71	0	5	0.827	0.3	0.93	0	6	0.899	0.07	0.72	0	7	0.778	-0.34	-0.98	0	8	0.974	0.27
b3034	downstream	132	3177778	3177910	3177910	1	0	-0.24	-0.11	0.55	1	1	-0.53	0.14	-0.15	2	2	-0.381	-0.27	-0.4	1	3	-0.519	-0.15	0.22	1	4	-0.328	0.26	-0.38	1	5	-0.524	0.05	0.27	1	6	-0.294	-0.23	-0.34	1	7	-0.53	0.09	-0.2	1	8	-0.282	-0.22
b3034	downstream	144	3177766	3177910	3177910	2	0	-0.693	-0.66	-0.19	2	1	-0.514	0.77	-0.22	1	2	-0.827	-0.96	0.19	2	3	-0.556	-0.75	0.19	2	4	-0.726	0.94	0.21	2	5	-0.599	0.83	0.16	2	6	-0.605	-0.97	0.35	2	7	-0.678	-0.83	-0.11	2	8	-0.513	-0.86
b3034	downstream	183	3177727	3177910	3177910	3	0	-1.116	0.47	0.77	3	1	-1.31	-0.57	1.12	3	2	-1.276	0.38	-1.16	3	3	-1.262	0.67	-1.13	3	4	-1.309	-0.21	-1.25	3	5	-1.156	-0.82	-1.07	3	6	-1.378	-0.05	-1.15	3	7	-1.005	0.91	1.1	3	8	-1.463	-0.34
b3034
b3033	annotated	0	3177280	3177280	3177280	0	0	1.145	-0.9	0.3	0	1	0.712	0.9	0.45	0	2	0.986	-0.79	-0.35	0	3	0.75	-0.82	-0.52	0	4	0.99	0.77	-0.41	0	5	0.728	0.75	-0.49	0	6	1.035	-0.74	-0.35	0	7	0.688	-0.68	0.54	0	8	1.105	-0.76
b3033	downstream	147	3177133	3177280	3177280	1	0	-0.094	-0.52	-0.46	2	1	-0.242	0.7	-0.81	1	2	-0.157	-0.64	0.67	1	3	-0.281	-0.75	0.66	1	4	-0.111	0.63	0.69	1	5	-0.318	0.81	0.52	2	6	-0.039	-0.56	0.75	2	7	-0.39	-0.84	-0.53	2	8	0.055	-0.49
b3033	downstream	48	3177232	3177280	3177280	2	0	-0.051	0.07	-0.24	1	1	-0.391	-0.18	-0.95	3	2	-0.211	0.12	0.41	2	3	-0.344	0.16	0.92	3	4	-0.233	-0.09	0.43	3	5	-0.311	-0.14	0.82	1	6	-0.214	0.11	0.48	3	7	-0.316	0.29	-0.78	1	8	-0.187	0.15
b3033	downstream	174	3177106	3177280	3177280	3	0	-0.348	-0.43	-0.26	4	1	-0.254	0.46	-0.32	2	2	-0.426	-0.7	0.24	4	3	-0.327	-0.45	0.42	2	4	-0.333	0.72	0.25	4	5	-0.377	0.51	0.4	3	6	-0.237	-0.69	0.35	4	7	-0.414	-0.48	-0.38	3	8	-0.175	-0.6
b3033	downstream	117	3177163	3177280	3177280	4	0	-0.283	-1.41	0.74	3	1	-0.765	1.4	0.2	5	2	-0.314	-1.4	-0.57	3	3	-0.871	-1.36	-0.14	8	4	-0.158	1.38	-0.57	2	5	-0.978	1.35	-0.13	8	6	0.007	-1.4	-0.46	1	7	-1.061	-1.18	0.27	8	8	0.116	-1.43
b3032	annotated	0	3176833	3176833	3176833	0	0	0.611	0.3	0.23	0	1	0.361	-0.15	0.83	0	2	0.355	0.24	-0.58	0	3	0.423	0.18	-0.77	0	4	0.327	-0.27	-0.59	0	5	0.485	-0.18	-0.62	0	6	0.274	0.16	-0.57	0	7	0.536	0.2	0.71	0	8	0.237	0.03
b3032	downstream	132	3176701	3176833	3176833	1	0	-1.628	-1.26	-0.12	1	1	-1.505	0.96	-0.2	1	2	-1.663	-1.25	-0.11	1	3	-1.573	-0.94	0.19	1	4	-1.54	1.3	-0.07	1	5	-1.651	0.83	0.09	1	6	-1.382	-1.43	0.05	1	7	-1.735	-0.73	-0.02	1	8	-1.269	-1.46
b3032
b3032
b3032
b3031	annotated	0	3176006	3176006	3176006	0	0	0.687	0.94	-0.72	0	1	0.711	-1.01	-1.18	0	2	0.457	1.08	0.97	0	3	0.737	0.9	1.16	0	4	0.454	-1.12	1.03	0	5	0.748	-0.79	1.24	0	6	0.412	1.19	0.94	0	7	0.804	0.66	-1.24	0	8	0.374	1.31
b3031	downstream	60	3175946	3176006	3176006	1	0	-0.238	-0.31	0.4	1	1	-0.222	0.09	0.09	1	2	-0.386	-0.2	-0.34	1	3	-0.208	-0.1	0.07	1	4	-0.369	0.27	-0.36	1	5	-0.219	0.11	0.18	1	6	-0.319	-0.35	-0.31	1	7	-0.206	-0.11	-0.24	1	8	-0.276	-0.44
b3031	downstream	102	3175904	3176006	3176006	2	0	-0.386	-0.14	0.35	2	1	-0.886	-0.21	0.22	2	2	-0.592	0.02	-0.59	2	3	-0.823	0.25	-0.28	2	4	-0.61	0.01	-0.56	2	5	-0.77	-0.35	-0.44	2	6	-0.643	-0.08	-0.5	2	7	-0.701	0.51	0.46	2	8	-0.673	-0.21
b3031	downstream	117	3175889	3176006	3176006	3	0	-1.7	-0.54	-0.2	3	1	-1.728	0.48	-0.64	3	2	-1.795	-0.72	0.15	3	3	-1.745	-0.44	0.58	3	4	-1.702	0.81	0.15	3	5	-1.767	0.45	0.54	3	6	-1.581	-0.93	0.27	3	7	-1.799	-0.4	-0.5	3	8	-1.517	-0.93
b3031
b3030	annotated	0	3175396	3175396	3175396	0	0	0.767	-0.76	0.22	0	1	0.459	1.07	0.33	0	2	0.665	-0.97	-0.23	0	3	0.424	-1.1	-0.34	0	4	0.715	0.93	-0.24	0	5	0.397	1.13	-0.34	0	6	0.815	-0.99	-0.15	0	7	0.336	-1.12	0.44	0	8	0.848	-0.92
b3030	downstream	129	3175267	3175396	3175396	1	0	-0.399	-0.94	0.18	1	1	-0.73	1.04	0.19	2	2	-0.499	-1.21	-0.17	1	3	-0.772	-0.98	-0.23	2	4	-0.42	1.15	-0.14	1	5	-0.793	0.98	-0.38	3	6	-0.348	-1.06	-0.06	1	7	-0.846	-0.87	0.42	3	8	-0.289	-0.99
b3030	downstream	162	3175234	3175396	3175396	2	0	-0.418	-0.44	0.73	2	1	-0.876	0.3	1.33	3	2	-0.585	-0.41	-1.08	2	3	-0.817	-0.19	-1.37	3	4	-0.592	0.49	-1.07	2	5	-0.757	0.1	-1.33	2	6	-0.621	-0.76	-0.99	2	7	-0.701	0.06	1.4	1	8	-0.655	-1.01
b3030	downstream	102	3175294	3175396	3175396	3	0	-0.718	-0.73	0.04	3	1	-0.713	0.82	-0.05	1	2	-0.897	-1.01	0	4	3	-0.703	-0.85	0	1	4	-0.823	1.04	0.01	4	5	-0.736	0.83	-0.08	1	6	-0.71	-1.08	0.13	4	7	-0.783	-0.8	0.08	2	8	-0.611	-1.04
b3030	downstream	72	3175324	3175396	3175396	4	0	-0.733	-0.24	1.1	4	1	-1.35	-0.15	-0.28	4	2	-0.818	-0.13	-0.89	3	3	-1.387	0.29	0.51	4	4	-0.742	0.16	-0.88	3	5	-1.387	-0.47	0.57	4	6	-0.675	-0.23	-0.83	3	7	-1.349	0.67	-0.5	4	8	-0.649	-0.4
b3918	annotated	0	4109929	4109930	4109930	0	0	1.94	-0.1	0.19	0	1	1.524	-0.02	-0.15	0	2	1.876	0.18	-0.13	0	3	1.44	0	0.4	0	4	1.925	-0.42	-0.02	0	5	1.417	-0.02	0.58	0	6	1.889	0.62	-0.09	0	7	1.418	0.12	-0.45	0	8	1.846	0.7
b3918	upstream	-189	4109740	4109930	4109930	1	0	0.081	0.42	-0.01	1	1	0.106	-0.43	-0.14	2	2	0.053	0.45	0.14	1	3	0.061	0.42	0.3	2	4	0.074	-0.5	0.23	1	5	0.055	-0.47	0.39	2	6	0.069	0.46	0.2	1	7	0.116	0.56	-0.31	1	8	0.035	0.44
b3918	upstream	-192	4109737	4109930	4109930	2	0	-0.326	-0.23	-0.5	5	1	0.209	0.38	-0.43	1	2	-0.389	-0.45	0.49	3	3	0.158	-0.43	0.61	1	4	-0.295	0.42	0.51	2	5	0.092	0.43	0.74	1	6	-0.183	-0.38	0.58	2	7	0.053	-0.47	-0.71	2	8	-0.081	-0.22
b3918	upstream	-147	4109782	4109930	4109930	3	0	-0.298	-0.24	-0.61	4	1	-0.074	0.27	-0.5	3	2	-0.46	-0.37	0.63	5	3	-0.044	-0.28	0.35	3	4	-0.441	0.39	0.61	5	5	-0.044	0.28	0.23	3	6	-0.387	-0.42	0.66	5	7	-0.082	-0.31	-0.29	3	8	-0.329	-0.41
b3918	downstream	126	4110055	4109930	4109930	4	0	-0.165	-0.38	0.26	2	1	-0.473	0.58	0.76	7	2	-0.332	-0.51	-0.54	2	3	-0.419	-0.6	-0.93	7	4	-0.329	0.51	-0.55	3	5	-0.368	0.51	-1	6	6	-0.323	-0.6	-0.49	4	7	-0.365	-0.43	1.02	6	8	-0.301	-0.68
b4227	annotated	0	4449961	4449962	4449962	0	0	0.763	-0.71	-0.1	0	1	0.523	0.54	0.4	0	2	0.537	-0.58	-0.16	0	3	0.552	-0.55	-0.53	0	4	0.58	0.58	-0.15	0	5	0.529	0.47	-0.64	0	6	0.619	-0.59	-0.2	1	7	0.529	-0.51	0.62	0	8	0.651	-0.63
b4227	downstream	165	4450126	4449962	4449962	1	0	0.514	-1.02	-0.09	1	1	0.156	1.04	0.43	1	2	0.461	-0.95	-0.09	1	3	0.087	-1.01	-0.49	1	4	0.55	0.97	-0.1	1	5	0.04	1	-0.5	1	6	0.624	-0.96	-0.03	0	7	0.015	-0.91	0.6	1	8	0.662	-0.98
b4227	downstream	129	4450090	4449962	4449962	2	0	0.124	-0.58	1.38	2	1	-0.309	0.43	1.28	2	2	0.041	-0.5	-1.42	2	3	-0.299	-0.27	-1.21	2	4	0.044	0.6	-1.51	2	5	-0.245	0.2	-1.06	2	6	0.01	-0.75	-1.42	2	7	-0.187	-0.17	1.08	2	8	-0.006	-1.03
b4227	downstream	42	4450003	4449962	4449962	3	0	-0.754	1	0.41	3	1	-0.725	-1.12	-0.37	3	2	-0.874	1.02	-0.09	3	3	-0.64	1.14	0.36	3	4	-0.942	-0.91	-0.09	3	5	-0.536	-1.16	0.33	3	6	-1.025	0.76	-0.08	3	7	-0.402	1.18	-0.33	3	8	-1.088	0.61
b4227	downstream	51	4450012	4449962	4449962	4	0	-0.861	0.63	0.53	4	1	-1.068	-0.95	-0.98	4	2	-1.017	0.83	0.05	4	3	-1.015	1.03	0.93	4	4	-1.028	-0.73	0.07	4	5	-0.978	-1.09	0.97	4	6	-1.037	0.64	0.04	4	7	-0.896	1.1	-0.97	4	8	-1.043	0.54
b3919	annotated	0	4111507	4111507	4111507	0	0	1.323	0.92	-0.53	0	1	1.421	-0.55	-1.22	0	2	1.055	0.72	1	0	3	1.466	0.44	1.22	0	4	1.033	-0.86	0.96	0	5	1.441	-0.25	1.34	0	6	1.012	1.09	0.84	0	7	1.412	0.08	-1.36	0	8	1.022	1.33
b3919	downstream	18	4111489	4111507	4111507	1	0	0.301	-0.39	-0.92	1	1	0.257	0.23	-0.57	1	2	0.253	-0.3	0.77	1	3	0.208	-0.27	0.52	1	4	0.286	0.28	0.75	1	5	0.19	0.22	0.31	1	6	0.334	-0.2	0.73	1	7	0.166	-0.32	-0.4	1	8	0.383	-0.1
b3919	downstream	144	4111363	4111507	4111507	2	0	-0.024	-1.12	0.18	2	1	-0.416	0.97	-0.26	3	2	-0.055	-1.1	-0.13	2	3	-0.465	-0.86	0.12	4	4	0.023	1.16	-0.14	2	5	-0.457	0.73	-0.08	4	6	0.088	-1.17	-0.02	2	7	-0.488	-0.68	0.13	3	8	0.149	-1.25
b3919	downstream	15	4111492	4111507	4111507	3	0	-0.425	-0.16	-0.84	5	1	-0.145	0.38	-0.46	2	2	-0.65	-0.36	0.67	5	3	-0.124	-0.4	0.35	2	4	-0.611	0.44	0.62	5	5	-0.151	0.43	0.33	2	6	-0.507	-0.48	0.68	5	7	-0.246	-0.46	-0.4	2	8	-0.411	-0.35
b3919	downstream	51	4111456	4111507	4111507	4	0	-0.377	-0.83	-0.29	4	1	-0.449	0.41	-0.7	4	2	-0.626	-0.7	0.29	4	3	-0.399	-0.44	0.61	3	4	-0.568	0.77	0.27	4	5	-0.425	0.44	0.53	3	6	-0.484	-0.78	0.31	4	7	-0.494	-0.48	-0.55	4	8	-0.361	-0.76
b1334	upstream	-33	1399559	1399526	1399526	0	0	1.068	-0.23	-0.58	0	1	1.101	0.59	-0.38	0	2	0.92	-0.39	0.67	0	3	1.087	-0.64	0.47	0	4	0.955	0.32	0.69	0	5	1.052	0.69	0.53	0	6	1.005	-0.23	0.75	0	7	0.971	-0.78	-0.52	0	8	1.123	-0.06
b1334	upstream	-42	1399568	1399526	1399526	1	0	0.679	0.03	-0.3	1	1	0.704	0.28	-0.39	1	2	0.629	-0.03	0.42	1	3	0.622	-0.37	0.56	1	4	0.676	-0.12	0.46	1	5	0.59	0.39	0.62	1	6	0.691	0.19	0.42	1	7	0.576	-0.47	-0.5	1	8	0.703	0.36
b1334	upstream	-12	1399538	1399526	1399526	2	0	0.03	-0.19	-1.62	3	1	0.528	0.46	-0.83	2	2	-0.196	-0.49	1.4	3	3	0.537	-0.54	0.81	2	4	-0.152	0.48	1.42	3	5	0.514	0.65	0.73	2	6	-0.053	-0.43	1.49	3	7	0.411	-0.7	-0.73	2	8	0.061	-0.19
b1334	annotated	0	1399526	1399526	1399526	3	0	0.353	-0.62	-0.44	2	1	0.518	0.75	-0.59	3	2	0.217	-0.69	0.47	2	3	0.46	-0.86	0.47	3	4	0.328	0.67	0.44	2	5	0.338	0.84	0.35	3	6	0.458	-0.52	0.44	2	7	0.282	-0.83	-0.38	3	8	0.522	-0.36
b1334	upstream	-57	1399583	1399526	1399526	4	0	-0.451	0.95	-0.3	4	1	-0.149	-0.83	-0.29	4	2	-0.766	0.78	0.24	4	3	-0.018	0.81	0.26	4	4	-0.852	-0.7	0.13	4	5	0.071	-0.73	0.26	4	6	-0.902	0.64	0.19	4	7	0.097	0.61	-0.4	4	8	-0.891	0.65
b3586	annotated	0	3754099	3754099	3754099	0	0	0.893	1.63	-0.64	0	1	0.864	-1.55	-0.46	0	2	0.594	1.75	0.6	0	3	0.958	1.46	0.46	0	4	0.47	-1.78	0.67	0	5	1.059	-1.38	0.53	0	6	0.321	1.78	0.52	0	7	1.184	1.22	-0.61	0	8	0.23	1.77
b3586	downstream	45	3754054	3754099	3754099	1	0	-0.102	0.76	0.24	2	1	0.015	-0.82	0.36	1	2	-0.204	0.8	-0.31	2	3	-0.035	0.77	-0.2	1	4	-0.196	-0.84	-0.25	2	5	-0.023	-0.83	-0.04	2	6	-0.226	0.8	-0.34	2	7	0.031	0.82	0.07	1	8	-0.277	0.81
b3586	downstream	138	3753961	3754099	3754099	2	0	0.035	0.25	-0.06	1	1	-0.22	-0.14	-0.62	3	2	-0.053	0.13	0.19	1	3	-0.279	0.12	0.79	3	4	0.015	-0.15	0.25	1	5	-0.335	-0.15	0.88	3	6	0.097	0.29	0.26	1	7	-0.361	0.21	-0.9	3	8	0.111	0.41
b3586	downstream	18	3754081	3754099	3754099	3	0	-0.354	1.04	-1.07	3	1	-0.133	-0.83	-0.72	2	2	-0.577	0.92	1.04	3	3	-0.054	0.76	0.64	2	4	-0.659	-0.9	1.06	3	5	0.007	-0.63	0.56	1	6	-0.711	0.89	1.08	3	7	0.02	0.56	-0.68	2	8	-0.697	0.93
b3586	downstream	27	3754072	3754099	3754099	4	0	-1.045	0.89	-0.99	4	1	-0.678	-0.7	-0.85	4	2	-1.259	0.53	0.98	4	3	-0.605	0.67	0.67	4	4	-1.284	-0.46	0.96	4	5	-0.544	-0.54	0.63	4	6	-1.298	0.51	0.97	4	7	-0.574	0.41	-0.73	4	8	-1.236	0.65
b2938	annotated	0	3085911	3085911	3085911	0	0	0.75	-0.02	-0.82	0	1	0.843	0.21	-0.81	0	2	0.576	-0.19	1.06	0	3	0.841	-0.28	0.6	0	4	0.601	0.16	1.01	0	5	0.784	0.36	0.41	0	6	0.704	0.04	0.95	0	7	0.674	-0.51	-0.58	1	8	0.819	0.25
b2938	upstream	-12	3085923	3085911	3085911	1	0	0.317	0.76	-0.21	1	1	0.587	-0.45	0.7	1	2	0.048	0.54	-0.07	2	3	0.696	0.44	-0.66	1	4	-0.031	-0.55	-0.14	2	5	0.729	-0.39	-0.48	1	6	-0.084	0.45	-0.11	2	7	0.752	0.35	0.43	0	8	-0.06	0.47
b2938	downstream	78	3085833	3085911	3085911	2	0	0.258	0.01	0.92	2	1	-0.492	-0.34	0.52	5	2	0.064	0.25	-0.96	1	3	-0.437	0.5	-0.55	5	4	0.062	-0.23	-0.92	1	5	-0.383	-0.61	-0.62	5	6	0.02	0.14	-0.98	1	7	-0.299	0.78	0.65	5	8	-0.028	-0.12
b2938	downstream	102	3085809	3085911	3085911	3	0	-0.035	0	0.51	3	1	-0.167	-0.34	0.82	2	2	-0.209	0.2	-0.76	3	3	-0.153	0.42	-0.86	2	4	-0.25	-0.08	-0.88	3	5	-0.084	-0.48	-0.85	3	6	-0.3	-0.13	-0.83	3	7	0.01	0.46	0.79	3	8	-0.347	-0.33
b2938	downstream	18	3085893	3085911	3085911	4	0	-0.092	1.49	0.32	4	1	-0.277	-1.69	0.37	3	2	-0.376	1.59	-0.34	4	3	-0.158	1.73	-0.34	3	4	-0.504	-1.51	-0.33	5	5	-0.029	-1.74	-0.33	2	6	-0.679	1.43	-0.42	6	7	0.154	1.66	0.23	2	8	-0.807	1.27
b3584	annotated	0	3751868	3751868	3751868	0	0	0.786	0.63	-0.26	0	1	1.017	-0.45	-0.22	0	2	0.602	0.51	0.25	0	3	1.003	0.43	0.34	0	4	0.614	-0.51	0.18	0	5	0.967	-0.37	0.53	0	6	0.647	0.54	0.19	0	7	0.924	0.27	-0.59	0	8	0.688	0.68
b3584	downstream	45	3751823	3751868	3751868	1	0	-0.114	1.23	-0.1	1	1	-0.166	-1.11	-0.8	2	2	-0.313	1.13	0.57	1	3	-0.124	1.12	0.86	2	4	-0.347	-1.16	0.55	1	5	-0.087	-1.02	0.92	2	6	-0.391	1.25	0.47	1	7	-0.02	0.92	-0.97	2	8	-0.414	1.31
b3584	downstream	21	3751847	3751868	3751868	2	0	-0.465	1.17	-1.24	2	1	-0.097	-0.95	-0.45	1	2	-0.789	1.01	1.05	2	3	0.062	0.88	0.28	1	4	-0.942	-0.91	0.98	2	5	0.204	-0.67	0.18	1	6	-1.078	0.85	0.97	2	7	0.308	0.45	-0.31	1	8	-1.134	0.82
b3584	downstream	36	3751832	3751868	3751868	3	0	-0.869	0.77	-0.59	3	1	-0.671	-0.5	-0.51	3	2	-1.063	0.46	0.67	3	3	-0.612	0.51	0.48	3	4	-1.102	-0.36	0.66	3	5	-0.57	-0.42	0.38	3	6	-1.098	0.25	0.68	3	7	-0.555	0.36	-0.44	3	8	-1.052	0.29
b3584
b3583	annotated	0	3750085	3750086	3750086	0	0	0.508	-0.31	0.51	0	1	0.34	0.33	-0.02	0	2	0.379	-0.36	-0.24	0	3	0.319	-0.41	0.05	0	4	0.417	0.33	-0.27	0	5	0.263	0.38	0.01	0	6	0.467	-0.24	-0.26	0	7	0.242	-0.38	0	0	8	0.488	-0.18
b3583	downstream	114	3750199	3750086	3750086	1	0	0.092	-0.84	0.3	1	1	-0.324	0.66	-0.36	1	2	-0.014	-0.78	-0.12	1	3	-0.364	-0.6	0.39	1	4	0.073	0.75	-0.06	1	5	-0.452	0.57	0.29	1	6	0.182	-0.72	0.03	1	7	-0.487	-0.48	-0.23	1	8	0.251	-0.68
b3583	downstream	150	3750235	3750086	3750086	2	0	-0.266	-0.41	0.95	2	1	-1.028	-0.07	0.18	4	2	-0.38	-0.16	-0.92	2	3	-1.054	0.2	-0.15	3	4	-0.292	0.24	-0.84	2	5	-1.063	-0.34	-0.28	3	6	-0.267	-0.3	-0.82	2	7	-0.98	0.59	0.34	3	8	-0.308	-0.49
b3583	downstream	198	3750283	3750086	3750086	3	0	-0.384	-0.6	0.76	3	1	-0.983	0.42	0.46	3	2	-0.391	-0.57	-0.82	3	3	-1.059	-0.3	-0.32	4	4	-0.298	0.57	-0.85	3	5	-1.08	0.18	-0.32	5	6	-0.27	-0.56	-0.78	3	7	-1.068	-0.03	0.41	4	8	-0.293	-0.68
b3583	downstream	24	3750109	3750086	3750086	4	0	-1.059	-0.51	-0.17	5	1	-0.766	0.41	-0.03	2	2	-1.18	-0.64	-0.07	5	3	-0.757	-0.36	-0.15	2	4	-1.129	0.73	-0.09	5	5	-0.747	0.34	-0.33	2	6	-1.056	-0.84	0.04	5	7	-0.796	-0.35	0.32	2	8	-0.99	-0.85
b3582	upstream	-33	3749198	3749232	3749232	0	0	0.448	0.03	-0.32	0	1	0.163	-0.13	-0.87	0	2	0.207	0.15	0.51	0	3	0.214	0.08	0.85	0	4	0.181	-0.18	0.52	0	5	0.236	-0.06	0.73	0	6	0.179	0.23	0.46	0	7	0.251	0.01	-0.74	0	8	0.195	0.3
b3582	annotated	0	3749231	3749232	3749232	1	0	0.042	-0.18	0.48	1	1	-0.305	-0.1	0.02	1	2	-0.177	0.03	-0.34	1	3	-0.244	0.11	-0.03	1	4	-0.206	0.02	-0.36	2	5	-0.209	-0.11	-0.07	1	6	-0.187	-0.06	-0.4	3	7	-0.215	0.09	-0.04	1	8	-0.169	-0.13
b3582	downstream	183	3749414	3749232	3749232	2	0	-0.38	-0.62	0.49	3	1	-0.724	0.33	-0.17	3	2	-0.352	-0.44	-0.22	3	3	-0.818	-0.25	0.22	3	4	-0.238	0.45	-0.14	3	5	-0.849	0.2	0.16	3	6	-0.143	-0.51	-0.19	1	7	-0.878	0	-0.18	4	8	-0.107	-0.58
b3582	downstream	111	3749342	3749232	3749232	3	0	-0.268	0.08	1.46	2	1	-0.936	-0.22	0.89	4	2	-0.214	0.19	-1.43	2	3	-1.044	0.36	-0.61	5	4	-0.152	-0.25	-1.32	1	5	-1.039	-0.54	-0.48	5	6	-0.173	0.25	-1.36	2	7	-0.987	0.71	0.53	5	8	-0.231	0.11
b3582	upstream	-90	3749141	3749232	3749232	4	0	-0.837	0.14	-0.29	5	1	-0.685	-0.32	-0.82	2	2	-1.006	0.15	0.39	5	3	-0.63	0.34	0.75	2	4	-0.997	-0.06	0.33	5	5	-0.636	-0.34	0.67	2	6	-0.953	-0.03	0.37	5	7	-0.632	0.3	-0.77	2	8	-0.913	-0.03
b3581	annotated	0	3748576	3748577	3748577	0	0	1.171	0.33	0.93	0	1	0.623	-0.47	0.63	0	2	0.895	0.49	-0.72	0	3	0.697	0.44	-0.64	0	4	0.848	-0.53	-0.71	0	5	0.773	-0.47	-0.63	0	6	0.759	0.54	-0.77	0	7	0.867	0.54	0.65	0	8	0.659	0.41
b3581	downstream	63	3748639	3748577	3748577	1	0	-0.315	-0.76	0.84	1	1	-0.657	0.6	0.16	1	2	-0.467	-0.65	-0.8	1	3	-0.636	-0.45	-0.27	1	4	-0.432	0.7	-0.78	2	5	-0.62	0.33	-0.3	1	6	-0.371	-0.82	-0.67	2	7	-0.641	-0.19	0.34	1	8	-0.33	-0.96
b3581	downstream	138	3748714	3748577	3748577	2	0	-0.522	-0.57	0.57	3	1	-0.859	0.43	-0.23	2	2	-0.535	-0.53	-0.51	2	3	-0.964	-0.31	0.42	2	4	-0.394	0.52	-0.4	1	5	-0.991	0.17	0.52	3	6	-0.306	-0.53	-0.3	1	7	-1.029	0.1	-0.33	3	8	-0.228	-0.51
b3581	downstream	147	3748723	3748577	3748577	3	0	-0.429	-1.07	0.61	2	1	-1.019	0.84	0.15	3	2	-0.574	-0.96	-0.64	3	3	-0.979	-0.81	-0.19	3	4	-0.519	1.04	-0.61	3	5	-0.985	0.75	-0.3	2	6	-0.433	-1.1	-0.58	3	7	-1.013	-0.64	0.32	2	8	-0.374	-1.22
b3581
b3580	annotated	0	3747083	3747084	3747084	0	0	0.469	-1.08	0.43	0	1	-0.147	0.97	-0.21	0	2	0.367	-1.01	-0.35	0	3	-0.167	-0.95	0.18	0	4	0.404	0.95	-0.27	0	5	-0.186	0.88	0.13	0	6	0.473	-0.92	-0.26	0	7	-0.214	-0.73	-0.04	0	8	0.537	-0.92
b3580	downstream	141	3747224	3747084	3747084	1	0	0.143	-0.42	1.21	1	1	-0.731	-0.05	0.52	2	2	-0.017	-0.07	-1.23	1	3	-0.683	0.16	-0.55	2	4	-0.045	0.08	-1.2	1	5	-0.582	-0.3	-0.59	2	6	-0.11	-0.22	-1.24	1	7	-0.481	0.41	0.65	2	8	-0.203	-0.52
b3580	downstream	165	3747248	3747084	3747084	2	0	-0.121	-0.01	0.19	2	1	-0.601	-0.2	-0.74	1	2	-0.345	0.07	0.02	2	3	-0.56	0.31	0.65	1	4	-0.353	-0.02	0.04	2	5	-0.506	-0.31	0.55	1	6	-0.368	-0.08	0.06	2	7	-0.479	0.29	-0.55	1	8	-0.366	-0.13
b3580	downstream	84	3747167	3747084	3747084	3	0	-0.726	-0.52	0.82	3	1	-1.277	0.15	-0.18	3	2	-0.895	-0.29	-0.76	3	3	-1.223	-0.09	0.11	3	4	-0.897	0.32	-0.66	3	5	-1.179	-0.08	0.02	3	6	-0.884	-0.46	-0.69	3	7	-1.119	0.26	0.1	3	8	-0.892	-0.7
b3580
b2035	annotated	0	2107226	2107226	2107226	0	0	1.121	0	-0.74	0	1	1.083	0.27	0.24	0	2	0.911	-0.1	0.61	0	3	1.106	-0.34	-0.42	0	4	0.904	0.07	0.61	0	5	1.12	0.37	-0.57	0	6	0.884	-0.03	0.61	0	7	1.109	-0.42	0.54	0	8	0.895	0.03
b2035	downstream	168	2107058	2107226	2107226	1	0	-0.081	0.82	-0.14	1	1	0.159	-0.66	0.78	1	2	-0.282	0.67	-0.09	1	3	0.197	0.65	-0.78	1	4	-0.308	-0.62	-0.07	1	5	0.229	-0.63	-0.75	1	6	-0.349	0.56	-0.1	1	7	0.272	0.59	0.69	1	8	-0.404	0.59
b2035	downstream	114	2107112	2107226	2107226	2	0	-0.361	0.68	-0.17	2	1	-0.343	-0.56	-0.5	3	2	-0.53	0.42	0.34	2	3	-0.299	0.48	0.52	3	4	-0.556	-0.46	0.38	2	5	-0.283	-0.41	0.52	3	6	-0.553	0.55	0.38	2	7	-0.296	0.31	-0.65	3	8	-0.52	0.62
b2035	downstream	192	2107034	2107226	2107226	3	0	-0.526	1.75	-0.49	3	1	-0.124	-1.24	-0.38	2	2	-0.686	1.39	0.48	3	3	-0.047	1.18	0.5	2	4	-0.786	-1.38	0.45	3	5	0.039	-1.08	0.64	2	6	-0.881	1.32	0.41	3	7	0.103	1.04	-0.68	2	8	-0.904	1.39
b2035
b3589	annotated	0	3757827	3757827	3757827	0	0	0.717	1.7	0.69	0	1	0.378	-1.84	0.09	1	2	0.472	1.8	-0.32	0	3	0.467	1.87	-0.1	1	4	0.374	-1.84	-0.33	1	5	0.589	-1.9	-0.14	1	6	0.191	1.89	-0.51	2	7	0.73	1.81	-0.06	0	8	0.053	1.78
b3589	downstream	75	3757752	3757827	3757827	1	0	0.561	0.15	0.31	1	1	0.142	-0.1	-0.24	3	2	0.413	0.15	0.02	1	3	0.143	0.13	0.24	2	4	0.455	-0.17	-0.01	0	5	0.132	-0.12	0.22	3	6	0.456	0.2	-0.04	0	7	0.116	0.14	-0.28	3	8	0.455	0.18
b3589	downstream	120	3757707	3757827	3757827	2	0	0.213	0.57	-0.47	3	1	0.574	-0.25	-0.21	0	2	0.029	0.3	0.6	4	3	0.605	0.18	0.23	0	4	0.022	-0.3	0.55	4	5	0.605	-0.02	0.36	0	6	0.01	0.36	0.53	4	7	0.615	-0.11	-0.37	1	8	0.03	0.5
b3589	downstream	72	3757755	3757827	3757827	3	0	0.285	0.44	0.77	2	1	0.146	-0.73	1.22	2	2	0.193	0.64	-0.94	2	3	0.135	0.77	-1.24	3	4	0.144	-0.6	-1.01	3	5	0.2	-0.81	-1.13	2	6	0.078	0.56	-1.11	3	7	0.264	0.75	1.02	2	8	-0.01	0.39
b3589	downstream	66	3757761	3757827	3757827	4	0	0.112	-0.38	0.49	5	1	-0.293	0.61	-0.23	6	2	0.102	-0.42	-0.25	3	3	-0.396	-0.57	0.43	7	4	0.204	0.32	-0.12	2	5	-0.454	0.56	0.53	7	6	0.249	-0.31	-0.09	1	7	-0.456	-0.36	-0.25	7	8	0.262	-0.27
b3588	annotated	0	3756511	3756511	3756511	0	0	1.612	-0.12	0.5	0	1	1.067	-0.07	-0.04	0	2	1.375	0.09	-0.25	0	3	1.082	0.09	0.11	0	4	1.382	-0.18	-0.22	0	5	1.039	-0.17	0.09	0	6	1.367	0.31	-0.29	0	7	1.053	0.14	-0.14	0	8	1.353	0.31
b3588	upstream	-138	3756649	3756511	3756511	1	0	-0.385	0.75	-0.45	1	1	0.055	-0.57	-0.05	1	2	-0.6	0.46	0.46	1	3	0.075	0.55	-0.03	1	4	-0.589	-0.42	0.4	1	5	0.084	-0.45	-0.02	1	6	-0.581	0.43	0.39	1	7	0.114	0.38	-0.06	1	8	-0.58	0.5
b3588	upstream	-90	3756601	3756511	3756511	2	0	-0.63	0.44	-0.01	2	1	-0.543	-0.35	-0.07	2	2	-0.793	0.32	-0.01	2	3	-0.486	0.36	0.16	2	4	-0.805	-0.27	0.03	2	5	-0.435	-0.34	0.23	2	6	-0.82	0.19	0.08	2	7	-0.418	0.41	-0.14	2	8	-0.805	0.23
b3588	downstream	141	3756370	3756511	3756511	3	0	-0.927	-1.13	-0.22	3	1	-1.252	0.68	-0.51	3	2	-1.026	-0.92	-0.05	3	3	-1.262	-0.66	0.45	3	4	-0.955	0.93	0.03	3	5	-1.312	0.59	0.28	3	6	-0.838	-0.97	0.08	3	7	-1.35	-0.41	-0.28	3	8	-0.752	-1.03
b3588	downstream	165	3756346	3756511	3756511	4	0	-1.541	-0.79	0.29	4	1	-1.945	0.48	-0.79	4	2	-1.649	-0.74	-0.22	4	3	-1.943	-0.35	0.67	4	4	-1.588	0.84	-0.19	4	5	-1.856	0.28	0.53	4	6	-1.535	-1.01	-0.04	4	7	-1.849	-0.16	-0.46	4	8	-1.449	-1.14
b3412	annotated	0	3544844	3544844	3544844	0	0	1.073	-0.65	0.08	0	1	0.639	0.47	0.16	0	2	1	-0.37	-0.14	0	3	0.563	-0.44	0	0	4	1.052	0.3	-0.09	0	5	0.524	0.34	0.07	0	6	1.123	-0.26	-0.09	0	7	0.495	-0.24	0.02	0	8	1.145	-0.22
b3412	downstream	81	3544763	3544844	3544844	1	0	-1.145	-0.48	0.27	2	1	-1.24	0.47	-0.23	1	2	-1.305	-0.71	-0.19	2	3	-1.22	-0.37	0.15	1	4	-1.224	0.79	-0.17	2	5	-1.21	0.34	0.15	1	6	-1.136	-0.92	-0.02	2	7	-1.254	-0.24	-0.07	1	8	-1.047	-0.93
b3412	downstream	189	3544655	3544844	3544844	2	0	-0.924	-0.06	1.07	1	1	-1.476	-0.29	-0.17	3	2	-1.003	0.07	-0.78	1	3	-1.462	0.34	0.27	3	4	-0.961	-0.04	-0.75	1	5	-1.432	-0.43	0.33	3	6	-0.95	-0.05	-0.8	1	7	-1.391	0.58	-0.25	3	8	-0.967	-0.22
b3412	downstream	48	3544796	3544844	3544844	3	0	-1.454	-0.61	-0.25	3	1	-1.347	0.5	0.48	2	2	-1.616	-0.71	-0.26	3	3	-1.286	-0.44	-0.68	2	4	-1.599	0.91	-0.32	3	5	-1.272	0.4	-0.86	2	6	-1.505	-1.12	-0.18	3	7	-1.29	-0.4	0.74	2	8	-1.437	-1.28
b3412
b3915	annotated	0	4106468	4106469	4106469	0	0	1.361	0.84	0.56	0	1	0.849	-0.81	0.73	0	2	1.122	1	-0.51	0	3	0.888	0.79	-0.67	0	4	1.051	-1.08	-0.51	0	5	0.98	-0.82	-0.56	0	6	0.921	1.13	-0.62	0	7	1.074	0.8	0.59	0	8	0.791	1.06
b3915	upstream	-18	4106450	4106469	4106469	1	0	-0.721	0.43	-0.14	1	1	-0.489	-0.41	-0.04	1	2	-0.871	0.33	0.02	1	3	-0.46	0.4	0.03	1	4	-0.834	-0.31	-0.02	1	5	-0.454	-0.44	0.06	1	6	-0.8	0.21	-0.03	1	7	-0.461	0.48	-0.1	1	8	-0.786	0.22
b3915	downstream	108	4106576	4106469	4106469	2	0	-0.857	0.41	-0.24	3	1	-0.733	-0.52	-0.46	2	2	-0.98	0.47	0.24	3	3	-0.745	0.56	0.62	2	4	-0.961	-0.36	0.26	2	5	-0.728	-0.53	0.77	2	6	-0.936	0.27	0.32	2	7	-0.69	0.54	-0.71	2	8	-0.914	0.32
b3915	downstream	174	4106642	4106469	4106469	3	0	-0.879	0.37	-0.56	4	1	-0.856	-0.31	-1.08	3	2	-1.131	0.22	0.77	6	3	-0.802	0.3	1.07	3	4	-1.142	-0.15	0.75	6	5	-0.785	-0.22	1.01	3	6	-1.129	0.11	0.77	5	7	-0.765	0.17	-1	3	8	-1.095	0.19
b3915	downstream	177	4106645	4106469	4106469	4	0	-0.911	0.17	-0.2	5	1	-0.925	-0.42	-0.5	5	2	-1.026	0.31	0.27	4	3	-0.966	0.39	0.59	6	4	-0.984	-0.3	0.32	4	5	-0.979	-0.44	0.59	6	6	-0.94	0.28	0.27	3	7	-0.998	0.49	-0.64	7	8	-0.897	0.28
b3916	annotated	0	4107551	4107552	4107552	0	0	0.974	0.35	0.57	0	1	0.748	-0.32	0.74	0	2	0.79	0.35	-0.55	0	3	0.747	0.3	-0.64	0	4	0.782	-0.4	-0.53	0	5	0.722	-0.39	-0.52	0	6	0.775	0.46	-0.59	0	7	0.746	0.36	0.49	0	8	0.741	0.49
b3916	upstream	-60	4107491	4107552	4107552	1	0	0.266	0.29	0.03	1	1	0.289	-0.22	-0.7	1	2	0.156	0.26	0.31	1	3	0.27	0.25	0.92	1	4	0.197	-0.28	0.33	1	5	0.227	-0.2	1.01	2	6	0.23	0.31	0.34	1	7	0.233	0.14	-1.02	1	8	0.245	0.4
b3916	upstream	-96	4107455	4107552	4107552	2	0	-0.077	-0.38	-0.88	5	1	-0.012	0.63	-0.99	3	2	-0.358	-0.58	0.94	5	3	0.056	-0.72	0.95	3	4	-0.314	0.55	0.9	5	5	-0.02	0.83	0.96	3	6	-0.216	-0.47	0.91	4	7	-0.126	-0.91	-0.97	3	8	-0.093	-0.26
b3916	upstream	-84	4107467	4107552	4107552	3	0	-0.108	0.31	-1.42	6	1	0.207	0.28	-1.09	2	2	-0.384	-0.15	1.37	7	3	0.244	-0.38	0.99	2	4	-0.388	0.14	1.37	7	5	0.24	0.55	0.92	1	6	-0.318	-0.15	1.45	7	7	0.174	-0.63	-0.93	2	8	-0.195	0.04
b3916	downstream	180	4107731	4107552	4107552	4	0	-0.001	-0.62	0.35	2	1	-0.533	0.36	-0.08	5	2	-0.247	-0.49	-0.37	4	3	-0.494	-0.29	0.12	5	4	-0.183	0.54	-0.38	4	5	-0.513	0.19	0.13	5	6	-0.097	-0.57	-0.33	3	7	-0.53	-0.07	-0.09	5	8	-0.023	-0.64
b3917	annotated	0	4108833	4108834	4108834	0	0	0.523	-1.33	-0.29	0	1	0.186	1.13	-0.58	1	2	0.504	-1.13	0.35	0	3	0.079	-1.12	0.64	1	4	0.622	1.09	0.45	0	5	-0.003	1.05	0.55	1	6	0.756	-1.07	0.46	0	7	-0.094	-0.94	-0.41	1	8	0.865	-0.99
b3917	downstream	51	4108884	4108834	4108834	1	0	0.281	0.58	0.16	1	1	0.207	-0.68	-0.3	0	2	0.11	0.64	-0.03	1	3	0.213	0.68	0.42	0	4	0.115	-0.63	-0.08	1	5	0.245	-0.69	0.61	0	6	0.032	0.69	-0.14	1	7	0.312	0.56	-0.62	0	8	-0.03	0.7
b3917	downstream	162	4108995	4108834	4108834	2	0	-0.318	-0.93	0.2	4	1	-0.413	0.84	0.89	2	2	-0.553	-0.96	-0.64	4	3	-0.346	-0.8	-1.05	2	4	-0.55	1.09	-0.75	4	5	-0.299	0.81	-1.09	2	6	-0.503	-1.24	-0.59	4	7	-0.334	-0.86	1.07	2	8	-0.452	-1.34
b3917	downstream	102	4108935	4108834	4108834	3	0	-0.242	-0.94	0.82	3	1	-0.674	1.06	0.56	5	2	-0.287	-1.15	-0.9	2	3	-0.751	-1	-0.47	5	4	-0.172	1.12	-0.9	2	5	-0.81	0.9	-0.5	5	6	-0.069	-1.14	-0.81	2	7	-0.887	-0.79	0.59	5	8	-0.004	-1.14
b3917	downstream	165	4108998	4108834	4108834	4	0	-0.231	-1.09	0.04	2	1	-0.585	0.94	0.75	4	2	-0.429	-0.97	-0.44	3	3	-0.572	-0.82	-0.89	4	4	-0.367	1.06	-0.47	3	5	-0.578	0.75	-1.05	4	6	-0.292	-1.18	-0.36	3	7	-0.617	-0.66	1.02	4	8	-0.259	-1.33
b4005	annotated	0	4205931	4205931	4205931	0	0	0.923	-0.02	-0.06	0	1	0.505	0.05	-0.21	0	2	0.811	0.04	0.17	0	3	0.499	-0.1	0.27	0	4	0.813	-0.17	0.25	0	5	0.551	0.09	0.25	0	6	0.744	0.2	0.18	0	7	0.586	0.03	-0.15	0	8	0.675	0.23
b4005	downstream	12	4205919	4205931	4205931	1	0	-0.235	-0.79	-0.7	1	1	-0.232	0.88	-0.59	1	2	-0.373	-0.87	0.75	1	3	-0.258	-0.87	0.46	1	4	-0.299	0.9	0.74	1	5	-0.322	0.89	0.32	1	6	-0.184	-0.8	0.86	1	7	-0.423	-0.91	-0.36	1	8	-0.073	-0.65
b4005	downstream	147	4205784	4205931	4205931	2	0	-0.743	-0.8	0.17	2	1	-1.152	0.52	-0.05	2	2	-0.935	-0.6	-0.31	2	3	-1.114	-0.41	-0.02	2	4	-0.915	0.75	-0.36	2	5	-1.075	0.33	-0.12	2	6	-0.865	-0.83	-0.29	2	7	-1.091	-0.21	0.12	2	8	-0.809	-0.93
b4005	downstream	168	4205763	4205931	4205931	3	0	-1.461	-0.38	0.79	3	1	-1.816	0.36	0.11	3	2	-1.406	-0.67	-0.64	3	3	-1.924	-0.33	-0.1	3	4	-1.286	0.7	-0.57	3	5	-1.974	0.15	-0.26	3	6	-1.206	-0.76	-0.48	3	7	-1.959	0.12	0.37	3	8	-1.179	-0.83
b4005
b2852	annotated	0	2992093	2992094	2992094	0	0	1.492	0.54	0.2	0	1	1.377	-0.22	1	0	2	1.311	0.44	-0.5	0	3	1.394	0.16	-1	0	4	1.274	-0.49	-0.55	0	5	1.392	-0.13	-0.91	0	6	1.237	0.54	-0.6	0	7	1.416	0.06	0.85	0	8	1.192	0.54
b2852	downstream	162	2992255	2992094	2992094	1	0	0.052	-0.28	0.47	1	1	-0.316	0.41	0.22	1	2	-0.032	-0.32	-0.45	1	3	-0.338	-0.4	-0.15	1	4	0.009	0.3	-0.42	1	5	-0.389	0.32	-0.07	1	6	0.074	-0.3	-0.38	1	7	-0.401	-0.15	0.14	1	8	0.141	-0.3
b2852
b2852
b2852
b2853	annotated	0	2993637	2993638	2993638	0	0	1.578	0.44	-0.24	0	1	1.5	-0.61	0.2	0	2	1.329	0.63	0.41	0	3	1.52	0.58	-0.22	0	4	1.3	-0.69	0.38	0	5	1.547	-0.56	-0.3	0	6	1.242	0.83	0.25	0	7	1.563	0.44	0.16	0	8	1.224	0.89
b2853	upstream	-30	2993607	2993638	2993638	1	0	0.539	-0.24	-0.89	1	1	0.801	0.58	-0.13	1	2	0.516	-0.56	0.85	1	3	0.735	-0.63	-0.01	1	4	0.585	0.47	0.86	1	5	0.734	0.72	-0.05	1	6	0.597	-0.41	0.89	1	7	0.693	-0.82	0.06	1	8	0.651	-0.22
b2853	downstream	147	2993784	2993638	2993638	2	0	0.207	0.16	-0.48	3	1	0.202	-0.03	0.11	2	2	0.119	0.12	0.37	3	3	0.231	-0.01	-0.31	2	4	0.065	-0.02	0.3	3	5	0.325	0.08	-0.43	2	6	0.008	-0.11	0.37	3	7	0.373	-0.11	0.46	2	8	-0.017	-0.14
b2853	downstream	168	2993805	2993638	2993638	3	0	0.307	-0.42	0.41	2	1	0.068	0.62	0.63	3	2	0.281	-0.54	-0.55	2	3	-0.032	-0.52	-0.59	3	4	0.37	0.5	-0.55	2	5	-0.044	0.46	-0.59	3	6	0.426	-0.52	-0.51	2	7	-0.053	-0.37	0.6	3	8	0.414	-0.52
b2853
b3543	annotated	0	3705790	3705790	3705790	0	0	-0.182	0.58	-0.49	1	1	0.004	-0.72	-0.84	0	2	-0.411	0.64	0.58	1	3	0.053	0.67	0.88	0	4	-0.438	-0.6	0.57	1	5	0.078	-0.64	0.9	0	6	-0.479	0.55	0.54	1	7	0.096	0.51	-0.92	0	8	-0.48	0.56
b3543	downstream	183	3705607	3705790	3705790	1	0	-0.059	-0.48	0.85	0	1	-0.715	0.12	0.65	2	2	-0.169	-0.3	-1.14	0	3	-0.714	-0.02	-0.62	2	4	-0.114	0.29	-1.1	0	5	-0.682	-0.09	-0.65	2	6	-0.139	-0.38	-1.04	0	7	-0.603	0.23	0.71	2	8	-0.219	-0.54
b3543	downstream	3	3705787	3705790	3705790	2	0	-0.457	0.91	-0.65	3	1	-0.198	-0.75	-0.73	1	2	-0.708	0.83	0.71	3	3	-0.116	0.68	0.67	1	4	-0.787	-0.77	0.65	3	5	-0.071	-0.6	0.67	1	6	-0.833	0.73	0.68	3	7	-0.046	0.5	-0.73	1	8	-0.832	0.74
b3543	downstream	111	3705679	3705790	3705790	3	0	-0.43	-0.1	0.47	2	1	-0.976	-0.44	-0.3	3	2	-0.64	0.13	-0.36	2	3	-0.961	0.49	0.1	3	4	-0.636	-0.06	-0.4	2	5	-0.917	-0.53	-0.11	4	6	-0.664	0.08	-0.39	2	7	-0.827	0.55	-0.03	3	8	-0.699	-0.08
b3543	downstream	84	3705706	3705790	3705790	4	0	-0.938	0.54	0.35	5	1	-1.038	-0.75	-0.25	4	2	-1.1	0.57	-0.3	5	3	-0.967	0.83	0.29	4	4	-1.109	-0.43	-0.32	5	5	-0.905	-0.89	0.33	3	6	-1.104	0.34	-0.3	5	7	-0.835	0.99	-0.33	4	8	-1.116	0.23
b3912	annotated	0	4105670	4105670	4105670	0	0	1.122	0	-0.27	0	1	1.146	0.27	-0.89	0	2	1.031	-0.03	0.62	0	3	1.071	-0.43	1.24	0	4	1.095	-0.1	0.71	0	5	0.996	0.48	1.51	0	6	1.157	0.26	0.63	0	7	0.944	-0.49	-1.35	0	8	1.23	0.51
b3912	downstream	159	4105511	4105670	4105670	1	0	0.345	0.9	0.24	1	1	0.34	-0.81	0.57	1	2	0.263	0.78	-0.44	1	3	0.323	0.77	-0.55	1	4	0.207	-0.84	-0.47	1	5	0.371	-0.76	-0.44	1	6	0.105	0.88	-0.52	1	7	0.453	0.62	0.34	1	8	0.013	0.86
b3912	downstream	66	4105604	4105670	4105670	2	0	0.166	0.09	-0.28	2	1	-0.215	-0.36	-1.07	2	2	0.04	0.34	0.4	2	3	-0.243	0.41	1.07	2	4	0.044	-0.35	0.44	2	5	-0.234	-0.48	0.98	2	6	0.058	0.42	0.35	2	7	-0.226	0.52	-0.99	2	8	0.089	0.42
b3912	downstream	156	4105514	4105670	4105670	3	0	-0.294	-0.08	0.11	3	1	-0.34	0.27	0.28	3	2	-0.347	-0.24	-0.37	3	3	-0.366	-0.28	-0.25	3	4	-0.336	0.24	-0.38	3	5	-0.368	0.27	-0.25	3	6	-0.306	-0.31	-0.29	3	7	-0.364	-0.19	0.31	3	8	-0.307	-0.33
b3912	downstream	144	4105526	4105670	4105670	4	0	-0.793	0.05	-0.34	5	1	-0.772	0.08	0.07	4	2	-1.019	-0.22	0.25	5	3	-0.755	-0.14	-0.15	4	4	-0.978	0.24	0.23	4	5	-0.744	0.09	-0.37	4	6	-0.943	-0.23	0.27	4	7	-0.726	-0.08	0.32	4	8	-0.917	-0.18
b3542	annotated	0	3704761	3704761	3704761	0	0	1.152	0	0.89	0	1	0.587	-0.01	1.56	0	2	0.957	-0.02	-1.25	0	3	0.634	0.05	-1.67	0	4	0.923	-0.06	-1.28	0	5	0.701	-0.15	-1.59	0	6	0.817	-0.02	-1.26	0	7	0.776	0.14	1.69	0	8	0.74	-0.19
b3542	downstream	24	3704737	3704761	3704761	1	0	-0.123	-0.6	-0.3	1	1	-0.086	0.42	0.51	1	2	-0.308	-0.53	-0.03	1	3	-0.086	-0.44	-0.48	1	4	-0.273	0.53	-0.08	1	5	-0.091	0.49	-0.52	1	6	-0.249	-0.49	-0.01	1	7	-0.106	-0.46	0.49	1	8	-0.203	-0.44
b3542	downstream	45	3704716	3704761	3704761	2	0	-0.26	-0.35	-0.43	2	1	-0.544	-0.09	-0.32	2	2	-0.434	0.02	0.21	2	3	-0.495	0.03	0.06	2	4	-0.452	0.1	0.21	2	5	-0.452	-0.06	-0.06	2	6	-0.423	-0.18	0.19	2	7	-0.416	0.13	0.05	2	8	-0.418	-0.24
b3542	downstream	39	3704722	3704761	3704761	3	0	-0.948	-0.52	-0.69	3	1	-0.578	0.64	-0.54	3	2	-0.947	-0.78	0.69	3	3	-0.628	-0.72	0.44	3	4	-0.87	0.81	0.69	3	5	-0.683	0.77	0.41	3	6	-0.774	-0.83	0.75	3	7	-0.717	-0.79	-0.36	3	8	-0.702	-0.7
b3542	downstream	123	3704638	3704761	3704761	4	0	-1.824	1.32	0.11	4	1	-1.701	-1.61	-0.03	4	2	-2.122	1.36	-0.24	4	3	-1.544	1.62	0.02	4	4	-2.284	-1.13	-0.32	4	5	-1.382	-1.59	0.05	4	6	-2.436	0.85	-0.29	4	7	-1.228	1.55	-0.15	4	8	-2.492	0.58
b3103	annotated	0	3252303	3252304	3252304	0	0	0.816	-0.33	-0.5	0	1	0.653	0.39	0.25	1	2	0.61	-0.39	0.11	0	3	0.672	-0.47	-0.46	0	4	0.619	0.4	0.12	0	5	0.701	0.48	-0.52	0	6	0.614	-0.38	0.13	0	7	0.701	-0.44	0.51	0	8	0.62	-0.36
b3103	upstream	-21	3252282	3252304	3252304	1	0	0.607	0.23	-0.06	1	1	0.677	-0.03	0.33	0	2	0.519	0.19	-0.09	1	3	0.625	0.01	-0.02	1	4	0.554	-0.3	-0.03	1	5	0.598	0.03	0.21	1	6	0.538	0.36	0	1	7	0.613	-0.06	-0.08	1	8	0.515	0.43
b3103	downstream	72	3252375	3252304	3252304	2	0	-0.002	0.07	0.48	2	1	-0.465	-0.46	0.41	2	2	-0.273	0.3	-0.66	2	3	-0.383	0.53	-0.43	2	4	-0.288	-0.26	-0.61	2	5	-0.292	-0.65	-0.46	2	6	-0.328	0.04	-0.64	2	7	-0.233	0.71	0.51	2	8	-0.367	-0.14
b3103	downstream	186	3252489	3252304	3252304	3	0	-1.145	0.68	-0.6	4	1	-0.849	-0.92	-0.18	3	2	-1.312	0.69	0.48	4	3	-0.793	0.89	0.13	3	4	-1.372	-0.55	0.4	4	5	-0.723	-0.81	-0.01	3	6	-1.432	0.43	0.42	4	7	-0.649	0.71	-0.11	3	8	-1.461	0.39
b3103	downstream	126	3252429	3252304	3252304	4	0	-0.56	0.03	0.27	3	1	-0.876	-0.17	-0.56	4	2	-0.707	0.06	-0.18	3	3	-0.846	0.18	0.59	4	4	-0.666	-0.02	-0.17	3	5	-0.844	-0.2	0.55	4	6	-0.636	-0.01	-0.17	3	7	-0.825	0.3	-0.51	4	8	-0.616	-0.07
b3102	annotated	0	3251023	3251024	3251024	0	0	1.28	0.65	0.86	0	1	0.741	-0.81	0.56	0	2	1.096	0.88	-0.76	0	3	0.772	0.85	-0.44	0	4	1.031	-1.02	-0.7	0	5	0.892	-0.89	-0.26	0	6	0.851	1.02	-0.8	0	7	0.993	0.8	0.29	0	8	0.722	0.91
b3102	upstream	-15	3251008	3251024	3251024	1	0	-0.37	-0.35	-0.7	1	1	-0.233	0.58	-0.95	1	2	-0.438	-0.57	0.85	1	3	-0.258	-0.64	0.89	1	4	-0.382	0.64	0.82	1	5	-0.299	0.76	0.75	1	6	-0.267	-0.57	0.88	1	7	-0.361	-0.84	-0.85	1	8	-0.147	-0.45
b3102	upstream	-21	3251002	3251024	3251024	2	0	-0.94	-0.61	-0.86	2	1	-0.514	0.85	-0.33	2	2	-1.047	-0.95	0.75	2	3	-0.509	-0.92	0.02	2	4	-0.985	1.1	0.64	2	5	-0.575	0.94	-0.21	2	6	-0.858	-1.17	0.75	2	7	-0.635	-1.01	0.17	2	8	-0.773	-1.13
b3102
b3102
b3101	annotated	0	3250561	3250562	3250472	0	0	1.216	-0.54	0.48	0	1	0.622	0.35	-0.09	0	2	1.194	-0.2	-0.32	0	3	0.475	-0.34	0.28	0	4	1.288	0.05	-0.21	0	5	0.437	0.26	0.29	0	6	1.276	0.09	-0.27	0	7	0.478	-0.12	-0.2	0	8	1.215	0.1
b3101	upstream	-3	3250558	3250562	3250472	1	0	0.345	-0.64	0.94	1	1	0.121	0.39	0.98	2	2	0.268	-0.52	-1.02	1	3	0.08	-0.42	-0.88	2	4	0.321	0.5	-1.01	1	5	0.041	0.36	-0.73	3	6	0.37	-0.48	-0.99	1	7	0.04	-0.27	0.73	3	8	0.393	-0.55
b3101	upstream	-90	3250471	3250562	3250472	2	0	-0.074	0.45	-0.47	4	1	0.175	-0.4	-0.85	1	2	-0.244	0.4	0.87	4	3	0.163	0.37	0.84	1	4	-0.198	-0.38	0.88	5	5	0.115	-0.36	0.81	2	6	-0.155	0.41	0.82	5	7	0.086	0.29	-0.82	2	8	-0.099	0.53
b3101	downstream	120	3250681	3250562	3250472	3	0	0.003	-0.62	-0.17	2	1	-0.475	0.52	-0.47	6	2	-0.12	-0.53	0.14	2	3	-0.486	-0.46	0.34	5	4	-0.049	0.54	0.21	2	5	-0.496	0.42	0.2	5	6	0.014	-0.61	0.27	2	7	-0.506	-0.32	-0.16	7	8	0.053	-0.66
b3101	downstream	45	3250606	3250562	3250472	4	0	-0.074	1.46	-0.43	5	1	-0.078	-1.33	-0.67	4	2	-0.42	1.3	0.62	7	3	0.073	1.27	0.62	3	4	-0.55	-1.31	0.61	7	5	0.215	-1.13	0.64	1	6	-0.69	1.22	0.55	7	7	0.3	0.98	-0.64	1	8	-0.766	1.22
b2851	annotated	0	2991267	2991268	2991268	0	0	1.781	-0.54	-0.23	0	1	1.544	0.77	-0.32	0	2	1.558	-0.59	0.68	0	3	1.538	-0.86	0.25	0	4	1.601	0.51	0.66	0	5	1.469	0.95	0.13	0	6	1.674	-0.34	0.64	0	7	1.403	-0.99	-0.15	0	8	1.744	-0.18
b2851	upstream	-33	2991234	2991268	2991268	1	0	0.216	-0.84	-1.1	1	1	0.388	1.35	-0.39	1	2	0.059	-1.19	0.9	1	3	0.357	-1.37	0.21	1	4	0.129	1.22	0.84	1	5	0.304	1.5	0.02	1	6	0.266	-1.14	0.99	1	7	0.213	-1.64	-0.03	1	8	0.368	-0.95
b2851	downstream	195	2991462	2991268	2991268	2	0	-0.254	-0.08	-0.93	2	1	-0.168	0.43	0.07	2	2	-0.449	-0.36	0.69	2	3	-0.133	-0.47	-0.21	2	4	-0.429	0.45	0.65	2	5	-0.128	0.59	-0.37	2	6	-0.416	-0.54	0.75	2	7	-0.129	-0.63	0.34	2	8	-0.393	-0.48
b2851
b2851
b3107	annotated	0	3255042	3255043	3255043	0	0	1.607	0.65	0.43	0	1	1.363	-0.65	-0.11	0	2	1.487	0.75	-0.01	0	3	1.31	0.56	0.35	0	4	1.491	-0.93	0.05	0	5	1.264	-0.55	0.45	0	6	1.467	1.22	-0.14	0	7	1.251	0.51	-0.52	0	8	1.432	1.36
b3107	upstream	-3	3255039	3255043	3255043	1	0	0.681	1.17	0.61	1	1	0.702	-1.09	0.25	1	2	0.565	1.13	-0.37	1	3	0.73	1.02	0.02	1	4	0.487	-1.18	-0.4	1	5	0.738	-0.95	0.15	1	6	0.413	1.26	-0.39	2	7	0.824	0.93	-0.23	1	8	0.331	1.25
b3107	downstream	12	3255054	3255043	3255043	2	0	0.461	-1.02	-0.96	2	1	0.353	1.22	-0.89	2	2	0.271	-1.17	0.92	2	3	0.351	-1.33	0.86	2	4	0.338	1.07	0.94	2	5	0.303	1.48	0.81	2	6	0.418	-0.94	1.01	1	7	0.191	-1.59	-0.72	3	8	0.547	-0.75
b3107	upstream	-6	3255036	3255043	3255043	3	0	-0.043	0.69	0.11	4	1	0.206	-0.55	0.11	3	2	-0.058	0.6	-0.31	4	3	0.149	0.54	0.1	3	4	-0.048	-0.6	-0.32	4	5	0.145	-0.62	0.26	3	6	-0.072	0.55	-0.3	4	7	0.194	0.65	-0.22	2	8	-0.087	0.56
b3107	downstream	96	3255138	3255043	3255043	4	0	0.041	-0.27	0.26	3	1	-0.327	0.02	0.86	4	2	-0.045	0	-0.69	3	3	-0.363	0	-0.92	4	4	-0.01	-0.02	-0.61	3	5	-0.354	-0.09	-1	4	6	-0.025	-0.04	-0.62	3	7	-0.301	0.23	0.95	4	8	-0.091	-0.24
b3106	annotated	0	3254318	3254319	3254319	0	0	1.297	-0.44	-1.07	0	1	1.543	0.77	-0.7	0	2	1.183	-0.62	1.31	0	3	1.492	-0.89	0.59	0	4	1.24	0.62	1.3	0	5	1.398	0.97	0.44	0	6	1.378	-0.42	1.32	0	7	1.288	-1.06	-0.5	0	8	1.473	-0.14
b3106	downstream	198	3254516	3254319	3254319	1	0	-0.475	-0.71	-0.17	1	1	-0.41	0.96	0.27	1	2	-0.554	-1.01	0.06	1	3	-0.447	-0.95	-0.38	1	4	-0.475	1.07	0.04	1	5	-0.485	0.93	-0.4	1	6	-0.378	-1.09	0.18	1	7	-0.564	-0.93	0.39	1	8	-0.24	-1.03
b3106	downstream	99	3254417	3254319	3254319	2	0	-0.648	0.33	0.41	2	1	-0.699	-0.41	0.12	2	2	-0.794	0.28	-0.44	2	3	-0.686	0.5	-0.05	2	4	-0.753	-0.21	-0.48	2	5	-0.671	-0.52	0.02	2	6	-0.759	0.15	-0.43	3	7	-0.64	0.52	-0.07	2	8	-0.742	0.07
b3106	downstream	51	3254369	3254319	3254319	3	0	-0.688	-0.27	0.19	3	1	-0.769	0.28	0.27	3	2	-0.832	-0.37	-0.4	3	3	-0.756	-0.21	-0.34	3	4	-0.787	0.45	-0.42	3	5	-0.757	0.11	-0.35	3	6	-0.725	-0.58	-0.31	2	7	-0.757	-0.04	0.38	3	8	-0.688	-0.67
b3106	downstream	123	3254441	3254319	3254319	4	0	-1.237	-0.23	0.08	4	1	-1.145	-0.07	-0.28	4	2	-1.389	-0.1	-0.15	4	3	-1.126	0.1	0.31	4	4	-1.373	0.2	-0.21	4	5	-1.114	-0.15	0.27	4	6	-1.317	-0.25	-0.15	4	7	-1.121	0.12	-0.32	4	8	-1.253	-0.3
b3105	annotated	0	3254214	3254214	3254214	0	0	1.061	-0.24	0.46	0	1	0.689	0.21	0.58	0	2	0.903	-0.22	-0.56	0	3	0.65	-0.16	-0.52	0	4	0.929	0.12	-0.53	0	5	0.636	0.11	-0.45	0	6	0.942	-0.02	-0.62	0	7	0.647	-0.13	0.42	0	8	0.936	-0.01
b3105	downstream	123	3254091	3254214	3254214	1	0	0.356	-0.84	1.04	1	1	-0.185	0.89	0.14	1	2	0.357	-0.77	-0.87	1	3	-0.281	-0.84	0.09	1	4	0.439	0.68	-0.83	1	5	-0.301	0.7	0.16	1	6	0.468	-0.71	-0.77	1	7	-0.278	-0.52	0.06	1	8	0.48	-0.81
b3105	downstream	42	3254172	3254214	3254214	2	0	-0.338	-0.12	0.31	2	1	-0.685	-0.22	0.02	2	2	-0.424	0.2	-0.31	2	3	-0.705	0.33	-0.05	3	4	-0.397	-0.08	-0.32	2	5	-0.65	-0.43	-0.11	3	6	-0.401	-0.03	-0.32	2	7	-0.611	0.45	0.06	3	8	-0.444	-0.23
b3105	downstream	150	3254064	3254214	3254214	3	0	-0.761	-0.29	-0.43	3	1	-0.832	-0.17	0.69	3	2	-1.081	-0.08	-0.32	3	3	-0.698	0.27	-0.99	2	4	-1.176	0.31	-0.41	3	5	-0.565	-0.29	-1.13	2	6	-1.222	-0.58	-0.27	4	7	-0.529	0.17	0.98	2	8	-1.222	-0.8
b3105	downstream	99	3254115	3254214	3254214	4	0	-1.194	-0.49	1.14	4	1	-1.63	0.06	0.31	5	2	-1.322	-0.42	-0.91	4	3	-1.627	0.05	-0.34	5	4	-1.26	0.5	-0.88	4	5	-1.601	-0.15	-0.4	5	6	-1.196	-0.66	-0.78	3	7	-1.589	0.33	0.43	5	8	-1.128	-0.83
b3104	annotated	0	3252910	3252911	3252911	0	0	0.492	1.67	-0.16	0	1	0.61	-1.45	-0.11	0	2	0.191	1.48	0.26	1	3	0.699	1.43	0.09	0	4	0.086	-1.46	0.26	1	5	0.776	-1.37	0.12	0	6	-0.025	1.53	0.21	1	7	0.844	1.28	-0.27	0	8	-0.106	1.54
b3104	downstream	72	3252982	3252911	3252911	1	0	0.443	0.46	0.86	1	1	0.126	-0.56	1.09	1	2	0.213	0.47	-0.87	0	3	0.174	0.6	-1	1	4	0.206	-0.47	-0.81	0	5	0.235	-0.7	-0.99	1	6	0.152	0.29	-0.83	0	7	0.311	0.75	1.04	1	8	0.087	0.15
b3104	downstream	12	3252922	3252911	3252911	2	0	-0.004	0.34	-0.51	2	1	0.016	0	-0.1	2	2	-0.207	0.1	0.46	2	3	0.082	-0.05	-0.09	2	4	-0.247	-0.1	0.48	2	5	0.115	0.11	-0.26	2	6	-0.247	0.09	0.51	2	7	0.104	-0.15	0.21	2	8	-0.222	0.14
b3104	downstream	156	3253066	3252911	3252911	3	0	-0.726	0.83	-0.18	3	1	-0.697	-0.82	-0.17	3	2	-0.949	0.73	0.17	3	3	-0.633	0.83	0.17	3	4	-0.977	-0.71	0.22	3	5	-0.564	-0.84	0.2	3	6	-0.997	0.64	0.18	3	7	-0.532	0.8	-0.21	3	8	-1.027	0.66
b3104	downstream	123	3253033	3252911	3252911	4	0	-0.94	0.53	-0.59	4	1	-0.722	-0.49	-0.1	4	2	-1.152	0.35	0.35	4	3	-0.689	0.42	0.07	4	4	-1.133	-0.28	0.41	4	5	-0.676	-0.35	0.07	4	6	-1.117	0.31	0.36	4	7	-0.675	0.37	-0.13	4	8	-1.06	0.35
b3363	annotated	0	3492297	3492297	3492297	0	0	0.971	1.68	1.21	0	1	0.837	-1.81	1	0	2	0.77	1.84	-1.02	0	3	0.879	1.77	-0.62	0	4	0.69	-1.91	-1.01	0	5	0.942	-1.79	-0.45	0	6	0.532	1.87	-1.15	0	7	1.105	1.76	0.44	0	8	0.377	1.69
b3363	downstream	156	3492141	3492297	3492297	1	0	-0.008	-0.9	-0.59	1	1	-0.267	1	-0.07	1	2	-0.167	-0.98	0.42	1	3	-0.288	-0.97	-0.03	1	4	-0.14	0.95	0.42	1	5	-0.277	0.97	-0.03	1	6	-0.074	-0.95	0.54	1	7	-0.349	-0.98	0.11	1	8	0.023	-0.86
b3363	downstream	150	3492147	3492297	3492297	2	0	-0.175	-0.78	-0.12	2	1	-0.4	0.63	0.63	2	2	-0.36	-0.8	-0.29	2	3	-0.374	-0.54	-0.9	2	4	-0.332	0.93	-0.36	2	5	-0.346	0.53	-1.08	2	6	-0.284	-1.04	-0.21	2	7	-0.354	-0.51	0.97	2	8	-0.235	-1.15
b3363	downstream	96	3492201	3492297	3492297	3	0	-0.465	-0.81	-0.19	4	1	-0.749	0.51	-0.42	4	2	-0.52	-0.62	0.27	3	3	-0.834	-0.44	0.39	4	4	-0.395	0.59	0.33	3	5	-0.886	0.39	0.29	4	6	-0.313	-0.56	0.4	3	7	-0.88	-0.26	-0.23	4	8	-0.253	-0.54
b3363	downstream	177	3492120	3492297	3492297	4	0	-0.368	-0.1	0.09	3	1	-0.555	0.33	0.6	3	2	-0.558	-0.34	-0.33	4	3	-0.553	-0.32	-0.55	3	4	-0.487	0.32	-0.34	4	5	-0.568	0.29	-0.38	3	6	-0.442	-0.35	-0.26	4	7	-0.619	-0.15	0.45	3	8	-0.386	-0.33
b3362	annotated	0	3491620	3491620	3491620	0	0	0.647	-1.34	0.02	0	1	0.44	1.35	-0.43	0	2	0.534	-1.19	0.1	0	3	0.374	-1.35	0.62	0	4	0.634	1.1	0.13	0	5	0.307	1.38	0.83	0	6	0.76	-1.07	0.19	0	7	0.189	-1.39	-0.66	0	8	0.906	-0.92
b3362	downstream	93	3491527	3491620	3491620	1	0	-0.156	0.81	1.03	1	1	-0.693	-1.12	1.05	1	2	-0.383	0.91	-1.18	1	3	-0.604	1.25	-1.03	1	4	-0.464	-0.83	-1.2	1	5	-0.484	-1.33	-0.97	1	6	-0.598	0.63	-1.25	1	7	-0.322	1.37	0.92	1	8	-0.701	0.28
b3362
b3362
b3362
b3361	annotated	0	3491463	3491463	3491463	0	0	0.858	-0.06	0.98	0	1	0.371	-0.24	0.66	0	2	0.626	0.12	-0.82	0	3	0.42	0.27	-0.57	0	4	0.617	-0.11	-0.86	0	5	0.412	-0.3	-0.49	0	6	0.605	0.15	-0.88	0	7	0.449	0.38	0.42	0	8	0.568	0.05
b3361	downstream	57	3491406	3491463	3491463	1	0	0.21	0.24	0.42	1	1	-0.141	-0.04	-0.23	1	2	-0.047	0.15	-0.21	1	3	-0.097	0.02	0.29	1	4	-0.05	-0.15	-0.25	1	5	-0.074	-0.06	0.37	1	6	-0.003	0.1	-0.27	1	7	-0.087	0.11	-0.34	1	8	0.041	0.12
b3361	downstream	114	3491349	3491463	3491463	2	0	-0.491	-0.8	0.67	2	1	-1.147	0.49	0.61	2	2	-0.728	-0.69	-1.06	2	3	-1.05	-0.33	-0.7	2	4	-0.743	0.75	-1.06	2	5	-0.949	0.25	-0.72	2	6	-0.766	-0.95	-0.96	2	7	-0.877	-0.09	0.85	2	8	-0.803	-1.17
b3361	downstream	174	3491289	3491463	3491463	3	0	-1.084	0.11	0.71	3	1	-1.29	-0.3	-0.15	3	2	-1.221	0.16	-0.64	3	3	-1.267	0.4	0.31	3	4	-1.181	-0.09	-0.63	3	5	-1.228	-0.48	0.49	3	6	-1.144	-0.08	-0.57	3	7	-1.206	0.59	-0.45	3	8	-1.13	-0.24
b3361	downstream	156	3491307	3491463	3491463	4	0	-1.311	0.22	0.53	4	1	-1.58	-0.55	-0.02	4	2	-1.412	0.38	-0.4	4	3	-1.604	0.6	0.01	4	4	-1.379	-0.32	-0.34	4	5	-1.57	-0.71	-0.09	4	6	-1.386	0.19	-0.39	4	7	-1.53	0.87	0.06	4	8	-1.4	0.04
b3360	annotated	0	3490829	3490829	3490829	0	0	0.122	1.09	0.86	0	1	-0.037	-1.32	1	0	2	-0.114	1.31	-1.06	0	3	0.085	1.39	-0.92	0	4	-0.217	-1.27	-1.05	0	5	0.215	-1.47	-0.76	0	6	-0.384	1.11	-1.14	0	7	0.383	1.56	0.79	0	8	-0.525	0.85
b3360	downstream	75	3490754	3490829	3490829	1	0	-0.796	0.14	1.21	1	1	-0.95	-0.21	1	1	2	-0.981	0.07	-1.32	1	3	-0.887	0.25	-1.06	1	4	-1.01	0.06	-1.37	1	5	-0.839	-0.36	-1.08	1	6	-1.003	-0.28	-1.29	1	7	-0.833	0.45	1.03	1	8	-0.993	-0.48
b3360	downstream	99	3490730	3490829	3490829	2	0	-1.289	-0.55	0.52	2	1	-1.601	0.28	0.26	2	2	-1.385	-0.51	-0.74	2	3	-1.574	-0.2	-0.27	2	4	-1.342	0.62	-0.74	2	5	-1.514	0.09	-0.33	2	6	-1.351	-0.89	-0.62	2	7	-1.46	0.13	0.47	2	8	-1.343	-1.11
b3360
b3360
b3367	annotated	0	3497002	3497003	3497003	0	0	1.537	1.12	0.43	0	1	1.599	-0.89	0.86	0	2	1.328	1.03	-0.28	0	3	1.598	0.89	-0.69	0	4	1.337	-1.15	-0.32	0	5	1.61	-0.85	-0.55	0	6	1.286	1.26	-0.46	0	7	1.633	0.72	0.48	0	8	1.238	1.33
b3367	downstream	180	3497182	3497003	3497003	1	0	-0.745	0.81	0.1	1	1	-0.947	-1.07	-0.92	2	2	-0.885	0.81	0.34	1	3	-0.955	1.09	0.91	2	4	-0.851	-0.79	0.37	1	5	-0.946	-1.14	0.88	3	6	-0.868	0.8	0.34	1	7	-0.865	1.16	-0.92	3	8	-0.914	0.8
b3367	downstream	111	3497113	3497003	3497003	2	0	-0.789	0.77	0.59	2	1	-1.051	-1.1	-0.1	3	2	-1.104	0.81	-0.38	2	3	-0.956	1.14	0.09	3	4	-1.141	-0.73	-0.33	2	5	-0.866	-1.13	0.09	2	6	-1.266	0.61	-0.36	2	7	-0.756	1.13	-0.08	1	8	-1.307	0.42
b3367	downstream	150	3497152	3497003	3497003	3	0	-1.165	0.61	-0.32	4	1	-0.918	-0.46	-0.76	1	2	-1.399	0.39	0.53	4	3	-0.841	0.41	0.66	1	4	-1.422	-0.33	0.51	4	5	-0.81	-0.34	0.58	1	6	-1.412	0.33	0.54	4	7	-0.812	0.33	-0.66	2	8	-1.344	0.35
b3367	downstream	96	3497098	3497003	3497003	4	0	-1.089	0.5	0.8	3	1	-1.401	-0.81	-0.61	6	2	-1.253	0.59	-0.48	3	3	-1.315	0.89	0.67	6	4	-1.289	-0.47	-0.48	3	5	-1.24	-0.9	0.62	6	6	-1.313	0.34	-0.47	3	7	-1.127	1.02	-0.61	5	8	-1.334	0.12
b3366	annotated	0	3496550	3496551	3496551	0	0	1.049	-0.28	1.36	0	1	0.429	0.02	1.26	0	2	0.933	-0.01	-1.5	0	3	0.421	0.06	-1.14	0	4	0.969	-0.06	-1.47	0	5	0.444	-0.22	-1.01	0	6	0.937	-0.04	-1.48	0	7	0.517	0.37	1.1	0	8	0.867	-0.25
b3366	downstream	114	3496664	3496551	3496551	1	0	-1.133	0.02	0.64	1	1	-1.025	-0.1	0.71	1	2	-1.274	-0.06	-0.78	1	3	-1.03	0.12	-0.63	2	4	-1.228	0.18	-0.81	1	5	-1.01	-0.19	-0.56	2	6	-1.201	-0.39	-0.68	1	7	-0.989	0.21	0.65	2	8	-1.167	-0.52
b3366	downstream	156	3496706	3496551	3496551	2	0	-1.236	-0.02	-0.25	2	1	-1.108	-0.29	-0.48	2	2	-1.471	0.08	0.08	2	3	-0.987	0.29	0.3	1	4	-1.519	0.07	0.05	2	5	-0.925	-0.26	0.16	1	6	-1.513	-0.22	0.1	2	7	-0.897	0.22	-0.24	1	8	-1.48	-0.35
b3366
b3366
b3365	annotated	0	3494010	3494011	3494011	0	0	1.157	-1.36	0.04	0	1	0.78	1.28	0.35	0	2	1.109	-1.31	-0.04	0	3	0.7	-1.34	-0.4	0	4	1.206	1.21	0	0	5	0.623	1.25	-0.52	0	6	1.296	-1.09	0.01	0	7	0.527	-1.19	0.58	0	8	1.356	-1.05
b3365	downstream	36	3494046	3494011	3494011	1	0	-0.37	0.32	-0.4	1	1	-0.527	-0.42	-0.16	1	2	-0.638	0.31	0.21	1	3	-0.445	0.48	0.01	1	4	-0.66	-0.2	0.2	1	5	-0.387	-0.45	-0.17	1	6	-0.669	0.11	0.17	1	7	-0.333	0.49	0.07	1	8	-0.699	-0.01
b3365	downstream	189	3494199	3494011	3494011	2	0	-1.072	-1.18	0.71	2	1	-1.541	0.83	-0.21	2	2	-1.138	-1.13	-0.41	2	3	-1.626	-0.78	0.2	2	4	-0.972	1.18	-0.31	2	5	-1.719	0.6	0.05	2	6	-0.815	-1.26	-0.25	2	7	-1.771	-0.43	-0.01	2	8	-0.705	-1.31
b3365
b3365
b3364	annotated	0	3492567	3492568	3492568	0	0	1.261	0.59	0.54	0	1	1.038	-0.54	-0.36	0	2	1.107	0.67	-0.13	0	3	1.041	0.49	0.58	0	4	1.103	-0.73	-0.16	0	5	1.002	-0.57	0.72	0	6	1.127	0.86	-0.22	0	7	0.987	0.51	-0.77	0	8	1.134	0.91
b3364	downstream	132	3492699	3492568	3492568	1	0	0.344	0.64	0.37	1	1	0.141	-0.56	-0.11	1	2	0.166	0.56	-0.13	1	3	0.154	0.57	0.27	1	4	0.142	-0.56	-0.1	1	5	0.195	-0.59	0.43	1	6	0.146	0.57	-0.18	1	7	0.18	0.59	-0.48	1	8	0.159	0.62
b3364	downstream	198	3492765	3492568	3492568	2	0	-0.113	1.25	-0.05	3	1	-0.208	-1.56	-0.41	2	2	-0.236	1.44	0.12	3	3	-0.197	1.56	0.6	2	4	-0.288	-1.44	0.18	3	5	-0.135	-1.59	0.68	2	6	-0.426	1.46	0.04	3	7	0.042	1.6	-0.69	2	8	-0.544	1.41
b3364	downstream	90	3492657	3492568	3492568	3	0	0.003	0.7	0.88	2	1	-0.679	-1.07	-0.09	3	2	-0.101	1.06	-0.57	2	3	-0.656	1.14	0.29	3	4	-0.137	-1.1	-0.54	2	5	-0.605	-1.28	0.39	3	6	-0.254	1.09	-0.65	2	7	-0.496	1.38	-0.37	3	8	-0.351	0.95
b3364	downstream	84	3492651	3492568	3492568	4	0	-1.032	0.5	0.32	4	1	-0.987	-0.7	0.16	4	2	-1.044	0.38	-0.39	4	3	-1.016	0.73	-0.04	4	4	-1.023	-0.33	-0.38	4	5	-0.972	-0.76	-0.09	4	6	-1.076	0.25	-0.4	4	7	-0.889	0.81	0.08	4	8	-1.145	0.16
b3547	annotated	0	3712007	3712007	3712007	0	0	1.39	0.42	0.73	0	1	1.119	-0.28	-0.23	0	2	1.274	0.41	-0.22	0	3	1.075	0.35	0.43	0	4	1.356	-0.52	-0.21	0	5	1.042	-0.39	0.53	0	6	1.376	0.69	-0.24	0	7	1.04	0.47	-0.49	0	8	1.335	0.78
b3547	upstream	-45	3712052	3712007	3712007	1	0	-0.686	0.22	-0.7	1	1	-0.342	-0.19	-0.89	1	2	-0.831	0.01	0.87	1	3	-0.324	0.13	0.76	1	4	-0.794	-0.03	0.89	1	5	-0.343	-0.07	0.65	1	6	-0.725	0.08	0.92	1	7	-0.362	-0.03	-0.77	1	8	-0.676	0.21
b3547	downstream	159	3711848	3712007	3712007	2	0	-1.789	0.32	-0.34	2	1	-1.631	-0.41	-0.9	2	2	-1.961	0.23	0.38	2	3	-1.566	0.41	0.92	2	4	-1.972	-0.12	0.4	2	5	-1.501	-0.41	0.83	2	6	-1.958	-0.05	0.46	2	7	-1.468	0.51	-0.81	2	8	-1.924	-0.18
b3547
b3547
b3369	annotated	0	3499447	3499448	3499448	0	0	2.441	0.4	-0.74	0	1	2.425	-0.05	0.43	0	2	2.244	0.4	0.57	0	3	2.383	-0.05	-0.37	0	4	2.204	-0.55	0.56	0	5	2.39	0.17	-0.22	0	6	2.14	0.72	0.5	0	7	2.378	-0.31	0.23	0	8	2.118	0.92
b3369
b3369
b3369
b3369
b3368	annotated	0	3497827	3497828	3497828	0	0	0.691	0.93	-0.14	0	1	0.561	-0.75	-0.48	0	2	0.414	0.9	0.47	0	3	0.621	0.73	0.54	0	4	0.347	-0.94	0.45	0	5	0.706	-0.6	0.58	0	6	0.275	0.98	0.34	0	7	0.696	0.48	-0.6	0	8	0.263	1.05
b3368	downstream	117	3497944	3497828	3497828	1	0	-0.238	0.23	-0.1	3	1	-0.325	-0.29	-0.63	2	2	-0.384	0.26	0.36	2	3	-0.359	0.28	0.76	2	4	-0.346	-0.31	0.4	2	5	-0.359	-0.22	0.8	2	6	-0.329	0.39	0.42	2	7	-0.321	0.27	-0.77	2	8	-0.338	0.46
b3368	downstream	168	3497995	3497828	3497828	2	0	-0.121	-0.23	1.15	1	1	-0.6	-0.12	0.8	3	2	-0.223	0.06	-1.2	1	3	-0.62	0.26	-0.67	3	4	-0.198	0.01	-1.16	1	5	-0.561	-0.43	-0.55	3	6	-0.22	-0.23	-1.17	1	7	-0.452	0.57	0.71	3	8	-0.277	-0.47
b3368	downstream	9	3497836	3497828	3497828	3	0	-0.178	1.14	-0.25	2	1	-0.032	-0.83	0.54	1	2	-0.44	1.01	0.08	3	3	0.06	0.81	-0.6	1	4	-0.545	-0.92	-0.01	3	5	0.179	-0.69	-0.44	1	6	-0.641	0.76	0.02	3	7	0.281	0.57	0.41	1	8	-0.667	0.69
b3368	downstream	87	3497914	3497828	3497828	4	0	-1.349	-0.82	0.96	4	1	-1.479	0.65	0.51	4	2	-1.345	-0.93	-0.93	4	3	-1.519	-0.54	-0.54	4	4	-1.244	1.03	-0.92	4	5	-1.559	0.38	-0.53	4	6	-1.147	-1.24	-0.78	4	7	-1.574	-0.24	0.63	4	8	-1.075	-1.43
b3418	annotated	0	3553084	3553085	3553085	0	0	0.902	0.97	-0.03	0	1	1.183	-0.9	-0.2	0	2	0.77	1.06	0.37	0	3	1.187	0.81	0.21	0	4	0.699	-1.1	0.32	0	5	1.24	-0.81	0.28	0	6	0.613	1.12	0.26	0	7	1.299	0.66	-0.31	0	8	0.57	1.16
b3418	downstream	48	3553132	3553085	3553085	1	0	-0.915	0	0.49	1	1	-1.149	-0.2	0.2	1	2	-1.204	-0.02	-0.56	1	3	-1.057	0.24	-0.29	1	4	-1.2	0.18	-0.6	1	5	-0.976	-0.29	-0.39	1	6	-1.195	-0.32	-0.57	1	7	-0.95	0.34	0.32	1	8	-1.17	-0.48
b3418
b3418
b3418
b3546	annotated	0	3710475	3710475	3710475	0	0	0.86	0.95	0.24	0	1	0.709	-0.73	-0.77	0	2	0.689	0.98	0.22	0	3	0.731	0.76	0.98	0	4	0.657	-0.97	0.21	0	5	0.739	-0.76	1.13	0	6	0.671	1.06	0.15	0	7	0.744	0.75	-1.15	0	8	0.687	1.13
b3546	downstream	69	3710406	3710475	3710475	1	0	0.104	1.65	-0.02	1	1	0.067	-1.6	0.03	2	2	-0.105	1.56	0.21	1	3	0.121	1.57	0.08	1	4	-0.167	-1.62	0.25	1	5	0.208	-1.54	0.07	1	6	-0.29	1.69	0.15	1	7	0.305	1.55	-0.12	1	8	-0.395	1.69
b3546	downstream	42	3710433	3710475	3710475	2	0	-0.234	0.05	-1.32	2	1	0.091	0.21	-0.55	1	2	-0.441	-0.17	1.19	2	3	0.114	-0.24	0.34	2	4	-0.447	0.27	1.15	2	5	0.14	0.33	0.09	2	6	-0.394	-0.31	1.25	2	7	0.1	-0.52	-0.24	2	8	-0.319	-0.19
b3546	upstream	-33	3710508	3710475	3710475	3	0	-0.652	-0.32	0.05	3	1	-0.748	0.24	-0.13	3	2	-0.753	-0.37	-0.03	3	3	-0.771	-0.17	0.11	3	4	-0.689	0.39	-0.01	3	5	-0.779	0.16	0.09	3	6	-0.631	-0.49	0.07	3	7	-0.802	-0.08	-0.06	3	8	-0.586	-0.54
b3546	downstream	171	3710304	3710475	3710475	4	0	-1.24	0.62	0.13	4	1	-1.406	-0.82	-0.35	4	2	-1.44	0.6	0.01	4	3	-1.335	0.81	0.39	4	4	-1.454	-0.52	0.03	4	5	-1.271	-0.81	0.46	4	6	-1.524	0.4	0.08	4	7	-1.184	0.88	-0.38	4	8	-1.554	0.32
b2499	annotated	0	2621196	2621197	2621197	0	0	0.194	-1.3	-0.06	0	1	-0.112	1.15	-0.6	1	2	0.005	-1.24	0.13	0	3	-0.134	-1.11	0.67	1	4	0.116	1.22	0.13	0	5	-0.23	1.16	0.68	1	6	0.251	-1.14	0.25	0	7	-0.329	-1.14	-0.67	2	8	0.38	-1.04
b2499	upstream	-15	2621181	2621197	2621197	1	0	-0.045	0.25	0.16	1	1	0.059	-0.26	-0.4	0	2	-0.249	0.25	-0.05	2	3	0.126	0.26	0.47	0	4	-0.256	-0.26	-0.07	2	5	0.131	-0.24	0.53	0	6	-0.227	0.26	-0.02	2	7	0.127	0.21	-0.56	0	8	-0.154	0.29
b2499	downstream	87	2621283	2621197	2621197	2	0	-0.122	-0.48	0.04	2	1	-0.12	0.66	-0.18	2	2	-0.185	-0.63	0.04	1	3	-0.197	-0.66	0.39	2	4	-0.095	0.58	0.08	1	5	-0.256	0.6	0.49	2	6	0.001	-0.55	0.12	1	7	-0.309	-0.48	-0.37	1	8	0.029	-0.43
b2499	downstream	150	2621346	2621197	2621197	3	0	-0.767	-0.09	1.19	3	1	-1.154	0.22	0.16	4	2	-0.908	-0.34	-0.9	3	3	-1.126	-0.14	-0.06	4	4	-0.89	0.34	-0.92	3	5	-1.127	0.1	0.04	4	6	-0.826	-0.42	-0.86	3	7	-1.115	0.01	0.01	4	8	-0.782	-0.54
b2499	downstream	174	2621370	2621197	2621197	4	0	-0.81	-0.5	0.4	4	1	-0.692	0.41	0.78	3	2	-0.926	-0.51	-0.57	4	3	-0.652	-0.35	-0.82	3	4	-0.899	0.66	-0.68	4	5	-0.615	0.3	-0.85	3	6	-0.862	-0.94	-0.48	4	7	-0.635	-0.25	0.86	3	8	-0.793	-1.09
b3691	annotated	0	3871730	3871730	3871730	0	0	0.478	0.1	-0.54	0	1	0.243	-0.06	-0.97	0	2	0.235	0.03	0.79	0	3	0.277	0.07	0.98	0	4	0.229	-0.05	0.85	0	5	0.282	-0.05	0.93	0	6	0.264	0.06	0.87	0	7	0.268	0.07	-0.9	1	8	0.309	0.18
b3691	upstream	-27	3871757	3871730	3871730	1	0	0.268	0.16	-0.11	1	1	0.117	-0.25	-0.1	1	2	0.039	0.25	0.18	1	3	0.204	0.21	0.11	1	4	-0.042	-0.18	0.11	1	5	0.262	-0.19	0.11	1	6	-0.069	0.13	0.07	1	7	0.315	0.11	-0.1	0	8	-0.079	0.09
b3691	upstream	-45	3871775	3871730	3871730	2	0	-0.444	-0.16	-0.82	4	1	-0.161	-0.07	-0.21	2	2	-0.649	-0.07	0.48	4	3	-0.134	0.08	0.12	2	4	-0.626	0.22	0.45	4	5	-0.142	-0.09	0.14	2	6	-0.519	-0.31	0.44	3	7	-0.158	0	-0.26	2	8	-0.431	-0.29
b3691	downstream	156	3871574	3871730	3871730	3	0	-0.247	-0.37	-0.05	2	1	-0.593	0.19	-0.22	4	2	-0.412	-0.35	0.1	2	3	-0.56	-0.14	0.18	4	4	-0.393	0.37	0.15	2	5	-0.559	0.15	0.13	4	6	-0.375	-0.37	0.13	2	7	-0.552	-0.07	-0.1	4	8	-0.383	-0.38
b3691	upstream	-42	3871772	3871730	3871730	4	0	-0.388	0.45	-0.42	3	1	-0.406	-0.49	-0.38	3	2	-0.578	0.52	0.36	3	3	-0.374	0.5	0.35	3	4	-0.593	-0.42	0.41	3	5	-0.342	-0.49	0.25	3	6	-0.6	0.33	0.49	4	7	-0.301	0.62	-0.22	3	8	-0.598	0.29
b3690	upstream	-18	3869358	3869377	3869377	0	0	0.171	0.47	-0.15	2	1	0.017	-0.39	0.09	1	2	0.107	0.43	-0.03	1	3	-0.018	0.4	-0.09	1	4	0.11	-0.45	-0.03	1	5	0.001	-0.41	-0.21	1	6	0.061	0.47	-0.06	2	7	0.063	0.45	0.18	0	8	-0.011	0.44
b3690	upstream	-12	3869364	3869377	3869377	1	0	0.173	-0.37	0.15	1	1	0.13	0.42	0.26	0	2	0.039	-0.33	-0.1	2	3	0.125	-0.49	-0.25	0	4	0.074	0.32	-0.12	2	5	0.085	0.48	-0.19	0	6	0.131	-0.19	-0.16	1	7	0.012	-0.52	0.12	2	8	0.198	-0.09
b3690	annotated	0	3869376	3869377	3869377	2	0	0.3	-0.35	0.1	0	1	-0.216	0.25	-0.42	3	2	0.217	-0.17	-0.01	0	3	-0.246	-0.25	0.52	4	4	0.249	0.12	0.07	0	5	-0.222	0.25	0.53	4	6	0.224	-0.1	0.1	0	7	-0.206	-0.15	-0.38	3	8	0.235	-0.16
b3690	downstream	75	3869451	3869377	3869377	3	0	-0.039	-0.03	0.54	3	1	-0.279	-0.29	0.56	5	2	-0.152	0.22	-0.66	3	3	-0.219	0.31	-0.6	3	4	-0.226	-0.13	-0.77	4	5	-0.099	-0.32	-0.57	2	6	-0.362	-0.04	-0.74	5	7	0.014	0.35	0.6	1	8	-0.464	-0.28
b3690	upstream	-21	3869355	3869377	3869377	4	0	-0.484	-0.26	-0.03	5	1	-0.044	0.49	0.1	2	2	-0.493	-0.44	0.09	5	3	-0.155	-0.54	0	2	4	-0.405	0.43	0.08	5	5	-0.21	0.54	0.1	3	6	-0.325	-0.42	0.18	4	7	-0.281	-0.6	-0.02	4	8	-0.261	-0.29
b3697	annotated	0	3876952	3876952	3876952	0	0	0.741	0.25	0.31	0	1	0.345	-0.2	0.39	0	2	0.539	0.15	-0.16	0	3	0.399	0.16	-0.47	0	4	0.494	-0.16	-0.14	0	5	0.459	-0.11	-0.56	0	6	0.438	0.12	-0.17	0	7	0.523	0.07	0.49	0	8	0.419	0.09
b3697	downstream	174	3876778	3876952	3876952	1	0	0.243	-0.59	0.76	1	1	-0.64	0.27	0.53	2	2	0.091	-0.36	-1	1	3	-0.645	-0.15	-0.56	2	4	0.105	0.3	-0.9	1	5	-0.592	-0.01	-0.58	2	6	0.068	-0.39	-0.91	1	7	-0.528	0.12	0.67	2	8	0.018	-0.58
b3697	downstream	27	3876925	3876952	3876952	2	0	-0.199	0.64	-0.42	2	1	-0.424	-0.64	-0.72	1	2	-0.372	0.52	0.46	2	3	-0.402	0.67	0.7	1	4	-0.397	-0.51	0.5	2	5	-0.353	-0.66	0.61	1	6	-0.412	0.63	0.44	2	7	-0.318	0.68	-0.7	1	8	-0.456	0.72
b3697	downstream	147	3876805	3876952	3876952	3	0	-0.788	-0.84	0.66	3	1	-1.12	0.81	0.16	3	2	-0.844	-0.95	-0.61	3	3	-1.178	-0.77	-0.05	3	4	-0.769	0.96	-0.54	3	5	-1.182	0.65	-0.01	3	6	-0.673	-1.07	-0.42	3	7	-1.201	-0.42	0.14	3	8	-0.586	-1.11
b3697	downstream	117	3876835	3876952	3876952	4	0	-1.08	-0.22	1.25	4	1	-1.484	-0.13	0.37	5	2	-1.184	-0.03	-1.15	4	3	-1.471	0.26	-0.18	5	4	-1.153	0.12	-1.12	4	5	-1.425	-0.37	-0.05	5	6	-1.15	-0.36	-1.05	4	7	-1.362	0.54	0.13	5	8	-1.178	-0.62
b3696	upstream	-117	3875320	3875438	3875438	0	0	1.81	-0.26	-0.64	0	1	2.089	0.67	-0.15	0	2	1.736	-0.42	0.75	0	3	2.016	-0.8	0.32	0	4	1.776	0.25	0.75	0	5	1.918	0.9	0.43	0	6	1.849	0	0.7	0	7	1.811	-1.05	-0.44	0	8	1.906	0.31
b3696	annotated	0	3875437	3875438	3875438	1	0	1.196	1.55	0.43	1	1	1.193	-1.37	1.11	1	2	0.982	1.4	-0.62	1	3	1.271	1.29	-0.98	1	4	0.814	-1.5	-0.61	2	5	1.382	-1.22	-0.79	1	6	0.618	1.48	-0.67	2	7	1.527	1.12	0.77	1	8	0.463	1.4
b3696	upstream	-105	3875332	3875438	3875438	2	0	1.036	-1.37	-1.48	2	1	0.94	1.53	-0.94	2	2	0.919	-1.38	1.35	2	3	0.908	-1.54	0.69	2	4	0.996	1.34	1.35	1	5	0.853	1.62	0.45	2	6	1.118	-1.2	1.41	1	7	0.748	-1.59	-0.38	2	8	1.249	-1
b3696	downstream	6	3875443	3875438	3875438	3	0	0.188	0.31	-1.15	3	1	0.487	-0.05	-1.32	3	2	0.058	0.21	1.23	3	3	0.455	-0.03	1.36	3	4	0.093	-0.22	1.23	3	5	0.366	0.14	1.36	3	6	0.173	0.37	1.25	3	7	0.277	-0.2	-1.48	3	8	0.261	0.6
b3696	downstream	57	3875494	3875438	3875438	4	0	-1.022	0.96	0.25	4	1	-1.066	-1.1	-0.68	4	2	-1.133	1.01	0.13	4	3	-1.056	1.07	0.72	4	4	-1.119	-0.93	0.18	4	5	-1.079	-1.08	0.68	4	6	-1.066	0.88	0.09	4	7	-1.042	1.14	-0.74	4	8	-1.075	0.85
b3699	annotated	0	3880119	3880119	3880119	0	0	0.749	-0.14	0	0	1	0.486	-0.04	0.53	1	2	0.673	0.01	-0.21	0	3	0.441	0.11	-0.6	1	4	0.708	-0.01	-0.23	0	5	0.442	-0.16	-0.63	1	6	0.706	-0.01	-0.23	0	7	0.455	0.14	0.53	1	8	0.684	-0.04
b3699	upstream	-3	3880122	3880119	3880119	1	0	0.3	-0.24	-0.37	1	1	0.576	0.46	0.9	0	2	0.172	-0.37	0	1	3	0.601	-0.49	-1	0	4	0.167	0.41	-0.01	1	5	0.582	0.57	-0.94	0	6	0.211	-0.5	0.08	1	7	0.565	-0.6	0.93	0	8	0.271	-0.47
b3699	downstream	54	3880065	3880119	3880119	2	0	-0.713	-0.9	-0.66	4	1	-0.81	0.72	-0.83	2	2	-0.888	-0.78	0.57	4	3	-0.801	-0.76	0.73	2	4	-0.799	0.83	0.64	4	5	-0.86	0.76	0.67	2	6	-0.644	-0.87	0.67	3	7	-0.963	-0.74	-0.62	2	8	-0.47	-0.79
b3699	downstream	126	3879993	3880119	3880119	3	0	-0.67	-0.78	0.61	2	1	-1.128	0.59	0.18	3	2	-0.703	-0.85	-0.63	2	3	-1.171	-0.48	-0.15	3	4	-0.614	0.88	-0.61	2	5	-1.188	0.38	-0.22	3	6	-0.537	-0.94	-0.54	2	7	-1.236	-0.26	0.19	3	8	-0.474	-1.02
b3699	downstream	72	3880047	3880119	3880119	4	0	-0.692	-0.36	0.98	3	1	-1.407	-0.06	0.06	4	2	-0.772	-0.25	-0.95	3	3	-1.389	0.19	0.04	4	4	-0.764	0.31	-0.92	3	5	-1.335	-0.37	-0.03	4	6	-0.735	-0.42	-0.89	4	7	-1.277	0.56	0.12	4	8	-0.739	-0.67
b3544	annotated	0	3707705	3707705	3707705	0	0	1.013	-0.58	-1	0	1	1.093	0.81	-0.53	0	2	0.777	-0.66	1.01	0	3	1.124	-0.99	0.31	0	4	0.803	0.66	0.97	0	5	1.07	1.09	0.18	0	6	0.879	-0.58	1.02	0	7	0.984	-1.18	-0.2	0	8	0.963	-0.41
b3544	downstream	12	3707693	3707705	3707705	1	0	0.61	-0.21	-1.39	1	1	0.874	0.53	-1.43	1	2	0.481	-0.34	1.55	1	3	0.819	-0.68	1.49	1	4	0.533	0.27	1.59	1	5	0.789	0.83	1.41	1	6	0.622	-0.09	1.54	1	7	0.689	-0.89	-1.36	1	8	0.713	0.23
b3544	downstream	27	3707678	3707705	3707705	2	0	-0.02	0.69	-0.62	2	1	0.156	-0.63	-0.51	2	2	-0.22	0.63	0.41	2	3	0.21	0.64	0.61	2	4	-0.265	-0.63	0.44	2	5	0.252	-0.61	0.68	2	6	-0.297	0.53	0.43	2	7	0.306	0.57	-0.66	2	8	-0.325	0.58
b3544	downstream	57	3707648	3707705	3707705	3	0	-0.693	0.41	0.09	3	1	-1.034	-0.77	-0.81	3	2	-0.878	0.49	0.08	3	3	-0.975	0.8	0.8	3	4	-0.892	-0.43	0.11	3	5	-0.946	-0.86	0.68	3	6	-0.884	0.44	0.13	3	7	-0.87	1.03	-0.74	3	8	-0.888	0.37
b3544	downstream	51	3707654	3707705	3707705	4	0	-1.383	0.05	-0.27	4	1	-1.337	-0.25	-0.64	4	2	-1.49	0.05	0.2	4	3	-1.325	0.32	0.67	4	4	-1.471	0.05	0.2	4	5	-1.262	-0.33	0.72	4	6	-1.492	-0.18	0.33	4	7	-1.216	0.31	-0.74	4	8	-1.457	-0.24
b4222	downstream	54	4447947	4447894	4447894	0	0	0.603	-1.05	-0.37	0	1	0.309	0.93	-0.75	0	2	0.424	-0.98	0.53	0	3	0.276	-0.97	0.69	0	4	0.545	0.96	0.53	0	5	0.17	0.93	0.53	1	6	0.696	-0.81	0.56	0	7	0.095	-0.87	-0.51	1	8	0.783	-0.68
b4222	annotated	0	4447893	4447894	4447894	1	0	0.234	1.19	0.36	1	1	0.128	-1.07	0.2	1	2	0.121	1.08	-0.23	1	3	0.15	1.11	0.01	1	4	0.051	-1.12	-0.23	1	5	0.238	-1.11	0.24	0	6	-0.053	1.01	-0.28	1	7	0.33	1.12	-0.2	0	8	-0.132	0.97
b4222	downstream	102	4447995	4447894	4447894	2	0	-0.734	-0.45	0.13	2	1	-1.124	0.31	-0.05	2	2	-0.826	-0.4	-0.38	2	3	-1.162	-0.19	0.21	2	4	-0.752	0.42	-0.26	2	5	-1.138	0.09	0.24	2	6	-0.718	-0.55	-0.21	2	7	-1.135	0.07	-0.12	2	8	-0.652	-0.67
b4222
b4222
b2188	annotated	0	2284375	2284376	2284376	0	0	0.395	-0.88	-0.33	0	1	0.073	0.74	-0.02	0	2	0.217	-0.77	0.1	0	3	0.051	-0.7	-0.12	0	4	0.309	0.8	0.12	0	5	0.008	0.64	-0.23	0	6	0.416	-0.79	0.19	0	7	-0.041	-0.59	0.21	0	8	0.461	-0.82
b2188	downstream	42	2284417	2284376	2284376	1	0	-0.275	-0.29	0.69	1	1	-0.707	-0.08	0.42	1	2	-0.474	-0.13	-0.77	1	3	-0.673	0.17	-0.45	1	4	-0.413	0.21	-0.77	1	5	-0.669	-0.33	-0.51	1	6	-0.405	-0.34	-0.74	1	7	-0.63	0.46	0.54	1	8	-0.391	-0.56
b2188	downstream	192	2284567	2284376	2284376	2	0	-1.538	0.49	-0.52	2	1	-1.294	-0.72	-0.89	2	2	-1.678	0.46	0.51	2	3	-1.305	0.71	0.9	2	4	-1.644	-0.29	0.5	2	5	-1.308	-0.69	0.81	2	6	-1.6	0.24	0.57	2	7	-1.262	0.68	-0.9	2	8	-1.567	0.23
b2188
b2188
b2180	annotated	0	2276299	2276300	2276300	0	0	0.908	0.54	-0.46	0	1	1.04	-0.52	-0.99	0	2	0.651	0.54	0.83	0	3	1.131	0.37	0.99	0	4	0.584	-0.59	0.8	0	5	1.189	-0.27	0.99	0	6	0.557	0.69	0.71	0	7	1.195	0.12	-1.05	0	8	0.552	0.82
b2180	upstream	-48	2276251	2276300	2276300	1	0	-0.374	1.22	0.1	2	1	0.005	-1.03	-0.19	1	2	-0.524	1.07	0.01	2	3	0.056	0.98	0.36	1	4	-0.578	-1.11	-0.01	2	5	0.099	-0.92	0.6	1	6	-0.638	1.08	-0.05	2	7	0.155	0.78	-0.63	1	8	-0.658	1.08
b2180	upstream	-45	2276254	2276300	2276300	2	0	-0.263	1	0.41	1	1	-0.159	-0.97	-0.21	2	2	-0.369	1.03	-0.23	1	3	-0.131	0.89	0.43	2	4	-0.406	-1	-0.23	1	5	-0.086	-0.95	0.66	2	6	-0.438	0.94	-0.24	1	7	-0.033	0.97	-0.6	2	8	-0.465	0.92
b2180	downstream	36	2276335	2276300	2276300	3	0	-0.589	0.01	-0.06	3	1	-0.806	-0.21	0.14	5	2	-0.76	0.12	-0.08	3	3	-0.769	0.3	-0.19	5	4	-0.766	0.02	-0.14	3	5	-0.725	-0.32	-0.24	5	6	-0.775	-0.16	-0.07	3	7	-0.689	0.32	0.2	5	8	-0.774	-0.18
b2180	upstream	-24	2276275	2276300	2276300	4	0	-0.609	0.48	-0.02	4	1	-0.47	-0.63	-0.1	4	2	-0.798	0.55	-0.02	4	3	-0.396	0.63	0.15	4	4	-0.858	-0.5	-0.07	4	5	-0.341	-0.62	0.25	4	6	-0.916	0.41	-0.05	5	7	-0.279	0.57	-0.28	4	8	-0.936	0.37
b2181	annotated	0	2278237	2278237	2278237	0	0	0.897	0.45	-0.2	0	1	0.748	-0.34	0.06	0	2	0.633	0.41	0.09	0	3	0.833	0.31	-0.06	0	4	0.59	-0.46	0.09	0	5	0.897	-0.15	-0.01	0	6	0.539	0.51	0.01	0	7	0.919	0.1	-0.01	0	8	0.514	0.53
b2181	downstream	171	2278066	2278237	2278237	1	0	0.357	-0.48	1.01	1	1	-0.357	0.29	0.44	1	2	0.335	-0.29	-0.88	1	3	-0.441	-0.29	-0.24	1	4	0.388	0.22	-0.82	1	5	-0.467	0.14	-0.25	1	6	0.427	-0.19	-0.82	1	7	-0.458	0	0.34	1	8	0.406	-0.28
b2181	downstream	168	2278069	2278237	2278237	2	0	-0.434	-0.53	0.97	2	1	-0.557	0.33	1.41	2	2	-0.502	-0.64	-1.14	2	3	-0.602	-0.29	-1.29	3	4	-0.435	0.66	-1.14	2	5	-0.655	0.19	-1.29	3	6	-0.377	-0.71	-1.05	2	7	-0.66	-0.04	1.26	3	8	-0.358	-0.76
b2181	downstream	123	2278114	2278237	2278237	3	0	-0.71	-0.07	-0.13	3	1	-0.667	0.03	-0.02	3	2	-0.954	-0.24	0.09	4	3	-0.598	0	-0.13	2	4	-0.957	0.39	0	4	5	-0.573	0.01	-0.19	2	6	-0.952	-0.5	0.06	4	7	-0.533	-0.05	0.09	2	8	-0.931	-0.59
b2181	downstream	135	2278102	2278237	2278237	4	0	-0.747	-0.42	0.22	4	1	-1.039	0.28	-0.14	4	2	-0.881	-0.44	-0.19	3	3	-1.056	-0.23	0.06	4	4	-0.842	0.44	-0.12	3	5	-1.033	0.22	0.01	4	6	-0.781	-0.52	-0.11	3	7	-1.035	-0.22	0	4	8	-0.745	-0.6
b2182	annotated	0	2279760	2279760	2279760	0	0	0.201	0.33	0.68	0	1	-0.239	-0.35	0.65	0	2	-0.01	0.3	-0.74	0	3	-0.221	0.4	-0.66	0	4	-0.03	-0.35	-0.69	0	5	-0.188	-0.5	-0.71	0	6	-0.055	0.35	-0.7	0	7	-0.102	0.6	0.69	0	8	-0.119	0.25
b2182	downstream	144	2279616	2279760	2279760	1	0	-0.027	0.09	0.31	1	1	-0.382	-0.34	-0.66	1	2	-0.186	0.22	-0.08	1	3	-0.389	0.43	0.79	1	4	-0.143	-0.23	-0.08	1	5	-0.407	-0.48	0.95	1	6	-0.127	0.18	-0.06	1	7	-0.37	0.53	-0.85	1	8	-0.119	0.16
b2182	downstream	177	2279583	2279760	2279760	2	0	-0.588	0.83	0.11	3	1	-0.568	-0.75	0.18	2	2	-0.735	0.66	-0.15	3	3	-0.55	0.73	-0.11	2	4	-0.77	-0.66	-0.11	3	5	-0.466	-0.68	-0.11	2	6	-0.853	0.58	-0.12	3	7	-0.398	0.67	0.04	2	8	-0.887	0.54
b2182	downstream	63	2279697	2279760	2279760	3	0	-0.715	1.61	0.16	4	1	-0.756	-1.76	-0.34	3	2	-0.914	1.57	-0.09	4	3	-0.733	1.75	0.28	3	4	-0.971	-1.61	-0.02	4	5	-0.625	-1.79	0.34	3	6	-1.146	1.51	-0.1	4	7	-0.435	1.74	-0.32	3	8	-1.305	1.44
b2182	downstream	81	2279679	2279760	2279760	4	0	-0.539	0.49	-0.35	2	1	-0.783	-0.7	-1.23	4	2	-0.725	0.68	0.45	2	3	-0.736	0.73	1.17	4	4	-0.758	-0.66	0.49	2	5	-0.652	-0.76	1.09	5	6	-0.805	0.63	0.4	2	7	-0.599	0.77	-1.11	5	8	-0.802	0.58
b2183	annotated	0	2280483	2280483	2280483	0	0	0.513	0.16	-0.16	0	1	0.553	-0.17	-0.47	0	2	0.361	0.11	0.24	0	3	0.546	0.18	0.48	0	4	0.416	-0.11	0.18	0	5	0.495	-0.21	0.48	0	6	0.461	0.19	0.19	0	7	0.479	0.19	-0.59	0	8	0.483	0.22
b2183	downstream	189	2280294	2280483	2280483	1	0	-0.176	-0.6	0.61	1	1	-0.632	0.46	0.28	1	2	-0.427	-0.55	-0.59	1	3	-0.561	-0.41	-0.29	1	4	-0.408	0.59	-0.64	1	5	-0.561	0.34	-0.38	1	6	-0.356	-0.67	-0.55	1	7	-0.568	-0.29	0.36	1	8	-0.333	-0.77
b2183
b2183
b2183
b2184	annotated	0	2280631	2280632	2280632	0	0	0.131	0.22	-0.63	0	1	0.361	-0.24	-0.18	0	2	-0.104	0.15	0.5	1	3	0.42	0.17	0.12	0	4	-0.108	-0.09	0.51	1	5	0.405	-0.05	0.08	0	6	-0.057	0.08	0.53	1	7	0.37	0.01	-0.16	0	8	0.021	0.17
b2184	downstream	36	2280667	2280632	2280632	1	0	-0.028	-0.58	1	1	1	-0.439	0.53	1.03	1	2	-0.073	-0.59	-1.09	0	3	-0.478	-0.44	-0.94	1	4	-0.015	0.59	-1.02	0	5	-0.457	0.3	-0.92	1	6	0.013	-0.73	-0.94	0	7	-0.455	-0.14	1.06	1	8	0.046	-0.83
b2184	downstream	117	2280748	2280632	2280632	2	0	-0.951	-0.68	0.52	3	1	-1.069	0.47	-0.26	2	2	-1.034	-0.73	-0.38	3	3	-1.167	-0.4	0.34	3	4	-0.876	0.76	-0.28	3	5	-1.228	0.31	0.36	3	6	-0.776	-0.74	-0.19	3	7	-1.222	-0.12	-0.27	3	8	-0.742	-0.74
b2184	downstream	87	2280718	2280632	2280632	3	0	-1.173	0.44	0.72	4	1	-1.113	-0.52	0.62	3	2	-1.391	0.29	-0.71	4	3	-1.029	0.59	-0.69	2	4	-1.407	-0.11	-0.78	4	5	-0.969	-0.67	-0.67	2	6	-1.399	-0.04	-0.69	4	7	-0.923	0.67	0.59	2	8	-1.387	-0.22
b2184	downstream	183	2280814	2280632	2280632	4	0	-0.83	-1.03	0.92	2	1	-1.288	0.91	0.63	4	2	-0.805	-1.11	-1.15	2	3	-1.389	-0.76	-0.6	4	4	-0.699	1.09	-1.15	2	5	-1.394	0.62	-0.54	4	6	-0.643	-1.18	-0.98	2	7	-1.372	-0.51	0.65	4	8	-0.637	-1.29
b2185	annotated	0	2282516	2282517	2282517	0	0	1.196	-0.22	-0.1	0	1	1.066	0.32	0.49	0	2	1.046	-0.18	-0.11	0	3	1.093	-0.29	-0.47	0	4	1.054	0.16	-0.11	0	5	1.074	0.27	-0.45	0	6	1.07	-0.13	-0.11	0	7	1.051	-0.32	0.47	0	8	1.101	-0.09
b2185	downstream	141	2282657	2282517	2282517	1	0	0.531	-0.61	1.05	1	1	-0.144	0.43	1.54	4	2	0.441	-0.46	-1.46	1	3	-0.191	-0.37	-1.43	4	4	0.474	0.39	-1.39	1	5	-0.161	0.2	-1.45	3	6	0.417	-0.48	-1.35	1	7	-0.084	-0.02	1.59	3	8	0.339	-0.69
b2185	downstream	147	2282663	2282517	2282517	2	0	0.509	-0.78	0.47	2	1	-0.006	0.55	0.71	2	2	0.309	-0.58	-0.73	2	3	-0.011	-0.47	-0.79	2	4	0.362	0.61	-0.8	2	5	-0.036	0.42	-0.83	2	6	0.404	-0.55	-0.73	2	7	-0.05	-0.39	0.74	2	8	0.407	-0.63
b2185	upstream	-96	2282420	2282517	2282517	3	0	0.096	0.16	-0.05	3	1	0.283	0.18	-0.3	1	2	-0.002	-0.14	0.17	3	3	0.212	-0.18	0.5	1	4	0.107	0.09	0.2	3	5	0.116	0.23	0.68	1	6	0.232	0	0.2	3	7	0.028	-0.2	-0.71	1	8	0.314	0.15
b2185	upstream	-72	2282444	2282517	2282517	4	0	-0.438	0.09	-0.22	4	1	-0.115	0.03	-0.17	3	2	-0.531	-0.05	0.19	4	3	-0.165	-0.08	0.24	3	4	-0.496	0.06	0.16	4	5	-0.199	0.06	0.22	4	6	-0.419	-0.03	0.21	4	7	-0.228	-0.12	-0.3	4	8	-0.358	0.02
b2186	annotated	0	2283947	2283947	2283947	0	0	1.024	0.46	0.62	0	1	0.568	-0.57	0.66	0	2	0.644	0.58	-0.61	0	3	0.669	0.55	-0.72	0	4	0.583	-0.49	-0.66	0	5	0.741	-0.6	-0.73	0	6	0.507	0.47	-0.65	0	7	0.805	0.6	0.66	0	8	0.463	0.37
b2186	downstream	165	2283782	2283947	2283947	1	0	-0.275	-1.01	0.45	1	1	-0.401	1.02	1.35	1	2	-0.402	-1.21	-0.76	1	3	-0.436	-0.98	-1.44	1	4	-0.321	1.3	-0.81	1	5	-0.482	0.88	-1.63	1	6	-0.181	-1.41	-0.71	1	7	-0.542	-0.79	1.62	1	8	-0.104	-1.5
b2186	downstream	114	2283833	2283947	2283947	2	0	-0.686	-0.66	0.31	3	1	-0.849	0.38	0.32	2	2	-0.834	-0.71	-0.29	3	3	-0.865	-0.36	-0.53	2	4	-0.752	0.79	-0.38	3	5	-0.885	0.28	-0.71	2	6	-0.676	-0.76	-0.35	3	7	-0.902	-0.24	0.64	2	8	-0.655	-0.82
b2186	downstream	117	2283830	2283947	2283947	3	0	-0.624	-1.03	-0.09	2	1	-1.103	0.76	-0.25	3	2	-0.717	-0.83	0.02	2	3	-1.139	-0.71	0.15	4	4	-0.662	0.89	0.03	2	5	-1.139	0.73	0	3	6	-0.626	-0.92	0.07	2	7	-1.136	-0.71	0.03	3	8	-0.611	-0.95
b2186	downstream	84	2283863	2283947	2283947	4	0	-1.114	-0.79	0.03	5	1	-1.129	0.87	0.08	4	2	-1.224	-0.93	-0.24	5	3	-1.128	-0.88	-0.11	3	4	-1.143	0.91	-0.27	5	5	-1.155	0.86	-0.14	4	6	-1.065	-1.01	-0.19	5	7	-1.204	-0.87	0.25	4	8	-0.979	-1.01
b2187	annotated	0	2284128	2284129	2284129	0	0	0.446	0.7	0.19	0	1	0.428	-0.56	-0.22	0	2	0.282	0.66	0.07	0	3	0.441	0.56	0.33	0	4	0.261	-0.62	0.01	0	5	0.467	-0.58	0.45	0	6	0.24	0.57	0.03	0	7	0.483	0.51	-0.47	0	8	0.236	0.56
b2187	downstream	117	2284245	2284129	2284129	1	0	-0.026	0.16	0.16	1	1	-0.211	-0.35	-0.39	1	2	-0.266	0.24	0	1	3	-0.157	0.33	0.41	1	4	-0.261	-0.16	0	1	5	-0.096	-0.27	0.47	1	6	-0.274	0.09	-0.01	1	7	-0.099	0.23	-0.5	1	8	-0.25	0.03
b2187	downstream	42	2284170	2284129	2284129	2	0	-0.411	-0.89	0.58	2	1	-0.618	0.82	0.83	2	2	-0.577	-0.96	-0.74	2	3	-0.636	-0.86	-0.96	2	4	-0.455	0.97	-0.73	2	5	-0.69	0.78	-1.07	2	6	-0.344	-1.02	-0.69	2	7	-0.733	-0.66	1.06	2	8	-0.27	-1.13
b2187	downstream	102	2284230	2284129	2284129	3	0	-1.057	-0.36	-0.5	3	1	-1.017	0.02	-0.57	3	2	-1.228	-0.25	0.36	3	3	-0.975	-0.03	0.41	3	4	-1.209	0.49	0.29	3	5	-0.964	-0.03	0.2	3	6	-1.136	-0.63	0.38	3	7	-0.941	-0.01	-0.31	3	8	-1.068	-0.7
b2187	downstream	105	2284233	2284129	2284129	4	0	-1.615	-0.44	-0.43	4	1	-1.506	0.33	-0.55	4	2	-1.726	-0.65	0.34	4	3	-1.535	-0.32	0.48	4	4	-1.626	0.76	0.33	4	5	-1.598	0.26	0.36	4	6	-1.503	-0.8	0.43	4	7	-1.659	-0.23	-0.44	4	8	-1.382	-0.77
b2618	annotated	0	2754298	2754298	2754298	0	0	0.275	0.6	-0.26	0	1	0.467	-0.45	-0.53	0	2	-0.021	0.38	0.53	0	3	0.551	0.47	0.58	0	4	-0.053	-0.39	0.5	0	5	0.561	-0.28	0.68	0	6	-0.043	0.47	0.52	0	7	0.536	0.11	-0.77	0	8	0.015	0.6
b2618	upstream	-84	2754382	2754298	2754298	1	0	-0.249	1.06	-0.85	1	1	0.119	-0.87	-0.68	1	2	-0.459	0.88	0.84	1	3	0.161	0.79	0.78	1	4	-0.469	-0.9	0.92	2	5	0.199	-0.62	0.92	1	6	-0.502	0.91	0.92	2	7	0.208	0.61	-0.93	1	8	-0.492	1.03
b2618	upstream	-72	2754370	2754298	2754298	2	0	-0.55	0.6	-1.05	3	1	-0.045	-0.35	-1.07	2	2	-0.71	0.29	1.23	4	3	-0.009	0.29	0.92	2	4	-0.691	-0.24	1.25	3	5	-0.008	-0.19	0.8	2	6	-0.643	0.23	1.26	3	7	-0.035	0.1	-0.9	2	8	-0.551	0.39
b2618	downstream	195	2754103	2754298	2754298	3	0	-0.386	-0.85	0.36	2	1	-0.604	0.93	0.27	4	2	-0.523	-0.94	-0.32	2	3	-0.607	-0.9	-0.31	4	4	-0.447	1.04	-0.4	1	5	-0.649	0.88	-0.4	4	6	-0.334	-1.11	-0.26	1	7	-0.73	-0.79	0.45	4	8	-0.245	-1.17
b2618	upstream	-18	2754316	2754298	2754298	4	0	-0.598	0.63	-0.73	4	1	-0.142	-0.45	-0.77	3	2	-0.701	0.4	0.7	3	3	-0.167	0.37	0.88	3	4	-0.696	-0.42	0.73	4	5	-0.158	-0.29	1.03	3	6	-0.669	0.39	0.75	4	7	-0.193	0.21	-1.05	3	8	-0.617	0.53
b2619	downstream	39	2754725	2754764	2754737	0	0	0.627	1.87	0.13	0	1	0.489	-1.72	-0.05	2	2	0.367	1.79	-0.01	0	3	0.571	1.73	0.15	1	4	0.24	-1.86	-0.01	0	5	0.687	-1.72	0.17	1	6	0.075	1.9	-0.21	1	7	0.797	1.57	-0.25	1	8	-0.066	1.85
b2619	annotated	0	2754764	2754764	2754737	1	0	0.417	1.71	0.23	1	1	0.502	-1.49	0.74	0	2	0.218	1.63	-0.38	1	3	0.597	1.45	-0.64	0	4	0.091	-1.7	-0.31	2	5	0.691	-1.4	-0.36	0	6	-0.062	1.62	-0.47	3	7	0.802	1.39	0.4	0	8	-0.195	1.56
b2619	downstream	27	2754737	2754764	2754737	2	0	0.295	1.63	-0.99	2	1	0.498	-1.44	-0.83	1	2	0.061	1.57	1	3	3	0.538	1.38	0.97	2	4	-0.02	-1.57	0.94	3	5	0.593	-1.24	1.17	2	6	-0.141	1.63	0.91	4	7	0.67	1.11	-1.24	2	8	-0.186	1.75
b2619	downstream	87	2754677	2754764	2754737	3	0	0.233	-0.77	0.83	3	1	-0.332	0.37	0.51	5	2	0.127	-0.45	-0.82	2	3	-0.322	-0.4	-0.47	5	4	0.159	0.43	-0.79	1	5	-0.285	0.29	-0.45	5	6	0.143	-0.49	-0.77	0	7	-0.251	-0.15	0.53	5	8	0.121	-0.6
b2619	downstream	24	2754740	2754764	2754737	4	0	-0.093	1.44	-0.97	4	1	0.443	-1.22	0.07	3	2	-0.255	1.35	0.76	4	3	0.485	1.11	0.01	3	4	-0.38	-1.37	0.7	5	5	0.578	-0.94	0.08	3	6	-0.508	1.33	0.6	5	7	0.653	0.72	-0.2	3	8	-0.587	1.44
b3215	downstream	42	3362153	3362112	3362112	0	0	0.879	0.45	-0.44	0	1	1.063	-0.25	-0.4	0	2	0.867	0.47	0.67	0	3	0.967	0.2	0.73	0	4	0.899	-0.56	0.75	0	5	0.937	-0.11	0.86	0	6	0.905	0.69	0.66	0	7	0.963	0.11	-0.75	0	8	0.87	0.88
b3215	annotated	0	3362111	3362112	3362112	1	0	0.245	0.64	-0.88	1	1	0.714	-0.33	-0.65	1	2	0.114	0.33	0.87	1	3	0.658	0.27	0.74	1	4	0.15	-0.36	0.86	1	5	0.62	-0.22	0.86	1	6	0.225	0.49	0.85	1	7	0.562	0.06	-0.95	1	8	0.283	0.73
b3215	downstream	63	3362174	3362112	3362112	2	0	0.106	-0.26	-0.25	2	1	0.247	0.16	0.06	2	2	0.042	-0.17	0.22	2	3	0.207	-0.12	-0.21	2	4	0.107	0.28	0.15	2	5	0.172	0.11	-0.34	2	6	0.167	-0.26	0.13	2	7	0.162	-0.15	0.19	2	8	0.198	-0.24
b3215	downstream	174	3362285	3362112	3362112	3	0	-0.335	0.14	0.25	3	1	-0.26	0.18	-0.09	4	2	-0.453	-0.09	0.05	3	3	-0.273	-0.16	0.17	4	4	-0.394	0.11	-0.04	3	5	-0.321	0.12	0.2	4	6	-0.306	-0.08	0	3	7	-0.378	-0.17	-0.25	4	8	-0.227	0
b3215	downstream	150	3362261	3362112	3362112	4	0	-0.598	-0.46	-0.92	4	1	-0.205	0.66	0.08	3	2	-0.751	-0.73	0.62	4	3	-0.218	-0.65	-0.15	3	4	-0.703	0.84	0.57	4	5	-0.271	0.64	-0.27	3	6	-0.544	-0.91	0.7	4	7	-0.369	-0.7	0.15	3	8	-0.393	-0.79
b3214	annotated	0	3361175	3361176	3361176	0	0	0.783	0.43	-0.1	0	1	0.987	-0.09	0.62	0	2	0.548	0.32	-0.05	0	3	1.013	0.06	-0.7	0	4	0.519	-0.18	-0.2	0	5	1.006	-0.03	-0.71	0	6	0.568	0.16	-0.14	0	7	0.963	-0.1	0.56	0	8	0.628	0.22
b3214	downstream	69	3361244	3361176	3361176	1	0	0.203	0.04	1.12	1	1	-0.163	-0.15	0.35	1	2	0.118	0.1	-0.79	1	3	-0.195	0.24	-0.14	1	4	0.172	-0.04	-0.87	1	5	-0.182	-0.3	0.01	1	6	0.175	-0.03	-0.86	1	7	-0.146	0.38	0	1	8	0.171	-0.17
b3214
b3214
b3214
b3213	annotated	0	3359197	3359198	3359198	0	0	1.046	-0.85	0.91	0	1	0.298	0.65	0.69	0	2	0.905	-0.62	-0.89	0	3	0.298	-0.62	-0.7	0	4	0.943	0.53	-0.88	0	5	0.325	0.58	-0.62	0	6	0.928	-0.53	-0.82	0	7	0.323	-0.5	0.7	0	8	0.912	-0.62
b3213
b3213
b3213
b3213
b3212	upstream	-93	3354631	3354725	3354632	0	0	0.37	-0.25	0.42	0	1	-0.003	-0.19	0.31	0	2	0.181	0.06	-0.47	0	3	0.045	0.22	-0.32	0	4	0.176	0.04	-0.56	0	5	0.067	-0.23	-0.27	0	6	0.151	-0.09	-0.57	0	7	0.144	0.29	0.24	0	8	0.114	-0.26
b3212	upstream	-108	3354616	3354725	3354632	1	0	-0.135	-0.73	-0.33	1	1	-0.268	0.26	-0.8	1	2	-0.311	-0.5	0.55	1	3	-0.26	-0.29	0.66	1	4	-0.237	0.54	0.56	1	5	-0.285	0.31	0.45	1	6	-0.136	-0.53	0.55	1	7	-0.325	-0.27	-0.49	1	8	-0.095	-0.5
b3212	annotated	0	3354724	3354725	3354632	2	0	-0.252	-0.4	0.56	2	1	-0.663	0.07	0.39	3	2	-0.476	-0.27	-0.82	2	3	-0.618	0.07	-0.42	2	4	-0.458	0.38	-0.88	2	5	-0.58	-0.15	-0.49	2	6	-0.423	-0.45	-0.85	3	7	-0.56	0.15	0.39	2	8	-0.404	-0.64
b3212	downstream	84	3354808	3354725	3354632	3	0	-0.455	-1.22	-0.1	3	1	-0.585	1.35	0.04	2	2	-0.575	-1.45	0.15	3	3	-0.62	-1.33	-0.1	3	4	-0.459	1.45	0.14	3	5	-0.721	1.34	-0.23	3	6	-0.287	-1.43	0.26	2	7	-0.827	-1.29	0.29	3	8	-0.178	-1.35
b3212	downstream	114	3354838	3354725	3354632	4	0	-0.737	-0.54	0.53	4	1	-1.153	0.12	-0.33	5	2	-0.872	-0.32	-0.56	4	3	-1.128	-0.01	0.32	5	4	-0.855	0.42	-0.56	5	5	-1.085	-0.13	0.31	5	6	-0.792	-0.54	-0.49	5	7	-1.078	0.23	-0.26	5	8	-0.729	-0.69
b3211	downstream	24	3354026	3354050	3354050	0	0	0.003	0.33	-0.55	0	1	0.088	-0.3	0.24	0	2	-0.24	0.19	0.3	2	3	0.161	0.33	-0.46	0	4	-0.28	-0.09	0.15	2	5	0.199	-0.28	-0.64	0	6	-0.267	0.06	0.2	2	7	0.203	0.18	0.46	0	8	-0.262	0.02
b3211	annotated	0	3354050	3354050	3354050	1	0	-0.112	0.11	0.63	2	1	-0.368	-0.12	0.07	1	2	-0.185	0.09	-0.51	0	3	-0.419	0.16	-0.03	1	4	-0.172	-0.1	-0.53	0	5	-0.384	-0.24	-0.02	1	6	-0.205	0.04	-0.48	0	7	-0.318	0.27	0.03	1	8	-0.271	-0.07
b3211	downstream	63	3353987	3354050	3354050	2	0	-0.058	-0.37	0.93	1	1	-0.539	0.31	0.87	2	2	-0.194	-0.29	-1.14	1	3	-0.522	-0.33	-0.71	3	4	-0.204	0.24	-1.08	1	5	-0.471	0.22	-0.57	2	6	-0.244	-0.38	-1.09	1	7	-0.41	-0.14	0.72	2	8	-0.267	-0.56
b3211	upstream	-33	3354083	3354050	3354050	3	0	-0.35	-0.1	0.01	3	1	-0.561	-0.08	0.26	3	2	-0.542	-0.09	-0.17	3	3	-0.514	0.14	-0.38	2	4	-0.522	0.18	-0.17	3	5	-0.49	-0.14	-0.51	3	6	-0.483	-0.29	-0.1	3	7	-0.487	0.17	0.45	3	8	-0.455	-0.45
b3211
b2349	upstream	-36	2466508	2466545	2466545	0	0	1.029	-0.26	0.34	0	1	0.829	0.4	0.95	0	2	0.877	-0.29	-0.43	0	3	0.825	-0.45	-0.78	0	4	0.849	0.19	-0.41	0	5	0.846	0.53	-0.6	0	6	0.801	-0.13	-0.39	0	7	0.855	-0.64	0.66	0	8	0.817	-0.1
b2349	annotated	0	2466544	2466545	2466545	1	0	-0.032	0.11	-0.98	1	1	0.288	-0.24	-0.77	1	2	-0.259	0.27	0.8	1	3	0.319	0.19	0.74	1	4	-0.245	-0.14	0.68	1	5	0.314	-0.16	0.77	1	6	-0.183	0.1	0.72	1	7	0.296	0.06	-0.84	1	8	-0.095	0.18
b2349	downstream	171	2466715	2466545	2466545	2	0	-0.211	-0.25	-0.08	2	1	-0.403	0.04	0.12	2	2	-0.356	-0.12	-0.14	2	3	-0.403	0.05	-0.24	2	4	-0.316	0.23	-0.15	2	5	-0.382	-0.14	-0.41	2	6	-0.299	-0.29	-0.1	2	7	-0.306	0.18	0.38	2	8	-0.331	-0.41
b2349	downstream	177	2466721	2466545	2466545	3	0	-0.614	-0.86	-0.29	3	1	-0.565	1.06	-0.46	3	2	-0.634	-1.09	0.44	3	3	-0.657	-1.1	0.36	3	4	-0.54	1.03	0.43	3	5	-0.729	1.11	0.22	3	6	-0.421	-0.91	0.49	3	7	-0.823	-1.11	-0.22	3	8	-0.288	-0.76
b2349	downstream	90	2466634	2466545	2466545	4	0	-1.035	-0.22	0.28	4	1	-1.039	0.29	0.49	4	2	-1.103	-0.42	-0.5	4	3	-1.031	-0.27	-0.6	4	4	-1.056	0.52	-0.5	4	5	-1.012	0.22	-0.65	4	6	-0.983	-0.64	-0.41	4	7	-1.047	-0.19	0.63	4	8	-0.911	-0.76
b2346	annotated	0	2465007	2465007	2465007	0	0	1.182	-0.36	-1.07	0	1	1.059	0.41	-0.6	0	2	0.911	-0.31	0.96	0	3	1.157	-0.46	0.34	0	4	0.869	0.3	0.96	0	5	1.159	0.5	0.12	0	6	0.87	-0.21	0.95	0	7	1.128	-0.54	-0.14	0	8	0.906	-0.07
b2346	downstream	114	2464893	2465007	2465007	1	0	0.321	-0.59	0.11	1	1	-0.052	0.49	-0.89	1	2	0.178	-0.49	0.13	1	3	-0.083	-0.43	1.05	1	4	0.257	0.49	0.14	1	5	-0.144	0.35	1.03	1	6	0.326	-0.47	0.16	1	7	-0.188	-0.26	-0.96	1	8	0.377	-0.43
b2346	downstream	45	2464962	2465007	2465007	2	0	-1.592	0.52	0.12	2	1	-1.555	-0.73	-0.81	2	2	-1.764	0.44	0.23	2	3	-1.509	0.76	0.86	2	4	-1.73	-0.31	0.23	2	5	-1.482	-0.79	0.78	2	6	-1.707	0.23	0.31	2	7	-1.467	0.8	-0.88	2	8	-1.704	0.19
b2346
b2346
b2347	annotated	0	2465300	2465301	2465301	0	0	1.583	-0.59	1.1	0	1	0.848	0.59	1.06	0	2	1.469	-0.58	-1.03	0	3	0.822	-0.56	-0.94	0	4	1.513	0.52	-1.04	0	5	0.791	0.46	-0.88	0	6	1.535	-0.47	-1.03	0	7	0.786	-0.32	0.93	0	8	1.53	-0.54
b2347	downstream	168	2465468	2465301	2465301	1	0	-0.333	-0.64	0.32	1	1	-0.787	0.42	0.61	1	2	-0.478	-0.6	-0.69	1	3	-0.745	-0.33	-0.74	1	4	-0.513	0.64	-0.68	1	5	-0.65	0.33	-0.76	1	6	-0.539	-0.9	-0.62	1	7	-0.574	-0.32	0.88	1	8	-0.569	-1.1
b2347	downstream	111	2465411	2465301	2465301	2	0	-0.603	-0.74	0.02	2	1	-1.083	0.62	-0.37	2	2	-0.72	-0.75	-0.08	2	3	-1.093	-0.57	0.2	2	4	-0.635	0.82	-0.08	2	5	-1.116	0.51	0.11	2	6	-0.546	-0.88	-0.06	2	7	-1.123	-0.47	-0.06	2	8	-0.53	-0.95
b2347
b2347
b2344	annotated	0	2461305	2461306	2461306	0	0	1.086	0.01	-0.97	0	1	0.967	-0.21	-0.3	0	2	0.822	0.27	0.77	0	3	1.007	0.16	0.16	0	4	0.761	-0.22	0.72	0	5	1.032	-0.09	0.03	0	6	0.732	0.34	0.61	0	7	1.03	-0.07	-0.21	0	8	0.741	0.42
b2344	upstream	-6	2461299	2461306	2461306	1	0	0.171	-0.23	-0.89	1	1	0.385	0.6	-0.48	1	2	0.091	-0.51	0.88	1	3	0.326	-0.68	0.33	1	4	0.142	0.52	0.83	1	5	0.265	0.7	0.17	1	6	0.231	-0.43	0.91	1	7	0.198	-0.8	-0.15	1	8	0.302	-0.23
b2344	downstream	189	2461494	2461306	2461306	2	0	-0.248	-0.05	-0.14	2	1	-0.385	-0.08	-0.85	2	2	-0.451	0.08	0.32	2	3	-0.36	0.05	0.82	2	4	-0.44	0.02	0.34	2	5	-0.392	-0.07	0.73	2	6	-0.326	0	0.33	2	7	-0.426	0.07	-0.82	2	8	-0.229	0.03
b2344	downstream	45	2461350	2461306	2461306	3	0	-0.77	0.69	0.57	3	1	-0.925	-0.82	0.49	4	2	-0.939	0.63	-0.57	3	3	-0.873	0.95	-0.46	4	4	-0.998	-0.54	-0.57	4	5	-0.763	-0.97	-0.38	3	6	-1.086	0.37	-0.53	4	7	-0.652	0.98	0.34	3	8	-1.135	0.2
b2344	downstream	180	2461485	2461306	2461306	4	0	-0.86	-0.67	-0.35	4	1	-0.817	0.67	-0.42	3	2	-0.976	-0.73	0.3	4	3	-0.847	-0.6	0.5	3	4	-0.853	0.79	0.4	3	5	-0.887	0.59	0.57	4	6	-0.732	-0.9	0.46	3	7	-0.948	-0.46	-0.45	4	8	-0.627	-0.87
b2345	annotated	0	2463011	2463012	2463012	0	0	1.494	-0.18	-1.63	0	1	1.937	0.58	-0.79	0	2	1.307	-0.31	1.62	0	3	1.916	-0.69	0.56	0	4	1.322	0.29	1.51	0	5	1.881	0.87	0.48	0	6	1.379	-0.16	1.55	0	7	1.78	-1.11	-0.52	0	8	1.451	0.12
b2345
b2345
b2345
b2345
b2342	annotated	0	2460469	2460469	2460469	0	0	0.848	2.18	0.21	0	1	0.741	-2.08	0.01	0	2	0.555	2.21	0	0	3	0.86	2.03	0.03	0	4	0.402	-2.25	0	0	5	1.01	-2	0.09	0	6	0.196	2.3	-0.22	0	7	1.151	1.87	-0.23	0	8	0.051	2.26
b2342	downstream	129	2460340	2460469	2460469	1	0	-0.825	0.13	0.83	1	1	-1.15	-0.39	0.59	1	2	-0.941	0.13	-0.83	1	3	-1.138	0.32	-0.56	1	4	-0.943	-0.11	-0.82	1	5	-1.132	-0.34	-0.61	1	6	-0.968	0.06	-0.81	1	7	-1.075	0.47	0.6	1	8	-1.006	-0.09
b2342	downstream	126	2460343	2460469	2460469	2	0	-1.077	-0.22	0.87	2	1	-1.464	-0.31	0.33	3	2	-1.099	0.03	-0.94	2	3	-1.49	0.4	-0.36	3	4	-1.058	0.1	-0.95	2	5	-1.446	-0.56	-0.4	2	6	-1.077	-0.26	-0.92	2	7	-1.356	0.68	0.38	2	8	-1.11	-0.55
b2342	downstream	171	2460298	2460469	2460469	3	0	-1.272	-0.96	0.06	3	1	-1.339	0.85	-0.48	2	2	-1.391	-1.18	-0.04	3	3	-1.388	-0.82	0.47	2	4	-1.27	1.19	0.06	3	5	-1.454	0.79	0.41	3	6	-1.112	-1.13	0.14	3	7	-1.538	-0.65	-0.35	3	8	-0.984	-1.07
b2342
b2343	annotated	0	2460934	2460934	2460934	0	0	1.309	-0.75	-0.09	0	1	0.963	0.72	-0.58	0	2	1.233	-0.68	0.41	0	3	0.872	-0.68	0.74	0	4	1.335	0.51	0.51	0	5	0.797	0.66	0.82	0	6	1.4	-0.36	0.51	0	7	0.738	-0.63	-0.71	0	8	1.466	-0.18
b2343	downstream	60	2460874	2460934	2460934	1	0	0.306	0.78	1.07	1	1	-0.144	-0.94	0.35	1	2	0.183	0.9	-0.88	1	3	-0.172	1	-0.08	1	4	0.165	-0.92	-0.85	1	5	-0.134	-1.12	0	1	6	0.076	0.93	-0.92	1	7	-0.029	1.21	0.03	1	8	-0.009	0.72
b2343	downstream	159	2460775	2460934	2460934	2	0	-0.303	-0.33	0.84	2	1	-0.609	0.12	0.81	3	2	-0.485	-0.39	-0.85	2	3	-0.593	0.03	-0.85	3	4	-0.46	0.45	-0.92	2	5	-0.567	-0.08	-0.89	3	6	-0.441	-0.51	-0.86	2	7	-0.568	0.18	0.79	3	8	-0.433	-0.66
b2343	upstream	-24	2460958	2460934	2460934	3	0	-0.435	-0.16	0.11	4	1	-0.475	0.31	0.53	2	2	-0.537	-0.33	-0.37	3	3	-0.516	-0.32	-0.51	2	4	-0.513	0.29	-0.29	3	5	-0.51	0.31	-0.54	2	6	-0.478	-0.39	-0.25	3	7	-0.511	-0.26	0.61	2	8	-0.456	-0.41
b2343	downstream	42	2460892	2460934	2460934	4	0	-0.413	0.2	0.14	3	1	-0.64	-0.21	-0.57	4	2	-0.578	0.05	0.18	4	3	-0.626	0.26	0.53	4	4	-0.547	0	0.2	4	5	-0.61	-0.31	0.46	4	6	-0.51	-0.05	0.17	4	7	-0.614	0.33	-0.5	4	8	-0.463	-0.06
b2340	annotated	0	2456812	2456812	2456812	0	0	1.018	0.33	-0.02	0	1	0.797	-0.14	-0.32	0	2	0.754	0.27	0.25	0	3	0.882	0.09	0.26	0	4	0.673	-0.29	0.23	0	5	0.925	-0.06	0.21	0	6	0.648	0.32	0.24	0	7	0.905	0.04	-0.22	0	8	0.657	0.34
b2340	downstream	126	2456686	2456812	2456812	1	0	0.252	-0.34	-0.18	1	1	-0.013	0.24	0.27	1	2	0.02	-0.38	-0.22	1	3	-0.013	-0.19	-0.19	1	4	0.024	0.31	-0.2	1	5	0.01	0.31	-0.03	1	6	0.013	-0.29	-0.14	1	7	0.03	-0.32	0.07	1	8	0.037	-0.26
b2340	downstream	15	2456797	2456812	2456812	2	0	0.172	-0.08	0.04	2	1	-0.25	0.02	0.34	2	2	-0.08	-0.05	-0.24	2	3	-0.198	0.06	-0.45	2	4	-0.102	0.18	-0.34	2	5	-0.161	-0.1	-0.56	2	6	-0.088	-0.23	-0.32	2	7	-0.144	0.07	0.47	2	8	-0.051	-0.3
b2340	downstream	99	2456713	2456812	2456812	3	0	-0.464	-0.1	0.82	3	1	-0.678	-0.21	0.48	3	2	-0.452	-0.01	-0.8	3	3	-0.74	0.16	-0.38	3	4	-0.403	0.06	-0.77	3	5	-0.728	-0.3	-0.36	3	6	-0.373	-0.17	-0.74	3	7	-0.697	0.42	0.4	3	8	-0.389	-0.29
b2340	downstream	147	2456665	2456812	2456812	4	0	-0.743	-0.21	-0.33	4	1	-0.893	0	0.18	4	2	-0.968	-0.13	0.08	4	3	-0.829	-0.07	-0.33	4	4	-0.968	0.22	0.09	4	5	-0.811	0.07	-0.36	4	6	-0.948	-0.37	0.12	4	7	-0.79	-0.01	0.41	4	8	-0.938	-0.44
b2341	annotated	0	2459159	2459159	2459159	0	0	1.008	0.84	1.04	0	1	0.636	-0.92	0.41	0	2	0.868	0.97	-0.82	0	3	0.644	0.91	-0.21	0	4	0.812	-1.07	-0.79	0	5	0.685	-0.89	0.05	0	6	0.674	1.12	-0.88	0	7	0.846	0.9	-0.01	0	8	0.559	0.96
b2341	downstream	6	2459153	2459159	2459159	1	0	0.468	0	0.32	2	1	0.156	-0.17	-0.54	1	2	0.371	0.01	-0.1	2	3	0.097	0.16	0.7	1	4	0.445	-0.06	-0.06	1	5	0.06	-0.16	0.89	1	6	0.498	0.15	-0.11	1	7	0.044	0.23	-0.8	1	8	0.495	0.21
b2341	downstream	81	2459078	2459159	2459159	2	0	0.508	-0.59	0.67	1	1	-0.162	0.37	0.34	2	2	0.382	-0.4	-0.7	1	3	-0.204	-0.34	-0.23	2	4	0.436	0.32	-0.59	2	5	-0.209	0.28	-0.19	2	6	0.429	-0.26	-0.59	2	7	-0.155	-0.12	0.38	2	8	0.402	-0.34
b2341	downstream	153	2459006	2459159	2459159	3	0	-0.682	-0.12	-0.9	3	1	-0.515	0.07	-0.03	3	2	-0.859	-0.23	0.4	3	3	-0.468	-0.08	-0.03	3	4	-0.86	0.27	0.43	4	5	-0.432	0.14	-0.09	3	6	-0.86	-0.4	0.51	4	7	-0.405	-0.13	0.1	3	8	-0.838	-0.41
b2341	downstream	165	2458994	2459159	2459159	4	0	-0.842	-0.59	0.2	5	1	-1.038	0.55	0.04	5	2	-0.866	-0.7	-0.16	4	3	-1.134	-0.48	-0.21	5	4	-0.756	0.73	-0.09	3	5	-1.17	0.38	-0.39	5	6	-0.634	-0.8	-0.02	3	7	-1.221	-0.29	0.43	5	8	-0.574	-0.82
b2166	annotated	0	2259296	2259296	2259296	0	0	0.916	0.95	1.06	0	1	0.665	-0.98	0.92	0	2	0.716	1.08	-0.93	0	3	0.723	1.02	-0.82	0	4	0.672	-1.11	-0.98	0	5	0.764	-1.06	-0.7	0	6	0.613	1.05	-1.1	0	7	0.81	1.07	0.61	0	8	0.511	0.88
b2166	downstream	153	2259143	2259296	2259296	1	0	-1.119	-0.49	0.01	1	1	-1.02	0.42	0.14	1	2	-1.267	-0.6	-0.22	1	3	-1.026	-0.29	-0.21	1	4	-1.194	0.77	-0.29	1	5	-1.083	0.2	-0.3	1	6	-1.063	-0.89	-0.18	1	7	-1.137	-0.19	0.17	1	8	-0.954	-0.99
b2166
b2166
b2166
b2167	annotated	0	2261410	2261410	2261410	0	0	1.384	0.47	-0.77	0	1	1.393	-0.37	-1.17	0	2	1.147	0.53	1.03	0	3	1.39	0.19	1.23	0	4	1.143	-0.66	1.12	0	5	1.407	-0.07	1.29	0	6	1.112	0.84	1.05	0	7	1.452	0.05	-1.23	0	8	1.056	1.01
b2167	downstream	126	2261284	2261410	2261410	1	0	-0.413	-0.47	0.16	1	1	-0.73	0.33	0.72	1	2	-0.636	-0.56	-0.48	2	3	-0.677	-0.22	-0.87	1	4	-0.645	0.67	-0.51	1	5	-0.634	0.2	-0.89	1	6	-0.677	-0.84	-0.42	1	7	-0.557	-0.13	0.93	1	8	-0.666	-0.98
b2167	downstream	51	2261359	2261410	2261410	2	0	-0.514	-0.11	1.14	2	1	-0.961	-0.21	0.43	2	2	-0.634	-0.03	-1.05	1	3	-0.897	0.21	-0.41	2	4	-0.676	0.1	-1.04	2	5	-0.813	-0.3	-0.33	2	6	-0.709	-0.29	-1.01	2	7	-0.731	0.39	0.39	2	8	-0.734	-0.56
b2167
b2167
b2164	annotated	0	2257335	2257335	2257335	0	0	1.303	0.32	-0.06	0	1	1.056	-0.12	-0.6	0	2	1.128	0.26	0.44	0	3	1.031	0.07	0.63	0	4	1.095	-0.32	0.48	0	5	1.059	-0.08	0.58	0	6	1.039	0.44	0.48	0	7	1.065	-0.02	-0.58	0	8	1.026	0.48
b2164	downstream	9	2257326	2257335	2257335	1	0	0.182	-0.52	-1.5	1	1	0.15	0.77	-1.45	2	2	-0.016	-0.68	1.61	1	3	0.162	-0.91	1.26	3	4	0.052	0.62	1.65	1	5	0.098	1.03	1.16	3	6	0.158	-0.44	1.6	1	7	-0.005	-1.04	-1.11	3	8	0.26	-0.18
b2164	downstream	84	2257251	2257335	2257335	2	0	-0.063	0.37	-0.75	2	1	0.134	-0.18	-0.58	3	2	-0.358	0.11	0.81	3	3	0.212	0.19	0.45	1	4	-0.383	-0.07	0.79	4	5	0.255	-0.08	0.32	2	6	-0.39	0.11	0.9	4	7	0.243	0	-0.37	2	8	-0.326	0.15
b2164	downstream	63	2257272	2257335	2257335	3	0	-0.097	-0.38	-0.8	3	1	0.032	0.59	-1.08	4	2	-0.191	-0.57	1.01	2	3	-0.047	-0.65	1.28	4	4	-0.115	0.5	1.02	2	5	-0.124	0.72	1.32	4	6	0.015	-0.37	1.06	2	7	-0.247	-0.79	-1.32	7	8	0.168	-0.08
b2164	downstream	21	2257314	2257335	2257335	4	0	-0.498	0.75	-1.88	6	1	0.153	-0.46	-1.27	1	2	-0.705	0.52	1.76	6	3	0.196	0.33	1.05	2	4	-0.755	-0.47	1.77	7	5	0.275	-0.12	0.94	1	6	-0.821	0.5	1.77	8	7	0.286	-0.06	-1	1	8	-0.817	0.69
b2165	annotated	0	2258367	2258367	2258367	0	0	1.409	0.39	0.83	0	1	1.003	-0.51	1.01	0	2	1.235	0.52	-0.81	0	3	1.031	0.54	-0.98	0	4	1.182	-0.53	-0.84	0	5	1.127	-0.58	-0.97	0	6	1.103	0.52	-0.92	0	7	1.203	0.53	0.86	0	8	0.999	0.36
b2165	downstream	81	2258286	2258367	2258367	1	0	-0.282	-0.58	-0.61	1	1	-0.186	0.49	-0.06	1	2	-0.491	-0.7	0.32	1	3	-0.162	-0.42	-0.21	1	4	-0.479	0.8	0.25	1	5	-0.175	0.41	-0.37	1	6	-0.411	-0.83	0.3	2	7	-0.245	-0.5	0.24	1	8	-0.32	-0.8
b2165	downstream	48	2258319	2258367	2258367	2	0	-0.68	-0.63	0.13	2	1	-0.462	0.81	0.18	2	2	-0.643	-0.91	-0.18	2	3	-0.562	-0.84	-0.14	2	4	-0.543	0.88	-0.23	2	5	-0.622	0.76	-0.14	2	6	-0.403	-0.86	-0.19	1	7	-0.745	-0.7	0.18	2	8	-0.309	-0.79
b2165	downstream	114	2258253	2258367	2258367	3	0	-0.931	-0.25	0.05	3	1	-1.09	0.2	-0.06	3	2	-1.013	-0.43	-0.18	3	3	-1.093	-0.14	-0.05	3	4	-0.995	0.5	-0.21	3	5	-1.042	0.08	-0.24	3	6	-0.959	-0.65	-0.1	3	7	-1.015	0.07	0.27	3	8	-0.958	-0.75
b2165
b2162	annotated	0	2255186	2255186	2255186	0	0	2.478	-1.28	-1.05	0	1	2.361	1.73	-0.7	0	2	2.371	-1.38	1.06	0	3	2.267	-1.85	0.65	0	4	2.456	1.2	1.06	0	5	2.139	1.94	0.6	0	6	2.572	-0.93	1.09	0	7	2.004	-2.06	-0.55	0	8	2.694	-0.65
b2162	downstream	63	2255123	2255186	2255186	1	0	-0.172	-0.14	0.97	1	1	-0.687	0.06	0.68	1	2	-0.222	-0.24	-0.91	1	3	-0.708	-0.04	-0.76	1	4	-0.193	0.24	-0.92	1	5	-0.692	-0.04	-0.9	1	6	-0.205	-0.22	-0.91	1	7	-0.627	0.1	0.82	1	8	-0.298	-0.36
b2162	downstream	60	2255126	2255186	2255186	2	0	-0.522	-0.57	0.89	2	1	-0.885	0.57	0.57	2	2	-0.598	-0.66	-0.87	2	3	-0.925	-0.51	-0.59	2	4	-0.503	0.7	-0.91	2	5	-0.95	0.37	-0.64	2	6	-0.447	-0.73	-0.78	2	7	-0.941	-0.16	0.71	2	8	-0.444	-0.86
b2162	downstream	198	2254988	2255186	2255186	3	0	-1.076	-0.04	0.41	3	1	-1.352	-0.32	-0.17	3	2	-1.149	0.04	-0.54	3	3	-1.374	0.4	0.21	3	4	-1.127	0	-0.47	3	5	-1.307	-0.52	0.23	3	6	-1.134	-0.15	-0.45	3	7	-1.242	0.63	-0.2	3	8	-1.154	-0.29
b2162
b2163	upstream	-39	2255315	2255355	2255316	0	0	1.217	-0.89	-0.67	0	1	1.102	1.26	-0.63	0	2	1.156	-0.96	0.73	0	3	0.996	-1.31	0.71	0	4	1.223	0.87	0.8	0	5	0.924	1.4	0.74	0	6	1.349	-0.73	0.81	0	7	0.798	-1.43	-0.65	0	8	1.456	-0.5
b2163	annotated	0	2255354	2255355	2255316	1	0	0.636	-0.67	-0.25	1	1	0.092	0.61	-0.27	1	2	0.531	-0.58	0.29	1	3	0.042	-0.63	0.22	1	4	0.621	0.46	0.44	1	5	-0.021	0.55	0.01	1	6	0.711	-0.34	0.39	1	7	-0.052	-0.45	-0.03	1	8	0.717	-0.24
b2163	downstream	87	2255441	2255355	2255316	2	0	-0.196	0.43	1.04	2	1	-0.423	-0.31	0.69	2	2	-0.341	0.27	-1.06	2	3	-0.397	0.32	-0.57	2	4	-0.366	-0.32	-1.07	2	5	-0.364	-0.44	-0.52	2	6	-0.405	0.31	-1.09	2	7	-0.323	0.49	0.52	2	8	-0.462	0.2
b2163	upstream	-3	2255351	2255355	2255316	3	0	-0.704	-1.25	-0.91	3	1	-0.509	1.47	-0.39	3	2	-0.85	-1.51	0.54	3	3	-0.55	-1.48	0.24	3	4	-0.745	1.55	0.53	3	5	-0.657	1.48	0.17	3	6	-0.53	-1.51	0.69	3	7	-0.801	-1.42	-0.21	4	8	-0.322	-1.32
b2163	downstream	171	2255525	2255355	2255316	4	0	-1.194	0.62	-0.11	4	1	-0.941	-0.61	-0.23	4	2	-1.405	0.5	0.02	4	3	-0.846	0.69	0.14	4	4	-1.463	-0.31	0.02	4	5	-0.721	-0.63	0.15	4	6	-1.495	0.05	0.12	4	7	-0.663	0.55	-0.14	3	8	-1.506	-0.07
b2160	annotated	0	2251699	2251700	2251700	0	0	0.931	-1.63	-0.34	0	1	0.58	1.52	-0.61	0	2	0.962	-1.41	0.4	0	3	0.456	-1.6	0.66	0	4	1.07	1.4	0.38	0	5	0.345	1.57	0.57	0	6	1.217	-1.24	0.43	0	7	0.228	-1.49	-0.46	0	8	1.324	-1.12
b2160	downstream	114	2251813	2251700	2251700	1	0	0.236	0.68	0.87	1	1	-0.333	-0.78	0.37	1	2	0.027	0.75	-0.73	1	3	-0.288	0.78	-0.28	1	4	-0.029	-0.73	-0.66	1	5	-0.179	-0.81	-0.25	1	6	-0.166	0.66	-0.69	1	7	-0.046	0.82	0.29	1	8	-0.281	0.49
b2160	downstream	123	2251822	2251700	2251700	2	0	-0.392	-0.51	0.23	2	1	-0.783	0.41	-0.56	5	2	-0.494	-0.57	0.04	2	3	-0.842	-0.48	0.68	5	4	-0.373	0.5	0.11	2	5	-0.891	0.4	0.65	5	6	-0.287	-0.46	0.11	2	7	-0.919	-0.27	-0.57	5	8	-0.24	-0.42
b2160	downstream	75	2251774	2251700	2251700	3	0	-0.526	-0.87	0.1	3	1	-0.713	0.46	0.08	4	2	-0.705	-0.69	-0.4	3	3	-0.702	-0.37	-0.08	4	4	-0.675	0.8	-0.48	3	5	-0.681	0.27	-0.05	3	6	-0.619	-0.93	-0.31	3	7	-0.716	-0.27	0.03	4	8	-0.545	-1.05
b2160	downstream	183	2251882	2251700	2251700	4	0	-0.728	-0.33	0.17	5	1	-0.582	0.29	0.57	2	2	-0.889	-0.48	-0.43	5	3	-0.608	-0.25	-0.61	2	4	-0.86	0.57	-0.47	5	5	-0.588	0.2	-0.64	2	6	-0.829	-0.73	-0.32	5	7	-0.572	-0.25	0.62	2	8	-0.801	-0.77
b2161	annotated	0	2254145	2254145	2254145	0	0	1.063	-0.06	-0.52	0	1	0.946	0.06	-0.52	0	2	0.921	0.04	0.7	0	3	0.924	-0.07	0.45	0	4	0.897	-0.01	0.68	0	5	0.936	0.12	0.31	0	6	0.878	0.1	0.72	0	7	0.919	-0.22	-0.41	0	8	0.934	0.15
b2161	downstream	9	2254136	2254145	2254145	1	0	0.242	-0.25	-1.33	1	1	0.28	0.46	-1.04	1	2	0.01	-0.36	1.38	1	3	0.308	-0.59	0.87	1	4	0.053	0.35	1.4	1	5	0.263	0.67	0.8	1	6	0.143	-0.23	1.34	1	7	0.181	-0.69	-0.75	1	8	0.219	-0.01
b2161	downstream	135	2254010	2254145	2254145	2	0	-0.529	1.26	0.31	3	1	-0.5	-1.35	0.25	2	2	-0.766	1.23	-0.23	4	3	-0.422	1.34	-0.3	3	4	-0.856	-1.14	-0.26	4	5	-0.294	-1.32	-0.34	2	6	-1.009	1.07	-0.3	5	7	-0.13	1.3	0.26	2	8	-1.155	0.9
b2161	downstream	27	2254118	2254145	2254145	3	0	-0.724	0.44	-1.08	5	1	-0.51	-0.72	-0.95	3	2	-0.963	0.51	0.86	5	3	-0.418	0.65	0.81	2	4	-1.018	-0.39	0.87	5	5	-0.322	-0.6	0.71	3	6	-1.032	0.34	0.8	6	7	-0.311	0.5	-0.78	3	8	-1.034	0.37
b2161	downstream	186	2253959	2254145	2254145	4	0	-0.532	-0.5	0.39	4	1	-0.71	0.52	0.17	5	2	-0.674	-0.58	-0.31	3	3	-0.748	-0.51	-0.05	5	4	-0.626	0.54	-0.3	3	5	-0.758	0.45	-0.03	5	6	-0.574	-0.53	-0.28	3	7	-0.808	-0.43	0.16	6	8	-0.505	-0.52
b3657	annotated	0	3835929	3835929	3835929	0	0	0.947	-0.64	-0.17	0	1	0.584	0.4	0.06	0	2	0.762	-0.45	-0.02	0	3	0.582	-0.4	-0.05	0	4	0.799	0.36	0.02	0	5	0.546	0.36	-0.12	0	6	0.828	-0.25	-0.04	0	7	0.543	-0.24	0.11	0	8	0.843	-0.22
b3657	downstream	96	3835833	3835929	3835929	1	0	0.143	0.67	-0.85	2	1	0.36	-0.28	-0.74	1	2	-0.09	0.36	1.03	3	3	0.337	0.22	0.6	1	4	-0.031	-0.38	1.03	3	5	0.273	-0.14	0.52	1	6	0.015	0.52	1.04	4	7	0.247	0.04	-0.59	1	8	0.05	0.76
b3657	upstream	-45	3835974	3835929	3835929	2	0	0.263	-0.21	0.3	1	1	-0.184	0.24	-0.3	5	2	0.105	-0.25	-0.06	1	3	-0.18	-0.18	0.26	5	4	0.145	0.22	-0.02	2	5	-0.177	0.13	0.22	5	6	0.184	-0.15	-0.04	2	7	-0.184	-0.07	-0.21	4	8	0.195	-0.13
b3657	downstream	93	3835836	3835929	3835929	3	0	-0.022	0.62	-0.5	5	1	0.067	-0.45	-0.2	2	2	-0.211	0.47	0.31	5	3	0.107	0.42	0.21	2	4	-0.259	-0.4	0.31	5	5	0.153	-0.35	0.26	2	6	-0.281	0.34	0.43	5	7	0.166	0.32	-0.25	2	8	-0.259	0.4
b3657	downstream	15	3835914	3835929	3835929	4	0	-0.005	-1.12	-1.03	4	1	-0.101	1.25	-0.07	4	2	-0.171	-1.27	0.64	4	3	-0.119	-1.3	-0.27	4	4	-0.085	1.31	0.58	4	5	-0.168	1.39	-0.56	4	6	0.021	-1.29	0.68	3	7	-0.245	-1.47	0.52	5	8	0.088	-1.2
b2168	annotated	0	2262365	2262365	2262365	0	0	1.146	1.18	1.01	0	1	0.733	-1.29	0.16	0	2	0.876	1.32	-0.71	0	3	0.794	1.32	0.1	0	4	0.835	-1.42	-0.69	0	5	0.84	-1.31	0.41	0	6	0.737	1.42	-0.8	0	7	0.954	1.34	-0.37	0	8	0.631	1.29
b2168	downstream	132	2262233	2262365	2262365	1	0	0.23	-0.39	1.19	1	1	-0.286	0.21	1.42	1	2	0.055	-0.48	-1.29	1	3	-0.256	-0.2	-1.36	1	4	0.043	0.47	-1.34	1	5	-0.183	0.15	-1.3	1	6	-0.002	-0.56	-1.28	2	7	-0.139	-0.11	1.36	1	8	-0.041	-0.74
b2168	downstream	90	2262275	2262365	2262365	2	0	-0.036	-0.95	0.36	2	1	-0.623	0.46	0.28	3	2	-0.108	-0.59	-0.57	2	3	-0.666	-0.39	-0.12	3	4	-0.017	0.61	-0.54	2	5	-0.683	0.3	-0.04	3	6	0.028	-0.65	-0.48	1	7	-0.676	-0.12	0.1	3	8	0.059	-0.76
b2168	downstream	81	2262284	2262365	2262365	3	0	-0.252	-0.13	0.93	3	1	-0.575	0.14	1.03	2	2	-0.413	-0.27	-1.18	3	3	-0.564	-0.06	-0.91	2	4	-0.409	0.25	-1.18	3	5	-0.519	-0.02	-0.81	2	6	-0.464	-0.42	-1.08	3	7	-0.453	0.17	1.01	2	8	-0.502	-0.65
b2168
b2169	annotated	0	2263495	2263495	2263495	0	0	0.825	0.05	0.09	0	1	0.727	-0.17	-0.16	0	2	0.619	0.23	0.03	0	3	0.748	0.12	0.11	0	4	0.607	-0.23	0.09	0	5	0.781	-0.14	0.1	0	6	0.594	0.27	0.09	0	7	0.798	0.06	-0.13	0	8	0.585	0.3
b2169	downstream	126	2263369	2263495	2263495	1	0	-0.754	-1.2	1.05	1	1	-1.252	0.89	0.95	1	2	-0.804	-1.07	-1.27	1	3	-1.236	-0.77	-1.13	1	4	-0.726	1.22	-1.37	1	5	-1.24	0.59	-1.31	1	6	-0.655	-1.4	-1.3	1	7	-1.221	-0.45	1.38	1	8	-0.654	-1.65
b2169	downstream	87	2263408	2263495	2263495	2	0	-1.73	-0.3	1	2	1	-2.165	-0.17	0.73	2	2	-1.77	-0.18	-1.21	2	3	-2.19	0.29	-0.71	2	4	-1.703	0.28	-1.21	2	5	-2.157	-0.45	-0.72	2	6	-1.719	-0.46	-1.11	2	7	-2.064	0.62	0.74	2	8	-1.769	-0.74
b2169
b2169
b1888	downstream	6	1975318	1975324	1975324	0	0	0.396	-0.26	0.31	0	1	-0.105	0.11	-0.11	1	2	0.182	-0.16	-0.21	0	3	-0.056	-0.03	0.12	1	4	0.164	0.23	-0.24	0	5	-0.038	0.01	0.17	1	6	0.171	-0.27	-0.18	0	7	0.008	-0.03	-0.18	1	8	0.175	-0.35
b1888	annotated	0	1975324	1975324	1975324	1	0	0.251	-0.87	0.64	1	1	-0.05	0.64	1.25	0	2	-0.017	-0.85	-1.02	1	3	0.033	-0.62	-1.27	0	4	-0.009	0.94	-1.1	1	5	0.071	0.6	-1.2	0	6	0.004	-1.13	-0.92	1	7	0.055	-0.52	1.25	0	8	0.055	-1.3
b1888	upstream	-54	1975378	1975324	1975324	2	0	-0.327	-0.38	-0.56	3	1	-0.422	0.12	-0.73	2	2	-0.544	-0.21	0.45	5	3	-0.393	-0.14	0.71	2	4	-0.521	0.26	0.45	5	5	-0.424	0.12	0.67	2	6	-0.445	-0.28	0.47	4	7	-0.444	-0.16	-0.73	2	8	-0.379	-0.3
b1888	downstream	57	1975267	1975324	1975324	3	0	-0.071	-0.55	1.18	2	1	-0.779	0.39	1.08	6	2	-0.094	-0.34	-1.32	2	3	-0.824	-0.3	-1.07	6	4	-0.04	0.35	-1.33	2	5	-0.802	0.1	-1.17	6	6	-0.079	-0.42	-1.29	2	7	-0.729	0.06	1.25	5	8	-0.134	-0.62
b1888	downstream	117	1975207	1975324	1975324	4	0	-0.365	-0.67	0.49	5	1	-0.743	0.5	1.01	4	2	-0.531	-0.63	-0.82	4	3	-0.724	-0.42	-0.93	4	4	-0.495	0.66	-0.81	4	5	-0.707	0.37	-0.86	4	6	-0.476	-0.79	-0.71	5	7	-0.658	-0.25	0.97	3	8	-0.472	-0.9
b1889	annotated	0	1976255	1976255	1976255	0	0	1.023	-1.56	0.75	0	1	0.571	1.33	0.58	0	2	0.984	-1.27	-0.66	0	3	0.481	-1.33	-0.55	0	4	1.081	1.2	-0.64	0	5	0.41	1.2	-0.58	0	6	1.172	-1.13	-0.56	0	7	0.359	-1.05	0.65	0	8	1.22	-1.2
b1889	downstream	99	1976156	1976255	1976255	1	0	-0.085	0.95	0.18	1	1	-0.164	-1.08	0.64	1	2	-0.333	1.02	-0.31	1	3	-0.075	1.11	-0.71	1	4	-0.418	-0.97	-0.32	1	5	0.036	-1.13	-0.67	1	6	-0.566	0.87	-0.39	1	7	0.185	1.1	0.61	1	8	-0.669	0.71
b1889	downstream	111	1976144	1976255	1976255	2	0	-0.518	1.04	-0.46	2	1	-0.669	-1.06	-1.26	2	2	-0.712	0.98	0.93	2	3	-0.63	0.97	1.13	2	4	-0.716	-0.96	1.02	2	5	-0.581	-0.86	1.03	2	6	-0.793	1.02	0.91	2	7	-0.489	0.83	-1.04	2	8	-0.868	1.06
b1889	downstream	108	1976147	1976255	1976255	3	0	-0.909	0.21	-0.65	3	1	-0.73	-0.35	-1.05	3	2	-0.984	0.23	0.66	3	3	-0.764	0.33	1.13	3	4	-0.922	-0.17	0.72	3	5	-0.806	-0.32	1.11	4	6	-0.851	0.17	0.75	3	7	-0.812	0.45	-1.08	4	8	-0.82	0.28
b1889	downstream	126	1976129	1976255	1976255	4	0	-1.541	1.03	-1.49	5	1	-0.929	-1.07	-1.15	4	2	-1.807	0.95	1.3	5	3	-0.847	1.02	1.15	4	4	-1.863	-0.8	1.3	5	5	-0.764	-0.86	1.18	3	6	-1.904	0.71	1.35	5	7	-0.743	0.7	-1.21	3	8	-1.87	0.82
b2982	downstream	36	3130213	3130178	3130214	0	0	1.31	0.55	0.16	0	1	1.01	-0.65	-0.01	0	2	0.994	0.6	0.05	0	3	1.055	0.58	0.01	0	4	0.942	-0.63	0.03	0	5	1.091	-0.51	-0.03	0	6	0.904	0.77	-0.03	0	7	1.125	0.43	-0.09	0	8	0.848	0.83
b2982	downstream	108	3130285	3130178	3130214	1	0	0.183	0.05	-0.52	1	1	-0.072	-0.26	0.18	1	2	-0.178	0.2	0.12	1	3	0.065	0.3	-0.46	1	4	-0.235	-0.07	0.04	1	5	0.16	-0.38	-0.71	1	6	-0.272	-0.04	0.03	1	7	0.224	0.34	0.59	1	8	-0.293	-0.23
b2982	downstream	147	3130324	3130178	3130214	2	0	-0.145	-0.11	-0.73	2	1	-0.359	0.05	-0.96	3	2	-0.357	0.05	0.49	2	3	-0.295	0	0.92	3	4	-0.402	0	0.52	2	5	-0.248	0.04	0.88	3	6	-0.404	-0.04	0.53	2	7	-0.243	-0.06	-0.89	3	8	-0.388	-0.06
b2982	annotated	0	3130177	3130178	3130214	3	0	-0.272	0.19	-0.21	4	1	-0.337	-0.25	-0.23	2	2	-0.508	0.19	0.16	4	3	-0.275	0.3	0.16	2	4	-0.529	0	0.11	4	5	-0.223	-0.25	0.11	2	6	-0.503	-0.18	0.19	4	7	-0.203	0.25	-0.19	2	8	-0.468	-0.23
b2982	downstream	144	3130321	3130178	3130214	4	0	-0.269	-0.58	0.22	3	1	-0.598	0.32	0.02	5	2	-0.444	-0.49	-0.4	3	3	-0.544	-0.33	-0.09	5	4	-0.47	0.48	-0.4	3	5	-0.492	0.31	-0.08	5	6	-0.47	-0.55	-0.32	3	7	-0.498	-0.34	0.13	5	8	-0.435	-0.61
b2983	annotated	0	3132408	3132408	3132408	0	0	-0.057	-0.29	0.15	0	1	-0.204	0.34	0.25	0	2	-0.24	-0.44	-0.2	0	3	-0.163	-0.28	-0.36	0	4	-0.212	0.52	-0.28	0	5	-0.125	0.26	-0.43	0	6	-0.195	-0.63	-0.17	0	7	-0.142	-0.31	0.43	0	8	-0.156	-0.72
b2983	downstream	138	3132270	3132408	3132408	1	0	-0.329	0.78	1.02	1	1	-0.707	-1.27	0.33	2	2	-0.489	1.04	-0.95	1	3	-0.63	1.36	-0.12	2	4	-0.565	-1.06	-0.92	1	5	-0.522	-1.45	0.01	1	6	-0.681	0.93	-0.96	2	7	-0.354	1.6	0.06	1	8	-0.784	0.72
b2983	downstream	150	3132258	3132408	3132408	2	0	-0.566	-0.24	-0.35	2	1	-0.592	0.1	-1.68	1	2	-0.714	-0.27	0.9	2	3	-0.617	-0.15	1.56	1	4	-0.623	0.27	1	2	5	-0.699	0.1	1.33	3	6	-0.478	-0.13	0.89	1	7	-0.767	-0.01	-1.35	3	8	-0.395	0.02
b2983	downstream	90	3132318	3132408	3132408	3	0	-0.821	0.29	-0.35	3	1	-0.728	-0.38	-0.87	3	2	-1.086	0.38	0.48	3	3	-0.674	0.34	0.95	3	4	-1.062	-0.3	0.53	3	5	-0.696	-0.26	1	2	6	-1.016	0.26	0.52	3	7	-0.71	0.37	-0.91	2	8	-0.976	0.3
b2983	downstream	171	3132237	3132408	3132408	4	0	-1.003	0.52	0.31	4	1	-1.238	-0.65	-0.67	5	2	-1.156	0.59	-0.11	4	3	-1.21	0.67	0.74	5	4	-1.186	-0.52	-0.07	4	5	-1.165	-0.72	0.78	5	6	-1.185	0.48	-0.06	4	7	-1.111	0.81	-0.85	5	8	-1.158	0.38
b2984	annotated	0	3133212	3133212	3133212	0	0	0.642	-1.51	-0.5	0	1	0.233	1.64	-0.74	0	2	0.59	-1.53	0.54	0	3	0.133	-1.67	0.66	0	4	0.732	1.46	0.59	0	5	0.045	1.7	0.49	0	6	0.917	-1.32	0.66	0	7	-0.093	-1.66	-0.4	0	8	1.034	-1.14
b2984	downstream	123	3133089	3133212	3133212	1	0	-0.518	-0.82	-0.09	1	1	-0.656	0.84	-0.1	1	2	-0.539	-0.8	-0.06	1	3	-0.724	-0.87	0.1	1	4	-0.449	0.8	0.04	1	5	-0.753	0.83	0.06	1	6	-0.395	-0.84	0.1	1	7	-0.765	-0.71	0.15	1	8	-0.399	-0.87
b2984	downstream	75	3133137	3133212	3133212	2	0	-1.176	-0.45	-0.31	2	1	-1.416	0.26	-0.92	2	2	-1.335	-0.4	0.32	2	3	-1.405	-0.14	0.82	2	4	-1.268	0.5	0.36	2	5	-1.428	0.14	0.7	2	6	-1.17	-0.61	0.41	2	7	-1.457	-0.1	-0.73	2	8	-1.064	-0.65
b2984
b2984
b2985	annotated	0	3133957	3133957	3133942	0	0	0.728	1.26	0.02	1	1	0.744	-1.17	0.3	0	2	0.459	1.28	0.01	1	3	0.816	1.11	-0.15	0	4	0.363	-1.3	-0.01	2	5	0.875	-1.02	-0.08	0	6	0.276	1.36	-0.1	2	7	0.914	0.87	-0.04	0	8	0.223	1.39
b2985	downstream	123	3133834	3133957	3133942	1	0	0.886	-0.66	0.45	0	1	0.508	0.61	0.45	2	2	0.79	-0.69	-0.43	0	3	0.475	-0.63	-0.6	2	4	0.82	0.65	-0.5	0	5	0.481	0.59	-0.69	2	6	0.833	-0.59	-0.47	0	7	0.484	-0.54	0.66	2	8	0.859	-0.61
b2985	downstream	15	3133942	3133957	3133942	2	0	0.664	1.07	0.11	2	1	0.628	-0.86	0.23	1	2	0.45	0.92	-0.18	2	3	0.682	0.93	-0.08	1	4	0.389	-0.96	-0.19	1	5	0.739	-0.91	0.05	1	6	0.307	0.93	-0.25	1	7	0.804	0.83	-0.11	1	8	0.244	0.86
b2985	downstream	39	3133918	3133957	3133942	3	0	-0.686	0.47	-1.2	3	1	-0.182	-0.42	-0.39	3	2	-0.871	0.34	1.06	3	3	-0.123	0.39	0.33	3	4	-0.908	-0.22	1	3	5	-0.087	-0.26	0.23	3	6	-0.937	0.13	1.03	3	7	-0.09	0.12	-0.33	3	8	-0.898	0.22
b2985
b2986	annotated	0	3134130	3134131	3134131	0	0	1.705	0.89	-0.84	0	1	1.881	-0.52	0.03	0	2	1.424	0.83	0.73	0	3	1.932	0.51	-0.11	0	4	1.33	-0.87	0.65	0	5	1.974	-0.43	-0.18	0	6	1.24	1.01	0.59	0	7	2.014	0.2	0.04	0	8	1.174	1.11
b2986	downstream	171	3134301	3134131	3134131	1	0	0.412	-0.28	0.32	1	1	0.063	0.02	0.02	1	2	0.374	-0.11	-0.06	1	3	-0.039	-0.05	0.08	2	4	0.485	0.03	-0.02	1	5	-0.084	-0.04	0.13	2	6	0.537	0.01	-0.1	1	7	-0.109	0.09	-0.08	2	8	0.525	0
b2986	downstream	153	3134283	3134131	3134131	2	0	0.087	-0.81	-0.38	3	1	-0.014	0.75	0.08	2	2	-0.051	-0.71	0.21	2	3	-0.016	-0.8	-0.07	1	4	-0.032	0.73	0.16	3	5	-0.004	0.87	-0.06	1	6	0.012	-0.75	0.13	3	7	-0.044	-0.87	0.14	1	8	0.061	-0.72
b2986	downstream	63	3134193	3134131	3134131	3	0	0.115	-0.24	0.15	2	1	-0.037	0.4	-0.42	3	2	-0.064	-0.48	0.21	3	3	-0.072	-0.46	0.49	3	4	0.039	0.4	0.31	2	5	-0.154	0.53	0.49	3	6	0.153	-0.33	0.33	2	7	-0.219	-0.51	-0.47	3	8	0.232	-0.2
b2986	downstream	168	3134298	3134131	3134131	4	0	-0.359	-0.22	0.1	4	1	-0.237	0.26	0.05	4	2	-0.386	-0.35	-0.03	4	3	-0.306	-0.25	0.1	4	4	-0.3	0.35	-0.02	4	5	-0.376	0.23	0.14	4	6	-0.203	-0.35	0.01	4	7	-0.397	-0.16	-0.14	4	8	-0.178	-0.28
b2987	annotated	0	3136371	3136371	3136371	0	0	0.421	-0.07	-0.99	0	1	0.694	0.41	-0.55	0	2	0.234	-0.3	1.06	0	3	0.7	-0.5	0.53	0	4	0.269	0.25	1.07	0	5	0.664	0.63	0.61	0	6	0.321	-0.18	1.13	0	7	0.584	-0.72	-0.63	0	8	0.425	0.05
b2987	downstream	114	3136257	3136371	3136371	1	0	-0.212	0	0.34	1	1	-0.518	-0.03	0.46	2	2	-0.352	-0.12	-0.46	1	3	-0.521	0.1	-0.47	3	4	-0.28	0.07	-0.4	1	5	-0.537	-0.14	-0.48	4	6	-0.259	-0.06	-0.4	1	7	-0.544	0.21	0.5	5	8	-0.266	-0.08
b2987	downstream	48	3136323	3136371	3136371	2	0	-0.656	0.66	-0.96	5	1	-0.485	-0.57	-1.36	1	2	-0.893	0.59	1.25	5	3	-0.43	0.55	1.21	1	4	-0.905	-0.53	1.24	5	5	-0.387	-0.45	1.04	2	6	-0.874	0.53	1.23	5	7	-0.406	0.33	-1.17	3	8	-0.825	0.62
b2987	downstream	159	3136212	3136371	3136371	3	0	-0.865	0.42	-0.45	7	1	-0.53	-0.45	-0.09	3	2	-1.058	0.38	0.28	7	3	-0.443	0.47	-0.04	2	4	-1.105	-0.25	0.26	7	5	-0.366	-0.46	-0.09	1	6	-1.103	0.06	0.3	7	7	-0.364	0.39	0.05	1	8	-1.051	0.01
b2987	downstream	69	3136302	3136371	3136371	4	0	-0.619	1.3	0.54	4	1	-0.644	-1.3	0.28	4	2	-0.78	1.15	-0.4	4	3	-0.635	1.34	-0.2	5	4	-0.78	-1.15	-0.43	4	5	-0.59	-1.37	-0.23	5	6	-0.846	1.14	-0.53	4	7	-0.512	1.36	0.08	4	8	-0.893	1.06
b1880	downstream	117	1966074	1966191	1966191	0	0	-1.163	0.61	-1.02	1	1	-1.064	-0.53	-1.65	0	2	-1.337	0.43	1.31	1	3	-1.042	0.54	1.63	1	4	-1.318	-0.37	1.34	1	5	-1.037	-0.39	1.55	1	6	-1.3	0.3	1.34	1	7	-1.056	0.29	-1.62	1	8	-1.235	0.46
b1880	annotated	0	1966191	1966191	1966191	1	0	-0.934	-0.67	0.58	0	1	-1.106	0.6	-0.27	1	2	-1.047	-0.86	-0.34	0	3	-1.118	-0.53	0.29	2	4	-0.931	0.95	-0.3	0	5	-1.146	0.48	0.25	2	6	-0.781	-0.96	-0.21	0	7	-1.249	-0.39	-0.28	3	8	-0.645	-0.98
b1880	downstream	111	1966080	1966191	1966191	2	0	-1.43	0.73	-0.57	3	1	-1.126	-0.84	-0.73	2	2	-1.678	0.64	0.62	4	3	-1.004	0.77	0.57	0	4	-1.733	-0.5	0.58	4	5	-0.954	-0.72	0.53	0	6	-1.738	0.34	0.63	4	7	-0.941	0.62	-0.64	0	8	-1.679	0.32
b1880	downstream	165	1966026	1966191	1966191	3	0	-1.431	1	0.62	4	1	-1.399	-1.12	-0.16	3	2	-1.591	0.87	-0.47	3	3	-1.333	1.15	0.28	3	4	-1.632	-0.82	-0.41	3	5	-1.241	-1.13	0.31	3	6	-1.689	0.64	-0.43	3	7	-1.141	1.16	-0.27	2	8	-1.741	0.48
b1880	downstream	174	1966017	1966191	1966191	4	0	-1.353	0.36	0.97	2	1	-1.784	-0.94	-0.6	5	2	-1.547	0.58	-0.74	2	3	-1.699	1.05	0.66	5	4	-1.543	-0.46	-0.75	2	5	-1.641	-1.22	0.67	5	6	-1.534	0.26	-0.73	2	7	-1.558	1.45	-0.68	5	8	-1.537	0.01
b1881	annotated	0	1967037	1967037	1967037	0	0	0.863	-0.14	0.52	0	1	0.737	-0.13	0.68	0	2	0.759	0.09	-0.5	0	3	0.706	0.13	-0.66	0	4	0.755	-0.11	-0.52	0	5	0.718	-0.15	-0.68	0	6	0.726	0.13	-0.6	0	7	0.774	0.14	0.64	0	8	0.668	0.04
b1881	upstream	-30	1967067	1967037	1967037	1	0	0.622	-0.91	-0.59	2	1	0.625	1.07	-0.19	1	2	0.557	-0.92	0.56	2	3	0.594	-1.09	0.26	1	4	0.63	0.86	0.58	2	5	0.522	1.12	0.27	1	6	0.72	-0.83	0.66	1	7	0.448	-1.08	-0.18	2	8	0.821	-0.7
b1881	downstream	3	1967034	1967037	1967037	2	0	0.77	-0.07	0.52	1	1	0.458	-0.04	0.71	2	2	0.687	0.03	-0.55	1	3	0.385	0.02	-0.64	2	4	0.704	-0.05	-0.58	1	5	0.398	-0.08	-0.63	2	6	0.661	0.06	-0.6	2	7	0.46	0.12	0.64	1	8	0.619	0.02
b1881	downstream	180	1966857	1967037	1967037	3	0	-0.603	-0.16	1.31	3	1	-1.351	-0.49	0.84	5	2	-0.677	0.22	-1.49	3	3	-1.342	0.62	-0.76	6	4	-0.646	-0.16	-1.45	3	5	-1.292	-0.79	-0.74	6	6	-0.652	0.04	-1.45	3	7	-1.206	1.03	0.77	5	8	-0.7	-0.29
b1881	downstream	162	1966875	1967037	1967037	4	0	-0.923	-0.43	0.49	4	1	-1.319	0.43	0	4	2	-1.141	-0.44	-0.45	4	3	-1.274	-0.4	-0.04	5	4	-1.106	0.47	-0.4	4	5	-1.261	0.29	-0.08	5	6	-1.07	-0.6	-0.39	4	7	-1.252	-0.13	0.19	6	8	-1.016	-0.74
b1882	annotated	0	1967437	1967437	1967437	0	0	1.018	-0.62	0.94	0	1	0.42	0.44	1.11	0	2	0.849	-0.44	-1.03	0	3	0.467	-0.38	-1.28	0	4	0.837	0.43	-1.14	0	5	0.479	0.29	-1.46	0	6	0.829	-0.42	-1.18	0	7	0.458	-0.26	1.33	0	8	0.808	-0.61
b1882	downstream	177	1967260	1967437	1967437	1	0	0.239	0.85	0.85	1	1	-0.154	-0.94	0.43	1	2	-0.019	0.94	-0.77	1	3	-0.054	1	-0.37	1	4	-0.093	-0.9	-0.79	1	5	0.037	-1.04	-0.26	1	6	-0.211	0.8	-0.85	2	7	0.132	1.05	0.29	1	8	-0.304	0.6
b1882	downstream	186	1967251	1967437	1967437	2	0	0.005	0.26	0.03	2	1	-0.353	-0.37	-1.01	3	2	-0.157	0.35	0.28	2	3	-0.353	0.4	1.03	3	4	-0.141	-0.35	0.35	2	5	-0.33	-0.41	0.89	3	6	-0.16	0.44	0.33	1	7	-0.269	0.44	-0.86	3	8	-0.194	0.37
b1882	downstream	48	1967389	1967437	1967437	3	0	-0.303	0.5	0.36	4	1	-0.363	-0.6	0.24	4	2	-0.501	0.55	-0.35	4	3	-0.304	0.65	-0.14	2	4	-0.561	-0.47	-0.44	4	5	-0.23	-0.7	-0.05	2	6	-0.591	0.35	-0.39	4	7	-0.147	0.76	0.02	2	8	-0.617	0.23
b1882	downstream	60	1967377	1967437	1967437	4	0	-0.274	-0.05	0.21	3	1	-0.349	0.16	-0.36	2	2	-0.409	-0.17	-0.02	3	3	-0.374	-0.25	0.44	4	4	-0.385	0.09	0.08	3	5	-0.376	0.2	0.46	4	6	-0.334	-0.08	0.02	3	7	-0.422	-0.15	-0.36	4	8	-0.304	-0.03
b1883	annotated	0	1968501	1968501	1968501	0	0	1.261	0.18	0.56	0	1	0.879	-0.5	0.63	0	2	1.17	0.57	-0.57	0	3	0.826	0.45	-0.42	0	4	1.151	-0.65	-0.53	0	5	0.84	-0.49	-0.26	0	6	1.089	0.65	-0.63	0	7	0.911	0.51	0.31	0	8	1.032	0.54
b1883	downstream	84	1968417	1968501	1968501	1	0	-0.009	-0.66	-0.97	2	1	-0.032	0.56	-0.86	3	2	-0.145	-0.62	0.75	2	3	-0.015	-0.51	0.81	2	4	-0.125	0.69	0.82	2	5	0.016	0.52	0.68	2	6	-0.087	-0.72	0.86	2	7	-0.002	-0.49	-0.61	2	8	-0.027	-0.7
b1883	downstream	15	1968486	1968501	1968501	2	0	-0.217	-0.13	-1.44	3	1	0.16	0.21	-0.89	1	2	-0.39	-0.18	1.29	3	3	0.189	-0.17	0.71	1	4	-0.38	0.28	1.27	3	5	0.178	0.28	0.64	1	6	-0.31	-0.29	1.33	3	7	0.104	-0.38	-0.68	1	8	-0.216	-0.14
b1883	downstream	54	1968447	1968501	1968501	3	0	0.506	-0.5	0.46	1	1	-0.006	0.49	-0.29	2	2	0.451	-0.53	-0.22	1	3	-0.093	-0.51	0.44	3	4	0.517	0.42	-0.15	1	5	-0.116	0.47	0.47	3	6	0.553	-0.36	-0.2	1	7	-0.151	-0.46	-0.33	3	8	0.533	-0.32
b1883	downstream	42	1968459	1968501	1968501	4	0	-0.409	0.38	1.02	4	1	-0.676	-0.65	0.69	5	2	-0.467	0.51	-1.04	4	3	-0.698	0.64	-0.53	5	4	-0.468	-0.5	-0.98	4	5	-0.653	-0.81	-0.44	5	6	-0.538	0.37	-0.95	4	7	-0.53	0.93	0.51	4	8	-0.62	0.17
b1884	annotated	0	1969364	1969364	1969364	0	0	0.502	0.9	0.96	0	1	0.263	-1.09	0.78	0	2	0.344	0.98	-0.84	0	3	0.294	1.17	-0.69	0	4	0.294	-0.95	-0.83	0	5	0.364	-1.22	-0.56	0	6	0.214	0.89	-0.91	0	7	0.456	1.33	0.54	0	8	0.134	0.73
b1884	downstream	96	1969268	1969364	1969364	1	0	-0.211	-0.54	0.35	1	1	-0.388	0.59	-0.49	2	2	-0.335	-0.62	-0.16	1	3	-0.41	-0.55	0.62	2	4	-0.244	0.61	-0.1	1	5	-0.478	0.57	0.66	2	6	-0.117	-0.58	-0.05	1	7	-0.574	-0.46	-0.68	2	8	-0.001	-0.53
b1884	downstream	45	1969319	1969364	1969364	2	0	-0.321	-0.22	0.05	2	1	-0.621	-0.15	-0.86	3	2	-0.405	-0.01	0.1	2	3	-0.645	0.09	0.87	3	4	-0.354	-0.06	0.19	2	5	-0.655	-0.15	0.89	3	6	-0.304	0.1	0.15	2	7	-0.655	0.23	-0.84	3	8	-0.266	0.14
b1884	downstream	36	1969328	1969364	1969364	3	0	-0.442	0.5	0.39	3	1	-0.386	-0.46	-0.03	1	2	-0.579	0.52	-0.22	4	3	-0.38	0.47	0.15	1	4	-0.569	-0.48	-0.22	4	5	-0.349	-0.54	0.26	1	6	-0.619	0.37	-0.2	4	7	-0.268	0.49	-0.22	1	8	-0.63	0.3
b1884	downstream	144	1969220	1969364	1969364	4	0	-0.502	-0.45	0.84	4	1	-0.989	0.15	0.15	4	2	-0.571	-0.46	-0.86	3	3	-1.004	-0.03	-0.12	5	4	-0.525	0.54	-0.84	3	5	-0.995	-0.16	-0.21	5	6	-0.468	-0.61	-0.79	3	7	-1.001	0.34	0.16	5	8	-0.418	-0.78
b1885	annotated	0	1970984	1970984	1970984	0	0	0.301	0.65	0.79	0	1	-0.075	-0.89	0.06	0	2	0.177	0.81	-0.46	0	3	-0.108	0.89	0.06	0	4	0.213	-0.86	-0.43	0	5	-0.111	-0.97	0.14	2	6	0.169	0.85	-0.55	0	7	-0.03	0.98	-0.13	1	8	0.086	0.76
b1885	downstream	81	1970903	1970984	1970984	1	0	-0.125	0.61	-0.04	1	1	-0.317	-0.85	-0.71	2	2	-0.402	0.82	0.16	2	3	-0.179	0.92	0.68	2	4	-0.462	-0.73	0.13	2	5	-0.077	-0.87	0.64	0	6	-0.562	0.62	0.15	2	7	-0.01	0.84	-0.67	0	8	-0.603	0.47
b1885	downstream	42	1970942	1970984	1970984	2	0	-0.63	0.99	-1.53	4	1	-0.153	-0.82	-1.57	1	2	-0.864	0.86	1.63	4	3	-0.12	0.72	1.49	1	4	-0.873	-0.76	1.65	4	5	-0.08	-0.61	1.44	1	6	-0.86	0.76	1.62	4	7	-0.095	0.49	-1.56	2	8	-0.751	0.91
b1885	downstream	177	1970807	1970984	1970984	3	0	-0.358	-0.21	0.75	2	1	-0.634	-0.07	0	4	2	-0.394	-0.15	-0.58	1	3	-0.684	0.13	0.1	4	4	-0.328	0.15	-0.52	1	5	-0.703	-0.27	0.07	5	6	-0.287	-0.21	-0.51	1	7	-0.7	0.36	0	5	8	-0.274	-0.29
b1885	downstream	108	1970876	1970984	1970984	4	0	-0.594	0.63	0.67	3	1	-0.707	-0.38	0.35	5	2	-0.71	0.45	-0.88	3	3	-0.707	0.43	-0.17	5	4	-0.73	-0.49	-0.86	3	5	-0.651	-0.51	0.01	4	6	-0.77	0.36	-0.79	3	7	-0.589	0.62	0.14	4	8	-0.82	0.22
b1886	annotated	0	1972691	1972691	1972691	0	0	0.496	0.86	-0.35	0	1	0.579	-0.87	-0.81	0	2	0.213	0.92	0.56	0	3	0.641	0.8	0.97	0	4	0.161	-0.9	0.54	0	5	0.635	-0.74	1.09	0	6	0.167	0.93	0.47	0	7	0.637	0.67	-1.14	0	8	0.204	1.01
b1886	downstream	120	1972571	1972691	1972691	1	0	0.024	0.3	0.06	1	1	-0.153	-0.16	-0.23	1	2	-0.209	0.13	0.12	1	3	-0.092	0.21	0.11	1	4	-0.19	-0.06	0.12	1	5	-0.076	-0.25	-0.05	1	6	-0.188	0.07	0.18	1	7	-0.074	0.21	-0.08	1	8	-0.145	0.04
b1886	downstream	177	1972514	1972691	1972691	2	0	-0.287	-0.32	0.03	2	1	-0.406	0.11	-0.37	2	2	-0.519	-0.2	0.1	2	3	-0.337	-0.16	0.32	2	4	-0.526	0.23	0.06	2	5	-0.314	0.13	0.23	2	6	-0.483	-0.32	0.06	2	7	-0.327	-0.15	-0.24	2	8	-0.449	-0.37
b1886	upstream	-21	1972712	1972691	1972691	3	0	-0.371	0.31	0.73	3	1	-0.473	-0.54	0.52	3	2	-0.605	0.31	-0.7	3	3	-0.428	0.59	-0.55	3	4	-0.606	-0.21	-0.74	3	5	-0.402	-0.73	-0.64	3	6	-0.614	0.18	-0.73	3	7	-0.344	0.77	0.47	3	8	-0.626	0.03
b1886	downstream	36	1972655	1972691	1972691	4	0	-1.135	0.47	-0.46	4	1	-1.079	-0.74	-1.23	4	2	-1.306	0.54	0.67	4	3	-1.017	0.69	1.07	4	4	-1.32	-0.46	0.73	4	5	-0.982	-0.67	0.86	4	6	-1.331	0.42	0.71	4	7	-0.92	0.65	-0.93	4	8	-1.345	0.37
b1887	annotated	0	1973339	1973339	1973339	0	0	1.252	-0.32	0.38	0	1	0.77	0.1	0.95	0	2	0.967	-0.08	-0.59	0	3	0.839	-0.08	-0.99	0	4	0.917	0.05	-0.63	0	5	0.898	0.07	-1.08	0	6	0.849	-0.08	-0.57	0	7	0.958	-0.05	1.09	0	8	0.791	-0.22
b1887	downstream	9	1973330	1973339	1973339	1	0	0.655	-1.2	-0.88	1	1	0.656	1.17	-0.44	1	2	0.517	-1.15	0.77	1	3	0.621	-1.19	0.29	1	4	0.593	1.18	0.75	1	5	0.573	1.2	0.08	1	6	0.72	-1.09	0.8	1	7	0.467	-1.21	-0.1	1	8	0.853	-0.96
b1887	downstream	195	1973144	1973339	1973339	2	0	-0.753	0.8	-0.15	2	1	-0.757	-0.73	0.01	2	2	-1.068	0.7	0.07	2	3	-0.626	0.76	-0.15	2	4	-1.182	-0.52	-0.04	3	5	-0.491	-0.65	-0.18	2	6	-1.293	0.36	0	3	7	-0.379	0.53	0.08	2	8	-1.322	0.2
b1887	downstream	105	1973234	1973339	1973339	3	0	-1.052	-0.89	-0.15	3	1	-1.166	0.87	0.09	3	2	-1.148	-0.95	-0.13	3	3	-1.183	-0.81	-0.08	3	4	-1.117	1.06	-0.14	2	5	-1.183	0.85	0.02	3	6	-1.048	-1.19	-0.02	2	7	-1.232	-0.84	0.03	3	8	-0.955	-1.22
b1887
b2452	annotated	0	2568107	2568107	2568107	0	0	1.098	-0.96	-0.49	0	1	0.8	0.94	0.22	1	2	1.008	-0.85	0.16	0	3	0.732	-0.91	-0.31	1	4	1.074	0.86	0.11	0	5	0.668	0.96	-0.4	1	6	1.153	-0.84	0.12	0	7	0.627	-1.03	0.37	1	8	1.179	-0.79
b2452	downstream	21	2568086	2568107	2568107	1	0	0.751	0.86	-1.22	1	1	0.808	-0.99	-0.32	0	2	0.437	1.01	0.94	1	3	0.896	0.95	0.23	0	4	0.299	-0.96	0.9	1	5	1.004	-0.85	0.16	0	6	0.139	0.97	0.81	1	7	1.123	0.7	-0.26	0	8	0.028	0.99
b2452	downstream	33	2568074	2568107	2568107	2	0	-0.11	0.65	-1.86	3	1	0.315	-0.46	-1.29	2	2	-0.345	0.44	1.85	3	3	0.383	0.25	1.01	3	4	-0.422	-0.38	1.87	3	5	0.419	-0.09	0.69	2	6	-0.47	0.42	1.87	4	7	0.429	-0.05	-0.75	2	8	-0.461	0.61
b2452	downstream	156	2567951	2568107	2568107	3	0	0.345	0.71	1.03	2	1	-0.236	-0.96	0.84	5	2	0.165	0.9	-1	2	3	-0.13	1.04	-0.88	4	4	0.067	-0.82	-1.01	2	5	-0.017	-1.14	-0.87	4	6	-0.094	0.69	-1.08	2	7	0.164	1.2	0.87	4	8	-0.227	0.38
b2452	downstream	30	2568077	2568107	2568107	4	0	-0.12	0.14	-2.19	4	1	0.315	-0.08	-1.85	3	2	-0.415	0.11	2.13	4	3	0.391	-0.08	1.64	2	4	-0.444	-0.06	2.13	4	5	0.395	0.28	1.48	3	6	-0.425	0.18	2.13	3	7	0.358	-0.44	-1.56	3	8	-0.352	0.42
b2453	annotated	0	2569511	2569511	2569511	0	0	0.671	-0.87	-0.04	0	1	0.259	1.06	-0.64	0	2	0.45	-1.08	0.34	0	3	0.246	-1.13	0.55	0	4	0.516	0.98	0.32	0	5	0.179	1.16	0.51	0	6	0.621	-0.81	0.33	0	7	0.077	-1.1	-0.42	0	8	0.717	-0.69
b2453	upstream	-27	2569538	2569511	2569511	1	0	-0.281	-0.06	0.71	2	1	-0.504	0.01	-0.22	3	2	-0.373	-0.14	-0.45	2	3	-0.498	-0.01	0.31	3	4	-0.323	0.14	-0.43	1	5	-0.533	-0.06	0.36	4	6	-0.279	-0.17	-0.42	1	7	-0.525	0.08	-0.34	4	8	-0.263	-0.24
b2453	downstream	162	2569349	2569511	2569511	2	0	-0.216	-0.08	-0.45	1	1	-0.578	-0.13	-0.6	4	2	-0.364	0.02	0.4	1	3	-0.535	0.13	0.49	4	4	-0.366	0.07	0.39	2	5	-0.501	-0.16	0.35	3	6	-0.35	-0.09	0.4	2	7	-0.496	0.17	-0.4	3	8	-0.308	-0.11
b2453	downstream	12	2569499	2569511	2569511	3	0	-0.443	-0.81	-0.86	4	1	-0.341	0.89	-0.47	1	2	-0.613	-0.92	0.55	3	3	-0.337	-0.91	0.4	1	4	-0.557	0.9	0.57	3	5	-0.34	0.96	0.34	2	6	-0.466	-0.94	0.64	3	7	-0.396	-0.88	-0.26	2	8	-0.363	-0.85
b2453	downstream	177	2569334	2569511	2569511	4	0	-0.343	0.51	0.04	3	1	-0.455	-0.56	0.38	2	2	-0.622	0.53	-0.26	4	3	-0.369	0.55	-0.39	2	4	-0.679	-0.46	-0.31	4	5	-0.258	-0.57	-0.48	1	6	-0.774	0.36	-0.35	5	7	-0.158	0.54	0.44	1	8	-0.846	0.24
b2450	annotated	0	2564522	2564523	2564523	0	0	1.428	-0.43	-0.29	0	1	1.239	0.62	-0.38	0	2	1.295	-0.54	0.44	0	3	1.15	-0.68	0.42	0	4	1.366	0.42	0.49	0	5	1.079	0.69	0.45	0	6	1.477	-0.2	0.41	0	7	0.978	-0.74	-0.49	0	8	1.559	0.05
b2450	upstream	-150	2564372	2564523	2564523	1	0	0.541	-0.08	-0.24	1	1	0.804	0.44	0.59	1	2	0.372	-0.36	0.13	1	3	0.798	-0.47	-0.57	1	4	0.41	0.34	0.04	1	5	0.765	0.54	-0.55	1	6	0.487	-0.34	0.09	1	7	0.683	-0.6	0.54	1	8	0.58	-0.28
b2450	upstream	-21	2564501	2564523	2564523	2	0	0.275	0	-0.3	3	1	0.12	0.31	-0.21	2	2	0.045	-0.24	0.21	3	3	0.184	-0.36	0.15	2	4	0.081	0.21	0.23	3	5	0.157	0.37	0.17	2	6	0.14	-0.18	0.25	3	7	0.126	-0.31	-0.12	2	8	0.197	-0.04
b2450	downstream	45	2564567	2564523	2564523	3	0	0.383	-0.12	0.94	2	1	-0.082	0.07	1.22	3	2	0.33	-0.18	-1.13	2	3	-0.131	-0.01	-1.13	3	4	0.363	0.19	-1.12	2	5	-0.128	-0.04	-1.14	3	6	0.359	-0.21	-1.12	2	7	-0.043	0.16	1.19	3	8	0.27	-0.35
b2450	upstream	-30	2564492	2564523	2564523	4	0	-0.311	-0.33	-0.02	4	1	-0.498	0.15	-0.65	4	2	-0.379	-0.25	0.18	4	3	-0.541	-0.1	0.76	4	4	-0.34	0.27	0.26	4	5	-0.55	0.03	0.67	4	6	-0.3	-0.29	0.31	4	7	-0.541	0.04	-0.68	4	8	-0.278	-0.3
b2504	downstream	18	2629307	2629290	2629308	0	0	0.919	0.15	0.45	0	1	0.583	-0.31	0.42	0	2	0.747	0.38	-0.57	0	3	0.623	0.34	-0.39	0	4	0.68	-0.38	-0.59	0	5	0.674	-0.4	-0.36	0	6	0.65	0.39	-0.7	0	7	0.721	0.41	0.28	0	8	0.593	0.29
b2504	annotated	0	2629289	2629290	2629308	1	0	0.494	0.09	0.06	1	1	0.307	-0.08	0.21	1	2	0.243	0.03	0.04	1	3	0.312	0.11	-0.24	1	4	0.254	-0.09	0.05	1	5	0.32	-0.14	-0.36	2	6	0.266	0.18	-0.02	1	7	0.321	0.12	0.26	1	8	0.28	0.24
b2504	downstream	48	2629337	2629290	2629308	2	0	0.188	-0.31	-0.99	2	1	0.237	0.22	-1.05	2	2	-0.049	-0.22	0.93	2	3	0.302	-0.24	0.87	2	4	-0.024	0.32	0.93	2	5	0.321	0.28	0.7	1	6	0.028	-0.32	0.96	2	7	0.299	-0.3	-0.75	2	8	0.077	-0.29
b2504
b2504
b2505	downstream	3	2629794	2629792	2629795	0	0	2.056	0.99	0.38	0	1	1.896	-0.84	1.08	0	2	1.959	1.09	-0.49	0	3	1.855	0.81	-0.96	0	4	1.91	-1.18	-0.54	0	5	1.851	-0.81	-0.87	0	6	1.811	1.31	-0.64	0	7	1.917	0.75	0.81	0	8	1.681	1.28
b2505	annotated	0	2629791	2629792	2629795	1	0	1.051	0.61	0.34	1	1	1.341	-0.21	1.14	1	2	0.997	0.44	-0.49	1	3	1.28	0.16	-0.93	1	4	0.965	-0.53	-0.53	1	5	1.291	-0.17	-0.71	1	6	0.909	0.51	-0.46	1	7	1.31	0.09	0.78	1	8	0.88	0.58
b2505	downstream	36	2629827	2629792	2629795	2	0	-0.301	0.59	-1.03	2	1	0.036	-0.45	-0.75	3	2	-0.447	0.4	1.02	2	3	0.03	0.38	0.59	3	4	-0.46	-0.36	1.03	2	5	0.068	-0.24	0.51	3	6	-0.421	0.37	1.01	2	7	0.07	0.15	-0.61	3	8	-0.391	0.55
b2505	downstream	30	2629821	2629792	2629795	3	0	-0.418	0.33	-1.73	3	1	0.098	-0.11	-1.24	2	2	-0.594	0.16	1.5	3	3	0.12	0.05	1.06	2	4	-0.616	-0.09	1.46	3	5	0.137	0.1	1.03	2	6	-0.57	0.13	1.53	3	7	0.073	-0.27	-1.11	2	8	-0.473	0.31
b2505
b2506	annotated	0	2630325	2630326	2630326	0	0	1.372	0.11	-0.06	0	1	1.273	-0.01	0.64	0	2	1.231	0.21	-0.09	0	3	1.264	-0.07	-0.58	0	4	1.198	-0.32	-0.07	0	5	1.265	0.11	-0.44	0	6	1.162	0.34	-0.18	0	7	1.263	-0.15	0.5	0	8	1.113	0.36
b2506	downstream	63	2630388	2630326	2630326	1	0	-0.563	0.05	0.39	1	1	-0.401	0.03	0.3	1	2	-0.675	-0.16	-0.35	1	3	-0.418	-0.06	-0.15	1	4	-0.637	0.11	-0.34	1	5	-0.449	0.05	-0.07	1	6	-0.614	-0.11	-0.28	1	7	-0.443	-0.01	0.06	1	8	-0.616	-0.11
b2506
b2506
b2506
b2451	annotated	0	2566884	2566884	2566884	0	0	0.825	-0.51	0	0	1	0.5	0.25	-0.1	0	2	0.621	-0.21	-0.06	0	3	0.522	-0.31	0.11	0	4	0.636	0.21	-0.05	0	5	0.51	0.33	0.15	0	6	0.662	-0.19	-0.09	0	7	0.502	-0.32	-0.13	0	8	0.669	-0.26
b2451	downstream	153	2566731	2566884	2566884	1	0	-0.577	-0.06	-0.78	1	1	-0.296	0.08	-0.58	1	2	-0.764	-0.14	0.8	1	3	-0.232	-0.07	0.45	1	4	-0.724	0.28	0.81	1	5	-0.263	0.19	0.35	1	6	-0.64	-0.39	0.88	1	7	-0.318	-0.19	-0.39	1	8	-0.527	-0.29
b2451	downstream	18	2566866	2566884	2566884	2	0	-0.948	-0.56	-0.62	2	1	-0.965	0.33	-0.36	2	2	-1.144	-0.48	0.36	2	3	-0.971	-0.34	0.26	2	4	-1.045	0.52	0.43	2	5	-1.028	0.3	0.2	2	6	-0.951	-0.58	0.48	2	7	-1.07	-0.21	-0.18	2	8	-0.852	-0.6
b2451	downstream	105	2566779	2566884	2566884	3	0	-1.157	-0.26	0.53	3	1	-1.661	-0.19	-0.22	4	2	-1.339	-0.14	-0.56	3	3	-1.621	0.36	0.11	4	4	-1.324	0.25	-0.62	3	5	-1.541	-0.41	0.05	3	6	-1.313	-0.39	-0.54	3	7	-1.47	0.49	-0.14	3	8	-1.294	-0.62
b2451	downstream	57	2566827	2566884	2566884	4	0	-1.562	-0.56	-0.3	4	1	-1.542	0.23	-0.93	3	2	-1.659	-0.57	0.45	4	3	-1.529	-0.23	0.95	3	4	-1.573	0.71	0.52	4	5	-1.565	0.21	0.86	4	6	-1.469	-0.79	0.59	4	7	-1.579	-0.04	-0.78	4	8	-1.375	-0.77
b2500	annotated	0	2622233	2622234	2622234	0	0	0.739	0.48	-0.94	0	1	0.863	-0.3	-0.94	0	2	0.523	0.46	1.05	0	3	0.883	0.24	0.99	0	4	0.493	-0.51	1.08	0	5	0.923	-0.18	1.06	0	6	0.459	0.54	1.05	0	7	0.94	0.14	-1.03	0	8	0.466	0.67
b2500	downstream	9	2622242	2622234	2622234	1	0	-0.51	0.43	-0.89	1	1	-0.163	-0.01	-0.58	1	2	-0.795	0.15	0.85	1	3	-0.067	-0.01	0.48	1	4	-0.835	0	0.76	2	5	-0.048	0.16	0.49	1	6	-0.814	-0.08	0.87	2	7	-0.078	-0.29	-0.57	1	8	-0.743	0.04
b2500	downstream	12	2622245	2622234	2622234	2	0	-0.666	0.16	-0.72	2	1	-0.466	0.04	-0.94	2	2	-0.819	-0.09	0.92	2	3	-0.498	-0.04	0.96	2	4	-0.745	0.18	0.93	1	5	-0.516	0.05	0.83	2	6	-0.651	-0.18	0.98	1	7	-0.606	-0.06	-0.85	2	8	-0.569	-0.03
b2500
b2500
b2501	annotated	0	2623043	2623044	2623044	0	0	0.769	-0.92	0.36	0	1	0.289	0.79	0.12	0	2	0.688	-0.88	-0.27	0	3	0.198	-0.8	-0.26	0	4	0.794	0.84	-0.27	0	5	0.128	0.69	-0.41	0	6	0.881	-0.68	-0.3	0	7	0.072	-0.69	0.34	1	8	0.9	-0.65
b2501	upstream	-6	2623037	2623044	2623044	1	0	0.292	-0.39	0.78	1	1	0.116	0.5	1.39	1	2	0.172	-0.49	-1.03	1	3	0.108	-0.52	-1.5	1	4	0.179	0.5	-1.09	1	5	0.113	0.45	-1.41	1	6	0.167	-0.54	-1.01	1	7	0.131	-0.41	1.49	0	8	0.16	-0.67
b2501	downstream	105	2623148	2623044	2623044	2	0	-0.433	-0.56	-0.67	2	1	-0.701	0.55	-1.16	2	2	-0.601	-0.54	0.69	2	3	-0.69	-0.57	1	2	4	-0.558	0.59	0.77	2	5	-0.693	0.59	0.83	2	6	-0.485	-0.7	0.8	2	7	-0.735	-0.51	-0.78	2	8	-0.39	-0.68
b2501	downstream	60	2623103	2623044	2623044	3	0	-1.155	-0.62	0.38	3	1	-1.103	0.68	0.07	3	2	-1.26	-0.77	-0.45	3	3	-1.097	-0.63	-0.03	3	4	-1.198	0.85	-0.48	3	5	-1.121	0.61	0.02	3	6	-1.082	-0.96	-0.36	3	7	-1.185	-0.52	0.05	3	8	-0.966	-0.99
b2501
b2502	annotated	0	2625114	2625115	2625115	0	0	0.817	-1.04	-0.4	0	1	0.612	1.34	-0.25	0	2	0.709	-1.16	0.32	0	3	0.561	-1.33	0.09	0	4	0.805	1.15	0.31	0	5	0.515	1.3	-0.06	0	6	0.908	-1.12	0.4	0	7	0.43	-1.31	0.15	0	8	0.997	-1.03
b2502	upstream	-39	2625075	2625115	2625115	1	0	0.661	-0.37	0.33	1	1	0.357	0.2	-0.21	1	2	0.562	-0.19	-0.09	1	3	0.301	-0.22	0.27	1	4	0.638	0.13	-0.07	1	5	0.26	0.17	0.26	1	6	0.702	-0.06	-0.06	1	7	0.241	-0.14	-0.24	1	8	0.692	-0.07
b2502	downstream	183	2625297	2625115	2625115	2	0	0.315	-0.16	0.22	2	1	-0.059	-0.1	0.66	2	2	0.209	-0.07	-0.54	2	3	-0.032	0.16	-0.65	2	4	0.187	0.05	-0.53	2	5	0.019	-0.24	-0.6	2	6	0.165	-0.12	-0.59	2	7	0.067	0.35	0.62	2	8	0.133	-0.22
b2502	downstream	72	2625186	2625115	2625115	3	0	-0.41	0.54	0.24	5	1	-0.53	-0.71	-0.6	3	2	-0.619	0.49	0.09	5	3	-0.496	0.71	0.64	3	4	-0.606	-0.43	0.11	5	5	-0.471	-0.71	0.66	3	6	-0.575	0.4	0.09	5	7	-0.452	0.75	-0.71	3	8	-0.546	0.36
b2502	downstream	165	2625279	2625115	2625115	4	0	-0.251	-0.54	0.71	4	1	-0.712	0.49	0.03	4	2	-0.466	-0.59	-0.61	4	3	-0.679	-0.4	-0.13	4	4	-0.44	0.61	-0.65	4	5	-0.664	0.39	-0.13	4	6	-0.39	-0.65	-0.56	4	7	-0.631	-0.34	0.2	4	8	-0.359	-0.72
b2503	annotated	0	2628938	2628938	2628938	0	0	0.852	0.48	0.82	0	1	0.605	-0.34	0.3	0	2	0.805	0.51	-0.58	0	3	0.604	0.34	-0.09	0	4	0.799	-0.56	-0.58	0	5	0.621	-0.35	0.21	0	6	0.734	0.53	-0.57	0	7	0.691	0.44	-0.07	0	8	0.664	0.43
b2503	downstream	165	2628773	2628938	2628938	1	0	-0.087	0.96	-0.73	1	1	0.207	-0.99	-1.4	1	2	-0.38	0.98	0.97	1	3	0.295	0.91	1.46	1	4	-0.452	-0.91	0.99	1	5	0.365	-0.83	1.52	1	6	-0.504	0.88	0.97	1	7	0.391	0.72	-1.53	1	8	-0.481	1
b2503	downstream	156	2628782	2628938	2628938	2	0	-0.325	1.62	-0.18	2	1	-0.188	-1.53	-0.86	2	2	-0.476	1.59	0.35	2	3	-0.172	1.41	1.12	2	4	-0.533	-1.67	0.45	2	5	-0.143	-1.44	1.27	2	6	-0.617	1.67	0.36	2	7	-0.034	1.48	-1.19	2	8	-0.67	1.75
b2503	downstream	168	2628770	2628938	2628938	3	0	-0.543	0.77	-0.71	3	1	-0.401	-0.72	-1.51	3	2	-0.713	0.65	0.98	3	3	-0.357	0.74	1.56	3	4	-0.752	-0.59	1	3	5	-0.316	-0.69	1.52	3	6	-0.788	0.57	1.05	3	7	-0.272	0.69	-1.52	3	8	-0.804	0.67
b2503	downstream	171	2628767	2628938	2628938	4	0	-0.852	0.7	-0.75	4	1	-0.723	-0.94	-1.24	4	2	-1.026	0.74	0.98	4	3	-0.665	0.86	1.25	4	4	-1.066	-0.63	0.95	4	5	-0.637	-0.79	1.15	5	6	-1.105	0.67	0.93	4	7	-0.584	0.66	-1.22	5	8	-1.099	0.74
b2456	annotated	0	2572050	2572050	2572050	0	0	0.383	-0.15	0.33	0	1	-0.03	-0.16	-0.11	0	2	0.188	0.03	-0.18	0	3	-0.019	0.23	0.09	0	4	0.23	-0.11	-0.12	0	5	-0.021	-0.31	0.02	0	6	0.198	0.16	-0.18	1	7	0.046	0.44	0	0	8	0.168	0.14
b2456	downstream	84	2571966	2572050	2572050	1	0	-0.005	-1.26	-0.14	1	1	-0.587	1.25	-0.89	1	2	-0.073	-1.3	0.37	1	3	-0.658	-1.25	0.75	1	4	0.06	1.22	0.44	1	5	-0.755	1.23	0.55	4	6	0.238	-1.04	0.42	0	7	-0.901	-1.12	-0.53	4	8	0.362	-0.87
b2456	downstream	75	2571975	2572050	2572050	2	0	-0.345	-0.39	0.29	3	1	-0.628	0.1	0.37	2	2	-0.46	-0.27	-0.45	3	3	-0.668	-0.01	-0.36	2	4	-0.412	0.28	-0.39	3	5	-0.659	-0.12	-0.36	2	6	-0.406	-0.39	-0.36	3	7	-0.623	0.11	0.4	2	8	-0.419	-0.47
b2456	downstream	78	2571972	2572050	2572050	3	0	-0.257	-0.58	-0.08	2	1	-0.657	0.49	-0.04	3	2	-0.367	-0.45	-0.16	2	3	-0.68	-0.45	0.04	3	4	-0.337	0.49	-0.18	2	5	-0.677	0.41	0.07	3	6	-0.316	-0.55	-0.03	2	7	-0.685	-0.38	-0.04	3	8	-0.282	-0.63
b2456	downstream	69	2571981	2572050	2572050	4	0	-0.721	-0.54	-0.27	4	1	-0.798	0.6	-0.16	4	2	-0.945	-0.66	-0.02	5	3	-0.729	-0.58	-0.03	4	4	-0.963	0.74	-0.06	5	5	-0.647	0.62	-0.12	1	6	-0.96	-0.92	0.07	5	7	-0.618	-0.62	0.21	1	8	-0.925	-1.03
b2508	upstream	-69	2634139	2634070	2634070	0	0	0.253	0.82	-0.51	0	1	0.317	-0.83	-0.53	0	2	0.049	0.91	0.47	0	3	0.362	0.81	0.58	0	4	0.011	-0.88	0.51	0	5	0.366	-0.78	0.64	0	6	-0.017	0.89	0.42	0	7	0.415	0.79	-0.7	0	8	-0.038	0.88
b2508	annotated	0	2634070	2634070	2634070	1	0	0.086	0.41	-0.11	1	1	0.104	-0.54	-0.37	2	2	-0.048	0.6	0.29	1	3	0.102	0.55	0.43	3	4	-0.068	-0.52	0.31	1	5	0.14	-0.56	0.46	3	6	-0.086	0.45	0.34	1	7	0.187	0.51	-0.48	3	8	-0.083	0.44
b2508	upstream	-6	2634076	2634070	2634070	2	0	-0.065	0.82	-0.54	2	1	0.113	-0.63	-0.04	1	2	-0.318	0.64	0.42	2	3	0.171	0.56	-0.05	1	4	-0.374	-0.61	0.41	2	5	0.255	-0.43	-0.07	1	6	-0.46	0.51	0.4	4	7	0.329	0.31	0.01	1	8	-0.477	0.53
b2508	upstream	-45	2634115	2634070	2634070	3	0	-0.09	0.62	-0.66	3	1	0.072	-0.57	-0.77	3	2	-0.34	0.56	0.71	3	3	0.15	0.53	0.55	2	4	-0.42	-0.56	0.6	4	5	0.219	-0.41	0.43	2	6	-0.482	0.58	0.6	5	7	0.275	0.25	-0.57	2	8	-0.516	0.61
b2508	downstream	129	2633941	2634070	2634070	4	0	-0.339	0.14	-0.83	4	1	-0.195	-0.17	-0.93	4	2	-0.493	0.05	0.97	5	3	-0.165	0.16	0.79	4	4	-0.489	0.05	0.97	5	5	-0.142	-0.11	0.48	4	6	-0.424	-0.01	0.94	3	7	-0.16	0.09	-0.64	4	8	-0.346	0.07
b2509	annotated	0	2634231	2634232	2634232	0	0	-0.425	0.33	0.78	1	1	-0.647	-0.36	0.41	0	2	-0.513	0.23	-0.71	1	3	-0.646	0.44	-0.38	0	4	-0.479	-0.18	-0.74	0	5	-0.609	-0.49	-0.37	0	6	-0.472	0.09	-0.73	0	7	-0.582	0.55	0.36	0	8	-0.494	-0.04
b2509	downstream	78	2634309	2634232	2634232	1	0	-0.34	0.14	0.21	0	1	-0.899	-0.26	0.12	1	2	-0.502	0.16	-0.54	0	3	-0.877	0.31	-0.09	1	4	-0.515	-0.16	-0.5	1	5	-0.787	-0.37	-0.09	1	6	-0.586	0.02	-0.54	1	7	-0.712	0.47	0.15	1	8	-0.647	-0.1
b2509	downstream	183	2634414	2634232	2634232	2	0	-0.819	-1.19	0.77	2	1	-1.305	0.82	0.23	2	2	-0.905	-1.05	-0.88	2	3	-1.374	-0.68	-0.19	2	4	-0.792	1.2	-0.86	2	5	-1.418	0.49	-0.29	2	6	-0.653	-1.43	-0.76	2	7	-1.415	-0.33	0.36	2	8	-0.575	-1.62
b2509
b2509
b2457	annotated	0	2572450	2572450	2572450	0	0	1.454	-0.16	0.54	0	1	0.778	0.08	0.57	0	2	1.289	-0.04	-0.52	0	3	0.764	-0.02	-0.64	0	4	1.276	-0.02	-0.51	0	5	0.849	-0.01	-0.78	0	6	1.179	0.08	-0.55	0	7	0.929	0.09	0.81	0	8	1.091	-0.06
b2457	downstream	15	2572435	2572450	2572450	1	0	0.415	-0.85	-0.29	1	1	0.175	0.59	0.36	1	2	0.268	-0.63	0.02	1	3	0.159	-0.58	-0.48	1	4	0.291	0.72	0.01	1	5	0.152	0.56	-0.53	1	6	0.366	-0.77	-0.05	1	7	0.128	-0.56	0.5	1	8	0.4	-0.77
b2457	upstream	-42	2572492	2572450	2572450	2	0	0.091	-0.32	-0.33	2	1	-0.092	0.13	-0.38	2	2	-0.133	-0.15	0.47	2	3	-0.012	-0.13	0.31	2	4	-0.117	0.21	0.46	2	5	0.007	0.14	0.2	2	6	-0.087	-0.22	0.46	2	7	-0.005	-0.03	-0.2	2	8	-0.063	-0.27
b2457	downstream	129	2572321	2572450	2572450	3	0	-0.908	-0.27	0.32	3	1	-1.318	0.08	-0.44	3	2	-1.054	-0.28	-0.22	3	3	-1.312	0.04	0.37	3	4	-0.942	0.39	-0.19	3	5	-1.314	-0.11	0.23	3	6	-0.854	-0.5	-0.12	3	7	-1.301	0.25	-0.24	3	8	-0.817	-0.62
b2457	downstream	66	2572384	2572450	2572450	4	0	-1.016	-0.18	0.93	4	1	-1.454	-0.2	0.5	4	2	-1.082	-0.01	-0.93	4	3	-1.504	0.3	-0.36	4	4	-0.998	0.02	-0.87	4	5	-1.506	-0.42	-0.33	4	6	-1.014	-0.11	-0.87	4	7	-1.426	0.68	0.37	4	8	-1.077	-0.26
b1080	downstream	192	1136465	1136274	1136274	0	0	0.062	-0.56	-0.7	0	1	0.185	0.65	-0.79	0	2	-0.157	-0.63	0.76	0	3	0.193	-0.68	0.61	0	4	-0.107	0.65	0.73	0	5	0.184	0.73	0.48	0	6	0.005	-0.59	0.76	0	7	0.106	-0.81	-0.51	0	8	0.1	-0.46
b1080	annotated	0	1136273	1136274	1136274	1	0	-0.142	0.09	0.16	1	1	-0.28	0.03	0.18	1	2	-0.261	-0.03	0	1	3	-0.335	-0.03	-0.03	1	4	-0.207	0.02	0.07	1	5	-0.357	-0.02	-0.01	1	6	-0.172	-0.01	0.07	1	7	-0.351	0.1	0.06	1	8	-0.169	0.06
b1080	upstream	-3	1136270	1136274	1136274	2	0	-0.735	0.06	0.19	2	1	-0.6	0.01	0.36	2	2	-0.943	-0.1	-0.21	2	3	-0.54	0.01	-0.3	2	4	-0.94	0.19	-0.23	2	5	-0.545	0.04	-0.14	2	6	-0.902	-0.35	-0.15	2	7	-0.576	-0.06	0.16	2	8	-0.834	-0.36
b1080	downstream	126	1136399	1136274	1136274	3	0	-1.313	0.36	0.41	3	1	-1.463	-0.66	0.48	4	2	-1.493	0.32	-0.74	3	3	-1.405	0.79	-0.53	4	4	-1.522	-0.11	-0.79	3	5	-1.332	-0.86	-0.56	4	6	-1.541	-0.13	-0.73	3	7	-1.263	0.92	0.41	4	8	-1.545	-0.36
b1080	downstream	123	1136396	1136274	1136274	4	0	-1.562	-0.03	-0.44	4	1	-1.324	-0.2	-0.01	3	2	-1.726	0.08	0.09	4	3	-1.27	0.25	-0.13	3	4	-1.719	0.11	0.06	4	5	-1.207	-0.24	-0.23	3	6	-1.736	-0.35	0.15	4	7	-1.166	0.17	0.22	3	8	-1.744	-0.5
b1081	downstream	153	1137523	1137371	1137371	0	0	0.064	-0.4	-0.39	1	1	-0.221	0.47	-0.91	1	2	-0.122	-0.51	0.49	1	3	-0.203	-0.53	0.83	0	4	-0.08	0.43	0.47	1	5	-0.226	0.54	0.74	0	6	-0.026	-0.33	0.48	1	7	-0.28	-0.49	-0.68	0	8	0.034	-0.22
b1081	annotated	0	1137370	1137371	1137371	1	0	0.175	-0.75	0.15	0	1	-0.109	0.6	-0.28	0	2	0.058	-0.59	0	0	3	-0.206	-0.56	0.41	1	4	0.205	0.6	0.03	0	5	-0.311	0.45	0.4	1	6	0.355	-0.56	0.07	0	7	-0.363	-0.33	-0.33	2	8	0.427	-0.48
b1081	upstream	-30	1137340	1137371	1137371	2	0	-0.174	-0.51	0.63	2	1	-0.577	0.15	0.32	2	2	-0.276	-0.42	-0.56	2	3	-0.569	-0.06	-0.42	3	4	-0.228	0.54	-0.56	2	5	-0.561	-0.08	-0.61	3	6	-0.167	-0.62	-0.49	2	7	-0.561	0.18	0.59	3	8	-0.141	-0.76
b1081	downstream	144	1137514	1137371	1137371	3	0	-0.419	-0.15	-0.78	4	1	-0.753	0.13	-1.15	4	2	-0.534	-0.08	0.72	3	3	-0.779	-0.13	1.24	4	4	-0.536	0.03	0.85	3	5	-0.746	0.2	1.22	4	6	-0.523	-0.02	0.88	3	7	-0.758	-0.12	-1.11	4	8	-0.473	0.04
b1081	downstream	132	1137502	1137371	1137371	4	0	-0.386	0.64	0.45	3	1	-0.588	-0.8	0.5	3	2	-0.637	0.71	-0.68	5	3	-0.51	0.78	-0.43	2	4	-0.753	-0.7	-0.66	5	5	-0.393	-0.81	-0.3	2	6	-0.895	0.54	-0.66	7	7	-0.292	0.78	0.35	1	8	-0.983	0.37
b1082	annotated	0	1138377	1138378	1138378	0	0	0.997	0.71	0.41	0	1	0.788	-0.95	0.92	0	2	0.809	0.86	-0.47	0	3	0.829	0.97	-0.87	0	4	0.759	-0.9	-0.48	0	5	0.929	-0.94	-0.78	0	6	0.618	0.79	-0.51	0	7	1.044	0.9	0.82	0	8	0.498	0.65
b1082	downstream	120	1138497	1138378	1138378	1	0	0.045	0.01	0.56	1	1	-0.211	-0.11	0.05	2	2	-0.106	-0.11	-0.41	1	3	-0.217	0.18	-0.06	2	4	-0.072	0.16	-0.44	1	5	-0.221	-0.24	-0.12	2	6	-0.066	-0.19	-0.42	2	7	-0.17	0.21	0.08	2	8	-0.074	-0.29
b1082	downstream	9	1138386	1138378	1138378	2	0	-0.099	-0.73	-0.58	2	1	0.052	0.77	-1.08	1	2	-0.277	-0.73	0.91	3	3	0.046	-0.78	1.11	1	4	-0.202	0.82	0.81	3	5	-0.03	0.88	1.06	1	6	-0.046	-0.79	0.9	1	7	-0.142	-0.93	-1.12	1	8	0.129	-0.66
b1082	downstream	24	1138401	1138378	1138378	3	0	-0.136	-0.54	-0.15	3	1	-0.402	0.3	-0.73	3	2	-0.223	-0.36	0.14	2	3	-0.453	-0.22	0.9	3	4	-0.15	0.35	0.27	2	5	-0.461	0.17	0.79	3	6	-0.112	-0.35	0.31	3	7	-0.444	-0.04	-0.68	3	8	-0.111	-0.36
b1082	downstream	186	1138563	1138378	1138378	4	0	-1.307	0.26	1.12	4	1	-1.472	-0.18	0.98	4	2	-1.416	-0.05	-1.17	4	3	-1.483	0.31	-0.92	4	4	-1.383	0.08	-1.17	4	5	-1.457	-0.4	-0.85	4	6	-1.375	-0.24	-1.07	5	7	-1.405	0.57	0.87	4	8	-1.394	-0.44
b1083	annotated	0	1140032	1140033	1140033	0	0	1.026	0.31	0.51	0	1	0.705	-0.27	0.59	0	2	0.781	0.37	-0.42	0	3	0.778	0.27	-0.68	0	4	0.743	-0.38	-0.52	0	5	0.803	-0.28	-0.67	0	6	0.713	0.35	-0.61	0	7	0.825	0.23	0.63	0	8	0.668	0.26
b1083	downstream	36	1140068	1140033	1140033	1	0	0.47	-0.29	-0.38	2	1	0.297	0.18	-0.02	1	2	0.217	-0.17	0.25	3	3	0.36	-0.19	-0.11	1	4	0.19	0.21	0.24	3	5	0.387	0.18	-0.21	1	6	0.205	-0.28	0.33	3	7	0.363	-0.25	0.18	1	8	0.244	-0.3
b1083	downstream	21	1140053	1140033	1140033	2	0	0.395	-0.57	-0.2	3	1	0.059	0.48	-0.54	2	2	0.292	-0.52	0.17	2	3	0.017	-0.56	0.53	2	4	0.335	0.49	0.2	2	5	-0.009	0.53	0.43	2	6	0.383	-0.41	0.21	2	7	-0.025	-0.53	-0.45	3	8	0.379	-0.37
b1083	downstream	69	1140101	1140033	1140033	3	0	0.549	-0.47	1.14	1	1	-0.128	0.34	0.96	3	2	0.541	-0.29	-1.18	1	3	-0.189	-0.27	-0.92	4	4	0.59	0.19	-1.11	1	5	-0.204	0.07	-0.94	4	6	0.594	-0.22	-1.19	1	7	-0.151	0.12	1.04	4	8	0.574	-0.39
b1083	downstream	87	1140119	1140033	1140033	4	0	0.088	-0.64	0.19	4	1	-0.128	0.27	0.93	4	2	-0.023	-0.39	-0.68	4	3	-0.09	-0.27	-1.09	3	4	-0.031	0.48	-0.78	4	5	-0.058	0.22	-1.1	3	6	-0.043	-0.63	-0.77	5	7	-0.012	-0.22	1.13	2	8	-0.035	-0.84
b1084	annotated	0	1144367	1144367	1144367	0	0	1.662	-0.23	-0.47	0	1	1.465	0.41	0.32	0	2	1.541	-0.25	0.35	0	3	1.425	-0.45	-0.25	0	4	1.542	0.13	0.38	0	5	1.433	0.47	-0.2	0	6	1.528	-0.04	0.33	0	7	1.412	-0.47	0.25	0	8	1.547	0.06
b1084	downstream	9	1144358	1144367	1144367	1	0	0.781	-1.05	-1.04	1	1	0.765	1.34	-0.66	1	2	0.652	-1.17	0.98	1	3	0.77	-1.41	0.52	1	4	0.711	1.15	0.94	1	5	0.681	1.51	0.43	1	6	0.85	-1.02	1.02	1	7	0.56	-1.59	-0.42	1	8	0.973	-0.81
b1084	downstream	39	1144328	1144367	1144367	2	0	-0.809	-0.58	-0.14	2	1	-0.926	0.52	0.13	2	2	-0.921	-0.66	0.04	2	3	-0.944	-0.51	-0.33	2	4	-0.838	0.66	0.13	2	5	-0.974	0.48	-0.46	2	6	-0.767	-0.78	0.22	2	7	-0.966	-0.34	0.52	2	8	-0.712	-0.79
b1084
b1084
b1085	downstream	177	1144678	1144502	NA	0	0	0.401	-0.02	1.02	0	1	-0.219	0.09	-0.21	0	2	0.26	-0.06	-0.48	0	3	-0.218	-0.08	0.16	0	4	0.302	0.01	-0.43	0	5	-0.221	-0.02	0.15	0	6	0.334	0.01	-0.44	0	7	-0.23	0.16	-0.1	0	8	0.376	-0.04
b1085	annotated	0	1144501	1144502	NA	1	0	-0.649	0.51	-0.3	1	1	-0.427	-0.58	-1.04	1	2	-0.899	0.36	0.65	1	3	-0.338	0.57	0.87	1	4	-0.917	-0.3	0.68	2	5	-0.302	-0.46	0.79	1	6	-0.882	0.27	0.72	2	7	-0.316	0.42	-0.91	1	8	-0.826	0.28
b1085	downstream	156	1144657	1144502	NA	2	0	-0.68	-0.64	0.01	2	1	-0.894	0.68	-0.29	2	2	-0.907	-0.69	0.05	2	3	-0.839	-0.61	0.19	2	4	-0.855	0.81	0.06	1	5	-0.838	0.58	0.09	2	6	-0.75	-0.91	0.11	1	7	-0.901	-0.56	-0.06	3	8	-0.663	-0.93
b1085	upstream	-54	1144447	1144502	NA	3	0	-0.911	0.35	0.92	3	1	-1.086	-0.72	0.39	3	2	-1.121	0.49	-0.74	3	3	-1.017	0.83	-0.36	3	4	-1.1	-0.35	-0.77	3	5	-0.93	-0.94	-0.36	3	6	-1.117	0.21	-0.78	3	7	-0.848	1	0.33	2	8	-1.167	-0.03
b1085
b1086	annotated	0	1144939	1144940	1144940	0	0	1.198	-0.13	0.63	0	1	0.888	0.33	0.33	0	2	1.145	-0.15	-0.45	0	3	0.827	-0.31	-0.11	0	4	1.187	0.02	-0.43	0	5	0.783	0.29	0.08	0	6	1.237	0.08	-0.45	0	7	0.777	-0.27	0.04	0	8	1.233	0.13
b1086	downstream	108	1145047	1144940	1144940	1	0	0.652	-0.17	-0.48	2	1	0.573	0.28	-0.31	1	2	0.494	-0.22	0.43	2	3	0.608	-0.32	0.26	1	4	0.508	0.19	0.45	2	5	0.582	0.34	0.25	1	6	0.56	-0.12	0.43	2	7	0.535	-0.36	-0.26	1	8	0.619	-0.01
b1086	downstream	144	1145083	1144940	1144940	2	0	0.846	-0.29	0.82	1	1	0.514	0.09	1.03	2	2	0.75	-0.15	-0.95	1	3	0.435	-0.09	-0.79	2	4	0.809	0.08	-0.95	1	5	0.427	0	-0.6	2	6	0.817	-0.05	-0.91	1	7	0.422	0.08	0.61	2	8	0.804	-0.1
b1086	downstream	87	1145026	1144940	1144940	3	0	0.037	-0.42	-0.14	3	1	-0.078	0.87	-0.17	3	2	-0.015	-0.72	0.09	3	3	-0.158	-0.89	0.24	3	4	0.063	0.61	0.12	3	5	-0.204	0.91	0.21	3	6	0.148	-0.53	0.17	3	7	-0.249	-0.77	-0.08	3	8	0.218	-0.43
b1086	downstream	195	1145134	1144940	1144940	4	0	-0.226	-0.63	0.38	4	1	-0.51	0.42	0.55	6	2	-0.45	-0.51	-0.4	4	3	-0.477	-0.39	-0.65	6	4	-0.402	0.57	-0.42	4	5	-0.46	0.38	-0.68	6	6	-0.351	-0.66	-0.4	4	7	-0.509	-0.34	0.67	6	8	-0.284	-0.72
b1087	annotated	0	1146595	1146595	1146634	0	0	1.465	0.39	-0.63	0	1	1.43	-0.05	0.22	0	2	1.273	0.23	0.46	0	3	1.454	-0.01	-0.25	0	4	1.21	-0.39	0.5	0	5	1.506	0.14	-0.27	0	6	1.136	0.48	0.43	0	7	1.521	-0.32	0.24	0	8	1.092	0.63
b1087	upstream	-39	1146634	1146595	1146634	1	0	1.057	-0.24	-0.53	1	1	0.789	0.23	-0.49	1	2	0.779	-0.15	0.63	1	3	0.84	-0.22	0.34	1	4	0.745	0.24	0.53	2	5	0.873	0.29	0.28	1	6	0.779	-0.2	0.58	2	7	0.863	-0.47	-0.36	1	8	0.834	-0.14
b1087	upstream	-12	1146607	1146595	1146634	2	0	0.86	-0.42	-0.89	2	1	0.766	0.69	-0.48	2	2	0.738	-0.55	0.81	2	3	0.702	-0.74	0.55	2	4	0.8	0.44	0.84	1	5	0.639	0.79	0.58	2	6	0.874	-0.26	0.84	1	7	0.581	-0.85	-0.57	2	8	0.942	-0.05
b1087	downstream	132	1146463	1146595	1146634	3	0	-0.579	-0.92	0.4	3	1	-0.973	0.87	0.06	3	2	-0.701	-0.82	-0.33	3	3	-1.004	-0.83	-0.18	3	4	-0.617	0.82	-0.26	3	5	-1.036	0.74	-0.35	3	6	-0.525	-0.93	-0.2	3	7	-1.059	-0.65	0.48	3	8	-0.483	-1.03
b1087	downstream	129	1146466	1146595	1146634	4	0	-1.236	-1.02	0.34	4	1	-1.277	0.81	-0.01	4	2	-1.323	-0.98	-0.41	4	3	-1.292	-0.83	-0.16	4	4	-1.217	1.07	-0.38	4	5	-1.33	0.72	-0.23	4	6	-1.096	-1.21	-0.23	4	7	-1.348	-0.62	0.29	4	8	-1.019	-1.29
b1088	annotated	0	1146793	1146794	1146794	0	0	0.883	0.04	-0.06	0	1	0.898	0.01	0.55	0	2	0.811	0.01	-0.14	0	3	0.85	-0.02	-0.54	0	4	0.82	-0.06	-0.18	0	5	0.875	0.01	-0.61	0	6	0.792	0.14	-0.18	0	7	0.906	-0.05	0.55	0	8	0.758	0.14
b1088	downstream	144	1146937	1146794	1146794	1	0	-0.213	0.06	0.9	1	1	-0.636	-0.38	0.81	1	2	-0.37	0.07	-0.95	1	3	-0.619	0.51	-0.93	1	4	-0.366	-0.05	-0.95	1	5	-0.54	-0.64	-0.97	1	6	-0.424	-0.08	-0.93	1	7	-0.448	0.73	0.96	1	8	-0.46	-0.26
b1088	downstream	132	1146925	1146794	1146794	2	0	-0.457	0.32	0.14	2	1	-0.664	-0.46	-0.27	2	2	-0.646	0.42	-0.09	2	3	-0.622	0.51	0.31	2	4	-0.677	-0.36	-0.04	3	5	-0.562	-0.54	0.36	2	6	-0.705	0.32	-0.12	3	7	-0.535	0.61	-0.38	2	8	-0.696	0.22
b1088	downstream	177	1146970	1146794	1146794	3	0	-0.71	-0.68	0.58	4	1	-0.984	0.48	0.32	4	2	-0.742	-0.67	-0.72	3	3	-1.031	-0.34	-0.2	4	4	-0.642	0.7	-0.68	2	5	-1.069	0.2	-0.16	4	6	-0.523	-0.75	-0.59	2	7	-1.114	-0.07	0.21	4	8	-0.42	-0.84
b1088	downstream	198	1146991	1146794	1146794	4	0	-0.669	-0.14	0.72	3	1	-0.914	-0.27	0.35	3	2	-0.806	0.05	-0.73	4	3	-0.855	0.34	-0.34	3	4	-0.827	0.02	-0.74	4	5	-0.804	-0.38	-0.25	3	6	-0.852	-0.13	-0.69	4	7	-0.767	0.49	0.3	3	8	-0.838	-0.29
b1089	annotated	0	1147366	1147367	1147367	0	0	0.886	-0.38	0.55	0	1	0.431	0.24	0.58	0	2	0.755	-0.32	-0.62	0	3	0.43	-0.25	-0.73	0	4	0.753	0.34	-0.66	0	5	0.443	0.22	-0.83	0	6	0.761	-0.34	-0.66	0	7	0.457	-0.19	0.77	0	8	0.73	-0.43
b1089	downstream	42	1147408	1147367	1147367	1	0	-0.381	-0.58	0.16	1	1	-0.551	0.52	0.15	1	2	-0.545	-0.67	-0.16	1	3	-0.528	-0.43	-0.31	1	4	-0.501	0.8	-0.18	1	5	-0.519	0.35	-0.47	1	6	-0.393	-0.97	-0.11	1	7	-0.56	-0.28	0.44	1	8	-0.345	-1.02
b1089
b1089
b1089
b2455	annotated	0	2571751	2571751	2571751	0	0	1.788	-0.77	0	0	1	1.23	1	-0.23	0	2	1.664	-0.81	0.21	0	3	1.186	-1.03	0.22	0	4	1.717	0.68	0.24	0	5	1.163	1.01	0.07	0	6	1.745	-0.52	0.24	0	7	1.104	-1	0.02	0	8	1.74	-0.39
b2455	downstream	156	2571595	2571751	2571751	1	0	0.101	-1.04	-0.1	1	1	-0.198	1.06	-0.35	1	2	-0.003	-1.04	0.01	1	3	-0.196	-1.08	0.25	1	4	0.022	1.07	0.04	1	5	-0.18	1.12	0.22	1	6	0.077	-1.15	0.17	1	7	-0.214	-1.12	-0.1	1	8	0.161	-1.16
b2455	downstream	162	2571589	2571751	2571751	2	0	0.028	-0.34	0.19	2	1	-0.366	-0.12	-0.06	2	2	-0.166	-0.09	-0.12	2	3	-0.348	0.12	0.09	2	4	-0.166	0.11	-0.12	2	5	-0.313	-0.12	-0.02	2	6	-0.187	-0.19	-0.09	3	7	-0.258	0.16	0.03	2	8	-0.226	-0.3
b2455	downstream	48	2571703	2571751	2571751	3	0	-0.054	-0.95	-0.29	3	1	-0.664	0.87	-0.85	5	2	-0.228	-0.9	0.17	3	3	-0.667	-0.8	0.85	4	4	-0.194	0.94	0.08	3	5	-0.682	0.76	0.86	4	6	-0.086	-0.92	0.18	2	7	-0.724	-0.71	-0.84	4	8	0.006	-0.9
b2455	downstream	27	2571724	2571751	2571751	4	0	-0.388	-0.94	-0.55	4	1	-0.524	0.73	0.56	3	2	-0.443	-0.93	-0.1	4	3	-0.593	-0.77	-0.65	3	4	-0.361	0.86	-0.03	4	5	-0.607	0.73	-0.8	3	6	-0.323	-0.81	0.01	4	7	-0.642	-0.59	0.83	3	8	-0.336	-0.79
b3346	annotated	0	3476440	3476440	3476440	0	0	0.283	0.75	-0.87	0	1	0.51	-0.6	-1.46	0	2	0.053	0.67	1.34	0	3	0.514	0.5	1.34	0	4	0.08	-0.66	1.34	0	5	0.512	-0.39	1.22	0	6	0.113	0.76	1.27	0	7	0.488	0.28	-1.32	0	8	0.154	0.93
b3346	downstream	36	3476404	3476440	3476440	1	0	-0.318	-0.14	-0.06	1	1	-0.441	0.18	0.19	2	2	-0.405	-0.14	-0.24	1	3	-0.461	-0.08	-0.18	2	4	-0.379	0.19	-0.24	1	5	-0.417	0.02	-0.17	2	6	-0.402	-0.31	-0.16	1	7	-0.398	0	0.25	3	8	-0.394	-0.38
b3346	upstream	-12	3476452	3476440	3476440	2	0	-0.587	-0.11	-1	6	1	-0.131	0.34	-0.25	1	2	-0.804	-0.31	0.8	6	3	-0.053	-0.34	0.1	1	4	-0.816	0.46	0.7	6	5	-0.036	0.45	0.1	1	6	-0.751	-0.6	0.79	4	7	-0.092	-0.56	-0.13	1	8	-0.656	-0.53
b3346	downstream	159	3476281	3476440	3476440	3	0	-0.56	-0.32	0.01	5	1	-0.604	0.61	-0.31	3	2	-0.635	-0.49	0.06	2	3	-0.641	-0.63	0.35	4	4	-0.586	0.46	0.07	2	5	-0.693	0.6	0.28	4	6	-0.501	-0.47	0.15	2	7	-0.753	-0.55	-0.25	5	8	-0.442	-0.45
b3346	downstream	150	3476290	3476440	3476440	4	0	-0.517	1.01	0.21	3	1	-0.63	-0.96	0.29	4	2	-0.715	0.95	-0.41	5	3	-0.595	0.98	-0.31	3	4	-0.761	-0.92	-0.35	5	5	-0.491	-1.05	-0.3	3	6	-0.858	0.83	-0.33	6	7	-0.381	1.12	0.31	2	8	-0.952	0.68
b4069	annotated	0	4287371	4287371	4287371	0	0	1.861	-0.9	0.1	0	1	1.411	1.01	0.29	0	2	1.7	-0.74	-0.18	0	3	1.354	-1.02	-0.24	0	4	1.734	0.68	-0.14	0	5	1.329	0.99	-0.25	0	6	1.747	-0.63	-0.04	0	7	1.309	-0.97	0.41	0	8	1.78	-0.56
b4069	downstream	78	4287293	4287371	4287371	1	0	0.658	-0.76	0.44	1	1	0.073	0.66	0.47	1	2	0.571	-0.74	-0.59	1	3	-0.024	-0.58	-0.42	1	4	0.66	0.63	-0.51	1	5	-0.056	0.48	-0.49	1	6	0.716	-0.63	-0.47	1	7	-0.054	-0.4	0.52	1	8	0.74	-0.65
b4069	downstream	162	4287209	4287371	4287371	2	0	0.038	-0.45	-0.31	2	1	0.004	0.55	-0.21	2	2	-0.056	-0.54	0.25	2	3	-0.063	-0.58	0.43	2	4	0.021	0.5	0.32	2	5	-0.128	0.58	0.54	2	6	0.13	-0.44	0.39	2	7	-0.208	-0.48	-0.44	2	8	0.238	-0.33
b4069	downstream	192	4287179	4287371	4287371	3	0	-0.886	0.03	0.17	3	1	-0.734	0.14	0.42	3	2	-1.099	-0.25	-0.13	3	3	-0.655	-0.18	-0.49	3	4	-1.142	0.39	-0.19	3	5	-0.623	0.29	-0.47	3	6	-1.134	-0.53	-0.1	3	7	-0.604	-0.35	0.45	3	8	-1.095	-0.58
b4069
b1522	downstream	111	1611743	1611854	1611854	0	0	0.286	0.71	0.45	0	1	-0.257	-1.18	0.39	1	2	-0.031	1.16	-0.53	0	3	-0.135	1.26	-0.47	1	4	-0.141	-1.08	-0.59	0	5	-0.007	-1.31	-0.54	1	6	-0.284	0.94	-0.63	0	7	0.149	1.37	0.49	0	8	-0.405	0.66
b1522	downstream	48	1611806	1611854	1611854	1	0	-0.287	0.95	-0.74	1	1	-0.187	-1.05	-0.99	0	2	-0.684	1.02	0.86	2	3	-0.003	0.98	0.83	0	4	-0.819	-0.89	0.8	2	5	0.097	-0.84	0.8	0	6	-0.871	0.83	0.71	2	7	0.113	0.64	-0.96	1	8	-0.839	0.83
b1522	downstream	108	1611746	1611854	1611854	2	0	-0.349	0.06	0.85	2	1	-0.664	-0.64	1.01	3	2	-0.526	0.38	-1.16	1	3	-0.619	0.71	-0.97	3	4	-0.542	-0.33	-1.2	1	5	-0.534	-0.85	-0.83	3	6	-0.621	0.17	-1.18	1	7	-0.389	0.97	0.88	3	8	-0.695	-0.07
b1522	downstream	57	1611797	1611854	1611854	3	0	-0.753	1.03	-0.38	3	1	-0.536	-1.34	-0.67	2	2	-0.98	1.3	0.52	3	3	-0.448	1.29	0.68	2	4	-1.056	-1.24	0.57	3	5	-0.345	-1.22	0.66	2	6	-1.159	1.12	0.54	4	7	-0.233	1.14	-0.65	2	8	-1.242	1.04
b1522	downstream	42	1611812	1611854	1611854	4	0	-0.883	0.78	-0.53	4	1	-0.777	-0.77	-0.83	4	2	-1.076	0.63	0.55	4	3	-0.723	0.68	0.77	4	4	-1.084	-0.6	0.6	4	5	-0.703	-0.61	0.72	4	6	-1.112	0.54	0.66	3	7	-0.66	0.64	-0.71	4	8	-1.141	0.59
b3063	annotated	0	3208023	3208024	3208024	0	0	0.813	0.35	0.73	0	1	0.416	-0.31	-0.37	0	2	0.724	0.53	-0.38	0	3	0.384	0.39	0.62	0	4	0.764	-0.63	-0.3	0	5	0.378	-0.5	0.79	0	6	0.772	0.69	-0.33	0	7	0.418	0.7	-0.68	0	8	0.746	0.68
b3063	downstream	174	3208197	3208024	3208024	1	0	-1.06	0.2	0.65	2	1	-1.468	-0.86	-0.19	4	2	-1.275	0.59	-0.52	2	3	-1.405	0.93	0.2	3	4	-1.3	-0.43	-0.54	2	5	-1.354	-1.03	0.16	3	6	-1.325	0.27	-0.6	2	7	-1.262	1.09	-0.25	3	8	-1.374	0.08
b3063	downstream	177	3208200	3208024	3208024	2	0	-0.885	-0.01	0.62	1	1	-1.379	-0.4	-0.4	2	2	-1.01	0.13	-0.22	1	3	-1.412	0.44	0.47	4	4	-0.965	-0.05	-0.2	1	5	-1.371	-0.48	0.43	4	6	-0.991	-0.04	-0.17	1	7	-1.283	0.58	-0.47	4	8	-0.986	-0.16
b3063	downstream	126	3208149	3208024	3208024	3	0	-1.428	0.5	-0.1	4	1	-1.145	-0.58	-0.75	1	2	-1.656	0.44	0.21	4	3	-1.113	0.56	0.84	1	4	-1.615	-0.32	0.24	4	5	-1.104	-0.52	0.85	1	6	-1.562	0.24	0.26	3	7	-1.133	0.64	-0.9	2	8	-1.48	0.25
b3063	downstream	168	3208191	3208024	3208024	4	0	-1.244	0.61	0.38	3	1	-1.416	-0.9	-0.07	3	2	-1.394	0.58	-0.41	3	3	-1.378	0.97	0.06	2	4	-1.428	-0.55	-0.37	3	5	-1.27	-0.96	0.03	2	6	-1.562	0.36	-0.33	4	7	-1.121	0.99	0.05	1	8	-1.646	0.2
b3341	annotated	0	3474081	3474081	3474081	0	0	0.587	0.23	-1.04	0	1	0.598	-0.11	-1.35	0	2	0.248	0.19	1.17	0	3	0.682	0.11	1.21	0	4	0.236	-0.12	1.08	0	5	0.698	0.03	1.07	0	6	0.27	0.18	1.11	0	7	0.677	-0.16	-1.18	0	8	0.33	0.34
b3341	downstream	90	3473991	3474081	3474081	1	0	0.122	-0.07	-0.15	1	1	-0.158	0.32	-0.13	1	2	0.032	-0.25	0.12	1	3	-0.205	-0.29	0.12	1	4	0.07	0.27	0.03	1	5	-0.225	0.25	-0.01	1	6	0.095	-0.22	0.12	1	7	-0.225	-0.25	0	1	8	0.088	-0.14
b3341
b3341
b3341
b1521	annotated	0	1610680	1610680	1610680	0	0	1.306	0.41	-0.29	0	1	1.296	-0.23	0.01	0	2	1.103	0.35	0.33	0	3	1.29	0.26	0.06	0	4	1.086	-0.43	0.36	0	5	1.322	-0.22	0.14	0	6	1.052	0.55	0.3	0	7	1.324	0.18	-0.16	0	8	1.017	0.6
b1521	downstream	141	1610539	1610680	1610680	1	0	-1.365	-0.53	-0.55	1	1	-1.374	0.49	-0.75	1	2	-1.601	-0.73	0.47	1	3	-1.335	-0.4	0.51	1	4	-1.54	0.85	0.5	1	5	-1.334	0.38	0.28	1	6	-1.433	-0.96	0.58	1	7	-1.407	-0.34	-0.29	1	8	-1.319	-0.93
b1521
b1521
b1521
b4006	annotated	0	4207532	4207532	4207532	0	0	1.407	0.45	0.05	0	1	1.139	-0.29	-0.35	0	2	1.204	0.46	0.22	0	3	1.163	0.27	0.38	0	4	1.173	-0.55	0.23	0	5	1.183	-0.19	0.47	0	6	1.158	0.68	0.13	0	7	1.184	0.11	-0.51	0	8	1.137	0.74
b4006	downstream	189	4207343	4207532	4207532	1	0	-0.482	-0.31	0.74	1	1	-1.139	0.12	-0.22	1	2	-0.477	-0.29	-0.47	1	3	-1.22	-0.11	0.28	1	4	-0.391	0.23	-0.38	1	5	-1.249	-0.06	0.21	2	6	-0.36	-0.22	-0.4	1	7	-1.192	0.22	-0.1	2	8	-0.387	-0.29
b4006	downstream	93	4207439	4207532	4207532	2	0	-1.177	0.49	0.78	3	1	-1.329	-0.52	0.78	3	2	-1.323	0.38	-0.96	3	3	-1.268	0.65	-0.79	2	4	-1.431	-0.28	-0.95	3	5	-1.119	-0.7	-0.71	1	6	-1.554	-0.03	-0.85	3	7	-0.959	0.78	0.84	1	8	-1.673	-0.29
b4006	downstream	186	4207346	4207532	4207532	3	0	-0.915	-0.94	0.68	2	1	-1.201	0.66	-0.42	2	2	-0.964	-0.84	-0.45	2	3	-1.272	-0.63	0.49	3	4	-0.82	0.9	-0.46	2	5	-1.377	0.49	0.46	3	6	-0.649	-0.9	-0.41	2	7	-1.441	-0.27	-0.44	3	8	-0.554	-0.9
b4006
b2760	annotated	0	2884138	2884138	2884138	0	0	1.188	-0.27	0.74	0	1	0.791	0.33	1.99	0	2	1.089	-0.2	-1.21	0	3	0.768	-0.32	-1.99	0	4	1.086	0.11	-1.18	0	5	0.801	0.29	-1.79	0	6	1.011	-0.21	-1.18	0	7	0.875	-0.24	1.98	0	8	0.927	-0.33
b2760	downstream	111	2884027	2884138	2884138	1	0	0.231	-0.04	0.22	1	1	0.025	0.16	-0.03	2	2	0.061	-0.2	-0.09	1	3	0.073	-0.17	-0.1	2	4	0.035	0.22	-0.12	1	5	0.108	0.2	-0.22	1	6	0.059	-0.28	0	2	7	0.113	-0.21	0.16	1	8	0.114	-0.36
b2760	downstream	6	2884132	2884138	2884138	2	0	0.172	-0.42	-0.19	2	1	0.144	0.45	0.28	1	2	-0.058	-0.48	0.02	2	3	0.14	-0.4	-0.43	1	4	-0.037	0.57	-0.09	2	5	0.094	0.39	-0.52	2	6	0.065	-0.55	-0.02	1	7	0.029	-0.48	0.35	2	8	0.14	-0.56
b2760	downstream	126	2884012	2884138	2884138	3	0	-0.156	0.78	0.24	3	1	-0.456	-0.63	-0.14	3	2	-0.354	0.64	-0.24	3	3	-0.359	0.72	0.15	3	4	-0.431	-0.63	-0.22	3	5	-0.252	-0.69	0.23	3	6	-0.514	0.5	-0.21	3	7	-0.16	0.77	-0.15	3	8	-0.533	0.38
b2760
b2761	annotated	0	2887219	2887219	2887219	0	0	1.622	-0.36	-1.4	0	1	1.492	0.71	-1.15	0	2	1.389	-0.43	1.54	0	3	1.484	-0.79	0.88	0	4	1.418	0.37	1.51	0	5	1.442	0.9	0.75	0	6	1.471	-0.19	1.5	0	7	1.352	-1.07	-0.77	0	8	1.532	0.07
b2761	downstream	51	2887168	2887219	2887219	1	0	0.81	-0.86	0.22	1	1	0.932	1.11	0.57	1	2	0.764	-0.98	-0.24	1	3	0.837	-1.19	-0.57	1	4	0.865	0.89	-0.29	1	5	0.752	1.17	-0.48	1	6	0.972	-0.82	-0.21	1	7	0.661	-1.23	0.59	1	8	1.036	-0.73
b2761	downstream	168	2887051	2887219	2887219	2	0	0.429	0.12	-0.15	2	1	0.466	0.22	0.17	2	2	0.238	-0.18	0.03	2	3	0.522	-0.28	-0.2	2	4	0.179	0.2	-0.06	2	5	0.543	0.4	-0.18	2	6	0.215	-0.19	-0.01	2	7	0.532	-0.45	0.13	2	8	0.236	-0.13
b2761	downstream	186	2887033	2887219	2887219	3	0	-0.138	-0.27	-1.16	3	1	0.128	0.09	-0.62	3	2	-0.271	-0.12	0.88	3	3	0.146	-0.19	0.55	3	4	-0.291	0.12	0.92	3	5	0.155	0.32	0.57	3	6	-0.246	-0.13	0.95	3	7	0.087	-0.35	-0.56	3	8	-0.187	0
b2761
b2762	annotated	0	2888312	2888312	2888312	0	0	1.119	-1.03	0.32	0	1	0.505	0.92	0.49	0	2	1.01	-0.78	-0.31	0	3	0.481	-0.9	-0.6	0	4	1.071	0.74	-0.3	0	5	0.467	0.78	-0.72	0	6	1.098	-0.75	-0.32	0	7	0.489	-0.7	0.84	0	8	1.073	-0.85
b2762	upstream	-39	2888351	2888312	2888312	1	0	-0.501	-0.45	1.08	1	1	-0.817	0.14	0.52	1	2	-0.637	-0.28	-1.08	1	3	-0.823	-0.03	-0.42	1	4	-0.545	0.29	-1.08	1	5	-0.865	-0.08	-0.32	1	6	-0.477	-0.4	-1.01	1	7	-0.859	0.31	0.37	1	8	-0.449	-0.54
b2762	downstream	192	2888120	2888312	2888312	2	0	-0.896	-0.97	0.23	2	1	-1.377	0.79	-0.55	3	2	-0.968	-0.92	-0.14	2	3	-1.43	-0.81	0.76	3	4	-0.874	0.9	-0.08	2	5	-1.474	0.74	0.79	3	6	-0.767	-0.94	0.02	2	7	-1.519	-0.59	-0.6	3	8	-0.71	-0.91
b2762	downstream	177	2888135	2888312	2888312	3	0	-1.1	0.2	0.52	3	1	-1.244	-0.42	-0.35	2	2	-1.177	0.22	-0.35	3	3	-1.267	0.41	0.45	2	4	-1.111	-0.25	-0.19	3	5	-1.291	-0.53	0.48	2	6	-1.075	0.2	-0.23	3	7	-1.248	0.76	-0.4	2	8	-1.065	0.16
b2762
b1520	annotated	0	1609022	1609022	1609022	0	0	0.467	-0.21	0	0	1	0.152	0.15	-0.79	0	2	0.334	-0.06	0.13	0	3	0.17	-0.14	0.75	0	4	0.366	0.06	0.18	0	5	0.149	0.05	0.67	0	6	0.412	-0.01	0.16	0	7	0.11	0.03	-0.68	0	8	0.451	0.05
b1520	upstream	-51	1609073	1609022	1609022	1	0	-0.376	-0.06	-0.73	1	1	-0.097	0.24	-0.28	1	2	-0.544	-0.16	0.51	1	3	-0.067	-0.27	0.28	1	4	-0.553	0.21	0.49	1	5	-0.073	0.36	0.36	1	6	-0.495	-0.25	0.62	1	7	-0.143	-0.4	-0.36	2	8	-0.392	-0.17
b1520	downstream	120	1608902	1609022	1609022	2	0	-0.577	1.74	0.37	2	1	-0.461	-1.81	0.05	2	2	-0.856	1.78	-0.36	2	3	-0.34	1.82	0.04	2	4	-0.977	-1.63	-0.44	2	5	-0.207	-1.85	0.09	2	6	-1.093	1.5	-0.48	2	7	-0.071	1.81	-0.19	1	8	-1.192	1.38
b1520
b1520
b2764	annotated	0	2891898	2891898	2891898	0	0	0.424	-0.06	0.79	0	1	0.327	-0.15	0.34	0	2	0.324	0.1	-0.72	0	3	0.315	0.21	-0.22	0	4	0.353	-0.11	-0.74	0	5	0.348	-0.37	-0.12	0	6	0.376	0.06	-0.73	0	7	0.38	0.46	0.13	0	8	0.336	-0.03
b2764	downstream	180	2891718	2891898	2891898	1	0	-0.104	-0.09	0.66	1	1	-0.376	-0.23	0.44	1	2	-0.277	0.08	-0.54	1	3	-0.337	0.31	-0.5	1	4	-0.277	-0.03	-0.61	1	5	-0.289	-0.34	-0.5	1	6	-0.329	-0.11	-0.65	1	7	-0.202	0.33	0.47	1	8	-0.388	-0.28
b2764	downstream	36	2891862	2891898	2891898	2	0	-0.785	-0.45	0.16	2	1	-1.107	0.26	-0.76	2	2	-0.932	-0.35	0.01	2	3	-1.108	-0.27	0.77	2	4	-0.858	0.39	0.03	2	5	-1.12	0.23	0.64	2	6	-0.784	-0.41	0.07	2	7	-1.116	-0.09	-0.63	2	8	-0.722	-0.46
b2764	downstream	27	2891871	2891898	2891898	3	0	-1.684	-0.55	-0.23	3	1	-1.645	0.18	-0.35	3	2	-1.808	-0.44	0	3	3	-1.614	-0.11	0.28	3	4	-1.781	0.59	-0.02	3	5	-1.576	0.06	0.11	3	6	-1.741	-0.78	0.16	3	7	-1.556	-0.03	-0.09	3	8	-1.699	-0.87
b2764
b2765	downstream	3	2892216	2892214	2892214	0	0	1.043	1.54	0.32	0	1	0.989	-1.75	0.17	0	2	0.834	1.74	-0.02	0	3	1.037	1.71	-0.05	0	4	0.756	-1.79	-0.09	0	5	1.12	-1.67	0.03	0	6	0.606	1.82	-0.25	0	7	1.263	1.59	-0.15	0	8	0.446	1.72
b2765	annotated	0	2892213	2892214	2892214	1	0	0.322	1.25	-0.11	1	1	0.605	-1.27	-0.63	1	2	0.174	1.42	0.35	1	3	0.658	1.21	0.77	1	4	0.098	-1.42	0.32	2	5	0.699	-1.14	0.97	1	6	0.026	1.43	0.24	2	7	0.765	1.06	-1.03	1	8	-0.005	1.45
b2765	upstream	-84	2892129	2892214	2892214	2	0	0.256	0.04	-0.16	2	1	0.395	0.08	0.52	2	2	0.115	-0.09	0.12	2	3	0.36	-0.14	-0.58	2	4	0.139	0.07	0.07	1	5	0.302	0.14	-0.57	2	6	0.185	0.01	0.11	1	7	0.27	-0.21	0.42	2	8	0.213	0.03
b2765	downstream	105	2892318	2892214	2892214	3	0	-0.096	0.38	0.11	3	1	-0.298	-0.48	-0.39	3	2	-0.321	0.47	-0.06	3	3	-0.223	0.54	0.3	3	4	-0.368	-0.39	-0.04	3	5	-0.108	-0.61	0.15	3	6	-0.42	0.25	-0.01	3	7	-0.023	0.57	-0.14	3	8	-0.464	0.08
b2765	downstream	108	2892321	2892214	2892214	4	0	-0.922	0.48	0.5	4	1	-0.896	-0.32	0.23	4	2	-1.133	0.03	-0.47	4	3	-0.874	0.33	-0.19	4	4	-1.107	-0.01	-0.47	4	5	-0.874	-0.38	-0.13	4	6	-1.094	-0.09	-0.39	4	7	-0.851	0.39	0.07	4	8	-1.07	-0.15
b2766	annotated	0	2892656	2892657	2892657	0	0	0.394	0	1.46	0	1	-0.413	-0.06	0.54	1	2	0.29	0	-1.35	0	3	-0.481	0.17	-0.37	1	4	0.356	-0.11	-1.3	0	5	-0.481	-0.29	-0.24	1	6	0.367	0.14	-1.36	0	7	-0.471	0.46	0.34	1	8	0.342	0.02
b2766	upstream	-30	2892626	2892657	2892657	1	0	-0.672	0.77	-0.19	2	1	-0.277	-0.59	-0.24	0	2	-0.878	0.61	0.28	2	3	-0.227	0.59	0.13	0	4	-0.896	-0.46	0.2	2	5	-0.19	-0.6	0.12	0	6	-0.875	0.37	0.33	2	7	-0.199	0.58	-0.2	0	8	-0.836	0.39
b2766	upstream	-27	2892629	2892657	2892657	2	0	-0.669	0.48	-0.09	1	1	-0.668	-0.46	0.13	2	2	-0.759	0.31	0.05	1	3	-0.683	0.51	-0.15	2	4	-0.704	-0.24	0	1	5	-0.693	-0.51	-0.28	2	6	-0.671	0.23	-0.02	1	7	-0.664	0.53	0.1	2	8	-0.685	0.22
b2766	downstream	90	2892746	2892657	2892657	3	0	-1.097	0.09	0.55	3	1	-1.058	-0.07	-0.12	3	2	-1.217	-0.15	-0.38	3	3	-1.093	0.12	0.15	3	4	-1.132	0.24	-0.37	3	5	-1.111	-0.19	0.23	3	6	-1.074	-0.34	-0.3	3	7	-1.085	0.25	-0.24	3	8	-1.023	-0.43
b2766
b2767	annotated	0	2893918	2893919	2893919	0	0	0.291	0.44	1.2	0	1	-0.304	-0.75	0.57	0	2	0.177	0.62	-0.96	0	3	-0.317	0.87	-0.59	0	4	0.197	-0.63	-0.91	0	5	-0.265	-1	-0.68	0	6	0.15	0.53	-1	0	7	-0.186	1.15	0.64	0	8	0.114	0.34
b2767	upstream	-36	2893882	2893919	2893919	1	0	-0.892	0.82	0.18	2	1	-0.882	-0.9	-0.57	1	2	-1.04	0.78	0.15	2	3	-0.819	0.98	0.53	1	4	-1.054	-0.69	0.14	2	5	-0.769	-0.94	0.55	1	6	-1.062	0.62	0.12	2	7	-0.733	0.94	-0.62	1	8	-1.034	0.54
b2767	downstream	87	2894005	2893919	2893919	2	0	-0.419	-0.95	0.86	1	1	-0.906	0.66	0.68	2	2	-0.444	-0.85	-0.9	1	3	-0.988	-0.6	-0.53	2	4	-0.331	0.81	-0.85	1	5	-1.035	0.45	-0.49	2	6	-0.229	-0.88	-0.79	1	7	-1.035	-0.24	0.62	2	8	-0.183	-0.97
b2767	downstream	183	2894101	2893919	2893919	3	0	-1.463	0.14	0.71	3	1	-1.3	-0.16	-0.11	3	2	-1.591	-0.08	-0.58	3	3	-1.261	0.24	0.13	3	4	-1.561	0.18	-0.66	3	5	-1.26	-0.32	0.13	3	6	-1.489	-0.3	-0.56	3	7	-1.239	0.36	-0.17	3	8	-1.452	-0.46
b2767
b2768	annotated	0	2894195	2894196	2894196	0	0	1.1	0.74	0.3	0	1	0.781	-0.85	0.83	0	2	0.784	0.94	-0.45	0	3	0.889	0.8	-0.98	0	4	0.666	-0.92	-0.54	0	5	0.988	-0.8	-1.09	0	6	0.549	0.87	-0.58	0	7	1.096	0.75	0.98	0	8	0.432	0.72
b2768	downstream	102	2894297	2894196	2894196	1	0	-0.695	0.06	-0.16	1	1	-0.51	0.05	0	1	2	-0.819	-0.17	0.06	1	3	-0.513	-0.02	0.04	1	4	-0.776	0.31	-0.01	1	5	-0.549	0.03	0.02	1	6	-0.666	-0.38	0.07	1	7	-0.612	-0.08	-0.11	1	8	-0.566	-0.35
b2768	downstream	105	2894300	2894196	2894196	2	0	-1.001	-0.03	-0.4	3	1	-0.806	0.24	-0.58	2	2	-1.056	-0.38	0.41	2	3	-0.909	-0.2	0.72	2	4	-0.928	0.42	0.42	2	5	-1.001	0.21	0.69	2	6	-0.781	-0.42	0.51	2	7	-1.081	-0.18	-0.74	2	8	-0.689	-0.29
b2768	downstream	33	2894228	2894196	2894196	3	0	-0.963	-0.57	0.63	2	1	-1.252	0.28	0.12	3	2	-1.061	-0.45	-0.55	3	3	-1.258	-0.21	-0.03	3	4	-0.955	0.49	-0.49	3	5	-1.263	0.12	-0.04	3	6	-0.87	-0.62	-0.37	3	7	-1.285	0.07	0.15	3	8	-0.808	-0.68
b2768	downstream	186	2894381	2894196	2894196	4	0	-1.504	-0.16	0.13	4	1	-1.354	0.31	0.24	4	2	-1.572	-0.39	-0.28	4	3	-1.367	-0.27	-0.3	4	4	-1.527	0.46	-0.31	4	5	-1.368	0.19	-0.36	4	6	-1.435	-0.57	-0.27	4	7	-1.413	-0.14	0.32	4	8	-1.378	-0.66
b2769	annotated	0	2895779	2895779	2895779	0	0	0.986	-0.1	0.15	0	1	0.814	-0.04	0.32	0	2	0.826	0.04	-0.17	0	3	0.789	0.1	-0.25	0	4	0.866	-0.1	-0.14	0	5	0.785	-0.18	-0.2	0	6	0.88	0.12	-0.24	0	7	0.79	0.27	0.2	0	8	0.893	0.13
b2769	upstream	-33	2895812	2895779	2895779	1	0	0.818	-0.68	-0.57	1	1	0.696	0.83	-0.21	1	2	0.716	-0.82	0.58	1	3	0.671	-0.86	0.1	1	4	0.761	0.82	0.59	1	5	0.665	0.88	-0.01	1	6	0.812	-0.76	0.61	1	7	0.639	-0.92	0.11	1	8	0.838	-0.67
b2769	downstream	15	2895764	2895779	2895779	2	0	-0.057	-0.97	-0.51	2	1	-0.123	1.16	0.03	2	2	-0.141	-1.21	0.34	2	3	-0.168	-1.23	-0.1	2	4	-0.071	1.22	0.32	2	5	-0.218	1.28	-0.11	2	6	-0.008	-1.18	0.42	2	7	-0.264	-1.3	0.19	2	8	0.074	-1.08
b2769	downstream	117	2895662	2895779	2895779	3	0	-1.142	-0.98	0.33	4	1	-1.505	0.72	-0.09	5	2	-1.29	-0.99	-0.41	4	3	-1.45	-0.68	-0.06	3	4	-1.254	1.06	-0.41	4	5	-1.415	0.56	-0.27	3	6	-1.196	-1.17	-0.34	4	7	-1.45	-0.45	0.25	3	8	-1.127	-1.31
b2769	downstream	144	2895635	2895779	2895779	4	0	-0.815	-0.67	0.31	3	1	-1.483	0.46	-0.02	3	2	-0.884	-0.62	-0.48	3	3	-1.547	-0.38	-0.04	5	4	-0.817	0.59	-0.43	3	5	-1.532	0.27	-0.14	5	6	-0.833	-0.63	-0.39	3	7	-1.491	-0.14	0.25	5	8	-0.871	-0.7
b4415	annotated	0	607835	607836	607737	0	0	0.447	-0.05	0.66	0	1	0.401	0.07	0	0	2	0.262	-0.08	-0.44	1	3	0.394	-0.03	0.07	0	4	0.299	0.15	-0.53	0	5	0.392	0.01	0.22	0	6	0.335	-0.11	-0.44	0	7	0.381	-0.09	-0.26	0	8	0.35	-0.12
b4415	upstream	-99	607736	607836	607737	1	0	0.383	0.51	0.11	1	1	0.227	-0.46	-0.66	1	2	0.293	0.49	-0.03	0	3	0.212	0.44	0.77	1	4	0.262	-0.58	0.02	1	5	0.241	-0.47	0.88	1	6	0.227	0.6	0	1	7	0.293	0.58	-0.77	1	8	0.205	0.61
b4415	upstream	-36	607799	607836	607737	2	0	-0.182	0.33	-0.22	3	1	-0.412	-0.5	-0.84	3	2	-0.422	0.42	0.36	3	3	-0.333	0.58	0.76	2	4	-0.423	-0.34	0.35	3	5	-0.31	-0.57	0.74	3	6	-0.418	0.3	0.37	3	7	-0.271	0.56	-0.76	3	8	-0.424	0.27
b4415	downstream	96	607931	607836	607737	3	0	0.038	-0.11	0.44	2	1	-0.392	0.07	0.2	2	2	-0.058	-0.19	-0.49	2	3	-0.428	-0.02	0.02	4	4	-0.037	0.11	-0.41	2	5	-0.422	0.04	0.11	4	6	-0.034	-0.13	-0.39	2	7	-0.405	0.03	-0.04	4	8	-0.048	-0.14
b4415	downstream	33	607868	607836	607737	4	0	-0.692	0.89	-0.37	4	1	-0.457	-1.06	-0.04	4	2	-1.002	0.93	0.26	4	3	-0.334	1.04	-0.13	3	4	-1.125	-0.82	0.21	4	5	-0.213	-0.92	-0.18	2	6	-1.251	0.77	0.19	5	7	-0.1	0.77	0.02	2	8	-1.323	0.69
b4170	annotated	0	4397411	4397412	4397412	0	0	0.529	0.32	0.28	0	1	0.232	-0.62	0.66	0	2	0.312	0.54	-0.55	0	3	0.305	0.64	-0.74	0	4	0.265	-0.53	-0.59	0	5	0.375	-0.71	-0.75	0	6	0.17	0.39	-0.6	0	7	0.471	0.72	0.71	0	8	0.085	0.18
b4170	upstream	-3	4397408	4397412	4397412	1	0	-0.463	-0.2	-0.32	2	1	-0.175	0.18	0.2	1	2	-0.658	-0.19	0.02	2	3	-0.142	-0.2	-0.26	1	4	-0.646	0.28	0.01	2	5	-0.101	0.16	-0.21	1	6	-0.621	-0.46	0.04	2	7	-0.095	-0.2	0.24	1	8	-0.586	-0.52
b4170	downstream	90	4397501	4397412	4397412	2	0	-0.25	-0.88	0.36	1	1	-0.653	0.95	0.15	2	2	-0.298	-0.92	-0.37	1	3	-0.721	-0.92	0.06	2	4	-0.204	0.88	-0.29	1	5	-0.762	0.85	0.25	2	6	-0.131	-0.93	-0.19	1	7	-0.801	-0.7	-0.06	2	8	-0.043	-0.91
b4170	downstream	54	4397465	4397412	4397412	3	0	-1.206	-0.66	0.61	3	1	-1.61	0.28	0.79	3	2	-1.374	-0.54	-0.9	3	3	-1.57	-0.15	-0.88	3	4	-1.361	0.64	-0.91	3	5	-1.516	0.1	-0.93	3	6	-1.365	-0.78	-0.8	3	7	-1.452	-0.05	0.94	3	8	-1.387	-0.93
b4170
b4345	upstream	-30	4577988	4577958	4577958	0	0	1.431	0.3	0.29	0	1	1.348	-0.04	0.32	0	2	1.317	0.04	-0.19	0	3	1.29	0.01	-0.14	0	4	1.358	-0.19	-0.15	0	5	1.271	0.03	0.03	0	6	1.342	0.3	-0.18	0	7	1.276	-0.13	0.02	0	8	1.309	0.4
b4345	annotated	0	4577958	4577958	4577958	1	0	0.581	0.2	-0.69	1	1	0.468	-0.18	-0.31	1	2	0.346	0.17	0.61	1	3	0.539	0.09	0.18	1	4	0.281	-0.22	0.65	1	5	0.626	0.03	0.11	1	6	0.216	0.3	0.57	1	7	0.636	-0.13	-0.18	1	8	0.205	0.32
b4345	downstream	12	4577946	4577958	4577958	2	0	-0.105	0.06	-0.41	2	1	-0.067	-0.17	0.17	2	2	-0.311	0.1	0.13	2	3	-0.055	0.17	-0.23	2	4	-0.286	-0.07	0.19	2	5	-0.005	-0.13	-0.24	2	6	-0.281	0	0.19	2	7	-0.017	0.16	0.28	2	8	-0.258	0.04
b4345	downstream	39	4577919	4577958	4577958	3	0	-0.591	0.11	0.1	3	1	-0.629	-0.22	-0.17	3	2	-0.808	0.06	-0.07	3	3	-0.585	0.28	0.27	3	4	-0.789	0.03	-0.1	3	5	-0.576	-0.27	0.23	3	6	-0.727	-0.1	-0.03	3	7	-0.569	0.31	-0.32	3	8	-0.679	-0.19
b4345
b4346	upstream	-18	4579355	4579337	4579355	0	0	1.242	-0.26	0.15	0	1	0.994	0.2	0.38	0	2	1.095	-0.17	-0.11	0	3	0.973	-0.27	-0.36	0	4	1.13	0.05	-0.09	0	5	0.931	0.27	-0.35	0	6	1.151	0.05	-0.19	0	7	0.932	-0.25	0.36	1	8	1.154	0.06
b4346	annotated	0	4579337	4579337	4579355	1	0	1.004	0.51	-0.31	1	1	0.766	-0.49	0.22	1	2	0.782	0.61	0.24	1	3	0.817	0.52	-0.28	1	4	0.728	-0.58	0.21	1	5	0.883	-0.44	-0.37	1	6	0.647	0.58	0.12	1	7	0.947	0.34	0.28	0	8	0.593	0.49
b4346	downstream	108	4579229	4579337	4579355	2	0	0.178	0.01	0.04	2	1	0.004	0.17	0.2	2	2	0.032	-0.14	-0.12	2	3	0.001	-0.16	-0.3	2	4	0.07	0.14	-0.13	2	5	-0.004	0.16	-0.22	2	6	0.086	-0.12	-0.05	2	7	-0.021	-0.11	0.24	2	8	0.148	-0.1
b4346
b4346
b4347	annotated	0	4579840	4579840	4579840	0	0	0.867	0.14	0.01	0	1	0.703	-0.03	-0.41	0	2	0.731	0.14	0.19	0	3	0.672	-0.02	0.47	0	4	0.764	-0.2	0.21	0	5	0.598	0.01	0.49	0	6	0.845	0.31	0.14	0	7	0.571	0	-0.47	0	8	0.843	0.41
b4347	upstream	-57	4579897	4579840	4579840	1	0	-0.347	-0.01	0.57	2	1	-0.521	-0.05	0.52	1	2	-0.6	-0.02	-0.62	2	3	-0.457	0.1	-0.54	1	4	-0.618	0.13	-0.67	2	5	-0.452	-0.15	-0.49	1	6	-0.56	-0.22	-0.66	2	7	-0.47	0.14	0.43	1	8	-0.505	-0.33
b4347	downstream	186	4579654	4579840	4579840	2	0	-0.198	-0.07	0.38	1	1	-0.734	-0.2	0.21	2	2	-0.253	0.06	-0.46	1	3	-0.825	0.27	-0.1	3	4	-0.165	-0.08	-0.38	1	5	-0.813	-0.36	-0.07	3	6	-0.221	0.03	-0.43	1	7	-0.709	0.49	0.17	2	8	-0.305	-0.09
b4347	downstream	183	4579657	4579840	4579840	3	0	-0.608	-0.18	0.58	3	1	-0.74	-0.06	0.44	3	2	-0.727	-0.18	-0.58	3	3	-0.765	0.11	-0.34	2	4	-0.675	0.24	-0.53	3	5	-0.76	-0.14	-0.22	2	6	-0.634	-0.34	-0.51	3	7	-0.774	0.23	0.22	3	8	-0.595	-0.4
b4347
b1268	annotated	0	1324745	1324746	1324746	0	0	0.58	0.11	0.14	0	1	0.309	-0.21	0.05	0	2	0.362	0.27	-0.14	0	3	0.411	0.22	-0.1	0	4	0.298	-0.19	-0.21	0	5	0.461	-0.14	-0.01	0	6	0.255	0.13	-0.18	0	7	0.506	0.06	-0.04	0	8	0.241	0.03
b1268	downstream	30	1324775	1324746	1324746	1	0	-1.223	0.51	-1.39	2	1	-0.754	-0.6	-1.84	1	2	-1.341	0.47	1.55	2	3	-0.766	0.49	1.9	2	4	-1.293	-0.42	1.59	2	5	-0.8	-0.34	1.88	2	6	-1.213	0.49	1.54	2	7	-0.825	0.33	-1.99	2	8	-1.133	0.7
b1268	downstream	144	1324889	1324746	1324746	2	0	-1.018	-0.99	1.04	1	1	-1.42	1.02	1.46	3	2	-1.014	-1.12	-1.36	1	3	-1.477	-0.89	-1.48	3	4	-0.934	1.19	-1.35	1	5	-1.494	0.72	-1.48	3	6	-0.823	-1.46	-1.23	1	7	-1.526	-0.57	1.64	3	8	-0.762	-1.65
b1268	downstream	24	1324769	1324746	1324746	3	0	-1.425	0.29	-1	3	1	-0.794	-0.2	-0.45	2	2	-1.579	0.15	0.72	3	3	-0.741	0.15	0.24	1	4	-1.636	0.02	0.61	3	5	-0.671	-0.04	0.09	1	6	-1.67	-0.17	0.75	3	7	-0.622	-0.11	-0.16	1	8	-1.641	-0.2
b1268
b1269	annotated	0	1326851	1326852	1326852	0	0	1.108	-0.93	0.65	0	1	0.622	0.65	0.98	0	2	0.952	-0.73	-0.68	0	3	0.636	-0.65	-1.04	0	4	0.989	0.67	-0.72	0	5	0.627	0.56	-1.14	0	6	1.007	-0.66	-0.78	0	7	0.604	-0.51	1.14	0	8	0.975	-0.76
b1269	downstream	84	1326935	1326852	1326852	1	0	-0.377	0.45	0.46	1	1	-0.473	-0.4	1.41	1	2	-0.618	0.32	-0.77	1	3	-0.404	0.46	-1.52	1	4	-0.665	-0.15	-0.87	1	5	-0.32	-0.46	-1.53	1	6	-0.709	-0.03	-0.83	2	7	-0.266	0.5	1.46	1	8	-0.727	-0.19
b1269	downstream	141	1326992	1326852	1326852	2	0	-0.895	-0.45	0.45	2	1	-1.093	0.48	0	3	2	-0.901	-0.61	-0.51	2	3	-1.192	-0.42	0.27	3	4	-0.783	0.57	-0.36	2	5	-1.243	0.32	0.45	3	6	-0.694	-0.63	-0.28	1	7	-1.289	-0.1	-0.28	3	8	-0.609	-0.68
b1269	downstream	21	1326872	1326852	1326852	3	0	-0.94	-1.13	-0.11	3	1	-0.931	0.86	0.02	2	2	-1.07	-1.09	-0.18	3	3	-0.936	-0.75	-0.19	2	4	-0.986	1.22	-0.2	3	5	-0.952	0.68	-0.22	2	6	-0.867	-1.34	-0.05	3	7	-1.014	-0.63	0.19	2	8	-0.74	-1.4
b1269
b1264	annotated	0	1322946	1322946	1322946	0	0	2.076	-0.32	-0.01	0	1	1.925	0.68	0.3	0	2	1.998	-0.51	0.09	0	3	1.85	-0.75	-0.21	0	4	2.028	0.3	0.03	0	5	1.791	0.81	-0.16	0	6	2.054	-0.02	0.03	0	7	1.737	-0.96	0.19	0	8	2.067	0.14
b1264	downstream	81	1322865	1322946	1322946	1	0	-1.837	-1.07	0.24	1	1	-2.106	0.93	-0.28	1	2	-1.878	-1.28	-0.35	1	3	-2.174	-0.85	0.24	1	4	-1.695	1.35	-0.27	1	5	-2.241	0.74	0.1	1	6	-1.503	-1.5	-0.16	1	7	-2.326	-0.56	-0.1	1	8	-1.365	-1.58
b1264
b1264
b1264
b1265	annotated	0	1323082	1323082	NA	0	0	1.32	-0.27	-0.64	0	1	1.145	0.17	-0.46	0	2	1.179	-0.05	0.68	0	3	1.105	-0.21	0.46	0	4	1.217	-0.03	0.72	0	5	1.102	0.28	0.51	0	6	1.211	0.21	0.62	0	7	1.094	-0.3	-0.49	0	8	1.2	0.32
b1265
b1265
b1265
b1265
b1266	annotated	0	1323219	1323220	1323220	0	0	0.695	-1.01	0.17	0	1	0.398	1.05	0.54	0	2	0.563	-1.02	-0.34	0	3	0.385	-1.01	-0.63	0	4	0.636	1.04	-0.35	0	5	0.329	0.9	-0.77	0	6	0.75	-1.06	-0.27	0	7	0.237	-0.81	0.75	0	8	0.816	-1.04
b1266	downstream	192	1323411	1323220	1323220	1	0	-0.142	0.49	-0.19	1	1	-0.288	-0.53	-0.01	1	2	-0.317	0.57	0.01	1	3	-0.267	0.58	0.07	1	4	-0.363	-0.53	0.02	1	5	-0.233	-0.57	0.15	1	6	-0.37	0.42	-0.06	2	7	-0.194	0.59	-0.21	1	8	-0.396	0.39
b1266	downstream	21	1323240	1323220	1323220	2	0	-0.562	-1.28	-0.01	2	1	-0.752	1.31	-0.46	2	2	-0.734	-1.41	0.1	2	3	-0.799	-1.25	0.5	2	4	-0.578	1.41	0.16	2	5	-0.933	1.16	0.45	3	6	-0.348	-1.36	0.2	1	7	-1.093	-0.96	-0.37	3	8	-0.139	-1.25
b1266	downstream	84	1323303	1323220	1323220	3	0	-0.571	0.08	0.98	3	1	-0.936	-0.46	0.74	3	2	-0.743	0.33	-1.01	3	3	-0.935	0.51	-0.73	3	4	-0.701	-0.31	-0.96	3	5	-0.902	-0.66	-0.68	2	6	-0.737	0.16	-1.02	3	7	-0.834	0.79	0.74	2	8	-0.797	-0.06
b1266	downstream	102	1323321	1323220	1323220	4	0	-0.781	-0.17	0.78	4	1	-1.326	-0.49	0.2	4	2	-0.947	0.19	-0.85	4	3	-1.262	0.61	-0.25	4	4	-0.954	-0.03	-0.87	5	5	-1.217	-0.77	-0.33	4	6	-0.96	-0.14	-0.89	5	7	-1.144	0.93	0.28	4	8	-0.984	-0.4
b1267	annotated	0	1324097	1324098	1324098	0	0	1.217	-0.12	-0.07	0	1	0.777	0.04	0.28	0	2	0.939	0.06	0.04	0	3	0.823	-0.08	-0.47	0	4	0.93	-0.1	0.08	0	5	0.851	0.05	-0.5	0	6	0.883	0.11	0.07	0	7	0.891	-0.03	0.49	0	8	0.829	0.09
b1267	downstream	147	1324244	1324098	1324098	1	0	0.524	-0.2	-0.17	1	1	0.266	0.1	0.15	1	2	0.395	-0.11	-0.03	1	3	0.223	0.02	-0.13	1	4	0.416	0.11	0	1	5	0.243	-0.07	-0.11	1	6	0.413	-0.18	0.02	1	7	0.251	0.12	0.1	1	8	0.422	-0.22
b1267	upstream	-36	1324061	1324098	1324098	2	0	-0.13	-0.69	0.94	2	1	-0.673	0.43	-0.26	2	2	-0.118	-0.49	-0.65	2	3	-0.752	-0.37	0.34	3	4	0.005	0.45	-0.6	2	5	-0.802	0.17	0.4	3	6	0.087	-0.48	-0.58	2	7	-0.785	0.05	-0.26	3	8	0.131	-0.61
b1267	downstream	69	1324166	1324098	1324098	3	0	-0.318	-0.67	0.05	3	1	-0.739	0.48	-0.38	3	2	-0.555	-0.57	-0.03	3	3	-0.708	-0.45	0.26	2	4	-0.532	0.59	-0.03	3	5	-0.69	0.41	0.19	2	6	-0.467	-0.59	-0.02	3	7	-0.706	-0.42	-0.25	2	8	-0.376	-0.59
b1267	downstream	60	1324157	1324098	1324098	4	0	-1.123	-1.07	-0.53	5	1	-1.206	1.02	-0.36	4	2	-1.172	-1.15	0.19	4	3	-1.254	-0.97	0.39	4	4	-1.106	1.2	0.24	4	5	-1.262	0.95	0.34	4	6	-1.015	-1.36	0.4	4	7	-1.302	-0.84	-0.2	4	8	-0.919	-1.32
b1260	annotated	0	1317222	1317222	1317222	0	0	1.297	-0.04	0.23	0	1	0.755	-0.09	-0.06	0	2	1.182	0.18	-0.1	0	3	0.703	0.16	0.06	0	4	1.227	-0.25	-0.1	0	5	0.704	-0.19	0.07	0	6	1.2	0.35	-0.17	0	7	0.75	0.2	-0.06	0	8	1.141	0.31
b1260	downstream	99	1317123	1317222	1317222	1	0	-0.076	-0.27	0.09	1	1	-0.498	0.27	-0.05	1	2	-0.199	-0.29	-0.35	1	3	-0.51	-0.21	0.24	1	4	-0.141	0.24	-0.25	1	5	-0.505	0.13	0.33	1	6	-0.108	-0.25	-0.19	1	7	-0.501	0.05	-0.22	1	8	-0.107	-0.28
b1260	downstream	30	1317192	1317222	1317222	2	0	-0.878	-1.26	0.43	2	1	-1.089	1.42	0.02	2	2	-0.774	-1.39	-0.53	2	3	-1.237	-1.34	0.03	2	4	-0.586	1.36	-0.44	2	5	-1.341	1.24	0.03	2	6	-0.419	-1.36	-0.35	2	7	-1.417	-1.04	0.14	2	8	-0.322	-1.36
b1260
b1260
b1261	annotated	0	1318415	1318415	1318415	0	0	1.532	-0.14	-0.01	0	1	1.324	0.26	-0.39	0	2	1.417	-0.09	0.41	0	3	1.281	-0.32	0.48	0	4	1.435	-0.04	0.49	0	5	1.284	0.39	0.56	0	6	1.437	0.16	0.44	0	7	1.274	-0.36	-0.42	0	8	1.42	0.29
b1261	downstream	48	1318367	1318415	1318415	1	0	-0.094	0.75	0.9	2	1	-0.385	-0.9	0.35	2	2	-0.329	0.78	-0.75	2	3	-0.295	0.82	-0.14	1	4	-0.42	-0.8	-0.76	2	5	-0.19	-0.81	0.05	1	6	-0.526	0.74	-0.8	2	7	-0.108	0.75	-0.02	1	8	-0.607	0.64
b1261	downstream	42	1318373	1318415	1318415	2	0	-0.023	0.59	0.82	1	1	-0.367	-0.66	0.02	1	2	-0.221	0.59	-0.73	1	3	-0.336	0.71	0.03	2	4	-0.234	-0.52	-0.69	1	5	-0.297	-0.79	-0.04	2	6	-0.258	0.46	-0.72	1	7	-0.23	0.96	0.03	2	8	-0.289	0.33
b1261	downstream	63	1318352	1318415	1318415	3	0	-0.417	0.42	0.3	3	1	-0.952	-0.78	-0.58	3	2	-0.631	0.68	-0.17	3	3	-0.93	0.85	0.53	3	4	-0.622	-0.65	-0.09	3	5	-0.874	-0.95	0.38	3	6	-0.666	0.59	-0.18	3	7	-0.779	1.04	-0.38	3	8	-0.739	0.46
b1261
b1262	downstream	3	1319785	1319788	1319785	0	0	0.538	-0.09	0.64	0	1	0.017	-0.28	0.18	0	2	0.407	0.21	-0.55	0	3	-0.007	0.29	-0.08	0	4	0.446	-0.29	-0.53	0	5	-0.009	-0.35	0.04	0	6	0.413	0.28	-0.58	0	7	0.074	0.46	0.06	0	8	0.354	0.15
b1262	annotated	0	1319788	1319788	1319785	1	0	-0.103	-0.11	0.58	1	1	-0.223	-0.2	0.31	1	2	-0.211	0.09	-0.51	1	3	-0.215	0.19	-0.2	1	4	-0.208	-0.07	-0.48	1	5	-0.199	-0.2	-0.04	1	6	-0.203	-0.04	-0.47	1	7	-0.174	0.22	0.1	1	8	-0.206	-0.14
b1262	downstream	189	1319599	1319788	1319785	2	0	-0.526	-1.11	-0.19	2	1	-0.71	1	0.08	2	2	-0.672	-1.13	-0.05	2	3	-0.704	-0.91	-0.2	2	4	-0.61	1.18	-0.04	2	5	-0.716	0.93	-0.34	2	6	-0.496	-1.34	0.09	2	7	-0.773	-0.83	0.37	2	8	-0.406	-1.38
b1262
[truncated: 18,701 more rows]
[truncated: 7 more columns]
