# Supplementary material for: A Novel Quality Measure and Correction Procedure for the Annotation of Microbial Translation Initiation Sites
Source: PLoS One. 2015 Jul 23;10(7):e0133691. doi: 10.1371/journal.pone.0133691 (PMC4512697; doi:10.1371/journal.pone.0133691)
Supplement: S4 Table — The file contains the genomic positions and the PC1, PC2 and PC3 position in the 10 PCA iterations for each TIS that was selected using our PCA-based procedure. It also provides the TIS position predicted by Prodigal, the TIS position provided by RefSeq and the comparison among the 3 annotations (1 = True and 0 = False). (XLSX) [file pone.0133691.s009.xlsx]

## Sheet: ecoli_rerun_corrections_adjuste
Locus Tag	TIS Label	Position (Relative)	Position (Absolute)	RefSeq Position	Prodigal Position	Refseq length	Verified length	Cleaved	ref vs PCA	ref vs Prod	PCA correct Prod incorrect	PCA incorrect Prod correct	PCA correct Prod Correct		PCA Iteration	PC1	PC2	PC3	PCA Rank	PCA Iteration	PC1	PC2	PC3	PCA Rank	PCA Iteration	PC1	PC2	PC3	PCA Rank	PCA Iteration	PC1	PC2	PC3	PCA Rank	PCA Iteration	PC1	PC2	PC3	PCA Rank	PCA Iteration	PC1	PC2	PC3	PCA Rank	PCA Iteration	PC1	PC2	PC3	PCA Rank
b0001	NA	NA	NA	190	NA	21	NA	NA	0	0	0	0	0
b0002	annotated	0	337	337	337	820	820	0	1	1	0	0	1	0	0	0.758	0.16	-0.15	0	1	0.634	-0.35	0.18	0	2	0.614	0.34	0.08	0	3	0.654	0.36	-0.28	0	4	0.568	-0.32	0.12	0	5	0.731	-0.3	-0.4	0	6	0.453	0.27	0.13	0
b0003	annotated	0	2801	2801	2801	310	NA	NA	1	1	0	0	1	0	0	0.627	-0.05	0.99	0	1	0.077	-0.06	0.8	0	2	0.462	-0.02	-0.94	0	3	0.036	0.18	-0.72	0	4	0.517	0.01	-0.93	0	5	0.038	-0.3	-0.68	0	6	0.523	-0.02	-0.96	0
b0004	annotated	0	3734	3734	3734	428	428	0	1	1	0	0	1	0	0	1.061	-0.69	0.31	0	1	0.337	0.67	0.18	0	2	0.912	-0.6	-0.39	0	3	0.324	-0.61	-0.2	0	4	0.964	0.53	-0.37	0	5	0.333	0.55	-0.26	0	6	0.959	-0.47	-0.41	0
b0005	annotated	0	5234	5234	5234	98	NA	NA	1	1	0	0	1	0	0	1.541	-0.89	-0.6	0	1	1.364	1.15	0.33	0	2	1.401	-0.9	0.27	0	3	1.337	-1.16	-0.34	0	4	1.422	0.75	0.3	0	5	1.296	1.2	-0.4	0	6	1.472	-0.65	0.31	0
b0006	annotated	0	6459	6459	6459	258	NA	NA	1	1	0	0	1	0	0	0.047	1.18	-0.06	0	1	0.131	-1.38	0.75	0	2	-0.248	1.28	-0.39	0	3	0.228	1.4	-0.74	0	4	-0.38	-1.24	-0.41	0	5	0.354	-1.36	-0.6	0	6	-0.506	1.07	-0.47	2
b0007	annotated	0	7959	7959	7959	476	NA	NA	1	1	0	0	1	0	0	1.135	0.88	-0.34	0	1	1.011	-0.95	-0.49	0	2	0.806	1.05	0.61	0	3	1.135	0.91	0.42	0	4	0.71	-1.01	0.52	0	5	1.23	-0.8	0.42	0	6	0.597	1.01	0.44	0
b0008	annotated	0	8238	8238	8238	317	317	1	1	1	0	0	1	0	0	1.245	0.04	-0.73	0	1	1.569	0.14	-0.55	0	2	1.07	-0.02	0.87	0	3	1.549	-0.24	0.63	0	4	1.067	0.02	0.79	0	5	1.474	0.4	0.63	0	6	1.119	0.16	0.76	0
b0009	annotated	0	9306	9306	9306	195	NA	NA	1	1	0	0	1	0	0	1.595	0.56	-0.68	0	1	1.552	-0.42	-0.54	0	2	1.385	0.71	0.87	0	3	1.538	0.33	0.66	0	4	1.362	-0.73	0.9	0	5	1.527	-0.24	0.68	0	6	1.352	0.84	0.84	0
b0010	annotated	0	10494	10494	10494	188	NA	NA	1	1	0	0	1	0	0	0.563	0.54	0.7	0	1	0.291	-0.27	0.46	0	2	0.499	0.37	-0.44	0	3	0.25	0.19	-0.33	0	4	0.495	-0.45	-0.44	0	5	0.23	-0.25	-0.3	0	6	0.465	0.5	-0.43	0
b0011	annotated	0	11356	11356	11356	237	NA	NA	1	1	0	0	1	0	0	1.295	-1.03	-0.61	0	1	1.048	1.24	-0.15	0	2	1.136	-1.09	0.52	0	3	1.045	-1.28	0.03	0	4	1.168	1.05	0.51	0	5	0.97	1.36	-0.11	0	6	1.278	-0.91	0.51	0
b0013	annotated	0	11786	11786	11786	134	NA	NA	1	1	0	0	1	0	0	0.921	1.24	-0.34	0	1	0.818	-1.2	-0.64	0	2	0.645	1.23	0.52	0	3	0.876	1.17	0.75	0	4	0.577	-1.31	0.59	0	5	0.932	-1.16	0.84	0	6	0.492	1.42	0.49	0
b0014	annotated	0	12163	12163	12163	638	638	1	1	1	0	0	1	0	0	1.036	0.19	0.04	0	1	0.755	-0.11	0.51	0	2	0.769	0.19	-0.05	0	3	0.774	0.13	-0.49	0	4	0.773	-0.21	-0.09	0	5	0.771	-0.11	-0.38	0	6	0.768	0.22	-0.19	0
b0015	annotated	0	14168	14168	14168	376	376	1	1	1	0	0	1	0	0	0.916	-0.79	0.56	0	1	0.486	0.83	0.53	0	2	0.909	-0.79	-0.6	0	3	0.379	-0.8	-0.5	0	4	1.021	0.72	-0.56	0	5	0.322	0.7	-0.47	0	6	1.114	-0.62	-0.53	0
b0016	annotated	0	15445	15445	15445	370	NA	NA	1	1	0	0	1	0	0	0.128	-0.13	-0.07	0	1	-0.147	0.17	-0.55	1	2	0.086	-0.12	0.2	0	3	-0.252	-0.17	0.67	1	4	0.175	0.08	0.26	0	5	-0.316	0.07	0.71	1	6	0.257	0	0.24	0
b0018	downstream	57	16903	16960	16903	69	NA	NA	0	0	0	0	0	0	0	0.817	-1.55	-0.11	0	1	0.265	1.36	-0.22	1	2	0.681	-1.35	-0.19	0	3	0.229	-1.31	0.19	1	4	0.773	1.29	-0.11	0	5	0.19	1.21	0.16	1	6	0.856	-1.24	-0.11	0
b0019	annotated	0	17489	17489	17489	388	388	0	1	1	0	0	1	0	0	1.377	-0.84	-0.32	0	1	1.107	1.03	0.32	0	2	1.233	-0.74	0.02	0	3	1.074	-1.06	-0.32	0	4	1.235	0.62	0.07	0	5	1.089	1.06	-0.24	0	6	1.241	-0.58	0.14	0
b0020	downstream	6	18721	18715	18721	301	NA	NA	0	0	0	0	0	0	0	1.657	0.72	0.62	0	1	1.443	-0.86	0.56	0	2	1.515	0.97	-0.41	0	3	1.444	0.94	-0.46	0	4	1.468	-1	-0.52	0	5	1.486	-0.98	-0.37	0	6	1.374	1.04	-0.62	0
b0021	annotated	0	20314	20314	20188	167	NA	NA	1	0	1	0	0	0	0	-0.184	-0.18	1.27	0	1	-0.579	-0.13	0.89	0	2	-0.382	-0.07	-1.36	0	3	-0.52	0.25	-0.84	0	4	-0.366	0.21	-1.44	0	5	-0.506	-0.41	-0.79	0	6	-0.305	-0.37	-1.38	0
b0022	downstream	180	20328	20508	20508	91	NA	NA	0	1	0	1	0	0	0	-0.003	-0.61	-0.41	1	1	-0.438	0.5	-0.21	2	2	-0.115	-0.56	0.21	0	3	-0.467	-0.39	0.14	2	4	-0.048	0.6	0.21	0	5	-0.47	0.31	-0.08	2	6	-0.006	-0.58	0.19	0
b0023	annotated	0	21078	21078	21078	87	87	1	1	1	0	0	1	0	0	0.695	-0.01	-0.42	0	1	0.829	0.24	-0.69	0	2	0.599	-0.13	0.77	0	3	0.814	-0.26	0.77	0	4	0.59	0.11	0.72	0	5	0.811	0.41	0.79	0	6	0.622	-0.01	0.78	0
b0024	annotated	0	21181	21181	NA	72	NA	NA	1	0	1	0	0	0	0	0.33	0.77	0.17	0	1	0.091	-1.09	0.28	0	2	0.1	0.98	-0.33	1	3	0.164	1.09	-0.41	0	4	0.048	-0.91	-0.37	1	5	0.243	-1.14	-0.42	0	6	-0.055	0.86	-0.43	1
b0025	annotated	0	21407	21407	21407	313	NA	NA	1	1	0	0	1	0	0	0.059	0.11	0.69	0	1	-0.324	-0.24	0.35	0	2	-0.067	0.2	-0.98	0	3	-0.313	0.3	-0.25	0	4	-0.083	-0.22	-0.91	0	5	-0.265	-0.45	-0.11	0	6	-0.126	0.11	-0.95	0
b0026	annotated	0	22391	22391	22391	938	938	1	1	1	0	0	1	0	0	1.046	-1.09	-0.17	0	1	0.644	0.97	0.25	0	2	0.911	-0.92	0.07	0	3	0.585	-0.93	-0.3	0	4	1.024	0.88	0.03	0	5	0.476	0.88	-0.55	0	6	1.134	-0.71	0.04	0
b0027	annotated	0	25207	25207	25207	164	NA	NA	1	1	0	0	1	0	0	0.744	0.14	-0.33	0	1	0.684	-0.35	-0.26	0	2	0.599	0.32	0.42	0	3	0.648	0.35	0.33	0	4	0.621	-0.39	0.41	0	5	0.626	-0.36	0.33	0	6	0.624	0.44	0.34	0
b0028	annotated	0	25826	25826	25826	149	NA	NA	1	1	0	0	1	0	0	1.125	-0.56	-0.25	0	1	0.965	0.61	0.16	0	2	0.962	-0.54	0.23	0	3	0.997	-0.57	-0.39	0	4	0.962	0.58	0.16	0	5	1.017	0.55	-0.62	0	6	1.015	-0.53	0.15	0
b0029	annotated	0	26277	26277	26277	316	NA	NA	1	1	0	0	1	0	0	0.174	-0.15	-0.49	0	1	0.23	-0.01	-1.12	0	2	-0.075	0.01	0.51	0	3	0.304	-0.02	1.13	0	4	-0.112	0	0.53	0	5	0.334	0.09	1.25	0	6	-0.103	-0.04	0.55	0
b0030	annotated	0	27293	27293	27293	304	NA	NA	1	1	0	0	1	0	0	0.478	1.58	0.6	0	1	0.331	-1.45	0.86	0	2	0.202	1.44	-0.63	0	3	0.444	1.41	-0.84	0	4	0.064	-1.45	-0.58	0	5	0.572	-1.33	-0.7	0	6	-0.092	1.36	-0.65	0
b0031	annotated	0	28374	28374	28374	273	NA	NA	1	1	0	0	1	0	0	1.41	-0.69	0	0	1	1.139	0.91	-0.03	0	2	1.296	-0.82	0.26	0	3	1.051	-0.93	0	0	4	1.369	0.73	0.26	0	5	0.959	0.89	-0.23	0	6	1.497	-0.52	0.24	0
b0032	upstream	-27	29624	29651	29651	382	382	0	0	1	0	1	0	0	0	0.531	-0.32	0.24	0	1	0.312	0.48	1.18	0	2	0.393	-0.52	-0.53	0	3	0.308	-0.48	-1.14	0	4	0.404	0.48	-0.56	0	5	0.317	0.56	-1.09	0	6	0.415	-0.44	-0.49	0
b0033	annotated	0	30817	30817	30817	1073	1073	1	1	1	0	0	1	0	0	1.184	-0.75	-0.7	0	1	1.1	0.78	-0.56	0	2	1.054	-0.68	0.62	0	3	1.065	-0.77	0.54	0	4	1.132	0.62	0.64	0	5	1.003	0.75	0.55	0	6	1.242	-0.53	0.61	0
b0034	annotated	0	34300	34300	34300	131	NA	NA	1	1	0	0	1	0	0	0.585	0.9	0.95	1	1	0.503	-0.85	1.17	0	2	0.464	0.78	-0.76	0	3	0.491	0.84	-1.16	1	4	0.47	-0.79	-0.79	0	5	0.514	-0.9	-1.17	0	6	0.45	0.85	-0.87	0
b0035	annotated	0	35371	35371	35371	196	NA	NA	1	1	0	0	1	0	0	0.245	-0.76	0	0	1	-0.107	0.76	-0.68	0	2	0.157	-0.76	0.38	0	3	-0.127	-0.73	0.72	0	4	0.231	0.73	0.43	0	5	-0.181	0.74	0.69	0	6	0.329	-0.67	0.47	0
b0036	annotated	0	36162	36162	36162	261	NA	NA	1	1	0	0	1	0	0	1.827	-1.28	-0.75	0	1	1.632	1.43	-0.5	0	2	1.675	-1.24	0.86	0	3	1.567	-1.55	0.35	0	4	1.784	1.09	0.86	0	5	1.474	1.63	0.23	0	6	1.91	-0.85	0.89	0
b0037	upstream	-15	37839	37824	37824	517	NA	NA	0	1	0	1	0	0	0	1.231	-0.88	0.2	0	1	0.758	0.8	0.33	0	2	1.117	-0.76	-0.23	0	3	0.762	-0.77	-0.32	0	4	1.148	0.73	-0.25	0	5	0.76	0.72	-0.42	0	6	1.164	-0.68	-0.18	0
b0038	annotated	0	39115	39115	39115	405	405	0	1	1	0	0	1	0	0	1.492	0.43	0.19	0	1	0.933	-0.48	0.19	0	2	1.276	0.64	-0.11	0	3	0.972	0.44	-0.21	0	4	1.193	-0.76	-0.03	0	5	1.053	-0.42	-0.33	0	6	1.076	0.84	-0.14	0
b0039	annotated	0	40386	40386	40386	380	380	0	1	1	0	0	1	0	0	1.546	0.11	-0.21	0	1	1.534	0.12	0.33	0	2	1.375	0.01	0.39	0	3	1.535	-0.19	-0.39	0	4	1.362	-0.03	0.3	0	5	1.513	0.31	-0.38	0	6	1.346	0.11	0.32	0
b0040	annotated	0	41931	41931	41931	504	NA	NA	1	1	0	0	1	0	0	1.573	-0.61	0.21	0	1	1.482	1.01	-0.07	0	2	1.497	-0.71	-0.09	0	3	1.379	-1.06	0.28	0	4	1.575	0.59	-0.13	0	5	1.261	1	0.36	0	6	1.699	-0.44	-0.13	0
b0041	upstream	-63	42340	42403	42403	256	NA	NA	0	1	0	1	0	0	0	0.365	0.35	-0.6	1	1	0.777	0.01	0.53	0	2	0.176	0.08	0.28	1	3	0.794	-0.02	-0.48	0	4	0.175	-0.07	0.27	1	5	0.779	0.08	-0.37	0	6	0.244	0.02	0.28	0
b0042	annotated	0	43188	43188	43188	313	NA	NA	1	1	0	0	1	0	0	1.168	0.83	0.09	0	1	0.937	-0.74	0.86	0	2	0.911	0.99	-0.28	0	3	1.024	0.7	-0.78	0	4	0.824	-1.04	-0.28	0	5	1.094	-0.67	-0.61	0	6	0.706	1.01	-0.39	0
b0043	annotated	0	44180	44180	44180	428	NA	NA	1	1	0	0	1	0	0	0.772	1	1.35	0	1	0.344	-1.2	0.79	0	2	0.527	1.04	-1.01	0	3	0.39	1.22	-0.72	0	4	0.519	-1.08	-0.98	0	5	0.432	-1.28	-0.68	0	6	0.411	1.08	-1.09	0
b0044	annotated	0	45463	45463	45463	95	NA	NA	1	1	0	0	1	0	0	0.599	0.04	0.02	0	1	0.227	-0.11	0.02	0	2	0.338	0.12	0.1	0	3	0.268	0.14	-0.14	0	4	0.35	-0.08	0.08	0	5	0.285	-0.21	-0.26	0	6	0.363	0.07	0.05	0
b0045	annotated	0	45807	45807	45807	443	NA	NA	1	1	0	0	1	0	0	1.836	0.41	0.06	0	1	1.767	-0.42	0.47	0	2	1.649	0.6	-0.09	0	3	1.785	0.38	-0.5	0	4	1.597	-0.63	-0.17	0	5	1.834	-0.39	-0.45	0	6	1.515	0.69	-0.19	0
b0046	annotated	0	47246	47246	47246	176	NA	NA	1	1	0	0	1	0	0	0.883	0.08	-0.71	0	1	1.026	0.03	0.13	0	2	0.646	0.18	0.69	0	3	1.099	-0.12	-0.3	0	4	0.601	-0.13	0.61	0	5	1.104	0.23	-0.37	0	6	0.612	0.12	0.61	0
b0047	annotated	0	47769	47769	47769	620	NA	NA	1	1	0	0	1	0	0	0.789	0.11	-0.22	0	1	0.46	-0.17	-1.68	0	2	0.521	0.21	0.74	0	3	0.484	0.13	1.71	0	4	0.547	-0.24	0.76	0	5	0.439	-0.09	1.65	0	6	0.605	0.45	0.69	0
b0048	annotated	0	49823	49823	49712	159	159	0	1	0	1	0	0	0	0	0.824	0.9	0.18	0	1	0.64	-1.05	0.33	0	2	0.591	1.11	-0.3	0	3	0.728	1.05	-0.2	0	4	0.504	-1.17	-0.21	0	5	0.801	-1.07	-0.11	0	6	0.408	1.14	-0.33	0
b0049	annotated	0	51222	51222	51222	280	280	1	1	1	0	0	1	0	0	0.4	0.34	0.2	0	1	0.231	-0.4	0.41	0	2	0.198	0.29	-0.19	0	3	0.276	0.37	-0.43	0	4	0.143	-0.28	-0.17	0	5	0.37	-0.35	-0.39	0	6	0.071	0.2	-0.15	0
b0050	annotated	0	51606	51606	51606	125	NA	NA	1	1	0	0	1	0	0	0.814	-0.1	0.68	0	1	0.28	-0.21	-0.01	0	2	0.608	0.34	-0.37	0	3	0.309	0.17	0.12	0	4	0.592	-0.31	-0.36	0	5	0.303	-0.27	0.18	0	6	0.593	0.26	-0.46	0
b0051	annotated	0	52430	52430	52430	273	NA	NA	1	1	0	0	1	0	0	0.938	-1.31	0.72	0	1	0.318	1.36	0.64	0	2	0.888	-1.3	-0.75	0	3	0.241	-1.29	-0.5	0	4	1.028	1.2	-0.7	0	5	0.172	1.13	-0.45	0	6	1.145	-1.15	-0.63	0
b0052	annotated	0	53416	53416	53416	329	NA	NA	1	1	0	0	1	0	0	0.815	-0.53	0.39	0	1	0.364	0.55	0.57	0	2	0.675	-0.42	-0.48	0	3	0.354	-0.55	-0.58	0	4	0.711	0.4	-0.5	0	5	0.316	0.44	-0.68	0	6	0.772	-0.37	-0.51	0
b0053	annotated	0	54702	54702	54702	428	428	20	1	1	0	0	1	0	0	1.633	-0.11	0.55	0	1	1.273	0.13	0.75	0	2	1.54	0	-0.71	0	3	1.261	-0.16	-0.59	0	4	1.494	-0.14	-0.68	0	5	1.274	0.07	-0.53	0	6	1.46	0.26	-0.71	0
b0054	annotated	0	57109	57109	57109	784	784	24	1	1	0	0	1	0	0	1.279	-0.94	-0.53	0	1	1.09	1.12	0.05	0	2	1.143	-0.98	0.23	0	3	1.01	-1.09	0.12	0	4	1.237	0.85	0.23	0	5	0.936	1.07	0.2	0	6	1.328	-0.75	0.31	0
b0055	annotated	0	57364	57364	57364	271	NA	NA	1	1	0	0	1	0	0	0.326	0.67	0.75	0	1	0.09	-0.46	0.51	0	2	0.217	0.59	-0.74	0	3	0.112	0.43	-0.46	0	4	0.171	-0.64	-0.74	0	5	0.172	-0.49	-0.36	0	6	0.104	0.59	-0.76	0
b0058	annotated	0	60346	60346	60346	219	219	1	1	1	0	0	1	0	0	0.76	-0.61	0.57	1	1	0.43	0.51	0.26	0	2	0.636	-0.6	-0.35	1	3	0.406	-0.52	-0.41	0	4	0.678	0.53	-0.38	1	5	0.372	0.48	-0.52	0	6	0.7	-0.47	-0.42	1
b0059	annotated	0	63264	63264	63264	968	968	1	1	1	0	0	1	0	0	0.626	-0.01	-0.58	0	1	0.779	0.08	-0.23	0	2	0.418	-0.08	0.69	0	3	0.839	-0.11	0.04	0	4	0.398	0.09	0.63	0	5	0.851	0.22	0.01	0	6	0.423	-0.03	0.65	0
b0060	annotated	0	65780	65780	65780	783	783	1	1	1	0	0	1	0	0	-0.177	1.07	-0.51	0	1	0.114	-0.92	-1.48	0	2	-0.462	0.94	0.93	0	3	0.213	0.87	1.44	0	4	-0.531	-0.88	0.86	0	5	0.277	-0.7	1.47	0	6	-0.548	0.92	0.86	0
b0061	annotated	0	66550	66550	66550	231	231	0	1	1	0	0	1	0	0	0.55	-0.53	1.06	0	1	0.036	0.27	1.41	0	2	0.329	-0.47	-1.45	0	3	0.06	-0.24	-1.45	0	4	0.323	0.54	-1.51	0	5	0.118	0.13	-1.39	0	6	0.313	-0.66	-1.48	0
b0062	annotated	0	68337	68337	68337	500	500	0	1	1	0	0	1	0	0	1.022	0.61	0.17	0	1	0.758	-0.82	0.57	0	2	0.817	0.87	-0.34	0	3	0.828	0.87	-0.57	0	4	0.718	-0.88	-0.37	0	5	0.954	-0.87	-0.58	0	6	0.539	0.84	-0.39	0
b0063	annotated	0	70048	70048	70048	566	566	1	1	1	0	0	1	0	0	0.591	0.82	0.33	0	1	0.57	-0.7	-0.5	0	2	0.404	0.74	0.05	0	3	0.606	0.68	0.61	0	4	0.406	-0.77	0.02	0	5	0.592	-0.62	0.81	0	6	0.38	0.8	-0.01	0
b0064	upstream	-9	70378	70387	70387	292	292	1	0	1	0	1	0	0	0	0.816	1.15	1.01	0	1	0.49	-1.01	1.11	1	2	0.726	1.19	-1.01	0	3	0.481	1.1	-0.79	0	4	0.639	-1.27	-1	1	5	0.589	-1.15	-0.5	0	6	0.466	1.2	-1.02	2
b0065	annotated	0	71351	71351	71351	254	NA	NA	1	1	0	0	1	0	0	0.256	0.76	0.8	0	1	-0.088	-0.73	0.2	0	2	0.057	0.78	-0.61	0	3	-0.025	0.69	-0.08	1	4	-0.019	-0.85	-0.58	0	5	0.08	-0.72	0.08	1	6	-0.154	0.83	-0.57	0
b0066	annotated	0	72927	72927	72927	232	NA	NA	1	1	0	0	1	0	0	0.787	-0.19	-0.2	0	1	0.753	0.26	0.03	0	2	0.613	-0.13	0.07	0	3	0.749	-0.25	-0.07	0	4	0.645	0.08	0.05	0	5	0.738	0.21	0.02	0	6	0.666	-0.04	0.05	0
b0067	annotated	0	74521	74521	74521	536	NA	NA	1	1	0	0	1	0	0	0.217	-0.72	0.46	0	1	-0.377	0.32	-0.28	0	2	0.124	-0.42	-0.34	0	3	-0.415	-0.25	0.24	0	4	0.218	0.38	-0.27	0	5	-0.423	0.15	0.16	0	6	0.264	-0.4	-0.31	0
b0068	annotated	0	75480	75480	75480	327	327	18	1	1	0	0	1	0	0	0.253	0.78	0.39	0	1	0.396	-0.34	-0.43	0	2	0.088	0.37	0.06	0	3	0.396	0.25	0.65	0	4	0.076	-0.5	0.08	0	5	0.387	-0.09	0.85	0	6	0.091	0.63	0.08	0
b0069	upstream	-21	77320	77299	77299	551	NA	NA	0	1	0	1	0	0	0	0.204	0.59	-1.31	0	1	0.818	-0.13	-0.36	0	2	-0.01	0.29	1.21	0	3	0.841	0.04	0.28	0	4	-0.038	-0.24	1.1	0	5	0.817	0.09	0.28	0	6	-0.003	0.3	1.17	0
b0070	annotated	0	77621	77621	77621	392	NA	NA	1	1	0	0	1	0	0	0.4	0.55	-0.03	0	1	0.519	-0.51	0.09	0	2	0.173	0.49	0.07	0	3	0.57	0.4	-0.02	0	4	0.144	-0.51	0.11	0	5	0.595	-0.36	0.03	0	6	0.097	0.5	0.12	1
b0071	annotated	0	79453	79453	79453	201	201	1	1	1	0	0	1	0	0	1.611	-0.32	-0.09	0	1	1.34	0.3	0.48	0	2	1.4	-0.28	0.13	0	3	1.374	-0.31	-0.64	0	4	1.372	0.25	0.09	0	5	1.402	0.41	-0.8	0	6	1.347	-0.17	0.05	0
b0072	annotated	0	80864	80864	80864	466	466	1	1	1	0	0	1	0	0	1.374	0.59	0.49	0	1	1.115	-0.67	0.01	0	2	1.18	0.7	-0.09	0	3	1.157	0.59	0.01	0	4	1.14	-0.74	-0.12	0	5	1.21	-0.57	0.02	0	6	1.051	0.83	-0.18	0
b0073	annotated	0	81958	81958	81958	363	363	1	1	1	0	0	1	0	0	0.831	-1.23	-0.7	0	1	0.752	1.34	-0.25	1	2	0.63	-1.26	0.49	0	3	0.73	-1.34	0.04	1	4	0.712	1.34	0.36	0	5	0.655	1.34	-0.07	1	6	0.851	-1.31	0.45	0
b0074	annotated	0	83529	83529	83529	523	523	1	1	1	0	0	1	0	0	1.091	-1.31	-0.51	0	1	0.79	1.21	-0.97	0	2	0.878	-1.2	0.78	0	3	0.759	-1.29	0.86	0	4	0.979	1.1	0.81	0	5	0.692	1.35	0.69	0	6	1.1	-0.97	0.83	0
b0075	annotated	0	83708	83708	NA	28	NA	NA	1	0	1	0	0	0	0	0.714	0.9	0.54	0	1	0.469	-1	0.48	0	2	0.486	1.13	-0.45	0	3	0.53	1.06	-0.31	0	4	0.415	-1.13	-0.49	0	5	0.574	-1.02	-0.1	0	6	0.338	1.09	-0.57	0
b0076	upstream	-18	84350	84368	84368	314	NA	NA	0	1	0	1	0	0	0	0.814	0.16	-0.7	0	1	0.997	-0.11	-0.33	0	2	0.563	0.02	0.72	1	3	1.058	0.04	0.09	0	4	0.52	-0.07	0.72	1	5	1.08	0.04	-0.02	0	6	0.514	0.17	0.74	1
b0077	upstream	-42	85588	85630	85630	574	574	0	0	1	0	1	0	0	0	0.639	1.02	-0.31	0	1	0.736	-1.02	-0.15	0	2	0.426	0.99	0.4	0	3	0.765	0.95	0.02	0	4	0.389	-0.97	0.37	0	5	0.79	-0.9	-0.04	0	6	0.338	1.02	0.26	0
b0078	annotated	0	87357	87357	87357	163	NA	NA	1	1	0	0	1	0	0	0.315	0.07	-0.72	0	1	0.283	-0.1	-0.59	0	2	0.05	-0.02	0.77	0	3	0.323	0.06	0.34	0	4	0.007	0.05	0.75	1	5	0.359	-0.03	0.13	0	6	-0.006	0.01	0.78	1
b0080	annotated	0	88028	88028	88028	334	NA	NA	1	1	0	0	1	0	0	0.795	1.3	0.83	0	1	0.643	-1.16	1.32	0	2	0.607	1.18	-0.99	0	3	0.708	1.15	-1.21	0	4	0.496	-1.24	-1.01	0	5	0.808	-1.13	-1.07	0	6	0.32	1.16	-1.02	0
b0081	upstream	-24	89610	89634	89634	152	NA	NA	0	1	0	1	0	0	0	-0.184	-0.08	0.47	2	1	-0.215	0.19	-0.06	0	2	-0.252	-0.21	-0.24	1	3	-0.251	-0.22	0.13	0	4	-0.196	0.18	-0.2	0	5	-0.242	0.24	0.24	0	6	-0.173	-0.22	-0.11	1
b0082	upstream	-129	89965	90094	90094	313	313	0	0	1	0	1	0	0	0	0.6	-0.02	-0.51	2	1	0.658	0.13	-0.54	0	2	0.429	-0.11	0.68	2	3	0.619	-0.15	0.52	0	4	0.474	0.06	0.66	2	5	0.581	0.18	0.44	0	6	0.52	0.05	0.67	2
b0083	annotated	0	91032	91032	91032	121	NA	NA	1	1	0	0	1	0	0	0.964	-0.05	1.05	0	1	0.599	-0.16	1.05	0	2	0.8	0.13	-1.05	0	3	0.621	0.18	-0.88	0	4	0.802	-0.15	-1.03	0	5	0.63	-0.31	-0.81	0	6	0.781	0.1	-1.06	0
b0084	annotated	0	91413	91413	91413	588	NA	NA	1	1	0	0	1	0	0	0.765	-1.09	-0.13	0	1	0.527	1.11	-0.11	0	2	0.708	-1.08	0.15	0	3	0.437	-1.12	0.04	0	4	0.816	1.01	0.13	0	5	0.369	1.08	-0.06	0	6	0.942	-0.95	0.18	0
b0085	annotated	0	93166	93166	93166	495	495	1	1	1	0	0	1	0	0	0.206	0.14	-0.25	0	1	0.062	-0.12	-0.51	0	2	0.012	0.09	0.29	0	3	0.123	0.14	0.45	0	4	0.015	-0.08	0.29	0	5	0.15	-0.05	0.45	0	6	0.018	0.1	0.34	0
b0086	annotated	0	94650	94650	94650	452	452	0	1	1	0	0	1	0	0	0.318	0.28	1.39	0	1	-0.258	-0.52	0.46	0	2	0.06	0.51	-1	0	3	-0.221	0.6	-0.26	0	4	0.075	-0.51	-0.99	0	5	-0.2	-0.68	-0.16	0	6	0.076	0.43	-1.09	0
b0087	downstream	129	96131	96002	96002	360	NA	NA	0	1	0	1	0	0	0	0.061	0.67	0.32	0	1	0.016	-0.86	-0.06	0	2	-0.114	0.78	-0.15	0	3	0.023	0.82	0.11	0	4	-0.115	-0.84	-0.14	0	5	0.038	-0.82	0.11	0	6	-0.15	0.9	-0.27	0
b0088	annotated	0	97087	97087	97087	438	438	1	1	1	0	0	1	0	0	0.478	-0.43	0.7	0	1	-0.094	0.39	-0.4	0	2	0.368	-0.48	-0.14	0	3	-0.149	-0.41	0.33	0	4	0.44	0.44	-0.12	0	5	-0.195	0.33	0.2	0	6	0.491	-0.32	-0.11	0
b0089	downstream	126	98529	98403	98403	414	NA	NA	0	1	0	1	0	0	0	0.444	-0.39	-0.34	0	1	0.018	0.13	-0.85	0	2	0.198	-0.17	0.53	0	3	0.041	-0.13	0.73	0	4	0.221	0.22	0.51	0	5	0.035	0.13	0.57	1	6	0.251	-0.12	0.5	0
b0090	annotated	0	99644	99644	99644	355	355	1	1	1	0	0	1	0	0	0.469	-0.32	0.5	0	1	-0.103	0.22	-0.56	1	2	0.331	-0.2	0.03	0	3	-0.103	-0.21	0.55	1	4	0.363	0.22	0.07	0	5	-0.128	0.22	0.35	1	6	0.435	-0.12	0.05	0
b0091	annotated	0	100765	100765	100765	491	491	0	1	1	0	0	1	0	0	1.742	-0.67	-0.51	0	1	1.491	0.9	-0.17	0	2	1.629	-0.71	0.55	0	3	1.451	-0.99	0.15	0	4	1.661	0.54	0.57	0	5	1.422	1.1	0.05	0	6	1.719	-0.31	0.52	0
b0092	annotated	0	102233	102233	102233	306	306	1	1	1	0	0	1	0	0	1.387	-1.08	-0.42	0	1	1.1	1.08	-1.01	0	2	1.134	-1.09	0.68	0	3	1.122	-1.1	0.97	0	4	1.185	1.04	0.7	0	5	1.047	1.18	0.88	0	6	1.294	-0.83	0.72	0
b0093	annotated	0	103155	103155	103155	276	NA	NA	1	1	0	0	1	0	0	0.593	0.01	-0.06	0	1	0.369	-0.15	-0.66	0	2	0.353	0.2	0.24	0	3	0.476	0.13	0.49	0	4	0.317	-0.18	0.18	0	5	0.517	-0.08	0.41	0	6	0.303	0.18	0.14	0
b0094	annotated	0	103982	103982	103982	420	NA	NA	1	1	0	0	1	0	0	0.919	-1.32	-0.43	0	1	0.996	1.14	-0.42	0	2	0.862	-1.05	0.58	0	3	0.913	-1.22	0.42	0	4	0.981	1.04	0.56	0	5	0.818	1.25	0.45	0	6	1.07	-0.96	0.58	0
b0095	annotated	0	105305	105305	105305	383	383	0	1	1	0	0	1	0	0	0.863	-0.93	-0.1	0	1	0.727	1.02	-0.07	0	2	0.748	-0.88	0.29	0	3	0.684	-1.1	-0.1	0	4	0.821	0.82	0.32	0	5	0.62	1.11	-0.2	0	6	0.93	-0.72	0.31	0
b0096	annotated	0	106557	106557	106557	305	305	0	1	1	0	0	1	0	0	1.243	-0.3	0.23	0	1	0.964	0.22	0.38	0	2	1.1	-0.13	-0.32	0	3	0.922	-0.24	-0.2	0	4	1.133	0.06	-0.33	0	5	0.896	0.25	-0.08	0	6	1.176	0	-0.41	0
b0097	annotated	0	107705	107705	107630	170	NA	NA	1	0	1	0	0	0	0	0.357	-0.12	0.59	0	1	0.128	0.19	0.99	1	2	0.148	-0.27	-0.79	0	3	0.157	-0.2	-0.89	1	4	0.123	0.27	-0.78	0	5	0.208	0.25	-0.82	1	6	0.122	-0.27	-0.75	0
b0098	annotated	0	108279	108279	108279	901	901	0	1	1	0	0	1	0	0	0.381	1.03	0	0	1	0.513	-1.08	0.12	0	2	0.14	1.09	0.16	1	3	0.565	1.01	-0.07	0	4	0.069	-1.07	0.07	1	5	0.604	-0.93	-0.01	0	6	-0.018	1.07	0.01	1
b0099	annotated	0	111044	111044	111044	129	129	0	1	1	0	0	1	0	0	1.289	0.58	-0.19	0	1	1.085	-0.22	-0.59	0	2	1.143	0.49	0.26	0	3	1.084	0.13	0.9	0	4	1.119	-0.67	0.38	0	5	1.097	-0.05	1.03	0	6	1.089	0.82	0.34	0
b0101	annotated	0	111846	111846	111846	65	NA	NA	1	1	0	0	1	0	0	1.309	0.78	0.98	0	1	0.961	-0.87	1.07	0	2	1.142	0.87	-0.94	0	3	1.014	0.83	-0.91	0	4	1.058	-0.92	-0.99	0	5	1.088	-0.76	-0.7	0	6	0.942	0.91	-1.06	0
b0102	annotated	0	112599	112599	112599	247	NA	NA	1	1	0	0	1	0	0	0.388	0.29	0.07	0	1	0.228	-0.61	-0.63	1	2	0.208	0.63	0.05	0	3	0.238	0.65	0.78	0	4	0.194	-0.62	0.06	1	5	0.273	-0.67	0.92	0	6	0.155	0.6	-0.01	1
b0103	annotated	0	113219	113219	113219	206	NA	NA	1	1	0	0	1	0	0	0.844	0.21	-0.48	0	1	0.821	0.06	-0.31	0	2	0.611	0.13	0.55	0	3	0.872	-0.1	0.33	0	4	0.577	-0.15	0.56	0	5	0.879	0.25	0.48	0	6	0.598	0.18	0.55	0
b0104	annotated	0	113444	113444	113444	347	347	0	1	1	0	0	1	0	0	0.171	-0.76	-0.02	0	1	-0.049	0.76	-0.96	0	2	0.01	-0.83	0.33	0	3	-0.105	-0.67	0.88	0	4	0.147	0.82	0.37	0	5	-0.207	0.62	0.78	0	6	0.31	-0.68	0.42	0
b0106	annotated	0	115724	115724	115724	400	NA	NA	1	1	0	0	1	0	0	0.666	0.17	0.74	0	1	0.443	-0.47	0.26	0	2	0.488	0.39	-0.64	0	3	0.512	0.5	-0.3	0	4	0.453	-0.33	-0.7	0	5	0.579	-0.48	-0.35	0	6	0.416	0.25	-0.73	0
b0107	annotated	0	117099	117099	117099	461	NA	NA	1	1	0	0	1	0	0	0.821	-0.38	1.22	0	1	0.11	-0.01	1.22	0	2	0.753	-0.13	-1.31	0	3	0.06	0.03	-1.09	0	4	0.791	0.04	-1.26	0	5	0.057	-0.15	-1.06	0	6	0.775	-0.07	-1.31	0
b0108	annotated	0	117549	117549	117549	146	NA	NA	1	1	0	0	1	0	0	1.17	-1.3	0.33	0	1	0.494	1.1	0.35	0	2	1.039	-1.07	-0.51	0	3	0.449	-1.08	-0.4	0	4	1.109	1.02	-0.48	0	5	0.413	1.02	-0.42	0	6	1.178	-0.99	-0.44	0
b0109	annotated	0	118645	118645	118645	297	NA	NA	1	1	0	0	1	0	0	0.273	0.63	0.28	0	1	0.161	-0.67	-0.72	0	2	0.009	0.69	0.16	0	3	0.26	0.68	0.66	0	4	-0.037	-0.62	0.06	0	5	0.319	-0.63	0.7	0	6	-0.051	0.56	0.06	1
b0110	annotated	0	118733	118733	118733	183	NA	NA	1	1	0	0	1	0	0	0.259	0.05	-0.36	0	1	0.505	0	-0.74	0	2	0.083	-0.08	0.69	0	3	0.544	-0.02	0.54	0	4	0.065	0.16	0.62	0	5	0.541	0.12	0.39	0	6	0.102	-0.09	0.65	0
b0111	annotated	0	119281	119281	119281	284	NA	NA	1	1	0	0	1	0	0	1.066	0.86	1.41	0	1	0.544	-1.01	1.61	0	2	0.826	0.96	-1.64	0	3	0.619	1.11	-1.49	0	4	0.71	-0.95	-1.69	0	5	0.773	-1.16	-1.25	0	6	0.533	0.75	-1.68	0
b0112	downstream	3	121548	121551	121548	457	NA	NA	0	0	0	0	0	0	0	0.709	-0.66	-0.06	0	1	0.324	0.56	0.09	0	2	0.55	-0.53	0.06	0	3	0.299	-0.55	-0.24	0	4	0.593	0.64	0.01	0	5	0.27	0.56	-0.43	0	6	0.653	-0.62	0.01	0
b0113	annotated	0	122092	122092	122092	254	NA	NA	1	1	0	0	1	0	0	0.752	-0.02	0.56	0	1	0.192	-0.09	-0.18	1	2	0.587	0.09	-0.28	0	3	0.214	0.11	0.21	1	4	0.622	-0.08	-0.23	0	5	0.201	-0.19	0.11	1	6	0.635	0.08	-0.21	0
b0114	annotated	0	123017	123017	123017	887	887	1	1	1	0	0	1	0	0	1.524	-0.55	0.45	0	1	1.072	0.53	1.2	0	2	1.391	-0.5	-0.69	0	3	1.074	-0.49	-1.3	0	4	1.413	0.42	-0.73	0	5	1.087	0.38	-1.32	0	6	1.427	-0.38	-0.79	0
b0115	annotated	0	125695	125695	125695	630	630	1	1	1	0	0	1	0	0	1.022	-0.24	0.45	0	1	0.678	0.18	-0.16	0	2	0.909	-0.17	-0.08	0	3	0.618	-0.21	0.22	0	4	0.958	0.14	-0.06	0	5	0.6	0.18	0.26	0	6	0.971	-0.05	-0.07	0
b0116	annotated	0	127912	127912	127912	474	474	1	1	1	0	0	1	0	0	1.074	-0.5	0.29	0	1	0.647	0.49	0.59	0	2	0.928	-0.52	-0.21	0	3	0.579	-0.53	-0.65	0	4	1.002	0.43	-0.21	0	5	0.507	0.46	-0.81	0	6	1.083	-0.26	-0.25	0
b0117	annotated	0	131260	131260	131260	617	NA	NA	1	1	0	0	1	0	0	0.674	1.03	-0.37	0	1	0.658	-0.7	-0.7	0	2	0.421	0.89	0.48	0	3	0.715	0.57	0.85	0	4	0.332	-0.96	0.53	0	5	0.741	-0.49	1.06	0	6	0.279	1.04	0.44	0
b0118	upstream	-27	131588	131615	131615	865	865	0	0	1	0	1	0	0	0	0.069	-0.23	-0.54	1	1	0.109	0.03	-0.7	0	2	-0.095	-0.15	0.59	1	3	0.168	-0.05	0.68	0	4	-0.13	0.2	0.51	3	5	0.205	0.14	0.65	1	6	-0.152	-0.17	0.53	2
b0119	annotated	0	134388	134388	134388	120	NA	NA	1	1	0	0	1	0	0	0.923	-0.44	1.14	0	1	0.165	0.18	0.73	0	2	0.761	-0.24	-0.89	0	3	0.147	-0.07	-0.73	0	4	0.796	0.2	-0.91	0	5	0.167	-0.02	-0.76	0	6	0.772	-0.16	-0.99	0
b0120	annotated	0	135582	135582	135582	264	264	0	1	1	0	0	1	0	0	1.633	-1.08	0.37	0	1	1.07	1.14	0.88	0	2	1.478	-0.85	-0.71	0	3	1.043	-1.11	-0.72	0	4	1.514	0.77	-0.75	0	5	1.035	1.05	-0.64	0	6	1.502	-0.7	-0.71	0
b0121	annotated	0	136464	136464	136464	288	288	1	1	1	0	0	1	0	0	1.364	-1.41	0.46	0	1	0.818	1.41	0.01	0	2	1.285	-1.35	-0.34	0	3	0.751	-1.35	-0.02	0	4	1.415	1.27	-0.4	0	5	0.653	1.28	-0.15	0	6	1.55	-1.13	-0.34	0
b0122	annotated	0	136917	136917	136878	115	NA	NA	1	0	1	0	0	0	0	0.613	0.64	0.09	0	1	0.573	-0.53	0.13	0	2	0.506	0.6	-0.26	0	3	0.531	0.5	0.1	0	4	0.516	-0.75	-0.17	0	5	0.554	-0.51	0.36	0	6	0.452	0.76	-0.24	0
b0123	annotated	0	137083	137083	137083	516	516	28	1	1	0	0	1	0	0	1.41	0.82	-0.27	0	1	1.102	-0.77	0.36	0	2	1.131	0.91	0.02	0	3	1.196	0.84	-0.45	0	4	1.033	-0.95	0	0	5	1.298	-0.86	-0.52	0	6	0.899	0.99	-0.06	0
b0124	annotated	0	141225	141225	141225	796	796	0	1	1	0	0	1	0	0	0.938	0.6	-0.67	0	1	1.051	-0.22	-0.26	0	2	0.731	0.32	0.73	0	3	1.104	0.16	0.15	0	4	0.683	-0.28	0.63	0	5	1.126	-0.02	0.08	0	6	0.692	0.34	0.7	0
b0125	annotated	0	141431	141431	141431	178	NA	NA	1	1	0	0	1	0	0	1.094	0.3	0.19	0	1	0.87	0.15	0.48	0	2	1.065	0.08	-0.27	0	3	0.805	-0.11	-0.35	0	4	1.08	-0.23	-0.26	0	5	0.833	0.06	-0.2	0	6	1.042	0.32	-0.27	0
b0126	annotated	0	142670	142670	142670	220	NA	NA	1	1	0	0	1	0	0	1.312	0.28	0.11	0	1	1.107	0.04	-0.36	0	2	1.269	0.29	0.1	0	3	1.023	-0.02	0.61	0	4	1.292	-0.37	0.12	0	5	0.998	0.04	0.75	0	6	1.312	0.5	0.11	0
b0127	annotated	0	142779	142779	142779	308	NA	NA	1	1	0	0	1	0	0	1.148	-0.05	-0.64	0	1	1.136	0.28	-0.07	0	2	0.966	-0.14	0.67	0	3	1.122	-0.37	-0.1	0	4	1.005	0.03	0.72	0	5	1.088	0.39	-0.18	0	6	1.032	0.1	0.65	0
b0128	annotated	0	143702	143702	143702	256	NA	NA	1	1	0	0	1	0	0	0.882	-0.21	-0.71	0	1	1.1	0.16	-1.03	0	2	0.704	-0.07	0.99	0	3	1.106	-0.21	0.93	0	4	0.728	0.11	0.96	0	5	1.075	0.29	0.85	0	6	0.818	-0.03	0.91	0
b0129	annotated	0	144577	144577	144577	146	NA	NA	1	1	0	0	1	0	0	0.402	0.2	-0.52	0	1	0.354	-0.29	-1.04	0	2	0.291	0.26	0.72	0	3	0.372	0.24	1.06	0	4	0.327	-0.3	0.75	0	5	0.356	-0.21	0.97	0	6	0.349	0.36	0.69	0
b0130	annotated	0	145081	145081	145081	409	NA	NA	1	1	0	0	1	0	0	0.551	0.77	0.06	0	1	0.381	-0.6	-0.59	0	2	0.323	0.68	0.14	0	3	0.373	0.64	0.77	0	4	0.353	-0.74	0.2	0	5	0.384	-0.66	0.9	0	6	0.369	0.82	0.11	0
b0131	annotated	0	146694	146694	146694	126	126	0	1	1	0	0	1	0	0	0.831	-0.13	-0.03	0	1	0.559	-0.01	0.44	0	2	0.611	0.01	-0.02	0	3	0.616	-0.03	-0.57	0	4	0.608	-0.02	-0.01	0	5	0.639	-0.05	-0.68	0	6	0.592	0.02	-0.1	0
b0132	annotated	0	146968	146968	146968	300	NA	NA	1	1	0	0	1	0	0	0.673	-0.81	-0.07	0	1	0.321	0.7	-0.4	0	2	0.589	-0.8	0.29	0	3	0.229	-0.68	0.32	0	4	0.691	0.77	0.35	0	5	0.18	0.66	0.19	0	6	0.783	-0.7	0.36	0
b0133	annotated	0	148795	148795	148795	283	NA	NA	1	1	0	0	1	0	0	0.199	0.46	-1.1	0	1	0.65	-0.07	-1	0	2	-0.03	0.29	1.13	0	3	0.726	0.03	0.98	0	4	-0.072	-0.2	1.05	0	5	0.73	0.11	0.95	0	6	-0.04	0.2	1.1	0
b0134	annotated	0	149601	149601	149601	264	264	0	1	1	0	0	1	0	0	1.101	0.51	-0.06	0	1	0.829	-0.39	0.38	0	2	0.875	0.52	-0.1	0	3	0.877	0.38	-0.33	0	4	0.803	-0.56	-0.07	0	5	0.924	-0.37	-0.31	0	6	0.739	0.55	-0.13	0
b0135	annotated	0	150953	150953	150953	412	NA	NA	1	1	0	0	1	0	0	1.497	-0.5	-0.87	0	1	1.616	0.56	0.2	0	2	1.349	-0.4	0.65	0	3	1.626	-0.69	-0.3	0	4	1.306	0.39	0.58	0	5	1.633	0.77	-0.24	0	6	1.316	-0.29	0.58	0
b0136	downstream	24	151575	151599	151599	198	NA	NA	0	1	0	1	0	0	0	0.779	0.27	-0.45	1	1	0.833	-0.37	0.03	0	2	0.619	0.46	0.26	1	3	0.806	0.3	0.14	0	4	0.611	-0.54	0.25	1	5	0.803	-0.29	0.26	0	6	0.569	0.57	0.22	1
b0137	annotated	0	152231	152231	152231	201	NA	NA	1	1	0	0	1	0	0	1.887	1.07	-1.2	0	1	2.366	-0.65	-0.66	0	2	1.664	1	1.38	0	3	2.402	0.45	0.64	0	4	1.564	-1.06	1.28	1	5	2.427	-0.31	0.7	0	6	1.501	1.21	1.25	1
b0138	annotated	0	152812	152812	152812	189	NA	NA	1	1	0	0	1	0	0	1.519	-0.66	0.53	0	1	1.409	0.61	0.71	0	2	1.455	-0.51	-0.51	0	3	1.313	-0.65	-0.53	0	4	1.531	0.38	-0.52	0	5	1.234	0.6	-0.4	0	6	1.603	-0.2	-0.58	0
b0139	annotated	0	155426	155426	155426	865	NA	NA	1	1	0	0	1	0	0	0.9	-0.69	-0.63	0	1	0.951	0.87	-0.58	0	2	0.629	-0.83	0.68	0	3	0.965	-0.88	0.51	0	4	0.676	0.81	0.62	0	5	0.911	1.04	0.49	0	6	0.799	-0.69	0.7	0
b0140	annotated	0	156201	156201	156201	246	NA	NA	1	1	0	0	1	0	0	0.955	1.2	0.75	0	1	0.88	-1.17	1.31	0	2	0.757	1.17	-0.74	0	3	0.943	1.16	-1.37	0	4	0.667	-1.16	-0.79	0	5	1.02	-1.23	-1.36	0	6	0.542	1.12	-0.84	0
b0141	annotated	0	156883	156883	156883	194	NA	NA	1	1	0	0	1	0	0	1.355	1.12	-0.67	0	1	1.625	-0.83	-0.08	0	2	1.118	1.02	0.83	0	3	1.673	0.71	0.07	0	4	1.017	-1.08	0.73	0	5	1.674	-0.51	0.11	0	6	0.963	1.26	0.67	0
b0142	annotated	0	157732	157732	157732	159	159	1	1	1	0	0	1	0	0	0.6	0.15	0.38	0	1	0.223	-0.35	0.11	0	2	0.367	0.27	-0.38	0	3	0.3	0.37	-0.14	0	4	0.325	-0.26	-0.37	0	5	0.366	-0.32	-0.15	0	6	0.269	0.12	-0.37	0
b0143	annotated	0	159126	159126	159093	465	465	10	1	0	1	0	0	0	0	0.57	0.41	-0.37	0	1	0.708	-0.32	-0.8	0	2	0.34	0.4	0.76	0	3	0.757	0.3	0.74	0	4	0.332	-0.38	0.71	0	5	0.765	-0.24	0.79	0	6	0.377	0.44	0.65	1
b0144	downstream	30	160082	160112	160112	308	NA	NA	0	1	0	1	0	0	0	0.393	0.09	0.21	0	1	0.042	0.17	-0.44	0	2	0.354	-0.02	-0.08	0	3	-0.02	-0.2	0.6	0	4	0.402	-0.12	-0.02	0	5	-0.064	0.2	0.61	0	6	0.442	0.26	-0.05	0
b0145	annotated	0	160604	160604	160604	151	151	0	1	1	0	0	1	0	0	1.167	-0.5	0.43	0	1	0.811	0.55	-0.29	0	2	1.067	-0.43	-0.18	0	3	0.781	-0.57	0.38	0	4	1.101	0.37	-0.18	0	5	0.773	0.59	0.36	0	6	1.132	-0.27	-0.19	0
b0146	annotated	0	161486	161486	161486	234	NA	NA	1	1	0	0	1	0	0	0.331	-0.16	-0.91	0	1	0.179	0.19	-1.68	0	2	0.13	-0.11	1.35	0	3	0.18	-0.22	1.57	0	4	0.17	0.15	1.36	0	5	0.146	0.3	1.47	0	6	0.246	-0.06	1.31	0
b0147	annotated	0	162031	162031	162031	176	176	1	1	1	0	0	1	0	0	0.26	-0.45	0.57	0	1	-0.31	0.03	-0.01	0	2	0.087	-0.14	-0.56	0	3	-0.3	0.01	-0.1	0	4	0.147	0.18	-0.58	0	5	-0.286	-0.1	-0.25	0	6	0.202	-0.16	-0.61	0
b0148	upstream	-45	162060	162105	162105	809	NA	NA	0	1	0	1	0	0	0	-0.356	-0.25	-0.22	0	1	-0.365	0.09	-1.03	0	2	-0.416	-0.15	0.38	0	3	-0.423	-0.05	1.22	0	4	-0.323	0.19	0.41	0	5	-0.466	0.05	1.29	0	6	-0.232	-0.19	0.41	0
b0149	annotated	0	164730	164730	164730	844	NA	NA	1	1	0	0	1	0	0	0.963	0.11	0.56	0	1	0.532	-0.12	-0.37	0	2	0.8	0.15	-0.19	0	3	0.577	0.16	0.41	0	4	0.776	-0.16	-0.18	0	5	0.587	-0.08	0.41	0	6	0.737	0.18	-0.19	0
b0150	annotated	0	167484	167484	167484	747	747	33	1	1	0	0	1	0	0	1.052	0.49	0.41	0	1	0.795	-0.53	0.42	0	2	0.831	0.56	-0.34	0	3	0.875	0.58	-0.43	0	4	0.807	-0.52	-0.41	0	5	0.92	-0.65	-0.45	0	6	0.764	0.5	-0.42	0
b0151	annotated	0	169778	169778	169778	265	NA	NA	1	1	0	0	1	0	0	0.294	0.25	0.9	0	1	0.021	-0.17	0.2	0	2	0.191	0.21	-0.56	0	3	-0.016	0.18	-0.09	0	4	0.221	-0.24	-0.55	0	5	-0.018	-0.3	-0.09	0	6	0.22	0.28	-0.59	0
b0152	annotated	0	170575	170575	170575	296	NA	NA	1	1	0	0	1	0	0	0.125	1.09	-0.09	0	1	-0.034	-1.04	-0.79	0	2	-0.046	1.12	0.43	0	3	-0.075	0.99	0.93	0	4	-0.03	-1.18	0.51	0	5	-0.084	-1.01	0.94	0	6	-0.056	1.2	0.4	0
b0153	annotated	0	171462	171462	171462	660	NA	NA	1	1	0	0	1	0	0	1.033	-0.52	0.15	0	1	0.887	0.68	-0.46	0	2	0.855	-0.64	0.16	0	3	0.868	-0.73	0.58	0	4	0.917	0.47	0.24	0	5	0.811	0.79	0.73	0	6	1.012	-0.32	0.26	0
b0154	annotated	0	174882	174882	174882	426	NA	NA	1	1	0	0	1	0	0	1.362	0.27	0.95	0	1	0.975	-0.5	1.02	0	2	1.281	0.52	-0.97	0	3	0.91	0.55	-0.88	0	4	1.309	-0.59	-0.94	0	5	0.96	-0.71	-0.85	0	6	1.24	0.61	-1	0
b0155	annotated	0	175107	175107	175107	473	NA	NA	1	1	0	0	1	0	0	1.229	0.37	-0.11	0	1	1.22	-0.17	0.17	0	2	1.082	0.3	0.21	0	3	1.161	0.21	0.05	0	4	1.147	-0.39	0.17	0	5	1.113	-0.17	0.19	0	6	1.152	0.52	0.15	0
b0156	annotated	0	176610	176610	176610	114	NA	NA	1	1	0	0	1	0	0	0.865	-0.17	1.07	0	1	0.331	0.26	0.47	1	2	0.75	-0.18	-0.85	0	3	0.306	-0.24	-0.45	1	4	0.799	0.08	-0.8	0	5	0.287	0.15	-0.41	1	6	0.83	0.01	-0.87	0
b0157	downstream	78	177546	177624	177624	207	NA	NA	0	1	0	1	0	0	0	0.263	1.15	0.39	0	1	-0.128	-1.54	-0.71	0	2	-0.002	1.55	-0.03	0	3	-0.08	1.62	0.82	0	4	-0.025	-1.54	0.01	0	5	0.008	-1.65	1	0	6	-0.139	1.49	-0.07	0
b0158	annotated	0	178462	178462	178462	266	266	22	1	1	0	0	1	0	0	0.524	0.45	-0.35	0	1	0.473	-0.63	-1.08	0	2	0.283	0.46	0.65	0	3	0.515	0.55	1.14	0	4	0.283	-0.53	0.68	0	5	0.534	-0.47	1.15	0	6	0.28	0.64	0.63	0
b0159	annotated	0	179153	179153	179153	232	NA	NA	1	1	0	0	1	0	0	0.722	0.25	-0.53	0	1	0.583	-0.12	-0.76	0	2	0.506	0.23	0.72	0	3	0.63	0.04	0.95	0	4	0.505	-0.28	0.8	0	5	0.622	0.06	1.07	0	6	0.493	0.35	0.77	0
b0160	annotated	0	179237	179237	179237	505	505	1	1	1	0	0	1	0	0	0.605	0.39	1.16	0	1	-0.161	-0.52	0.93	0	2	0.417	0.49	-1.42	0	3	-0.07	0.66	-0.9	0	4	0.33	-0.49	-1.41	0	5	0.07	-0.73	-0.78	0	6	0.194	0.32	-1.44	0
b0161	annotated	0	180884	180884	180884	474	474	26	1	1	0	0	1	0	0	1.786	-0.03	0.16	0	1	1.666	0.37	-0.49	0	2	1.768	-0.04	0.2	0	3	1.568	-0.47	0.87	0	4	1.824	-0.21	0.26	0	5	1.453	0.5	1.09	0	6	1.891	0.43	0.23	0
b0162	annotated	0	182463	182463	182463	385	NA	NA	1	1	0	0	1	0	0	0.406	0.59	1.05	0	1	-0.109	-0.96	1.34	1	2	0.243	0.84	-1.04	0	3	-0.048	0.99	-1.43	1	4	0.198	-0.76	-1.02	0	5	0.054	-1.09	-1.52	0	6	0.071	0.65	-1.09	0
b0163	annotated	0	184095	184095	184095	128	NA	NA	1	1	0	0	1	0	0	0.901	0.34	0.84	0	1	0.521	-0.09	1.01	0	2	0.78	0.21	-0.83	0	3	0.519	0.08	-0.84	0	4	0.756	-0.29	-0.86	0	5	0.526	-0.09	-0.72	0	6	0.731	0.27	-0.89	0
b0164	annotated	0	185069	185069	185000	270	NA	NA	1	0	1	0	0	0	0	0.521	1.1	0.78	0	1	0.173	-1.41	0.13	0	2	0.385	1.44	-0.66	0	3	0.206	1.45	0.04	0	4	0.305	-1.5	-0.58	0	5	0.258	-1.56	0.16	0	6	0.232	1.45	-0.77	0
b0166	annotated	0	185947	185947	185947	274	274	0	1	1	0	0	1	0	0	1.416	0.13	-0.03	0	1	1.473	0.23	-0.12	0	2	1.286	0	0.26	0	3	1.422	-0.36	0.14	0	4	1.279	-0.12	0.23	0	5	1.406	0.4	0.13	0	6	1.283	0.25	0.2	0
b0167	annotated	0	188650	188650	188650	890	NA	NA	1	1	0	0	1	0	0	1.125	0.01	0.39	0	1	0.807	-0.02	-0.06	0	2	1.05	0.2	-0.25	0	3	0.763	0.03	0.24	0	4	1.049	-0.31	-0.24	0	5	0.788	-0.03	0.41	0	6	1.018	0.38	-0.24	0
b0168	annotated	0	189506	189506	189506	264	264	1	1	1	0	0	1	0	0	0.99	0.05	0.06	0	1	0.784	0.05	-0.56	0	2	0.791	-0.05	0.37	0	3	0.795	-0.17	0.54	0	4	0.811	-0.04	0.4	0	5	0.773	0.18	0.52	0	6	0.831	0.12	0.36	0
b0169	annotated	0	189874	189874	189874	241	241	1	1	1	0	0	1	0	0	1.057	1.11	-0.46	0	1	0.834	-1.08	-0.44	0	2	0.729	1.2	0.55	0	3	0.926	1.03	0.39	0	4	0.626	-1.17	0.51	0	5	1.017	-0.93	0.31	0	6	0.517	1.24	0.42	0
b0170	annotated	0	190857	190857	190857	283	283	1	1	1	0	0	1	0	0	0.75	-0.14	0.58	0	1	0.142	-0.09	0.27	0	2	0.563	0.07	-0.43	0	3	0.171	0.23	-0.28	0	4	0.539	-0.09	-0.42	0	5	0.23	-0.26	-0.28	0	6	0.5	0.11	-0.5	0
b0171	annotated	0	191855	191855	191855	241	241	1	1	1	0	0	1	0	0	1.609	-0.06	1.05	0	1	1.077	0.02	1.28	0	2	1.465	0.02	-1.13	0	3	1.08	0.06	-1.28	0	4	1.463	-0.07	-1.17	0	5	1.135	-0.13	-1.24	0	6	1.396	0.08	-1.18	0
b0172	downstream	36	192908	192872	192872	185	185	0	0	1	0	1	0	0	0	0.587	-1	0.78	0	1	0.127	0.81	1.12	1	2	0.612	-0.84	-0.91	0	3	0.02	-0.79	-1.1	1	4	0.692	0.78	-0.84	0	5	-0.004	0.61	-1.12	1	6	0.733	-0.78	-0.83	0
b0173	annotated	0	193521	193521	193521	398	NA	NA	1	1	0	0	1	0	0	1.131	1.59	0.52	0	1	1.119	-1.62	0.29	0	2	0.893	1.79	-0.4	0	3	1.145	1.56	0	0	4	0.804	-1.85	-0.37	0	5	1.229	-1.59	0.23	0	6	0.64	1.87	-0.48	0
b0174	downstream	3	194906	194903	194906	253	253	0	0	0	0	0	0	0	0	0.045	-0.15	-0.13	1	1	0.151	-0.06	0.53	0	2	-0.077	-0.01	-0.09	0	3	0.12	0.13	-0.61	0	4	-0.029	0.12	-0.2	0	5	0.112	-0.22	-0.73	0	6	-0.027	-0.21	-0.12	0
b0175	annotated	0	195677	195677	195785	285	NA	NA	1	0	1	0	0	0	0	-0.263	0.18	-0.08	0	1	-0.223	-0.28	-0.56	0	2	-0.479	0.18	0.31	0	3	-0.177	0.18	0.46	1	4	-0.485	-0.14	0.27	0	5	-0.16	-0.15	0.38	1	6	-0.461	0.1	0.18	0
b0176	annotated	0	196546	196546	196546	450	NA	NA	1	1	0	0	1	0	0	0.05	0.68	0.31	0	1	-0.013	-0.68	0.54	0	2	-0.215	0.6	-0.22	0	3	0.116	0.66	-0.64	0	4	-0.329	-0.54	-0.26	0	5	0.238	-0.62	-0.66	0	6	-0.433	0.41	-0.27	0
b0177	annotated	0	197928	197928	197928	810	810	20	1	1	0	0	1	0	0	0.721	-0.47	-0.76	0	1	0.836	0.5	-0.8	0	2	0.635	-0.5	0.8	0	3	0.798	-0.61	0.65	0	4	0.671	0.5	0.72	1	5	0.755	0.69	0.57	0	6	0.712	-0.35	0.8	1
b0178	annotated	0	200482	200482	200482	161	161	20	1	1	0	0	1	0	0	0.972	0.39	-0.32	0	1	0.889	-0.24	0.1	0	2	0.8	0.32	0.36	0	3	0.898	0.14	-0.06	0	4	0.767	-0.47	0.45	0	5	0.908	-0.1	-0.06	0	6	0.712	0.6	0.36	0
b0179	downstream	123	201094	200971	200971	341	341	1	0	1	0	1	0	0	0	0.28	-0.73	-0.05	0	1	0.122	0.74	-0.31	0	2	0.24	-0.76	0.3	0	3	0.02	-0.68	0.28	0	4	0.348	0.81	0.27	0	5	-0.063	0.6	0.11	0	6	0.483	-0.71	0.31	0
b0180	annotated	0	202101	202101	202101	151	151	1	1	1	0	0	1	0	0	1.226	0.67	-0.03	0	1	1.263	-0.32	-0.49	0	2	0.978	0.53	0.51	0	3	1.28	0.3	0.6	0	4	1	-0.63	0.49	0	5	1.225	-0.25	0.67	0	6	1.023	0.81	0.48	0
b0181	annotated	0	202560	202560	202560	262	262	0	1	1	0	0	1	0	0	-0.113	-0.03	0.93	0	1	-0.286	-0.07	0.53	0	2	-0.301	-0.11	-0.83	0	3	-0.287	0.17	-0.39	0	4	-0.267	0.14	-0.79	0	5	-0.299	-0.23	-0.26	0	6	-0.203	-0.14	-0.79	0
b0182	annotated	0	203348	203348	203348	382	382	0	1	1	0	0	1	0	0	0.22	-0.14	0.6	0	1	-0.281	-0.12	0.05	0	2	0.112	0.05	-0.57	0	3	-0.339	0.18	0.05	0	4	0.161	-0.11	-0.51	0	5	-0.339	-0.26	0.06	0	6	0.156	0.13	-0.57	0
b0183	annotated	0	204493	204493	204493	198	198	0	1	1	0	0	1	0	0	0.467	0.1	0.53	0	1	0.143	-0.33	0.29	0	2	0.313	0.34	-0.44	0	3	0.133	0.38	-0.13	0	4	0.338	-0.36	-0.36	0	5	0.167	-0.36	0.02	0	6	0.31	0.28	-0.39	0
b0184	annotated	0	205126	205126	205126	1160	NA	NA	1	1	0	0	1	0	0	0.811	-0.43	-0.46	0	1	0.542	0.28	-1.02	0	2	0.682	-0.33	0.8	0	3	0.503	-0.32	0.9	0	4	0.753	0.31	0.82	0	5	0.461	0.4	0.72	0	6	0.841	-0.15	0.77	0
b0185	annotated	0	208621	208621	208621	319	319	1	1	1	0	0	1	0	0	0.914	0.06	-0.15	0	1	0.632	0.13	0.15	0	2	0.588	-0.04	0.08	0	3	0.742	-0.17	-0.21	0	4	0.523	0.06	0.01	0	5	0.76	0.24	-0.2	0	6	0.506	-0.06	0.1	0
b0186	annotated	0	209679	209679	209679	713	713	0	1	1	0	0	1	0	0	1.241	0.23	-0.36	0	1	0.77	-0.22	0.1	0	2	0.953	0.42	0.13	0	3	0.858	0.23	-0.11	0	4	0.877	-0.44	0.18	0	5	0.937	-0.2	-0.07	0	6	0.815	0.35	0.11	0
b0187	annotated	0	211877	211877	211877	129	NA	NA	1	1	0	0	1	0	0	0.393	0.38	0.25	0	1	0.402	-0.56	1.41	0	2	0.163	0.54	-0.7	0	3	0.501	0.61	-1.58	0	4	0.048	-0.43	-0.86	0	5	0.611	-0.65	-1.73	0	6	-0.057	0.29	-0.83	0
b0188	annotated	0	212331	212331	212331	432	NA	NA	1	1	0	0	1	0	0	0.591	0.42	-0.06	0	1	0.539	-0.65	-0.15	0	2	0.416	0.59	0.05	0	3	0.59	0.63	0.18	0	4	0.336	-0.6	0.02	0	5	0.672	-0.65	0.16	0	6	0.249	0.57	0.01	0
b0189	upstream	-6	213938	213932	213938	84	84	0	0	0	0	0	0	0	0	0.739	0.64	0.23	1	1	0.556	-0.57	-0.13	0	2	0.561	0.55	-0.14	1	3	0.638	0.58	0.06	0	4	0.475	-0.55	-0.2	1	5	0.723	-0.51	0.08	0	6	0.384	0.56	-0.13	1
b0190	annotated	0	214291	214291	214291	181	NA	NA	1	1	0	0	1	0	0	0.558	0.88	-0.15	0	1	0.738	-0.84	-1	0	2	0.302	0.92	0.71	0	3	0.778	0.79	0.95	0	4	0.272	-0.87	0.63	0	5	0.784	-0.7	0.86	0	6	0.256	0.98	0.56	0
b0191	annotated	0	214833	214833	214833	140	NA	NA	1	1	0	0	1	0	0	-0.113	0.13	-0.08	0	1	-0.238	-0.27	-0.16	0	2	-0.314	0.24	0.02	0	3	-0.186	0.33	0.19	0	4	-0.335	-0.13	0.04	0	5	-0.138	-0.33	0.26	0	6	-0.374	0	0.04	0
b0192	downstream	3	215272	215269	215269	236	NA	NA	0	1	0	1	0	0	0	1.002	-1.02	-0.54	0	1	0.78	0.98	0.02	0	2	0.932	-1.05	0.4	0	3	0.664	-1	0.01	0	4	1.017	0.84	0.46	0	5	0.592	0.97	-0.08	0	6	1.07	-0.63	0.43	0
b0193	annotated	0	217003	217003	217003	274	NA	NA	1	1	0	0	1	0	0	1.015	-0.16	0.67	0	1	0.648	0.23	0	0	2	0.928	-0.06	-0.52	0	3	0.616	-0.25	0.27	0	4	0.946	-0.06	-0.53	0	5	0.59	0.24	0.49	0	6	0.989	0.2	-0.57	0
b0194	annotated	0	218775	218775	218775	572	572	0	1	1	0	0	1	0	0	0.659	-0.12	0.44	0	1	0.317	0.22	0.04	0	2	0.437	-0.18	-0.29	0	3	0.364	-0.15	-0.02	0	4	0.443	0.23	-0.35	0	5	0.375	0.14	-0.01	0	6	0.487	-0.22	-0.28	1
b0195	annotated	0	219594	219594	219594	235	NA	NA	1	1	0	0	1	0	0	0.207	0.29	0.9	0	1	-0.165	-0.34	0.54	0	2	0.046	0.33	-0.87	0	3	-0.152	0.4	-0.38	0	4	0.059	-0.29	-0.82	0	5	-0.109	-0.52	-0.34	0	6	0.029	0.17	-0.79	0
b0196	annotated	0	219995	219995	219995	134	NA	NA	1	1	0	0	1	0	0	0.748	1	0.35	0	1	0.655	-1.06	0.63	0	2	0.49	1.13	-0.29	0	3	0.748	1.05	-0.61	0	4	0.368	-1.09	-0.37	0	5	0.866	-0.96	-0.59	0	6	0.259	1	-0.44	0
b0197	annotated	0	220928	220928	220928	271	NA	NA	1	1	0	0	1	0	0	1.369	-0.4	-0.43	0	1	1.28	0.5	1.13	0	2	1.12	-0.45	-0.05	0	3	1.343	-0.51	-1.45	0	4	1.05	0.46	-0.15	0	5	1.389	0.53	-1.61	0	6	1.037	-0.51	-0.15	0
b0198	annotated	0	221621	221621	221621	217	NA	NA	1	1	0	0	1	0	0	0.299	-0.26	-1.02	0	1	0.358	0.08	-1.08	0	2	0.129	-0.17	1.07	0	3	0.373	-0.17	0.89	0	4	0.132	0.15	1.07	0	5	0.37	0.21	0.58	0	6	0.157	-0.04	1.05	0
b0199	annotated	0	222645	222645	222645	343	NA	NA	1	1	0	0	1	0	0	1.375	-0.99	-0.57	0	1	1.204	1.26	0.4	0	2	1.249	-1.02	0.24	0	3	1.114	-1.31	-0.31	0	4	1.331	0.87	0.31	0	5	1.028	1.24	-0.24	0	6	1.432	-0.8	0.33	0
b0200	annotated	0	222833	222833	222833	191	NA	NA	1	1	0	0	1	0	0	0.039	-0.41	0.1	0	1	-0.021	0.44	0.22	0	2	-0.036	-0.48	-0.23	0	3	-0.019	-0.43	-0.16	0	4	-0.044	0.48	-0.24	0	5	-0.01	0.44	-0.06	0	6	-0.016	-0.54	-0.15	1
b0207	annotated	0	229167	229167	229167	267	NA	NA	1	1	0	0	1	0	0	1.408	0.06	-1.07	0	1	1.294	0.14	-0.62	0	2	1.099	0.06	1.17	0	3	1.385	-0.2	0.33	0	4	1.052	-0.03	1.12	0	5	1.404	0.35	0.1	0	6	1.058	0.13	1.15	0
b0208	annotated	0	230881	230881	230881	304	NA	NA	1	1	0	0	1	0	0	1.286	0.58	1.47	0	1	0.947	-0.59	1.38	0	2	1.216	0.75	-1.33	0	3	0.921	0.59	-1.12	0	4	1.204	-0.86	-1.33	0	5	0.931	-0.66	-0.83	0	6	1.11	0.9	-1.4	0
b0209	annotated	0	231122	231122	231143	266	NA	NA	1	0	1	0	0	0	0	0.178	-0.9	0.08	0	1	0.023	1.08	0.07	0	2	0.08	-1.1	-0.01	0	3	-0.033	-1.06	0.08	0	4	0.163	1.02	0	0	5	-0.113	1.1	0.21	1	6	0.272	-1	0.1	0
b0210	annotated	0	231926	231926	231926	207	NA	NA	1	1	0	0	1	0	0	0.124	-0.3	0.71	0	1	-0.34	0.23	0.52	0	2	-0.005	-0.22	-0.75	0	3	-0.306	-0.15	-0.55	0	4	-0.009	0.24	-0.66	0	5	-0.262	0.03	-0.64	0	6	-0.019	-0.36	-0.62	0
b0211	annotated	0	233955	233955	233817	452	NA	NA	1	0	1	0	0	0	0	0.612	-0.21	0.49	0	1	0.509	0.07	0.48	0	2	0.618	-0.1	-0.51	0	3	0.399	-0.04	-0.33	0	4	0.679	0.02	-0.53	0	5	0.391	0	-0.28	0	6	0.66	0.05	-0.56	0
b0212	annotated	0	234782	234782	234782	251	NA	NA	1	1	0	0	1	0	0	1.295	0.42	0.3	0	1	0.917	-0.24	0.05	0	2	0.976	0.4	-0.15	0	3	0.996	0.24	0.05	0	4	0.948	-0.47	-0.11	0	5	1.003	-0.25	0.15	0	6	0.932	0.51	-0.07	0
b0213	annotated	0	234816	234816	234816	240	NA	NA	1	1	0	0	1	0	0	0.669	0.07	0.08	0	1	0.41	-0.16	-0.63	0	2	0.544	0.21	0.24	0	3	0.332	0.12	0.7	0	4	0.632	-0.27	0.31	0	5	0.292	-0.19	0.63	0	6	0.645	0.41	0.27	0
b0214	annotated	0	236002	236002	236002	155	155	0	1	1	0	0	1	0	0	0.238	-0.83	0	1	1	0.329	0.88	-0.37	0	2	0.275	-0.86	0.15	0	3	0.175	-0.9	0.41	0	4	0.44	0.75	0.21	0	5	0.044	0.76	0.42	0	6	0.641	-0.64	0.17	0
b0215	annotated	0	236067	236067	236058	243	NA	NA	1	0	1	0	0	0	0	0.695	-0.26	-0.99	0	1	0.924	0.23	-0.57	0	2	0.477	-0.18	0.99	1	3	0.93	-0.29	0.53	0	4	0.526	0.25	0.97	1	5	0.881	0.37	0.46	0	6	0.625	-0.18	1	1
b0217	annotated	0	237335	237335	237335	261	NA	NA	1	1	0	0	1	0	0	1.385	0.13	0	0	1	1.244	0	-0.09	0	2	1.233	0.15	0.23	0	3	1.211	-0.03	0.14	0	4	1.236	-0.21	0.2	0	5	1.2	0.08	0.18	0	6	1.233	0.34	0.18	0
b0219	annotated	0	240189	240189	240189	256	NA	NA	1	1	0	0	1	0	0	0.039	-0.34	-0.85	3	1	0.068	0.4	-0.43	0	2	-0.242	-0.38	0.77	3	3	0.159	-0.42	0.2	0	4	-0.278	0.5	0.7	3	5	0.217	0.51	-0.01	0	6	-0.239	-0.58	0.79	3
b0220	downstream	27	240370	240343	240370	157	157	28	0	0	0	0	0	0	0	0.752	0.1	-0.21	0	1	0.834	-0.18	-0.01	0	2	0.621	0.13	0.28	0	3	0.819	0.05	-0.05	0	4	0.625	-0.17	0.25	0	5	0.807	0.01	-0.15	0	6	0.629	0.3	0.18	0
b0221	upstream	-78	243381	243303	243303	814	NA	NA	0	1	0	1	0	0	0	0.348	1.04	-0.39	0	1	0.714	-0.33	0.57	0	2	0.213	0.5	0.15	0	3	0.704	0.26	-0.44	0	4	0.173	-0.59	0.14	0	5	0.735	-0.17	-0.27	0	6	0.147	0.65	0.15	0
b0222	annotated	0	243543	243543	243543	192	NA	NA	1	1	0	0	1	0	0	0.842	1.16	-0.29	0	1	0.741	-1.14	-0.05	0	2	0.564	1.07	0.16	0	3	0.791	1.12	0.06	0	4	0.507	-1.12	0.23	0	5	0.866	-1.1	0.04	0	6	0.399	1.17	0.12	0
b0223	annotated	0	244327	244327	244327	255	NA	NA	1	1	0	0	1	0	0	0.049	0.41	-0.12	0	1	-0.274	-0.69	-1.5	0	2	-0.236	0.67	0.57	0	3	-0.186	0.61	1.54	0	4	-0.272	-0.7	0.61	0	5	-0.132	-0.55	1.53	0	6	-0.31	0.7	0.51	0
b0224	annotated	0	245805	245805	245805	246	NA	NA	1	1	0	0	1	0	0	1.236	0.44	-0.27	0	1	1.294	-0.21	-0.6	0	2	1.036	0.51	0.52	0	3	1.322	0.2	0.69	0	4	0.981	-0.53	0.46	0	5	1.334	-0.16	0.78	0	6	0.982	0.6	0.42	0
b0225	annotated	0	246239	246239	246239	92	NA	NA	1	1	0	0	1	0	0	1.635	0.5	-0.64	0	1	1.837	-0.04	-0.46	0	2	1.508	0.32	0.98	0	3	1.822	-0.08	0.51	0	4	1.485	-0.42	0.95	0	5	1.808	0.19	0.51	0	6	1.472	0.61	0.95	0
b0226	annotated	0	246502	246502	246502	86	NA	NA	1	1	0	0	1	0	0	0.743	-0.44	-0.32	0	1	0.513	0.14	-0.06	0	2	0.515	-0.13	0.34	0	3	0.558	-0.04	-0.14	0	4	0.539	0.29	0.24	0	5	0.582	0.09	-0.26	0	6	0.554	-0.35	0.24	0
b0227	upstream	-60	246652	246712	246835	249	NA	NA	0	0	0	0	0	0	0	0.327	0.48	-0.16	0	1	0.643	-0.06	0.29	0	2	0.205	0.2	0.13	0	3	0.666	0.03	-0.24	0	4	0.179	-0.16	0.05	0	5	0.66	-0.01	-0.12	0	6	0.22	0.18	0.14	0
b0228	annotated	0	247637	247637	247637	165	NA	NA	1	1	0	0	1	0	0	1.211	0.42	1.6	0	1	0.768	-0.57	1.5	0	2	1.093	0.52	-1.37	0	3	0.75	0.61	-1.44	0	4	1.099	-0.54	-1.42	0	5	0.755	-0.76	-1.39	0	6	1.079	0.53	-1.53	0
b0231	annotated	0	250898	250898	250898	351	NA	NA	1	1	0	0	1	0	0	0.94	0.2	0.24	0	1	0.724	-0.05	-0.06	0	2	0.812	0.16	0.1	0	3	0.68	0.02	0.24	0	4	0.829	-0.25	0.16	0	5	0.678	-0.04	0.42	0	6	0.824	0.28	0.1	0
b0232	annotated	0	252005	252005	252005	97	NA	NA	1	1	0	0	1	0	0	0.74	0.83	0.19	0	1	0.658	-0.64	-0.43	0	2	0.502	0.78	0.16	0	3	0.71	0.69	0.57	0	4	0.455	-0.83	0.19	0	5	0.756	-0.67	0.69	0	6	0.436	0.83	0.14	0
b0233	annotated	0	252301	252301	252301	132	NA	NA	1	1	0	0	1	0	0	1.336	0.87	0.52	0	1	1.357	-0.89	1.28	0	2	1.264	1	-0.68	0	3	1.369	0.88	-1.25	0	4	1.144	-1.02	-0.82	0	5	1.47	-0.88	-1.13	0	6	0.98	0.95	-0.85	0
b0234	annotated	0	252709	252709	252787	150	NA	NA	1	0	1	0	0	0	0	1.17	0.89	-0.1	0	1	1.099	-0.34	-0.45	0	2	1.003	0.62	0.41	0	3	1.072	0.22	0.75	0	4	0.981	-0.75	0.42	0	5	1.073	-0.13	0.9	0	6	0.966	0.89	0.36	0
b0237	annotated	0	255716	255716	255716	485	485	1	1	1	0	0	1	0	0	0.743	0.38	-0.32	0	1	0.875	-0.3	-0.85	0	2	0.51	0.45	0.74	0	3	0.891	0.27	0.85	0	4	0.504	-0.5	0.72	0	5	0.896	-0.13	0.89	0	6	0.517	0.6	0.65	0
b0238	annotated	0	255977	255977	255977	152	NA	NA	1	1	0	0	1	0	0	0.627	-1.11	0.3	0	1	0.125	0.91	-0.36	0	2	0.492	-1.06	-0.04	0	3	0.06	-0.91	0.39	0	4	0.582	1.04	-0.04	0	5	0.006	0.93	0.32	0	6	0.712	-0.94	0	0
b0239	annotated	0	256527	256527	256527	414	NA	NA	1	1	0	0	1	0	0	0.838	0.32	0.69	0	1	0.426	-0.48	0.41	0	2	0.718	0.42	-0.59	0	3	0.447	0.53	-0.34	0	4	0.689	-0.45	-0.57	0	5	0.508	-0.57	-0.32	0	6	0.622	0.49	-0.69	0
b0241	annotated	0	260100	260100	260100	351	351	21	1	1	0	0	1	0	0	2.071	0.28	0.13	0	1	1.85	-0.33	0.54	0	2	1.942	0.53	-0.17	0	3	1.853	0.27	-0.3	0	4	1.888	-0.65	-0.23	0	5	1.866	-0.18	-0.09	0	6	1.798	0.81	-0.31	0
b0242	annotated	0	260388	260388	260388	367	367	0	1	1	0	0	1	0	0	1.199	-0.03	-0.07	0	1	0.91	0.09	-0.74	0	2	1.059	-0.01	0.41	0	3	0.897	-0.15	0.73	0	4	1.071	-0.03	0.46	0	5	0.877	0.11	0.6	0	6	1.122	0.21	0.45	0
b0243	annotated	0	261503	261503	261503	417	417	0	1	1	0	0	1	0	0	0.175	-0.3	-0.25	0	1	0.31	0.22	-0.8	0	2	0.056	-0.31	0.52	0	3	0.259	-0.31	0.78	0	4	0.136	0.27	0.5	0	5	0.183	0.32	0.73	0	6	0.208	-0.13	0.44	0
b0245	annotated	0	263669	263669	263669	113	NA	NA	1	1	0	0	1	0	0	1.607	0.25	-0.21	0	1	1.606	-0.08	-0.55	0	2	1.447	0.36	0.52	0	3	1.575	0.04	0.66	0	4	1.455	-0.48	0.55	0	5	1.572	0.03	0.83	0	6	1.449	0.66	0.49	0
b0246	annotated	0	264007	264007	264007	105	NA	NA	1	1	0	0	1	0	0	1.085	-0.36	-0.21	0	1	0.831	0.33	-0.87	0	2	0.94	-0.27	0.46	0	3	0.788	-0.39	1.04	0	4	0.983	0.19	0.49	0	5	0.718	0.44	1.02	0	6	1.048	-0.03	0.49	0
b0247	annotated	0	264732	264732	264732	158	NA	NA	1	1	0	0	1	0	0	1.177	-0.03	-0.13	0	1	0.674	0.01	-0.16	0	2	1.029	0.13	-0.02	0	3	0.633	0.01	0.25	0	4	1.041	-0.32	0.12	0	5	0.625	-0.02	0.34	0	6	1.007	0.37	0.03	0
b0248	annotated	0	265206	265206	265206	152	NA	NA	1	1	0	0	1	0	0	0.938	-0.15	1.39	0	1	0.236	-0.27	0.8	0	2	0.822	0.23	-1.42	0	3	0.238	0.34	-0.57	0	4	0.839	-0.28	-1.4	0	5	0.278	-0.54	-0.4	0	6	0.774	0.27	-1.47	0
b0249	annotated	0	265543	265543	265543	79	NA	NA	1	1	0	0	1	0	0	0.691	0.84	0.01	0	1	0.493	-1.09	-1.44	0	2	0.454	1.1	0.54	0	3	0.562	0.99	1.6	0	4	0.416	-1.18	0.57	0	5	0.616	-0.9	1.73	0	6	0.339	1.35	0.42	0
b0250	annotated	0	266087	266087	266087	155	NA	NA	1	1	0	0	1	0	0	1.92	-0.59	-1.48	0	1	1.972	0.6	-0.31	0	2	1.724	-0.43	1.22	0	3	2.002	-0.67	0.06	0	4	1.702	0.37	1.22	0	5	2.016	0.78	-0.11	0	6	1.691	-0.27	1.12	0
b0251	annotated	0	266553	266553	266967	147	NA	NA	1	0	1	0	0	0	0	1.992	0.1	0.24	0	1	1.647	0.2	-0.39	0	2	1.846	0.13	0.16	0	3	1.628	-0.25	0.6	0	4	1.876	-0.31	0.2	0	5	1.569	0.29	0.66	0	6	1.853	0.58	0.14	0
b0252	annotated	0	268005	268005	268005	273	NA	NA	1	1	0	0	1	0	0	0.133	1.47	0.04	0	1	-0.098	-1.66	-1.06	0	2	-0.114	1.68	0.45	0	3	-0.024	1.67	1.16	0	4	-0.163	-1.67	0.53	0	5	0.084	-1.64	1.18	0	6	-0.285	1.7	0.42	0
b0253	annotated	0	268960	268960	268960	287	NA	NA	1	1	0	0	1	0	0	1.486	1.86	0.69	0	1	1.291	-1.81	0.36	0	2	1.404	2.03	-0.39	0	3	1.268	1.78	-0.03	0	4	1.335	-2.2	-0.37	0	5	1.308	-1.78	0.24	0	6	1.185	2.33	-0.57	0
b0254	annotated	0	270182	270182	270182	297	NA	NA	1	1	0	0	1	0	0	1.005	-0.09	0.58	0	1	0.693	0.07	0.86	0	2	0.906	0	-0.67	0	3	0.648	-0.02	-0.78	0	4	0.897	-0.06	-0.63	0	5	0.687	-0.12	-0.84	0	6	0.843	0.01	-0.58	0
b0256	annotated	0	270603	270603	270603	383	NA	NA	1	1	0	0	1	0	0	0.809	0.28	0.19	0	1	0.589	-0.22	0.36	0	2	0.633	0.23	-0.07	0	3	0.603	0.2	-0.3	0	4	0.622	-0.24	-0.08	0	5	0.629	-0.14	-0.18	0	6	0.618	0.26	-0.15	0
b0259	downstream	36	275081	275117	275081	338	NA	NA	0	0	0	0	0	0	0	1.31	0.55	0.16	0	1	1.01	-0.65	-0.01	0	2	0.994	0.6	0.05	0	3	1.055	0.58	0.01	0	4	0.942	-0.63	0.03	0	5	1.091	-0.51	-0.03	0	6	0.904	0.77	-0.03	0
b0260	annotated	0	275325	275325	275301	467	NA	NA	1	0	1	0	0	0	0	1.044	0.22	0.81	0	1	0.804	-0.04	1.35	0	2	0.947	0.19	-0.97	0	3	0.771	0.06	-1.26	0	4	0.941	-0.26	-1.06	0	5	0.801	-0.13	-1.14	0	6	0.888	0.24	-1.11	1
b0261	annotated	0	276715	276715	276715	310	NA	NA	1	1	0	0	1	0	0	0.917	-1.4	-0.52	0	1	0.666	1.33	-0.67	0	2	0.686	-1.32	0.48	0	3	0.705	-1.36	0.42	0	4	0.735	1.36	0.38	0	5	0.655	1.44	0.26	0	6	0.867	-1.25	0.48	0
b0262	annotated	0	278802	278802	278802	348	NA	NA	1	1	0	0	1	0	0	1.156	-0.6	-0.17	0	1	0.851	0.5	-0.03	0	2	0.976	-0.53	0.24	0	3	0.85	-0.51	-0.17	0	4	1.009	0.52	0.25	0	5	0.843	0.54	-0.4	0	6	1.049	-0.41	0.23	0
b0264	annotated	0	279681	279681	279555	167	NA	NA	1	0	1	0	0	0	0	-0.291	-0.18	1.29	0	1	-0.725	-0.16	0.82	0	2	-0.491	-0.05	-1.36	0	3	-0.661	0.28	-0.79	0	4	-0.48	0.2	-1.44	0	5	-0.639	-0.42	-0.75	0	6	-0.417	-0.37	-1.38	0
b0265	downstream	174	279701	279875	279875	91	NA	NA	0	1	0	1	0	0	0	0.021	-0.58	-0.29	0	1	-0.346	0.52	-0.27	1	2	-0.202	-0.67	0.18	1	3	-0.313	-0.44	0.19	1	4	-0.167	0.77	0.15	1	5	-0.303	0.45	0.13	1	6	-0.129	-0.83	0.26	1
b0267	downstream	36	281947	281983	281971	384	NA	NA	0	0	0	0	0	0	0	0.527	0.58	0.63	0	1	0.251	-0.67	0.17	0	2	0.336	0.7	-0.48	0	3	0.301	0.72	-0.15	0	4	0.291	-0.71	-0.49	0	5	0.381	-0.7	-0.04	0	6	0.191	0.67	-0.46	0
b0268	upstream	-21	282257	282278	282278	302	NA	NA	0	1	0	1	0	0	0	1.054	-0.72	-0.16	0	1	0.842	0.96	-0.32	0	2	0.89	-0.67	0.18	0	3	0.813	-0.99	0.24	0	4	0.956	0.61	0.22	0	5	0.761	0.99	0.17	0	6	1.052	-0.49	0.22	0
b0269	annotated	0	283201	283201	283201	655	NA	NA	1	1	0	0	1	0	0	0.95	0	-0.49	0	1	0.662	-0.21	-1.36	0	2	0.73	0.23	0.77	0	3	0.712	0.13	1.33	0	4	0.737	-0.25	0.78	0	5	0.696	-0.11	1.29	0	6	0.745	0.37	0.74	0
b0270	downstream	15	285410	285395	285395	460	NA	NA	0	1	0	1	0	0	0	1.128	-0.28	-0.31	0	1	0.939	0.36	-0.24	0	2	1	-0.27	0.32	0	3	0.903	-0.37	0.36	0	4	1.02	0.15	0.39	0	5	0.871	0.4	0.44	0	6	1.068	0.01	0.32	0
b0271	annotated	0	286789	286789	286789	536	NA	NA	1	1	0	0	1	0	0	0.929	0.42	0.29	0	1	0.635	-0.4	0.18	0	2	0.679	0.44	-0.28	0	3	0.704	0.4	-0.14	0	4	0.599	-0.44	-0.35	0	5	0.756	-0.41	-0.05	0	6	0.526	0.46	-0.39	0
b0272	annotated	0	289162	289162	289162	252	NA	NA	1	1	0	0	1	0	0	0.223	1.02	0.24	0	1	0.214	-1.02	0.38	0	2	-0.049	0.97	-0.25	0	3	0.313	1.02	-0.47	0	4	-0.16	-0.87	-0.34	0	5	0.431	-1.03	-0.46	0	6	-0.305	0.75	-0.34	0
b0273	annotated	0	290305	290305	290305	334	334	1	1	1	0	0	1	0	0	0.939	-0.3	0.89	0	1	0.405	0.28	0.9	0	2	0.689	-0.18	-0.95	0	3	0.478	-0.26	-0.95	0	4	0.676	0.22	-1.05	0	5	0.514	0.22	-0.96	0	6	0.663	-0.3	-1.04	0
b0274	annotated	0	291152	291152	291026	167	NA	NA	1	0	1	0	0	0	0	-0.291	-0.18	1.29	0	1	-0.725	-0.16	0.82	0	2	-0.491	-0.05	-1.36	0	3	-0.661	0.28	-0.79	0	4	-0.48	0.2	-1.44	0	5	-0.639	-0.42	-0.75	0	6	-0.417	-0.37	-1.38	0
b0275	downstream	174	291172	291346	291346	91	NA	NA	0	1	0	1	0	0	0	0.021	-0.58	-0.29	0	1	-0.346	0.52	-0.27	1	2	-0.202	-0.67	0.18	1	3	-0.313	-0.44	0.19	1	4	-0.167	0.77	0.15	1	5	-0.303	0.45	0.13	1	6	-0.129	-0.83	0.26	1
b0277	annotated	0	292948	292948	292948	208	NA	NA	1	1	0	0	1	0	0	1.782	-0.42	-0.38	0	1	1.38	0.67	0.45	0	2	1.571	-0.45	0.23	0	3	1.356	-0.7	-0.55	0	4	1.603	0.33	0.19	0	5	1.334	0.77	-0.6	0	6	1.609	-0.15	0.16	0
b0278	annotated	0	293918	293918	293918	232	NA	NA	1	1	0	0	1	0	0	1.82	-0.71	-0.53	0	1	1.69	0.94	0.02	0	2	1.69	-0.77	0.56	0	3	1.642	-0.98	-0.16	0	4	1.74	0.7	0.52	0	5	1.576	1.01	-0.25	0	6	1.789	-0.48	0.55	0
b0279	annotated	0	294799	294799	294799	284	NA	NA	1	1	0	0	1	0	0	0.819	-0.73	-0.59	0	1	0.697	1.09	-0.15	0	2	0.712	-1.03	0.63	0	3	0.656	-1.12	0.05	0	4	0.777	0.96	0.59	0	5	0.604	1.17	0.05	0	6	0.886	-0.87	0.66	0
b0280	annotated	0	295579	295579	295579	146	NA	NA	1	1	0	0	1	0	0	1.35	-0.69	0.06	0	1	0.904	0.43	0.09	0	2	1.178	-0.36	-0.06	0	3	0.874	-0.37	-0.08	0	4	1.24	0.34	-0.06	0	5	0.85	0.37	-0.11	0	6	1.263	-0.32	-0.08	0
b0281	downstream	75	297021	297096	297021	466	NA	NA	0	0	0	0	0	0	0	0.73	-0.5	-0.29	0	1	0.7	0.5	-0.53	0	2	0.543	-0.43	0.39	0	3	0.763	-0.56	0.33	0	4	0.543	0.48	0.3	0	5	0.766	0.6	0.26	0	6	0.577	-0.45	0.36	0
b0283	annotated	0	298726	298726	298726	318	NA	NA	1	1	0	0	1	0	0	0.559	0.69	0.74	0	1	0.084	-0.95	1.11	0	2	0.344	0.85	-0.96	0	3	0.202	0.95	-1.09	0	4	0.235	-0.88	-0.95	0	5	0.322	-0.93	-0.98	0	6	0.091	0.77	-0.96	0
b0284	annotated	0	300934	300934	300934	732	NA	NA	1	1	0	0	1	0	0	0.98	-0.13	1.26	0	1	0.343	0.01	0.85	0	2	0.869	-0.07	-1.25	0	3	0.335	0.09	-0.69	0	4	0.891	0.04	-1.22	0	5	0.332	-0.18	-0.63	0	6	0.868	-0.02	-1.22	0
b0285	annotated	0	301887	301887	301887	318	NA	NA	1	1	0	0	1	0	0	1.223	0.1	0.56	0	1	0.82	-0.2	0.66	0	2	1.048	0.37	-0.68	0	3	0.831	0.26	-0.5	0	4	1.028	-0.38	-0.65	0	5	0.879	-0.29	-0.33	0	6	0.946	0.28	-0.65	0
b0286	annotated	0	302573	302573	302573	229	NA	NA	1	1	0	0	1	0	0	0.811	-0.55	1.08	0	1	0.241	0.45	-0.37	0	2	0.749	-0.39	-0.55	0	3	0.17	-0.4	0.56	0	4	0.861	0.26	-0.47	0	5	0.079	0.27	0.63	0	6	0.961	-0.13	-0.48	0
b0287	annotated	0	302991	302991	302991	204	NA	NA	1	1	0	0	1	0	0	1.33	-0.45	-0.34	0	1	1.057	0.76	-0.1	0	2	1.18	-0.48	0.41	0	3	1.031	-0.82	0.09	0	4	1.211	0.43	0.39	0	5	0.997	0.8	0.11	0	6	1.261	-0.34	0.4	0
b0288	annotated	0	304182	304182	NA	109	NA	NA	1	0	1	0	0	0	0	1.078	0.92	0.34	0	1	0.759	-0.68	0.03	0	2	0.879	0.89	-0.24	0	3	0.804	0.64	0.15	0	4	0.807	-1.02	-0.19	0	5	0.827	-0.67	0.31	0	6	0.731	1.08	-0.26	0
b0289	annotated	0	305205	305205	305205	236	NA	NA	1	1	0	0	1	0	0	0.147	0.4	0.15	1	1	-0.091	-0.78	0.22	2	2	-0.042	0.64	-0.29	1	3	-0.055	0.82	-0.29	1	4	-0.071	-0.61	-0.24	1	5	0.025	-0.85	-0.39	1	6	-0.17	0.51	-0.29	1
b0290	annotated	0	306817	306817	306817	547	NA	NA	1	1	0	0	1	0	0	1.423	-0.31	0.03	0	1	0.896	0.11	0.01	0	2	1.132	-0.09	-0.12	0	3	0.987	-0.11	-0.14	0	4	1.105	0.06	-0.15	0	5	1.018	0.1	-0.2	0	6	1.061	-0.01	-0.21	0
b0291	annotated	0	309332	309332	309332	841	NA	NA	1	1	0	0	1	0	0	0.607	0.24	-1.12	0	1	0.825	-0.26	-1.46	0	2	0.41	0.29	1.33	0	3	0.872	0.19	1.35	0	4	0.4	-0.25	1.29	0	5	0.867	0	1.28	0	6	0.439	0.33	1.23	0
b0292	annotated	0	310026	310026	310026	222	NA	NA	1	1	0	0	1	0	0	1.076	1.1	0.94	0	1	0.539	-1.23	0.54	0	2	0.91	1.28	-0.87	0	3	0.567	1.23	-0.22	0	4	0.817	-1.41	-0.81	0	5	0.658	-1.29	0.01	0	6	0.659	1.48	-1	0
b0293	annotated	0	310671	310671	310671	195	195	22	1	1	0	0	1	0	0	1.616	-0.49	0.31	0	1	1.22	0.68	-0.1	0	2	1.51	-0.48	-0.13	0	3	1.194	-0.7	0.42	0	4	1.565	0.29	-0.05	0	5	1.13	0.75	0.67	0	6	1.62	-0.17	-0.13	0
b0294	downstream	129	311207	311336	311288	196	NA	NA	0	0	0	0	0	0	0	0.448	0.51	-0.42	1	1	0.504	-0.38	0.13	1	2	0.304	0.37	0.38	1	3	0.463	0.37	-0.17	1	4	0.284	-0.39	0.34	2	5	0.48	-0.31	-0.19	1	6	0.268	0.47	0.33	2
b0295	downstream	108	312220	312112	NA	75	NA	NA	0	0	0	0	0	0	0	0.586	-1.16	-0.2	0	1	0.077	1.35	-0.35	2	2	0.568	-1.26	0.32	0	3	-0.006	-1.36	0.3	2	4	0.664	1.22	0.28	0	5	-0.063	1.33	0.17	2	6	0.742	-1.09	0.34	0
b0296	annotated	0	312777	312777	312780	87	NA	NA	1	0	1	0	0	0	0	1.482	-0.17	0.08	0	1	1.19	0.27	0.72	0	2	1.392	-0.17	-0.26	0	3	1.123	-0.27	-0.69	0	4	1.405	0.04	-0.26	0	5	1.114	0.2	-0.62	0	6	1.385	0.03	-0.3	0
b0298	annotated	0	315291	315291	315291	99	NA	NA	1	1	0	0	1	0	0	1.608	-0.4	0.26	0	1	1.38	0.4	0.17	0	2	1.519	-0.25	-0.12	0	3	1.329	-0.42	-0.08	0	4	1.556	0.13	-0.13	0	5	1.3	0.46	-0.02	0	6	1.581	0.02	-0.19	0
b0299	annotated	0	315587	315587	315587	288	NA	NA	1	1	0	0	1	0	0	0.254	-0.05	0.78	0	1	-0.265	-0.25	0.67	0	2	0.095	0.09	-0.9	0	3	-0.228	0.29	-0.55	0	4	0.064	-0.1	-0.83	0	5	-0.171	-0.36	-0.42	0	6	0.031	-0.01	-0.89	0
b0301	annotated	0	318319	318319	318319	197	NA	NA	1	1	0	0	1	0	0	1.345	-0.32	-1.2	0	1	1.332	0.56	-1.76	0	2	1.19	-0.38	1.6	0	3	1.279	-0.73	1.78	0	4	1.246	0.23	1.62	0	5	1.194	0.88	1.8	0	6	1.337	0.1	1.54	0
b0303	downstream	189	318378	318567	NA	78	NA	NA	0	0	0	0	0	0	0	0.97	0.33	0.35	1	1	0.856	-0.22	0.74	1	2	0.876	0.24	-0.41	0	3	0.809	0.25	-0.59	1	4	0.915	-0.3	-0.45	0	5	0.76	-0.28	-0.48	1	6	0.906	0.29	-0.47	0
b0304	annotated	0	320001	320001	320001	441	NA	NA	1	1	0	0	1	0	0	1.622	0.01	-0.06	0	1	1.187	0.13	0.35	0	2	1.427	0.05	-0.11	0	3	1.16	-0.16	-0.34	0	4	1.383	-0.1	-0.1	0	5	1.195	0.18	-0.37	0	6	1.354	0.23	-0.17	0
b0305	annotated	0	320227	320227	320227	284	NA	NA	1	1	0	0	1	0	0	0.812	0.17	-0.33	0	1	0.496	-0.36	-0.11	0	2	0.539	0.38	0.34	0	3	0.53	0.46	-0.03	0	4	0.516	-0.35	0.36	0	5	0.569	-0.49	-0.14	0	6	0.495	0.36	0.27	0
b0306	annotated	0	321608	321608	321608	239	NA	NA	1	1	0	0	1	0	0	0.59	0.85	-0.76	0	1	0.756	-0.66	0.23	0	2	0.324	0.76	0.56	1	3	0.809	0.63	-0.24	0	4	0.239	-0.69	0.53	1	5	0.858	-0.49	-0.16	0	6	0.202	0.68	0.52	2
b0307	annotated	0	322338	322338	322338	475	NA	NA	1	1	0	0	1	0	0	1.041	-0.03	0.69	0	1	0.796	-0.18	0.8	0	2	0.885	0.12	-0.68	0	3	0.784	0.26	-0.75	0	4	0.878	-0.11	-0.76	0	5	0.8	-0.3	-0.7	0	6	0.851	0.07	-0.78	0
b0308	annotated	0	323758	323758	323758	231	NA	NA	1	1	0	0	1	0	0	1.466	-1	-0.71	0	1	1.308	1.1	-0.98	0	2	1.392	-0.87	0.85	0	3	1.218	-1.16	0.98	0	4	1.481	0.76	0.93	0	5	1.139	1.22	1.02	0	6	1.589	-0.55	0.92	0
b0310	annotated	0	325364	325364	325364	222	NA	NA	1	1	0	0	1	0	0	0.987	0.61	0.64	0	1	0.758	-0.42	0.85	1	2	0.766	0.54	-0.56	0	3	0.804	0.34	-0.8	1	4	0.699	-0.63	-0.61	0	5	0.849	-0.32	-0.77	1	6	0.645	0.72	-0.7	1
b0311	annotated	0	327247	327247	327247	556	NA	NA	1	1	0	0	1	0	0	0.491	0.83	0.13	0	1	0.373	-0.6	0.5	0	2	0.162	0.67	-0.23	0	3	0.467	0.61	-0.64	0	4	0.101	-0.62	-0.28	0	5	0.51	-0.6	-0.7	0	6	0.061	0.59	-0.3	0
b0312	annotated	0	328733	328733	328733	490	490	1	1	1	0	0	1	0	0	0.416	-0.08	1.07	0	1	-0.178	-0.4	1.17	0	2	0.273	0.38	-1.24	0	3	-0.137	0.48	-1.24	0	4	0.266	-0.31	-1.24	0	5	-0.049	-0.63	-1.29	0	6	0.171	0.13	-1.24	1
b0313	upstream	-18	329352	329334	329334	195	NA	NA	0	1	0	1	0	0	0	0.509	-0.15	-0.4	1	1	0.418	0.19	-0.24	0	2	0.425	-0.08	0.29	0	3	0.333	-0.22	0.28	0	4	0.506	0.06	0.33	0	5	0.265	0.14	0.21	1	6	0.574	-0.02	0.25	0
b0314	annotated	0	329463	329463	329463	677	NA	NA	1	1	0	0	1	0	0	1.576	-0.56	-0.08	0	1	1.088	0.65	0.39	0	2	1.382	-0.43	-0.1	0	3	1.102	-0.59	-0.49	0	4	1.384	0.36	-0.16	0	5	1.092	0.62	-0.54	0	6	1.407	-0.35	-0.19	0
b0315	annotated	0	332371	332371	332371	362	NA	NA	1	1	0	0	1	0	0	1.144	0.41	-0.3	0	1	0.931	-0.48	0.49	0	2	0.994	0.53	0.18	0	3	0.929	0.52	-0.57	0	4	0.967	-0.52	0.14	0	5	0.951	-0.52	-0.64	0	6	0.92	0.6	0.08	0
b0316	annotated	0	334433	334433	334433	310	NA	NA	1	1	0	0	1	0	0	0.768	0.34	-0.13	0	1	0.548	-0.1	-0.01	0	2	0.577	0.14	0.23	0	3	0.533	0.13	0.12	0	4	0.6	-0.17	0.29	0	5	0.525	-0.05	0.2	0	6	0.596	0.24	0.34	0
b0317	annotated	0	335022	335022	335022	165	NA	NA	1	1	0	0	1	0	0	1.167	-0.36	0.93	0	1	0.372	0.18	0.47	0	2	1.025	-0.09	-0.89	0	3	0.352	-0.09	-0.36	0	4	1.045	-0.03	-0.82	0	5	0.362	0.01	-0.29	0	6	1.022	0.08	-0.87	0
b0318	annotated	0	335280	335280	335280	201	NA	NA	1	1	0	0	1	0	0	1.976	-0.69	-0.79	0	1	1.927	0.81	-0.29	0	2	1.81	-0.59	0.94	0	3	1.884	-0.87	0.17	0	4	1.854	0.54	0.88	0	5	1.801	0.99	0.06	0	6	1.931	-0.3	0.81	0
b0319	annotated	0	335925	335925	335925	287	NA	NA	1	1	0	0	1	0	0	-0.559	-0.22	0.33	0	1	-0.4	0.03	0.42	0	2	-0.695	-0.23	-0.31	0	3	-0.399	0.05	-0.48	0	4	-0.671	0.29	-0.29	0	5	-0.373	-0.05	-0.47	0	6	-0.644	-0.42	-0.23	1
b0320	annotated	0	336778	336778	336778	515	NA	NA	1	1	0	0	1	0	0	1.024	0.4	0.22	0	1	0.737	-0.28	0.21	0	2	0.752	0.27	0.04	0	3	0.813	0.28	-0.45	0	4	0.73	-0.3	0.02	0	5	0.838	-0.24	-0.58	0	6	0.671	0.39	-0.06	0
b0321	annotated	0	338325	338325	338325	472	NA	NA	1	1	0	0	1	0	0	1.137	0.58	0.24	0	1	0.933	-0.83	0.21	0	2	0.981	0.76	-0.17	0	3	0.943	0.74	-0.19	0	4	0.961	-0.84	-0.18	0	5	0.991	-0.76	-0.1	0	6	0.866	0.89	-0.3	0
b0323	annotated	0	340165	340165	340165	316	NA	NA	1	1	0	0	1	0	0	0.614	-0.1	0.15	0	1	0.183	0	-0.42	0	2	0.427	0.06	-0.21	0	3	0.198	0.02	0.6	0	4	0.426	-0.11	-0.09	0	5	0.235	0	0.72	0	6	0.387	0.09	-0.07	0
b0324	annotated	0	341125	341125	341125	460	NA	NA	1	1	0	0	1	0	0	1.507	-0.3	0.56	0	1	1.154	0.38	1.11	0	2	1.45	-0.31	-0.77	0	3	1.073	-0.34	-0.94	0	4	1.507	0.23	-0.8	0	5	1.028	0.28	-0.78	0	6	1.54	-0.17	-0.84	0
b0325	annotated	0	342884	342884	342884	349	NA	NA	1	1	0	0	1	0	0	1.535	-0.46	-0.18	0	1	1.44	0.6	0.42	0	2	1.417	-0.34	0.08	0	3	1.434	-0.57	-0.33	0	4	1.422	0.32	0.04	0	5	1.41	0.71	-0.16	0	6	1.454	-0.28	0.04	0
b0326	annotated	0	344176	344176	344176	271	NA	NA	1	1	0	0	1	0	0	1.196	0.84	0.51	0	1	0.967	-0.81	0.51	0	2	1.081	0.93	-0.51	0	3	0.95	0.85	-0.33	0	4	1.056	-1.01	-0.5	0	5	0.97	-0.9	-0.24	0	6	1.003	1.1	-0.57	0
b0327	downstream	105	345509	345404	NA	81	NA	NA	0	0	0	0	0	0	0	1.622	0.06	1.24	0	1	1.216	0.05	0.16	0	2	1.659	0.04	-0.81	0	3	1.072	-0.08	0.29	0	4	1.746	-0.26	-0.74	0	5	0.99	-0.02	0.51	0	6	1.772	0.47	-0.83	0
b0328	downstream	39	346298	346337	346298	223	NA	NA	0	0	0	0	0	0	0	0.872	1.49	0.15	0	1	0.652	-1.48	0.58	0	2	0.613	1.6	-0.25	0	3	0.727	1.54	-0.59	0	4	0.464	-1.56	-0.24	0	5	0.895	-1.5	-0.54	0	6	0.261	1.51	-0.34	0
b0329	annotated	0	346484	346484	346484	91	NA	NA	1	1	0	0	1	0	0	1.534	0.45	-0.78	0	1	1.667	0.06	-0.88	0	2	1.317	0.27	0.97	0	3	1.655	-0.14	0.98	0	4	1.307	-0.37	0.94	0	5	1.64	0.34	1.19	0	6	1.302	0.53	0.94	0
b0330	annotated	0	348443	348443	348443	528	NA	NA	1	1	0	0	1	0	0	0.403	0.95	0.38	0	1	0.107	-0.97	-0.86	0	2	0.229	1.02	0.08	0	3	0.157	0.98	0.89	0	4	0.177	-1.06	0.1	0	5	0.212	-0.98	0.88	0	6	0.12	1.15	-0.03	0
b0331	annotated	0	348682	348682	348682	296	NA	NA	1	1	0	0	1	0	0	0.907	-0.04	0.33	0	1	0.584	0	1.29	0	2	0.684	0.05	-0.63	0	3	0.667	0.08	-1.51	0	4	0.634	0.06	-0.7	0	5	0.706	-0.13	-1.57	0	6	0.646	-0.16	-0.73	0
b0333	annotated	0	350012	350012	350012	389	NA	NA	1	1	0	0	1	0	0	1.183	-1.03	0.41	0	1	0.56	0.78	0.98	0	2	0.946	-0.85	-0.63	0	3	0.599	-0.79	-1.08	0	4	0.953	0.86	-0.66	0	5	0.594	0.71	-1.2	0	6	0.974	-0.83	-0.62	0
b0334	annotated	0	351215	351215	351215	483	NA	NA	1	1	0	0	1	0	0	0.876	-1.29	-0.23	0	1	0.558	1.24	0.41	0	2	0.717	-1.35	0.05	0	3	0.545	-1.22	-0.59	0	4	0.804	1.35	0.01	0	5	0.506	1.25	-0.74	0	6	0.897	-1.33	0.1	0
b0335	annotated	0	352706	352706	352706	628	NA	NA	1	1	0	0	1	0	0	0.917	0.47	0.15	0	1	0.465	-0.59	0.38	0	2	0.686	0.6	-0.17	0	3	0.586	0.69	-0.66	0	4	0.579	-0.51	-0.24	0	5	0.687	-0.7	-0.92	0	6	0.456	0.46	-0.26	0
b0336	annotated	0	354922	354922	354922	419	NA	NA	1	1	0	0	1	0	0	0.831	-0.55	-0.04	0	1	0.721	0.64	0.27	0	2	0.619	-0.67	0.06	0	3	0.723	-0.67	-0.44	0	4	0.64	0.67	-0.03	0	5	0.718	0.7	-0.61	0	6	0.689	-0.64	0.01	0
b0337	upstream	-15	356156	356171	356171	427	427	1	0	1	0	1	0	0	0	0.703	-0.38	-0.56	0	1	0.785	0.25	-0.2	0	2	0.587	-0.31	0.38	0	3	0.775	-0.23	0.06	0	4	0.58	0.28	0.38	0	5	0.81	0.23	-0.07	0	6	0.571	-0.3	0.43	0
b0338	upstream	-33	358723	358690	358690	299	NA	NA	0	1	0	1	0	0	0	0.497	0.45	-0.8	0	1	0.479	-0.31	-0.36	1	2	0.314	0.4	0.91	0	3	0.483	0.25	0.26	1	4	0.301	-0.39	0.86	0	5	0.509	-0.19	0.14	1	6	0.3	0.42	0.84	0
b0339	annotated	0	358799	358799	358799	219	219	0	1	1	0	0	1	0	0	0.955	-0.49	-0.18	0	1	0.861	0.76	-0.21	0	2	0.866	-0.61	0.4	0	3	0.775	-0.83	0.33	0	4	0.958	0.47	0.52	0	5	0.687	0.86	0.44	0	6	1.022	-0.35	0.55	0
b0340	annotated	0	359489	359489	359489	156	156	0	1	1	0	0	1	0	0	1.268	-0.05	-0.13	0	1	1.309	0.07	-0.8	0	2	1.113	-0.06	0.65	0	3	1.291	-0.17	0.85	0	4	1.162	-0.02	0.63	0	5	1.263	0.22	0.79	0	6	1.201	0.19	0.58	0
b0341	downstream	93	360085	359992	359965	384	NA	NA	0	0	0	0	0	0	0	-0.011	0.27	0.35	1	1	-0.41	-0.67	-0.08	1	2	-0.246	0.47	-0.35	1	3	-0.286	0.77	0.05	1	4	-0.316	-0.43	-0.31	1	5	-0.202	-0.81	0.04	1	6	-0.383	0.35	-0.3	1
b0342	downstream	96	361764	361860	361860	203	203	0	0	1	0	1	0	0	0	0.918	-0.29	-0.5	0	1	0.665	0.35	-0.45	0	2	0.798	-0.2	0.51	0	3	0.637	-0.34	0.42	0	4	0.821	0.17	0.57	0	5	0.635	0.38	0.37	0	6	0.829	-0.12	0.5	0
b0343	annotated	0	363179	363179	363179	417	NA	NA	1	1	0	0	1	0	0	1.262	0.48	0.17	0	1	0.967	-0.28	-0.56	0	2	1.067	0.36	0.29	0	3	0.944	0.28	0.65	0	4	1.088	-0.46	0.31	0	5	0.934	-0.31	0.54	0	6	1.051	0.64	0.27	0
b0344	annotated	0	366305	366305	366305	1024	1024	1	1	1	0	0	1	0	0	1.126	-0.06	-0.12	0	1	0.899	-0.03	0.65	0	2	0.93	0.16	-0.15	0	3	0.919	0.04	-0.73	0	4	0.905	-0.21	-0.09	0	5	0.95	-0.12	-0.74	0	6	0.838	0.15	-0.18	0
b0345	annotated	0	367510	367510	367519	360	360	0	1	0	1	0	0	0	0	0.575	-0.36	-0.5	0	1	0.4	0.38	-0.62	0	2	0.405	-0.29	0.62	0	3	0.414	-0.46	0.56	0	4	0.394	0.21	0.64	0	5	0.405	0.54	0.57	0	6	0.423	-0.03	0.56	0
b0346	annotated	0	368420	368420	368420	277	277	0	1	1	0	0	1	0	0	0.8	-0.08	-0.18	0	1	0.828	0.47	-0.13	0	2	0.7	-0.33	0.35	0	3	0.768	-0.53	0.15	0	4	0.719	0.26	0.26	0	5	0.74	0.54	0.11	0	6	0.784	-0.09	0.25	0
b0347	annotated	0	368611	368611	368611	554	NA	NA	1	1	0	0	1	0	0	0.731	-0.18	1.25	0	1	0.139	-0.01	0.75	0	2	0.616	-0.04	-1.25	0	3	0.119	0.1	-0.56	0	4	0.629	0.02	-1.32	0	5	0.147	-0.08	-0.39	0	6	0.592	-0.07	-1.3	0
b0348	annotated	0	370277	370277	370277	314	314	0	1	1	0	0	1	0	0	0.248	0.13	0.16	0	1	0	-0.16	-0.38	0	2	0.012	0.15	0.04	0	3	0.042	0.21	0.34	0	4	0.038	-0.15	-0.01	0	5	0.063	-0.26	0.31	0	6	0.056	0.16	-0.01	0
b0349	annotated	0	371239	371239	371239	288	288	1	1	1	0	0	1	0	0	1.288	-0.94	-0.32	0	1	0.603	0.85	0.26	0	2	1.126	-0.71	0.06	0	3	0.595	-0.84	-0.51	0	4	1.153	0.64	0.1	0	5	0.575	0.81	-0.76	0	6	1.186	-0.54	0.03	0
b0350	annotated	0	372115	372115	372115	269	269	1	1	1	0	0	1	0	0	0.863	0.53	0.9	0	1	0.432	-0.76	1.08	0	2	0.659	0.68	-1.06	0	3	0.477	0.8	-0.92	0	4	0.598	-0.7	-1.08	0	5	0.546	-0.84	-0.77	0	6	0.482	0.6	-1.12	0
b0351	annotated	0	372921	372921	372921	316	NA	NA	1	1	0	0	1	0	0	0.997	-0.69	-0.36	0	1	0.746	0.68	-0.91	0	2	0.804	-0.67	0.6	0	3	0.711	-0.71	0.94	0	4	0.912	0.62	0.69	0	5	0.625	0.67	0.77	0	6	1.004	-0.48	0.7	0
b0352	annotated	0	373868	373868	373868	337	NA	NA	1	1	0	0	1	0	0	1.009	-0.99	0.81	0	1	0.428	0.93	-0.33	0	2	0.933	-0.96	-0.35	0	3	0.367	-0.9	0.4	0	4	1.051	0.9	-0.36	0	5	0.266	0.82	0.31	0	6	1.162	-0.72	-0.34	0
b0353	annotated	0	375459	375459	375459	403	NA	NA	1	1	0	0	1	0	0	0.314	0.41	0.33	0	1	0.091	-0.68	0.15	0	2	0.056	0.6	-0.3	0	3	0.128	0.74	-0.11	1	4	0.07	-0.54	-0.33	0	5	0.156	-0.78	-0.11	1	6	0.038	0.51	-0.34	0
b0354	annotated	0	376772	376772	376772	179	NA	NA	1	1	0	0	1	0	0	1.341	-0.3	0.18	0	1	0.974	0.27	0.4	0	2	1.326	-0.14	-0.28	0	3	0.892	-0.26	-0.33	0	4	1.358	0.06	-0.27	0	5	0.915	0.23	-0.26	0	6	1.306	-0.02	-0.33	0
b0355	annotated	0	378368	378368	378368	277	NA	NA	1	1	0	0	1	0	0	0.851	0.2	0.33	0	1	0.438	-0.22	0.09	0	2	0.818	0.3	-0.41	0	3	0.37	0.29	0.04	0	4	0.838	-0.37	-0.37	0	5	0.406	-0.4	0.12	0	6	0.766	0.31	-0.36	0
b0356	annotated	0	379571	379571	379571	369	369	0	1	1	0	0	1	0	0	0.776	-0.13	0.84	0	1	0.176	-0.09	1.08	0	2	0.675	0.07	-1.17	0	3	0.135	0.21	-0.97	0	4	0.705	-0.12	-1.07	0	5	0.144	-0.36	-0.84	0	6	0.699	0.06	-1.1	0
b0357	annotated	0	379881	379881	379881	91	NA	NA	1	1	0	0	1	0	0	0.214	-0.27	-0.13	0	1	0.028	0.35	-0.74	1	2	0.029	-0.37	0.41	0	3	0.038	-0.4	0.68	1	4	0.072	0.34	0.41	0	5	0.03	0.4	0.69	1	6	0.119	-0.31	0.39	0
b0358	annotated	0	380842	380842	380842	257	NA	NA	1	1	0	0	1	0	0	1.442	-0.05	-0.8	0	1	1.365	0.03	-0.38	0	2	1.223	0.16	0.62	0	3	1.379	-0.12	0.34	0	4	1.186	-0.25	0.62	0	5	1.37	0.17	0.32	0	6	1.173	0.38	0.49	0
b0360	upstream	-45	381306	381351	381351	121	NA	NA	0	1	0	1	0	0	0	0.23	-0.29	-1.48	0	1	0.741	0.55	-0.42	0	2	0.052	-0.43	1.24	0	3	0.757	-0.66	0.36	0	4	0.082	0.44	1.21	1	5	0.719	0.86	0.34	0	6	0.148	-0.41	1.29	0
b0361	annotated	0	381674	381674	381674	301	NA	NA	1	1	0	0	1	0	0	0.643	-0.3	-0.24	0	1	0.57	0.35	-0.26	0	2	0.441	-0.34	0.25	0	3	0.579	-0.37	0.32	0	4	0.465	0.31	0.25	0	5	0.563	0.49	0.4	0	6	0.506	-0.19	0.22	0
b0363	annotated	0	383935	383935	383935	398	NA	NA	1	1	0	0	1	0	0	1.228	0.96	-0.86	0	1	1.391	-0.83	0.04	0	2	0.978	0.96	0.62	0	3	1.47	0.75	0.01	0	4	0.91	-1.02	0.64	0	5	1.535	-0.62	0.16	0	6	0.846	1.06	0.5	0
b0364	annotated	0	384616	384616	384616	185	NA	NA	1	1	0	0	1	0	0	0.424	-0.56	-1.33	0	1	0.64	1.02	-0.18	0	2	0.238	-0.89	1.03	0	3	0.61	-1.07	0.1	0	4	0.296	0.8	1.04	0	5	0.56	1.26	0.16	0	6	0.384	-0.7	1.1	0
b0365	annotated	0	385232	385232	385232	320	320	22	1	1	0	0	1	0	0	1.048	-0.63	-0.3	0	1	0.68	0.51	-0.63	0	2	0.858	-0.51	0.55	0	3	0.681	-0.54	0.42	0	4	0.869	0.48	0.54	0	5	0.665	0.51	0.28	0	6	0.896	-0.4	0.51	0
b0366	annotated	0	386207	386207	386207	255	NA	NA	1	1	0	0	1	0	0	0.483	-0.19	0.62	0	1	0.13	-0.1	0.42	0	2	0.312	0.11	-0.62	0	3	0.116	0.15	-0.48	0	4	0.338	-0.13	-0.62	0	5	0.118	-0.32	-0.47	0	6	0.328	0.1	-0.67	0
b0367	annotated	0	386971	386971	386971	275	NA	NA	1	1	0	0	1	0	0	0.545	0.62	0.91	0	1	0.195	-0.93	0.77	0	2	0.362	0.84	-0.8	0	3	0.212	0.93	-0.69	0	4	0.342	-0.83	-0.79	0	5	0.289	-0.98	-0.57	0	6	0.223	0.72	-0.84	0
b0368	annotated	0	387795	387795	387795	283	283	1	1	1	0	0	1	0	0	0.822	-0.37	0.29	0	1	0.424	0.3	-0.83	0	2	0.651	-0.29	0.25	0	3	0.398	-0.39	0.92	0	4	0.726	0.21	0.31	0	5	0.352	0.41	0.93	0	6	0.795	-0.08	0.2	0
b0369	annotated	0	389727	389727	389727	324	324	1	1	1	0	0	1	0	0	0.752	-0.98	0.21	0	1	0.28	0.8	-0.47	0	2	0.663	-0.83	0.02	0	3	0.227	-0.83	0.54	0	4	0.743	0.75	0.07	0	5	0.178	0.77	0.52	1	6	0.819	-0.62	0.1	0
b0372	annotated	0	392605	392605	392605	288	NA	NA	1	1	0	0	1	0	0	0.254	-0.05	0.78	0	1	-0.265	-0.25	0.67	0	2	0.095	0.09	-0.9	0	3	-0.228	0.29	-0.55	0	4	0.064	-0.1	-0.83	0	5	-0.171	-0.36	-0.42	0	6	0.031	-0.01	-0.89	0
b0373	annotated	0	392901	392901	392901	99	NA	NA	1	1	0	0	1	0	0	1.608	-0.4	0.26	0	1	1.38	0.4	0.17	0	2	1.519	-0.25	-0.12	0	3	1.329	-0.42	-0.08	0	4	1.556	0.13	-0.13	0	5	1.3	0.46	-0.02	0	6	1.581	0.02	-0.19	0
b0375	upstream	-45	394461	394506	394506	207	NA	NA	0	1	0	1	0	0	0	0.306	-0.12	-0.83	0	1	0.35	0.32	-0.26	0	2	0.17	-0.25	0.64	0	3	0.367	-0.4	0.1	0	4	0.169	0.28	0.59	1	5	0.353	0.53	-0.04	0	6	0.187	-0.28	0.67	0
b0376	annotated	0	396287	396287	396287	385	NA	NA	1	1	0	0	1	0	0	0.543	0.81	-0.74	0	1	0.804	-0.45	-1.16	0	2	0.433	0.65	1.03	0	3	0.779	0.37	1.29	0	4	0.463	-0.74	1.1	0	5	0.741	-0.28	1.47	0	6	0.479	0.85	1.04	0
b0377	annotated	0	396639	396639	396639	406	NA	NA	1	1	0	0	1	0	0	0.659	0.33	-0.59	0	1	0.676	-0.41	0.48	0	2	0.399	0.37	0.36	0	3	0.738	0.34	-0.63	0	4	0.349	-0.33	0.3	0	5	0.803	-0.22	-0.63	0	6	0.308	0.32	0.25	0
b0378	annotated	0	397872	397872	397872	364	NA	NA	1	1	0	0	1	0	0	0.823	0.3	0.56	0	1	0.542	-0.56	1.13	0	2	0.587	0.53	-0.93	0	3	0.594	0.6	-1.24	0	4	0.55	-0.49	-0.96	0	5	0.652	-0.73	-1.22	0	6	0.49	0.4	-0.99	0
b0379	annotated	0	399333	399333	399333	102	NA	NA	1	1	0	0	1	0	0	0.486	0.85	-0.56	0	1	0.268	-0.9	-0.55	0	2	0.181	0.99	0.75	0	3	0.379	0.88	0.36	0	4	0.08	-0.93	0.74	0	5	0.454	-0.8	0.14	0	6	-0.003	0.97	0.6	0
b0380	upstream	-66	399527	399593	399593	70	NA	NA	0	1	0	1	0	0	0	0.458	0.09	-1.71	2	1	0.986	0.25	-1.17	0	2	0.359	-0.09	1.7	1	3	0.954	-0.44	1.05	1	4	0.368	0.07	1.68	0	5	0.917	0.63	0.88	1	6	0.455	0.11	1.67	0
b0381	annotated	0	400923	400923	400923	364	364	0	1	1	0	0	1	0	0	0.79	0.31	0	0	1	0.507	-0.34	-0.31	0	2	0.672	0.36	0.09	0	3	0.453	0.31	0.48	0	4	0.692	-0.47	0.15	0	5	0.49	-0.29	0.59	0	6	0.647	0.56	0.08	0
b0382	annotated	0	401386	401386	401386	86	NA	NA	1	1	0	0	1	0	0	1.646	-0.41	0.42	0	1	1.364	0.61	0.05	0	2	1.589	-0.34	-0.24	0	3	1.275	-0.58	0.27	0	4	1.673	0.21	-0.16	0	5	1.207	0.53	0.57	0	6	1.728	-0.11	-0.16	0
b0383	annotated	0	401747	401747	401747	471	471	21	1	1	0	0	1	0	0	1.539	0.12	0.56	0	1	1.348	0.14	1.35	0	2	1.414	0.02	-0.81	0	3	1.322	-0.12	-1.03	0	4	1.407	-0.14	-0.81	0	5	1.323	0.15	-0.71	0	6	1.369	0.18	-0.82	0
b0384	annotated	0	403281	403281	403281	106	NA	NA	1	1	0	0	1	0	0	1.412	-0.15	-0.57	0	1	1.347	0.22	-0.05	0	2	1.227	-0.1	0.58	0	3	1.349	-0.27	0.06	0	4	1.229	0.03	0.61	0	5	1.349	0.33	0.04	0	6	1.251	0.06	0.49	0
b0385	downstream	15	403718	403703	403703	371	NA	NA	0	1	0	1	0	0	0	1.249	0.09	-0.4	0	1	1.152	0.38	-0.26	0	2	1.166	-0.1	0.44	0	3	1.08	-0.46	0.34	0	4	1.2	0	0.42	0	5	1.015	0.52	0.41	0	6	1.238	0.2	0.35	0
b0386	annotated	0	405644	405644	405644	269	269	0	1	1	0	0	1	0	0	0.94	-1.01	-0.11	0	1	0.666	1.08	-0.63	0	2	0.835	-1.02	0.2	0	3	0.588	-1.11	0.75	0	4	0.967	0.92	0.26	0	5	0.443	1.11	0.9	1	6	1.126	-0.71	0.25	0
b0387	annotated	0	405764	405764	405764	152	NA	NA	1	1	0	0	1	0	0	0.852	-0.16	-0.2	0	1	0.522	0.1	0.52	0	2	0.607	-0.08	0.07	0	3	0.57	-0.07	-0.68	0	4	0.62	0.08	0.1	0	5	0.611	0.05	-0.76	0	6	0.569	-0.1	0.07	0
b0388	annotated	0	406405	406405	406405	174	174	1	1	1	0	0	1	0	0	1.033	0.27	0.16	0	1	0.659	-0.41	-0.73	0	2	0.906	0.41	0.15	0	3	0.62	0.41	0.91	0	4	0.911	-0.55	0.24	0	5	0.627	-0.37	1.05	0	6	0.89	0.63	0.19	0
b0389	annotated	0	406979	406979	406979	63	NA	NA	1	1	0	0	1	0	0	1.126	-0.25	0.79	0	1	0.807	-0.05	1.35	0	2	1.021	0.05	-1.02	0	3	0.818	0.04	-1.35	0	4	0.994	-0.05	-1.08	0	5	0.868	-0.06	-1.26	0	6	0.942	-0.03	-1.08	0
b0390	annotated	0	407428	407428	407428	225	NA	NA	1	1	0	0	1	0	0	0.924	-0.53	-0.82	0	1	0.953	0.33	-0.11	0	2	0.722	-0.34	0.65	0	3	0.995	-0.44	-0.16	0	4	0.719	0.32	0.64	0	5	1.022	0.55	-0.26	0	6	0.736	-0.22	0.6	0
b0391	annotated	0	408177	408177	408177	94	NA	NA	1	1	0	0	1	0	0	0.91	-0.02	0.42	0	1	0.764	0.02	0.94	0	2	0.736	0.05	-0.46	0	3	0.755	-0.02	-1.03	0	4	0.756	-0.04	-0.48	0	5	0.744	-0.09	-1.11	0	6	0.77	0.04	-0.52	0
b0393	upstream	-66	410085	410019	410085	303	303	0	0	0	0	0	0	0	0	0.421	-0.31	-0.06	1	1	0.156	-0.05	0	1	2	0.306	0.05	-0.01	1	3	0.146	0.07	-0.05	1	4	0.319	0	-0.06	1	5	0.169	-0.12	-0.1	1	6	0.331	0.02	-0.15	1
b0394	upstream	-138	410006	410144	410144	302	NA	NA	0	1	0	1	0	0	0	0.467	-0.14	-1.4	2	1	0.757	0.5	-0.99	0	2	0.241	-0.32	1.39	2	3	0.762	-0.65	1.03	1	4	0.283	0.28	1.38	1	5	0.722	0.73	1.01	0	6	0.352	-0.15	1.42	1
b0396	annotated	0	412481	412481	412565	394	NA	NA	1	0	1	0	0	0	0	0.717	0.79	1.17	0	1	0.366	-0.64	0.8	0	2	0.659	0.69	-1.06	0	3	0.309	0.68	-0.39	0	4	0.689	-0.82	-0.98	0	5	0.315	-0.82	-0.07	0	6	0.628	0.81	-1.08	0
b0397	annotated	0	415753	415753	415753	1048	1048	0	1	1	0	0	1	0	0	0.917	-0.04	0.25	0	1	0.613	-0.04	-0.65	0	2	0.754	0.12	-0.01	0	3	0.614	0.03	0.88	0	4	0.764	-0.14	0.06	0	5	0.615	-0.08	1.07	0	6	0.773	0.14	0.04	0
b0398	upstream	-42	416994	416952	416952	400	400	0	0	1	0	1	0	0	0	0.101	-0.53	-1.34	1	1	0.192	0.63	-1.2	0	2	-0.135	-0.56	1.42	1	3	0.223	-0.62	0.96	0	4	-0.128	0.64	1.38	0	5	0.224	0.71	0.75	0	6	-0.048	-0.64	1.42	0
b0399	annotated	0	417142	417142	417142	229	NA	NA	1	1	0	0	1	0	0	1.142	0.95	-0.3	0	1	1.087	-1.07	-0.07	0	2	0.802	1.09	0.26	0	3	1.244	0.97	0	0	4	0.677	-1.09	0.21	0	5	1.33	-0.88	0.03	0	6	0.559	1.1	0.1	0
b0400	downstream	186	418075	417889	417889	431	NA	NA	0	1	0	1	0	0	0	0.172	0.59	0.86	0	1	-0.236	-1.06	-0.16	0	2	-0.054	0.94	-0.64	0	3	-0.162	1.12	0.2	0	4	-0.111	-0.92	-0.62	0	5	-0.042	-1.18	0.25	0	6	-0.217	0.89	-0.71	0
b0401	annotated	0	419591	419591	419591	439	NA	NA	1	1	0	0	1	0	0	1.249	-0.09	0.28	0	1	1.014	0.13	0.79	0	2	1.059	-0.06	-0.33	0	3	1.034	-0.16	-0.87	0	4	1.032	0.04	-0.39	0	5	1.042	0.13	-0.89	0	6	1.022	-0.01	-0.41	0
b0402	annotated	0	420986	420986	420986	457	NA	NA	1	1	0	0	1	0	0	0.665	0.75	0.28	0	1	0.311	-0.66	-0.11	0	2	0.55	0.79	-0.22	0	3	0.286	0.63	0.33	0	4	0.542	-0.89	-0.18	0	5	0.321	-0.68	0.49	0	6	0.455	0.92	-0.19	0
b0403	annotated	0	422518	422518	422515	604	NA	NA	1	0	1	0	0	0	0	1.367	0.54	0.21	0	1	1.22	-0.48	-0.04	0	2	1.235	0.64	0.06	0	3	1.192	0.4	0.08	0	4	1.231	-0.72	0.02	0	5	1.171	-0.41	0.12	0	6	1.201	0.9	-0.11	0
b0404	annotated	0	424918	424918	424918	193	NA	NA	1	1	0	0	1	0	0	0.808	0.54	0.03	0	1	0.599	-0.41	-0.24	0	2	0.603	0.67	0.13	0	3	0.604	0.42	0.43	0	4	0.62	-0.73	0.22	0	5	0.57	-0.44	0.57	0	6	0.618	0.76	0.17	0
b0405	annotated	0	425011	425011	425011	356	NA	NA	1	1	0	0	1	0	0	-0.156	1.57	0.63	0	1	-0.325	-1.64	-0.1	0	2	-0.365	1.61	-0.36	0	3	-0.226	1.69	0.2	0	4	-0.434	-1.53	-0.43	1	5	-0.144	-1.7	0.23	0	6	-0.539	1.44	-0.51	1
b0406	annotated	0	426137	426137	426137	375	375	0	1	1	0	0	1	0	0	1.278	0.52	0.99	0	1	0.956	-0.28	1.15	0	2	1.139	0.35	-1.08	0	3	0.954	0.27	-0.97	0	4	1.118	-0.51	-1.1	0	5	0.981	-0.28	-0.65	0	6	1.035	0.58	-1.14	0
b0407	annotated	0	427287	427287	427287	110	NA	NA	1	1	0	0	1	0	0	1.408	1.19	-0.44	0	1	1.364	-0.94	0.91	0	2	1.133	1.03	0.15	0	3	1.456	0.91	-0.97	0	4	1.023	-1.09	0.18	0	5	1.553	-0.8	-0.91	0	6	0.869	1.11	0.15	0
b0408	annotated	0	427647	427647	427680	615	NA	NA	1	0	1	0	0	0	0	0.809	1.09	-0.5	0	1	1.078	-0.92	0.34	0	2	0.562	1.1	0.21	0	3	1.147	0.94	-0.28	0	4	0.462	-1.09	0.17	0	5	1.182	-0.84	-0.13	0	6	0.439	1.09	0.06	0
b0409	annotated	0	429505	429505	429505	323	NA	NA	1	1	0	0	1	0	0	0.707	-0.04	0.64	0	1	0.438	0.18	0.81	0	2	0.492	-0.2	-0.72	0	3	0.464	-0.13	-0.92	0	4	0.471	0.2	-0.74	0	5	0.487	0.12	-0.9	0	6	0.456	-0.19	-0.73	0
b0410	annotated	0	430605	430605	430605	115	NA	NA	1	1	0	0	1	0	0	1.14	0.65	-0.06	0	1	1.02	-0.46	-0.59	0	2	0.942	0.7	0.49	0	3	1.029	0.44	0.59	0	4	0.921	-0.71	0.46	0	5	1.027	-0.47	0.54	0	6	0.935	0.77	0.36	0
b0411	annotated	0	432013	432013	432013	294	NA	NA	1	1	0	0	1	0	0	1.717	0.06	-0.12	0	1	1.639	0.08	0.03	0	2	1.601	0.05	0.16	0	3	1.623	-0.22	0.19	0	4	1.598	-0.22	0.15	0	5	1.57	0.26	0.29	0	6	1.597	0.45	0.05	0
b0412	annotated	0	432851	432851	432851	179	NA	NA	1	1	0	0	1	0	0	1.249	0.14	-0.21	0	1	1.13	-0.25	0.25	0	2	1.093	0.28	0.23	0	3	1.14	0.25	-0.22	0	4	1.103	-0.34	0.25	0	5	1.172	-0.23	-0.18	0	6	1.088	0.42	0.2	0
b0413	annotated	0	433002	433002	433002	149	NA	NA	1	1	0	0	1	0	0	0.33	1.31	0.48	0	1	0.247	-1.5	0.07	0	2	0.09	1.41	-0.24	0	3	0.299	1.55	0.02	0	4	0.02	-1.4	-0.25	0	5	0.385	-1.55	0.13	0	6	-0.056	1.35	-0.37	0
b0414	downstream	18	433473	433455	433455	367	NA	NA	0	1	0	1	0	0	0	-0.112	-0.73	0.76	1	1	-0.811	0.23	0.84	1	2	-0.389	-0.45	-1.08	1	3	-0.706	-0.17	-1.07	0	4	-0.424	0.56	-1.09	1	5	-0.588	0.06	-1.22	0	6	-0.457	-0.79	-1.08	1
b0415	annotated	0	434647	434647	434647	156	NA	NA	1	1	0	0	1	0	0	1.292	-0.85	0	0	1	0.755	0.79	-0.35	0	2	1.112	-0.65	0.03	0	3	0.768	-0.8	0.43	0	4	1.167	0.57	0.04	0	5	0.724	0.83	0.56	0	6	1.208	-0.52	0.08	0
b0416	annotated	0	435137	435137	435137	139	NA	NA	1	1	0	0	1	0	0	0.914	-0.04	-0.01	0	1	0.585	0.06	0.49	0	2	0.669	0.03	-0.12	0	3	0.66	0	-0.51	0	4	0.65	-0.05	-0.12	0	5	0.698	0.02	-0.46	0	6	0.615	0.06	-0.1	0
b0417	annotated	0	435634	435634	435634	325	NA	NA	1	1	0	0	1	0	0	0.529	1.43	1.38	0	1	0.154	-1.57	0.88	0	2	0.421	1.48	-1.09	0	3	0.207	1.68	-0.79	0	4	0.362	-1.51	-1.1	0	5	0.318	-1.78	-0.68	0	6	0.194	1.44	-1.21	0
b0418	annotated	0	436589	436589	436589	172	NA	NA	1	1	0	0	1	0	0	0.68	-0.06	0.32	0	1	0.225	-0.17	0.62	0	2	0.452	0.18	-0.59	0	3	0.313	0.22	-0.61	0	4	0.385	-0.17	-0.64	0	5	0.391	-0.27	-0.61	0	6	0.277	0.1	-0.66	1
b0419	annotated	0	438135	438135	438135	324	NA	NA	1	1	0	0	1	0	0	0.701	-0.51	0.02	0	1	0.401	0.7	-0.75	0	2	0.529	-0.6	0.33	0	3	0.419	-0.72	0.77	0	4	0.551	0.61	0.32	0	5	0.368	0.76	0.72	0	6	0.667	-0.51	0.34	0
b0420	annotated	0	440177	440177	440177	620	620	1	1	1	0	0	1	0	0	0.326	0.03	-1.33	0	1	0.61	0.09	-0.47	0	2	0.125	-0.11	1.22	0	3	0.622	-0.1	0.28	0	4	0.16	0.17	1.22	0	5	0.572	0.21	0.17	0	6	0.234	-0.11	1.23	0
b0421	annotated	0	441101	441101	441101	299	299	0	1	1	0	0	1	0	0	0.689	0.3	0.54	0	1	0.211	-0.28	-0.18	0	2	0.473	0.47	-0.46	0	3	0.246	0.28	0.18	0	4	0.472	-0.49	-0.41	0	5	0.246	-0.42	0.22	0	6	0.431	0.47	-0.46	0
b0422	annotated	0	441343	441343	441343	80	NA	NA	1	1	0	0	1	0	0	0.651	-0.49	-0.35	0	1	0.634	0.61	0.21	0	2	0.515	-0.65	0.21	0	3	0.628	-0.67	-0.37	0	4	0.504	0.64	0.16	0	5	0.62	0.69	-0.48	0	6	0.539	-0.56	0.2	0
b0423	annotated	0	441549	441549	441549	482	NA	NA	1	1	0	0	1	0	0	0.15	-0.02	-0.29	0	1	0.208	0.23	-0.58	0	2	0.023	-0.16	0.39	0	3	0.197	-0.2	0.66	0	4	0.054	0.19	0.41	0	5	0.17	0.19	0.76	0	6	0.101	-0.19	0.46	0
b0424	annotated	0	443641	443641	443641	196	NA	NA	1	1	0	0	1	0	0	1.365	-0.35	-0.87	0	1	1.357	0.23	-1.05	0	2	1.16	-0.18	1.2	0	3	1.379	-0.33	0.86	0	4	1.171	0.15	1.14	0	5	1.337	0.43	0.66	0	6	1.21	0.1	1.11	0
b0425	annotated	0	444515	444515	444515	303	NA	NA	1	1	0	0	1	0	0	1.212	0.61	0.9	0	1	0.843	-0.76	0.46	0	2	1.101	0.8	-0.78	0	3	0.88	0.71	-0.17	0	4	1.065	-0.87	-0.75	0	5	0.915	-0.71	0.13	0	6	0.985	0.86	-0.8	0
b0426	annotated	0	444683	444683	444683	163	163	1	1	1	0	0	1	0	0	1.251	-0.04	-0.21	0	1	0.889	-0.27	0.34	0	2	1.036	0.35	0.07	0	3	0.948	0.28	-0.5	0	4	0.975	-0.3	0.04	0	5	1.032	-0.21	-0.54	0	6	0.9	0.21	0.06	0
b0427	annotated	0	446666	446666	446666	454	NA	NA	1	1	0	0	1	0	0	1.365	-0.07	0.2	0	1	0.897	0.06	0.63	0	2	1.152	0	-0.26	0	3	0.914	-0.12	-0.65	0	4	1.16	-0.05	-0.29	0	5	0.894	0.08	-0.82	0	6	1.148	0.18	-0.37	0
b0428	downstream	3	447702	447705	447705	296	NA	NA	0	1	0	1	0	0	0	0.585	-0.4	0.43	0	1	0.039	0.18	0.17	0	2	0.396	-0.21	-0.22	0	3	0.065	-0.25	-0.32	0	4	0.4	0.27	-0.28	0	5	0.074	0.22	-0.51	0	6	0.425	-0.2	-0.38	0
b0429	annotated	0	448046	448046	448046	109	NA	NA	1	1	0	0	1	0	0	1.031	0.54	1.86	0	1	0.328	-0.66	1.18	0	2	0.875	0.74	-1.57	0	3	0.312	0.74	-0.92	0	4	0.894	-0.84	-1.56	0	5	0.344	-0.91	-0.69	0	6	0.814	0.82	-1.63	0
b0430	annotated	0	448660	448660	448660	204	NA	NA	1	1	0	0	1	0	0	1.421	0.68	-0.48	0	1	1.376	-0.66	-0.11	0	2	1.123	0.61	0.42	0	3	1.476	0.63	0	0	4	1.06	-0.68	0.32	0	5	1.535	-0.47	0.03	0	6	0.956	0.79	0.25	0
b0431	annotated	0	450641	450641	450641	663	NA	NA	1	1	0	0	1	0	0	1.043	-0.02	0.14	0	1	1.051	0.03	-0.05	0	2	0.91	0.01	0.1	0	3	1.023	-0.11	0.04	0	4	0.936	0	0.04	0	5	0.995	0.2	0.1	0	6	1	0.09	0.01	0
b0432	annotated	0	451610	451610	451610	315	NA	NA	1	1	0	0	1	0	0	0.733	-0.19	0.63	0	1	0.357	0.02	0.98	1	2	0.527	0.02	-0.94	0	3	0.401	0.03	-0.94	1	4	0.524	0.01	-1.04	0	5	0.438	-0.08	-0.86	1	6	0.491	-0.12	-0.99	0
b0433	annotated	0	453545	453545	453545	491	NA	NA	1	1	0	0	1	0	0	0.075	-0.45	0.45	0	1	-0.453	0.1	-0.68	0	2	-0.086	-0.27	-0.23	0	3	-0.471	-0.04	0.62	0	4	0.008	0.27	-0.19	0	5	-0.474	-0.06	0.49	0	6	0.072	-0.26	-0.19	0
b0434	upstream	-159	454326	454167	454167	192	NA	NA	0	1	0	1	0	0	0	0.617	-0.08	-1.17	1	1	0.833	0.59	-1.25	1	2	0.514	-0.3	1.29	0	3	0.771	-0.66	1.35	1	4	0.566	0.21	1.31	0	5	0.715	0.84	1.46	1	6	0.639	-0.07	1.32	0
b0435	annotated	0	454472	454472	454475	105	NA	NA	1	0	1	0	0	0	0	0.75	0.56	-0.26	0	1	0.827	-0.41	-0.79	0	2	0.515	0.59	0.48	0	3	0.892	0.34	0.84	0	4	0.465	-0.59	0.43	0	5	0.904	-0.3	0.89	0	6	0.475	0.62	0.36	0
b0436	annotated	0	455133	455133	455133	432	432	0	1	1	0	0	1	0	0	0.537	0.66	0.45	0	1	0.278	-0.62	0.59	0	2	0.398	0.68	-0.5	0	3	0.318	0.63	-0.52	0	4	0.352	-0.75	-0.51	0	5	0.385	-0.56	-0.36	0	6	0.25	0.71	-0.55	1
b0437	annotated	0	456677	456677	456677	207	207	14	1	1	0	0	1	0	0	0.547	0.47	1.09	0	1	-0.051	-0.62	0.58	0	2	0.476	0.62	-1.01	0	3	-0.052	0.73	-0.49	0	4	0.462	-0.67	-0.97	0	5	0.001	-0.88	-0.4	0	6	0.382	0.64	-1.06	0
b0438	annotated	0	457426	457426	457426	424	424	1	1	1	0	0	1	0	0	1.149	-1.88	-0.55	0	1	0.945	2.01	-0.39	0	2	1.107	-1.93	0.64	0	3	0.846	-2.06	0.27	0	4	1.252	1.94	0.6	0	5	0.746	2.07	0.09	0	6	1.457	-1.83	0.71	0
b0439	annotated	0	458888	458888	458888	784	784	0	1	1	0	0	1	0	0	0.982	-0.17	-0.01	0	1	0.569	0.14	0.05	0	2	0.776	-0.16	0.06	0	3	0.594	-0.07	-0.12	0	4	0.794	0.12	0.11	0	5	0.604	0.05	-0.22	0	6	0.822	-0.04	0.06	0
b0440	annotated	0	461451	461451	461451	90	90	0	1	1	0	0	1	0	0	1.556	-0.65	-1.75	0	1	1.805	1	-1.46	0	2	1.404	-0.74	1.82	0	3	1.771	-1.16	1.42	0	4	1.435	0.63	1.84	0	5	1.7	1.32	1.35	0	6	1.56	-0.35	1.8	0
b0441	annotated	0	461915	461915	461915	623	NA	NA	1	1	0	0	1	0	0	0.157	-0.61	0.31	1	1	0.133	0.47	-0.07	0	2	0.098	-0.52	-0.14	1	3	0.094	-0.44	0.24	0	4	0.15	0.55	-0.2	0	5	0.036	0.4	0.31	0	6	0.255	-0.59	-0.14	0
b0442	annotated	0	463937	463937	463937	123	NA	NA	1	1	0	0	1	0	0	1.954	-0.91	0.72	0	1	1.462	1	1.33	0	2	1.922	-0.92	-0.85	0	3	1.351	-0.97	-1.21	0	4	1.978	0.76	-0.83	0	5	1.329	0.87	-1.14	0	6	1.99	-0.66	-0.8	0
b0443	annotated	0	464402	464402	464402	132	NA	NA	1	1	0	0	1	0	0	0.828	-0.44	-0.49	0	1	1.019	0.67	-0.16	0	2	0.743	-0.63	0.51	0	3	0.928	-0.68	0.23	0	4	0.794	0.59	0.51	0	5	0.899	0.7	0.24	0	6	0.888	-0.53	0.57	0
b0444	annotated	0	465547	465547	465547	231	NA	NA	1	1	0	0	1	0	0	0.87	1.22	0.67	0	1	0.588	-1.34	0.77	0	2	0.676	1.39	-0.65	0	3	0.63	1.35	-0.59	0	4	0.603	-1.43	-0.62	0	5	0.732	-1.39	-0.39	0	6	0.486	1.39	-0.72	0
b0445	annotated	0	467312	467312	467312	566	NA	NA	1	1	0	0	1	0	0	0.059	1.12	-1.11	0	1	0.282	-0.82	-0.83	0	2	-0.242	0.96	1.03	0	3	0.414	0.74	0.61	0	4	-0.364	-0.88	0.99	0	5	0.487	-0.62	0.6	0	6	-0.402	0.85	0.93	0
b0446	annotated	0	467412	467412	467412	272	NA	NA	1	1	0	0	1	0	0	0.964	-0.48	0.2	0	1	0.292	0.36	-0.06	0	2	0.73	-0.15	-0.29	0	3	0.365	-0.26	-0.12	0	4	0.716	0.15	-0.27	0	5	0.42	0.17	-0.21	0	6	0.679	-0.18	-0.29	0
b0447	annotated	0	468383	468383	468383	152	NA	NA	1	1	0	0	1	0	0	0.538	-0.39	-0.4	0	1	0.613	0.46	0.63	0	2	0.405	-0.44	0.09	0	3	0.621	-0.45	-0.78	0	4	0.423	0.5	0.04	0	5	0.613	0.53	-0.82	0	6	0.467	-0.5	0.04	0
b0448	downstream	171	469042	468871	468871	590	NA	NA	0	1	0	1	0	0	0	0.134	0.22	-0.56	0	1	-0.005	-0.45	-1.36	0	2	-0.122	0.44	0.78	0	3	0.064	0.43	1.27	0	4	-0.159	-0.32	0.76	0	5	0.078	-0.49	1.13	0	6	-0.131	0.29	0.72	0
b0449	annotated	0	470636	470636	470636	593	NA	NA	1	1	0	0	1	0	0	0.158	-0.2	-0.65	1	1	-0.049	-0.06	-1.66	0	2	-0.101	0	1.04	1	3	-0.027	0.07	1.64	0	4	-0.044	0	1.07	1	5	-0.056	-0.07	1.56	0	6	0.024	0.07	1.05	1
b0450	annotated	0	472598	472598	472598	112	NA	NA	1	1	0	0	1	0	0	0.49	0.36	-0.17	0	1	0.426	-0.45	-0.94	0	2	0.257	0.58	0.42	0	3	0.494	0.41	0.92	0	4	0.205	-0.61	0.47	0	5	0.528	-0.44	0.96	0	6	0.144	0.62	0.47	0
b0451	annotated	0	472966	472966	472966	428	428	22	1	1	0	0	1	0	0	1.454	-0.79	0.29	0	1	1.209	0.7	0.68	0	2	1.377	-0.67	-0.43	0	3	1.132	-0.75	-0.67	0	4	1.417	0.53	-0.4	0	5	1.14	0.66	-0.68	0	6	1.413	-0.48	-0.42	0
b0452	annotated	0	475161	475161	475161	286	286	1	1	1	0	0	1	0	0	0.66	0.16	0.81	0	1	0.088	-0.16	0.3	1	2	0.485	0.25	-0.53	0	3	0.111	0.12	-0.33	1	4	0.491	-0.34	-0.47	0	5	0.168	-0.22	-0.42	1	6	0.45	0.36	-0.61	0
b0453	annotated	0	475379	475379	475379	190	NA	NA	1	1	0	0	1	0	0	1.378	-0.05	0.32	0	1	0.744	-0.04	0.48	0	2	1.183	0.12	-0.56	0	3	0.762	0.04	-0.38	0	4	1.146	-0.27	-0.42	0	5	0.801	-0.14	-0.46	0	6	1.07	0.29	-0.47	0
b0454	downstream	78	476293	476371	476293	129	NA	NA	0	0	0	0	0	0	0	1.847	-0.66	0.54	0	1	1.314	0.86	1.12	0	2	1.848	-0.63	-0.68	0	3	1.201	-0.8	-1.11	0	4	1.894	0.46	-0.67	0	5	1.17	0.79	-1.05	0	6	1.925	-0.35	-0.75	0
b0456	annotated	0	476672	476672	476672	117	NA	NA	1	1	0	0	1	0	0	0.26	0.26	0.76	0	1	-0.34	-0.47	0.33	0	2	0.144	0.52	-0.7	0	3	-0.383	0.6	-0.24	0	4	0.164	-0.56	-0.67	0	5	-0.346	-0.68	-0.15	0	6	0.095	0.49	-0.75	0
b0457	annotated	0	478617	478617	478617	516	NA	NA	1	1	0	0	1	0	0	0.66	0.43	-0.04	0	1	0.504	-0.55	0.25	0	2	0.512	0.59	-0.05	0	3	0.486	0.51	-0.16	0	4	0.503	-0.62	0	0	5	0.497	-0.5	-0.21	0	6	0.474	0.71	-0.06	0
b0458	annotated	0	479251	479251	479251	156	NA	NA	1	1	0	0	1	0	0	1.186	-0.97	-0.18	0	1	0.814	0.84	-0.42	0	2	1.023	-0.73	0.21	0	3	0.805	-0.88	0.39	0	4	1.06	0.71	0.13	0	5	0.753	0.91	0.34	0	6	1.124	-0.64	0.15	0
b0459	annotated	0	479918	479918	479918	183	183	1	1	1	0	0	1	0	0	1.202	-0.76	0.6	0	1	0.8	0.64	-0.22	0	2	1.153	-0.65	-0.34	0	3	0.698	-0.67	0.31	0	4	1.299	0.49	-0.28	0	5	0.588	0.55	0.33	0	6	1.384	-0.29	-0.28	0
b0460	annotated	0	480308	480308	480308	72	NA	NA	1	1	0	0	1	0	0	1.148	0.28	-0.23	0	1	1.265	-0.16	0.3	0	2	1.015	0.19	0.27	0	3	1.26	0.1	-0.36	0	4	1.018	-0.24	0.2	0	5	1.253	-0.02	-0.39	0	6	1.01	0.35	0.12	0
b0461	annotated	0	480708	480708	480708	124	NA	NA	1	1	0	0	1	0	0	1.17	0	0.61	0	1	0.72	-0.03	0.21	0	2	1	0.06	-0.25	0	3	0.723	0.07	-0.26	0	4	1.021	-0.07	-0.31	0	5	0.743	-0.12	-0.35	0	6	1.012	0.19	-0.43	0
b0462	annotated	0	484403	484403	484403	1049	NA	NA	1	1	0	0	1	0	0	0.683	-0.03	-0.47	0	1	0.663	0.25	-0.45	0	2	0.442	-0.24	0.59	0	3	0.725	-0.32	0.45	0	4	0.441	0.21	0.59	0	5	0.726	0.4	0.46	0	6	0.494	-0.2	0.61	0
b0463	annotated	0	485619	485619	485619	397	NA	NA	1	1	0	0	1	0	0	1.285	-0.25	0.12	0	1	1.016	0.23	0.37	0	2	1.106	-0.1	-0.19	0	3	0.999	-0.26	-0.26	0	4	1.142	0.04	-0.22	0	5	0.963	0.27	-0.13	0	6	1.172	0.06	-0.24	0
b0464	annotated	0	485761	485761	485761	215	NA	NA	1	1	0	0	1	0	0	0.755	-0.76	0.32	0	1	0.536	0.94	0.8	0	2	0.668	-0.86	-0.52	0	3	0.496	-0.94	-0.87	0	4	0.723	0.87	-0.55	0	5	0.491	0.86	-0.92	0	6	0.77	-0.87	-0.43	0
b0465	annotated	0	486536	486536	486536	1120	NA	NA	1	1	0	0	1	0	0	0.35	0.5	-0.09	0	1	0.153	-0.44	-0.01	0	2	0.13	0.45	0.05	0	3	0.215	0.37	-0.1	0	4	0.062	-0.43	0.05	0	5	0.301	-0.41	-0.14	0	6	0.017	0.4	0.09	0
b0466	annotated	0	490271	490271	490271	53	NA	NA	1	1	0	0	1	0	0	0.641	0.05	1.52	0	1	0.121	-0.26	1.72	0	2	0.506	0.06	-1.65	0	3	0.13	0.35	-1.8	0	4	0.509	-0.07	-1.66	0	5	0.19	-0.44	-1.75	0	6	0.434	0.01	-1.64	0
b0467	annotated	0	490812	490812	490812	175	175	1	1	1	0	0	1	0	0	0.46	0.91	-0.09	0	1	0.529	-0.88	0.22	0	2	0.199	0.94	-0.06	0	3	0.599	0.76	-0.08	0	4	0.121	-0.93	-0.11	0	5	0.646	-0.68	0.1	0	6	0.106	0.96	-0.19	0
b0468	annotated	0	490882	490882	490882	125	NA	NA	1	1	0	0	1	0	0	0.926	0.81	-0.96	0	1	1.167	-0.45	-0.77	0	2	0.666	0.68	1.01	0	3	1.224	0.39	0.78	0	4	0.574	-0.72	0.97	0	5	1.266	-0.25	0.9	0	6	0.535	0.8	0.93	0
b0469	annotated	0	491412	491412	491412	183	183	0	1	1	0	0	1	0	0	0.512	-0.55	-0.26	0	1	0.293	0.42	-0.77	0	2	0.425	-0.38	0.51	0	3	0.291	-0.42	0.64	1	4	0.504	0.39	0.53	0	5	0.239	0.35	0.42	1	6	0.554	-0.31	0.53	0
b0470	annotated	0	492092	492092	492092	643	643	1	1	1	0	0	1	0	0	0.042	0.04	0.25	0	1	-0.334	-0.31	-0.4	0	2	-0.114	0.16	-0.03	0	3	-0.32	0.3	0.53	0	4	-0.087	-0.2	0.05	0	5	-0.303	-0.29	0.48	0	6	-0.079	0.23	0.01	0
b0471	annotated	0	494076	494076	494076	109	NA	NA	1	1	0	0	1	0	0	0.917	0.26	0.2	0	1	0.81	-0.37	0.16	0	2	0.74	0.49	0.05	0	3	0.816	0.4	-0.16	0	4	0.763	-0.46	-0.02	0	5	0.814	-0.39	-0.18	0	6	0.751	0.48	-0.08	1
b0472	annotated	0	494405	494405	494405	201	NA	NA	1	1	0	0	1	0	0	-0.111	0.8	0.78	0	1	-0.486	-1.16	0.15	1	2	-0.249	1.13	-0.62	0	3	-0.478	1.16	0.03	1	4	-0.287	-1.08	-0.63	0	5	-0.436	-1.27	0.11	0	6	-0.37	1.02	-0.76	0
b0473	annotated	0	495120	495120	495120	624	624	0	1	1	0	0	1	0	0	1.276	-0.44	-0.28	0	1	0.97	0.57	-0.7	0	2	1.167	-0.44	0.45	0	3	0.942	-0.55	0.76	0	4	1.201	0.34	0.46	0	5	0.906	0.63	0.67	0	6	1.247	-0.16	0.44	0
b0474	downstream	156	497331	497175	497175	214	214	0	0	1	0	1	0	0	0	0.729	-0.49	0.32	0	1	0.201	0.46	0.13	1	2	0.512	-0.39	-0.21	0	3	0.244	-0.42	-0.28	1	4	0.517	0.46	-0.28	0	5	0.242	0.36	-0.47	1	6	0.538	-0.41	-0.22	0
b0475	annotated	0	498055	498055	498055	320	320	0	1	1	0	0	1	0	0	0.561	-0.26	0.41	0	1	0.201	0.05	0.96	1	2	0.423	-0.19	-0.8	0	3	0.206	0.01	-1.02	1	4	0.426	0.25	-0.84	0	5	0.216	-0.11	-1.12	1	6	0.419	-0.31	-0.83	0
b0476	annotated	0	499973	499973	499973	319	319	0	1	1	0	0	1	0	0	1.053	0.05	-0.55	0	1	1.245	0.13	-0.53	0	2	0.82	0.01	0.65	0	3	1.236	-0.2	0.46	0	4	0.823	-0.01	0.55	0	5	1.217	0.27	0.39	0	6	0.858	0.19	0.62	0
b0477	annotated	0	500125	500125	500125	434	434	0	1	1	0	0	1	0	0	0.975	-0.34	0.28	0	1	0.609	0.38	-0.13	0	2	0.94	-0.3	-0.24	0	3	0.546	-0.31	0.26	0	4	0.988	0.23	-0.17	0	5	0.554	0.26	0.37	0	6	0.986	-0.23	-0.1	0
b0478	annotated	0	503238	503238	503238	558	NA	NA	1	1	0	0	1	0	0	0.954	-0.92	0.8	0	1	0.41	0.59	0.98	0	2	0.785	-0.64	-0.91	0	3	0.41	-0.5	-1.03	0	4	0.817	0.69	-1.01	0	5	0.401	0.32	-1.04	0	6	0.878	-0.73	-1.05	0
b0479	annotated	0	504696	504696	504696	406	NA	NA	1	1	0	0	1	0	0	1.018	-0.06	-0.04	0	1	0.819	0.14	0.45	0	2	0.839	0.01	-0.02	0	3	0.855	-0.12	-0.61	0	4	0.843	0.05	-0.13	0	5	0.893	0.08	-0.72	0	6	0.803	-0.07	-0.12	0
b0480	annotated	0	504914	504914	504914	550	550	25	1	1	0	0	1	0	0	1.288	0	-0.15	0	1	0.928	0.04	-0.31	0	2	1.08	0.11	0.19	0	3	0.984	-0.09	0.27	0	4	1.036	-0.16	0.26	0	5	1.031	0.08	0.21	0	6	0.98	0.25	0.21	0
b0481	annotated	0	507082	507082	507082	159	NA	NA	1	1	0	0	1	0	0	1.441	0.78	0.33	0	1	1.263	-0.6	-0.59	0	2	1.302	0.71	0.22	0	3	1.233	0.58	0.71	0	4	1.32	-0.87	0.24	0	5	1.213	-0.59	0.83	0	6	1.327	1.08	0.14	0
b0482	annotated	0	508080	508080	508080	264	NA	NA	1	1	0	0	1	0	0	0.918	1.01	0.29	0	1	0.744	-1.19	0.42	0	2	0.649	1.31	-0.24	0	3	0.829	1.21	-0.5	0	4	0.541	-1.24	-0.26	0	5	0.944	-1.21	-0.51	0	6	0.4	1.19	-0.4	0
b0483	annotated	0	508218	508218	508218	113	NA	NA	1	1	0	0	1	0	0	1.716	-1.38	-0.35	0	1	1.517	1.54	0.11	0	2	1.706	-1.37	0.24	0	3	1.381	-1.58	-0.13	0	4	1.804	1.23	0.27	0	5	1.303	1.55	-0.2	0	6	1.914	-1.07	0.34	0
b0484	annotated	0	511379	511379	511379	834	834	1	1	1	0	0	1	0	0	1.04	0.63	-0.1	0	1	0.808	-0.61	0.07	0	2	0.761	0.65	0.26	0	3	0.844	0.59	-0.16	0	4	0.732	-0.69	0.28	0	5	0.894	-0.58	-0.24	0	6	0.657	0.75	0.18	0
b0485	annotated	0	511641	511641	511641	310	NA	NA	1	1	0	0	1	0	0	1.074	-1.14	-0.14	0	1	0.96	1.2	-0.13	0	2	1.098	-1.1	0.22	0	3	0.821	-1.23	0.1	0	4	1.223	1.02	0.2	0	5	0.708	1.14	0.02	0	6	1.382	-0.88	0.22	0
b0486	downstream	3	512579	512576	512576	430	NA	NA	0	1	0	1	0	0	0	1.046	-0.06	0.25	0	1	0.614	0.08	-0.51	0	2	0.941	0.02	0.08	0	3	0.557	-0.12	0.57	0	4	0.977	-0.13	0.14	0	5	0.534	0.12	0.56	0	6	1.012	0.28	0.13	0
b0487	annotated	0	513993	513993	513993	135	NA	NA	1	1	0	0	1	0	0	0.444	-0.82	0.12	0	1	0.056	0.67	0.04	0	2	0.456	-0.63	-0.16	0	3	-0.041	-0.65	0.02	0	4	0.545	0.64	-0.11	0	5	-0.104	0.57	0.03	0	6	0.614	-0.65	-0.07	0
b0488	annotated	0	514859	514859	514859	152	NA	NA	1	1	0	0	1	0	0	0.485	-1.02	-0.49	0	1	0.509	0.92	0.12	0	2	0.312	-0.9	0.26	0	3	0.534	-0.95	-0.32	0	4	0.327	0.96	0.24	0	5	0.533	0.93	-0.49	0	6	0.365	-0.99	0.26	0
b0489	annotated	0	515773	515773	515773	305	NA	NA	1	1	0	0	1	0	0	0.174	0.36	-0.94	0	1	0.23	-0.55	-0.57	0	2	-0.133	0.54	0.79	1	3	0.278	0.57	0.5	0	4	-0.171	-0.47	0.71	1	5	0.309	-0.52	0.46	0	6	-0.177	0.45	0.69	1
b0490	annotated	0	515919	515919	515919	225	NA	NA	1	1	0	0	1	0	0	1.523	-0.73	-0.35	0	1	1.477	0.77	0.7	0	2	1.442	-0.7	0.03	0	3	1.398	-0.78	-0.76	0	4	1.507	0.61	0.01	0	5	1.329	0.77	-0.81	0	6	1.56	-0.48	-0.01	0
b0491	annotated	0	516583	516583	516583	259	NA	NA	1	1	0	0	1	0	0	1.002	-0.75	-0.49	0	1	0.498	0.85	-0.95	0	2	0.741	-0.82	0.56	0	3	0.533	-0.82	0.86	0	4	0.792	0.71	0.61	0	5	0.473	0.85	0.7	0	6	0.882	-0.56	0.69	0
b0492	annotated	0	518279	518279	518279	284	NA	NA	1	1	0	0	1	0	0	0.882	-0.56	-0.74	0	1	0.94	0.56	-0.2	0	2	0.617	-0.6	0.69	0	3	0.98	-0.58	-0.07	0	4	0.647	0.7	0.59	0	5	0.953	0.71	-0.29	0	6	0.712	-0.68	0.63	0
b0493	downstream	39	519110	519149	519110	269	NA	NA	0	0	0	0	0	0	0	0.843	-0.05	-0.85	1	1	0.75	0.1	-0.23	0	2	0.663	0.12	0.66	1	3	0.772	-0.16	0.23	0	4	0.619	-0.17	0.66	1	5	0.813	0.26	0.23	0	6	0.587	0.2	0.58	1
b0494	annotated	0	519765	519765	519732	208	208	26	1	0	1	0	0	0	0	-0.167	-0.39	0.09	1	1	-0.354	0.12	-0.61	0	2	-0.335	-0.21	-0.05	1	3	-0.39	-0.1	0.78	0	4	-0.282	0.27	-0.03	1	5	-0.417	-0.01	0.86	0	6	-0.183	-0.28	0.07	1
b0495	annotated	0	519733	519733	519733	228	NA	NA	1	1	0	0	1	0	0	0.738	-1.21	0.73	0	1	0.063	0.89	1.18	0	2	0.556	-1.09	-1.03	0	3	0.075	-0.82	-1.46	0	4	0.614	1.11	-1.07	0	5	0.079	0.69	-1.65	0	6	0.648	-1.16	-1.03	0
b0496	annotated	0	520416	520416	520416	804	NA	NA	1	1	0	0	1	0	0	0.171	0.43	1.27	0	1	-0.23	-0.75	1.04	0	2	0.034	0.61	-1.14	0	3	-0.187	0.78	-1.03	0	4	0.005	-0.56	-1.14	0	5	-0.104	-0.84	-0.93	0	6	-0.061	0.42	-1.24	0
b0497	annotated	0	523261	523261	523261	1426	NA	NA	1	1	0	0	1	0	0	1.238	-0.22	-0.56	0	1	1.328	0.2	-0.03	0	2	1.038	-0.19	0.69	0	3	1.337	-0.23	-0.12	0	4	1.05	0.2	0.66	0	5	1.307	0.31	-0.3	0	6	1.112	-0.03	0.62	0
b0498	annotated	0	527581	527581	527581	122	NA	NA	1	1	0	0	1	0	0	1.724	0.88	0.67	0	1	1.475	-0.74	1.15	0	2	1.581	0.95	-0.72	0	3	1.476	0.71	-0.9	0	4	1.551	-1.06	-0.74	0	5	1.495	-0.68	-0.62	0	6	1.445	1.07	-0.86	0
b0503	annotated	0	531226	531226	531226	364	NA	NA	1	1	0	0	1	0	0	0.303	-0.03	0.3	0	1	0.095	0.13	-0.11	0	2	0.214	-0.11	-0.26	0	3	0.094	-0.17	0.28	0	4	0.194	0.08	-0.32	0	5	0.08	0.15	0.32	0	6	0.229	-0.04	-0.28	0
b0504	annotated	0	532221	532221	532221	308	NA	NA	1	1	0	0	1	0	0	0.5	-0.22	0.04	0	1	0.25	0.07	-0.52	0	2	0.33	-0.11	0.08	0	3	0.236	-0.05	0.5	0	4	0.383	0.15	0.04	0	5	0.183	0.01	0.41	0	6	0.476	-0.09	0.02	0
b0505	annotated	0	532451	532451	532451	160	NA	NA	1	1	0	0	1	0	0	1.782	-0.03	-0.22	0	1	1.482	0.15	0.45	0	2	1.655	0.08	-0.05	0	3	1.491	-0.16	-0.49	0	4	1.622	-0.2	-0.04	0	5	1.521	0.2	-0.52	0	6	1.538	0.3	-0.07	0
b0506	downstream	99	533110	533011	533011	271	NA	NA	0	1	0	1	0	0	0	-0.4	-0.65	-0.57	1	1	-0.483	1.08	-0.65	0	2	-0.465	-0.96	0.52	1	3	-0.529	-1.09	0.71	0	4	-0.371	0.89	0.57	1	5	-0.592	1.1	0.79	0	6	-0.251	-0.86	0.62	0
b0507	annotated	0	533916	533916	533916	593	593	1	1	1	0	0	1	0	0	1.514	-0.31	-0.69	0	1	1.502	0.66	-0.69	0	2	1.326	-0.44	0.86	0	3	1.514	-0.7	0.72	0	4	1.333	0.38	0.85	0	5	1.5	0.87	0.8	0	6	1.374	-0.25	0.9	0
b0508	annotated	0	535710	535710	535710	258	NA	NA	1	1	0	0	1	0	0	1.349	0.26	-0.34	0	1	1.288	0	-0.38	0	2	1.103	0.25	0.53	0	3	1.312	-0.04	0.31	0	4	1.095	-0.33	0.52	0	5	1.295	0.16	0.37	0	6	1.082	0.44	0.56	0
b0509	annotated	0	536586	536586	536586	292	NA	NA	1	1	0	0	1	0	0	1.535	0.46	-1.63	0	1	1.812	-0.07	-0.84	0	2	1.284	0.21	1.65	0	3	1.867	-0.15	0.64	0	4	1.205	-0.3	1.71	0	5	1.855	0.36	0.52	0	6	1.192	0.5	1.66	0
b0511	annotated	0	537633	537633	537633	484	NA	NA	1	1	0	0	1	0	0	1.524	0.24	0.7	0	1	1.016	-0.15	1.28	0	2	1.412	0.3	-0.83	0	3	0.971	0.14	-1.29	0	4	1.397	-0.38	-0.83	0	5	1.021	-0.27	-1.29	0	6	1.29	0.41	-0.86	0
b0512	annotated	0	539147	539147	539147	453	NA	NA	1	1	0	0	1	0	0	0.893	1.49	-0.43	0	1	0.827	-1.36	0.04	0	2	0.503	1.4	0.48	0	3	0.991	1.33	-0.28	0	4	0.371	-1.33	0.42	0	5	1.077	-1.24	-0.48	0	6	0.294	1.37	0.27	0
b0513	annotated	0	540565	540565	540565	433	NA	NA	1	1	0	0	1	0	0	0.134	1.45	0.79	0	1	-0.201	-1.73	0.54	1	2	-0.156	1.67	-0.71	0	3	-0.102	1.81	-0.43	1	4	-0.229	-1.63	-0.72	0	5	-0.017	-1.89	-0.35	1	6	-0.371	1.53	-0.85	0
b0514	annotated	0	541888	541888	541888	381	NA	NA	1	1	0	0	1	0	0	1.23	0.81	-0.02	0	1	1.249	-0.97	0.74	0	2	1.014	1.03	-0.18	0	3	1.276	0.92	-0.66	0	4	0.948	-1.05	-0.18	0	5	1.315	-0.9	-0.5	0	6	0.863	1.13	-0.28	0
b0515	annotated	0	544046	544046	544046	261	NA	NA	1	1	0	0	1	0	0	1.437	-0.16	0.16	0	1	0.959	0.3	0.59	0	2	1.235	-0.2	-0.19	0	3	0.978	-0.28	-0.69	0	4	1.221	0.15	-0.15	0	5	1.009	0.27	-0.79	0	6	1.196	-0.11	-0.11	0
b0516	annotated	0	545292	545292	545292	411	NA	NA	1	1	0	0	1	0	0	0.998	0.57	-0.43	0	1	0.969	-0.67	0.19	0	2	0.661	0.72	0.33	0	3	1.04	0.63	-0.26	0	4	0.621	-0.68	0.27	0	5	1.077	-0.63	-0.29	0	6	0.603	0.73	0.13	0
b0517	annotated	0	546363	546363	546363	349	NA	NA	1	1	0	0	1	0	0	1.499	-0.11	0.83	0	1	1.144	0.14	1.34	0	2	1.471	0.02	-1.03	0	3	1.076	-0.17	-1.16	0	4	1.501	-0.13	-1.01	0	5	1.056	0.04	-0.95	0	6	1.472	0.11	-1.05	0
b0518	downstream	51	546731	546680	546680	555	NA	NA	0	1	0	1	0	0	0	0.668	0.59	0.16	1	1	0.594	-0.47	0.22	0	2	0.452	0.62	-0.16	1	3	0.6	0.42	-0.18	0	4	0.468	-0.61	-0.19	0	5	0.619	-0.45	-0.15	0	6	0.447	0.66	-0.24	0
b0520	annotated	0	549627	549627	549627	271	NA	NA	1	1	0	0	1	0	0	0.645	0.47	0.28	0	1	0.335	-0.76	0.54	0	2	0.44	0.83	-0.56	0	3	0.414	0.89	-0.49	0	4	0.337	-0.77	-0.6	0	5	0.531	-0.92	-0.37	0	6	0.239	0.63	-0.68	0
b0521	annotated	0	550439	550439	550439	297	NA	NA	1	1	0	0	1	0	0	1.383	0.2	-0.84	0	1	1.333	-0.09	-0.6	0	2	1.175	0.32	0.94	0	3	1.389	-0.01	0.71	0	4	1.122	-0.44	1.03	0	5	1.44	0.18	0.8	0	6	1.055	0.51	0.99	0
b0522	annotated	0	552594	552594	552594	355	355	0	1	1	0	0	1	0	0	0.223	-0.57	0.28	0	1	-0.318	0.33	-0.93	0	2	0.039	-0.35	0	0	3	-0.33	-0.27	0.97	0	4	0.101	0.35	0.11	0	5	-0.32	0.25	1.02	0	6	0.14	-0.39	0.07	0
b0523	annotated	0	553100	553100	553100	169	169	1	1	1	0	0	1	0	0	0.104	-0.12	0.26	0	1	-0.113	0.17	-0.13	0	2	0.04	-0.22	-0.16	0	3	-0.184	-0.1	0.1	0	4	0.115	0.25	-0.14	0	5	-0.182	-0.03	0.04	0	6	0.189	-0.3	-0.07	0
b0524	annotated	0	553940	553940	553940	240	NA	NA	1	1	0	0	1	0	0	0.262	0.57	-0.13	0	1	0.25	-0.49	0.16	0	2	0.029	0.46	0.08	0	3	0.323	0.43	-0.22	0	4	-0.066	-0.47	0.11	0	5	0.401	-0.34	-0.16	0	6	-0.125	0.37	0.15	0
b0525	annotated	0	554437	554437	554437	164	164	0	1	1	0	0	1	0	0	0.745	-1.1	0.02	0	1	0.402	0.78	0.67	0	2	0.609	-0.89	-0.28	0	3	0.384	-0.74	-0.87	0	4	0.659	0.97	-0.31	0	5	0.4	0.67	-1.06	0	6	0.709	-1.01	-0.24	0
b0526	annotated	0	554611	554611	554611	461	461	0	1	1	0	0	1	0	0	1.098	0.07	-0.06	0	1	1.074	-0.07	0.28	0	2	0.937	0.16	0.19	0	3	1.029	0.04	-0.19	0	4	0.967	-0.24	0.22	0	5	0.993	-0.07	-0.21	0	6	0.985	0.31	0.17	0
b0527	annotated	0	556553	556553	556553	173	NA	NA	1	1	0	0	1	0	0	0.755	0.79	0.68	0	1	0.393	-0.96	0.64	0	2	0.444	0.88	-0.71	0	3	0.519	1.01	-0.63	0	4	0.349	-0.84	-0.76	0	5	0.626	-1.04	-0.56	0	6	0.242	0.77	-0.81	0
b0528	upstream	-21	556894	556873	556873	70	NA	NA	0	1	0	1	0	0	0	0.559	-0.52	-0.58	0	1	0.487	0.55	-0.58	1	2	0.337	-0.45	0.57	0	3	0.511	-0.63	0.56	1	4	0.347	0.48	0.56	0	5	0.479	0.66	0.54	1	6	0.421	-0.45	0.59	0
b0529	annotated	0	557741	557741	557741	288	288	1	1	1	0	0	1	0	0	-0.198	-0.29	-0.33	0	1	-0.236	0.26	-0.67	0	2	-0.242	-0.43	0.66	0	3	-0.332	-0.29	0.66	0	4	-0.114	0.41	0.69	0	5	-0.399	0.33	0.49	0	6	-0.041	-0.32	0.72	0
b0530	annotated	0	558212	558212	558212	180	NA	NA	1	1	0	0	1	0	0	1.69	0.76	-0.56	0	1	1.609	-0.58	0.92	0	2	1.45	0.72	0.19	0	3	1.656	0.51	-0.9	0	4	1.337	-0.83	0.16	0	5	1.729	-0.37	-0.78	0	6	1.204	0.87	0.11	0
b0531	annotated	0	558974	558974	558974	230	NA	NA	1	1	0	0	1	0	0	1.052	-0.29	-0.28	0	1	1.223	0.25	0.16	1	2	0.887	-0.25	0.26	1	3	1.218	-0.34	-0.18	1	4	0.858	0.24	0.16	1	5	1.208	0.37	-0.17	1	6	0.89	-0.15	0.2	1
b0532	annotated	0	559697	559697	559697	867	NA	NA	1	1	0	0	1	0	0	1.574	0.47	-0.45	0	1	1.39	-0.3	0.04	0	2	1.36	0.45	0.4	0	3	1.418	0.22	-0.04	0	4	1.304	-0.56	0.4	0	5	1.453	-0.24	0.03	0	6	1.243	0.64	0.31	0
b0533	downstream	15	562351	562336	562342	327	NA	NA	0	0	0	0	0	0	0	-0.106	1.03	-0.64	1	1	0.26	-0.84	-0.94	1	2	-0.318	0.87	0.89	1	3	0.312	0.74	0.88	1	4	-0.359	-0.87	0.91	2	5	0.331	-0.61	0.83	1	6	-0.369	0.91	0.87	2
b0534	annotated	0	563330	563330	563330	171	NA	NA	1	1	0	0	1	0	0	1.07	0.36	-0.14	0	1	0.903	-0.65	-0.01	0	2	0.854	0.63	0.11	0	3	0.921	0.64	0.1	0	4	0.805	-0.71	0.15	0	5	0.977	-0.62	0.17	0	6	0.756	0.77	0.03	0
b0535	downstream	24	564456	564480	564480	210	NA	NA	0	1	0	1	0	0	0	1.038	0.41	-1.12	0	1	0.926	-0.35	-0.99	1	2	0.748	0.43	1.32	1	3	0.941	0.28	0.81	0	4	0.715	-0.44	1.24	1	5	0.973	-0.11	0.64	0	6	0.666	0.59	1.16	1
b0537	annotated	0	565978	565978	565978	387	NA	NA	1	1	0	0	1	0	0	1.285	-0.09	0.6	0	1	0.761	-0.23	0.64	0	2	1.069	0.23	-0.75	0	3	0.824	0.25	-0.67	0	4	1.026	-0.23	-0.8	0	5	0.901	-0.26	-0.59	0	6	0.945	0.16	-0.82	0
b0540	annotated	0	566842	566842	566842	99	NA	NA	1	1	0	0	1	0	0	1.608	-0.4	0.26	0	1	1.38	0.4	0.17	0	2	1.519	-0.25	-0.12	0	3	1.329	-0.42	-0.08	0	4	1.556	0.13	-0.13	0	5	1.3	0.46	-0.02	0	6	1.581	0.02	-0.19	0
b0541	annotated	0	567138	567138	567138	288	NA	NA	1	1	0	0	1	0	0	0.254	-0.05	0.78	0	1	-0.265	-0.25	0.67	0	2	0.095	0.09	-0.9	0	3	-0.228	0.29	-0.55	0	4	0.064	-0.1	-0.83	0	5	-0.171	-0.36	-0.42	0	6	0.031	-0.01	-0.89	0
b0543	annotated	0	568315	568315	568315	110	NA	NA	1	1	0	0	1	0	0	1.436	0.29	0.15	0	1	1.071	-0.36	0.91	0	2	1.173	0.39	-0.42	0	3	1.078	0.42	-0.87	0	4	1.186	-0.49	-0.38	0	5	1.096	-0.49	-0.75	0	6	1.138	0.52	-0.44	0
b0544	annotated	0	568902	568902	568902	508	NA	NA	1	1	0	0	1	0	0	1.453	-0.26	0.22	0	1	1.292	0.17	0.59	0	2	1.353	-0.07	-0.25	0	3	1.257	-0.2	-0.44	0	4	1.344	-0.01	-0.28	0	5	1.252	0.21	-0.26	0	6	1.336	0.13	-0.31	0
b0545	annotated	0	570893	570893	570893	183	183	21	1	1	0	0	1	0	0	1.355	0.66	-0.81	0	1	1.267	-0.59	0.38	0	2	1.053	0.74	0.5	0	3	1.308	0.52	-0.39	0	4	1.011	-0.79	0.53	0	5	1.337	-0.47	-0.37	0	6	0.928	0.9	0.48	0
b0546	downstream	45	571499	571454	571454	265	NA	NA	0	1	0	1	0	0	0	1.227	-0.74	-0.36	0	1	0.945	0.67	0.75	0	2	1.132	-0.55	-0.18	0	3	0.867	-0.67	-0.82	0	4	1.176	0.48	-0.19	0	5	0.844	0.63	-0.87	0	6	1.215	-0.41	-0.24	0
b0547	annotated	0	572466	572466	572466	151	NA	NA	1	1	0	0	1	0	0	0.197	0.06	0.86	0	1	-0.105	-0.08	-0.15	0	2	0.103	0.02	-0.57	0	3	-0.114	0.09	0.31	0	4	0.119	-0.05	-0.51	0	5	-0.096	-0.1	0.46	0	6	0.096	0.01	-0.44	0
b0548	annotated	0	572921	572921	572921	56	NA	NA	1	1	0	0	1	0	0	0.591	0.24	1.33	0	1	-0.056	-0.59	0.87	0	2	0.44	0.44	-1.09	0	3	-0.049	0.63	-0.86	0	4	0.432	-0.44	-1.08	0	5	0.058	-0.72	-0.8	0	6	0.339	0.35	-1.14	0
b0549	annotated	0	573084	573084	573084	96	NA	NA	1	1	0	0	1	0	0	0.737	0.05	1.61	0	1	0.045	-0.23	1.78	0	2	0.633	0.18	-1.74	0	3	0.03	0.29	-1.74	0	4	0.63	-0.19	-1.7	0	5	0.108	-0.45	-1.76	0	6	0.555	0.01	-1.74	0
b0550	annotated	0	573371	573371	573371	120	120	0	1	1	0	0	1	0	0	0.163	-0.82	0.11	0	1	-0.162	0.96	-0.13	0	2	0.009	-1.04	-0.11	0	3	-0.212	-0.86	0.33	0	4	0.109	1.03	-0.09	0	5	-0.263	0.81	0.42	0	6	0.265	-1.04	0.06	0
b0551	annotated	0	573956	573956	573956	127	NA	NA	1	1	0	0	1	0	0	0.378	1.42	-0.18	0	1	0.205	-1.22	-1.16	0	2	0.157	1.35	0.65	0	3	0.247	1.12	1.35	0	4	0.087	-1.39	0.65	0	5	0.288	-0.96	1.34	0	6	-0.005	1.47	0.56	0
b0552	downstream	36	575717	575753	575717	338	NA	NA	0	0	0	0	0	0	0	1.31	0.55	0.16	0	1	1.01	-0.65	-0.01	0	2	0.994	0.6	0.05	0	3	1.055	0.58	0.01	0	4	0.942	-0.63	0.03	0	5	1.091	-0.51	-0.03	0	6	0.904	0.77	-0.03	0
b0554	annotated	0	577398	577398	577398	71	NA	NA	1	1	0	0	1	0	0	0.632	1.38	0.88	0	1	0.146	-1.43	0.49	0	2	0.452	1.57	-0.94	0	3	0.198	1.5	-0.28	0	4	0.347	-1.57	-0.91	1	5	0.307	-1.58	-0.09	0	6	0.188	1.48	-0.99	1
b0555	annotated	0	577613	577613	577613	165	NA	NA	1	1	0	0	1	0	0	1.023	-0.32	0.06	0	1	0.778	0.2	-0.42	0	2	0.826	-0.18	0.34	0	3	0.805	-0.25	0.26	0	4	0.819	0.16	0.28	0	5	0.802	0.29	0.17	0	6	0.839	-0.06	0.25	0
b0556	annotated	0	578107	578107	578107	153	NA	NA	1	1	0	0	1	0	0	0.421	0.5	0.26	0	1	0.339	-0.62	-0.04	0	2	0.217	0.68	-0.13	0	3	0.381	0.59	0.19	0	4	0.174	-0.74	-0.1	0	5	0.435	-0.53	0.37	0	6	0.108	0.78	-0.19	0
b0557	annotated	0	578893	578893	578893	97	NA	NA	1	1	0	0	1	0	0	1.767	-0.79	-0.97	0	1	1.682	0.96	-1.08	0	2	1.636	-0.76	1.19	0	3	1.633	-1.03	1.23	0	4	1.678	0.64	1.25	0	5	1.587	1.19	1.25	0	6	1.724	-0.46	1.25	0
b0558	upstream	-123	579717	579594	579594	136	NA	NA	0	1	0	1	0	0	0	0.794	0.24	-0.53	0	1	0.991	-0.08	0.09	0	2	0.636	0.21	0.27	0	3	0.967	-0.01	0.09	0	4	0.655	-0.31	0.27	1	5	0.974	0.06	0.28	0	6	0.643	0.33	0.28	1
b0559	annotated	0	579880	579880	579880	68	NA	NA	1	1	0	0	1	0	0	1.603	-1.31	-0.04	0	1	1.354	1.54	-0.41	0	2	1.508	-1.42	0.36	0	3	1.256	-1.61	0.48	0	4	1.641	1.31	0.37	0	5	1.115	1.71	0.49	0	6	1.811	-1.07	0.41	0
b0560	annotated	0	580834	580834	580834	181	NA	NA	1	1	0	0	1	0	0	0.799	0.62	1.5	0	1	0.233	-0.71	0.74	0	2	0.729	0.79	-1.36	0	3	0.22	0.83	-0.49	0	4	0.712	-0.87	-1.36	0	5	0.275	-0.96	-0.35	0	6	0.614	0.87	-1.46	0
b0564	annotated	0	583681	583681	583681	249	NA	NA	1	1	0	0	1	0	0	0.578	1.15	0.13	0	1	0.44	-1.05	-0.11	0	2	0.371	1.11	-0.01	0	3	0.473	1.08	0.28	0	4	0.279	-1.11	-0.03	0	5	0.552	-0.98	0.41	0	6	0.196	1.14	-0.01	0
b0565	annotated	0	585633	585633	585633	317	317	20	1	1	0	0	1	0	0	0.365	0.54	-0.79	0	1	0.787	-0.41	-0.58	0	2	0.154	0.36	1.01	0	3	0.847	0.27	0.38	0	4	0.122	-0.3	0.97	0	5	0.865	-0.07	0.21	0	6	0.126	0.39	0.96	0
b0566	annotated	0	586908	586908	586908	253	NA	NA	1	1	0	0	1	0	0	0.372	0.32	0.92	0	1	-0.16	-0.49	0.65	1	2	0.191	0.4	-1	0	3	-0.081	0.63	-0.59	1	4	0.112	-0.37	-1.02	1	5	0.032	-0.76	-0.46	0	6	0.013	0.21	-1.06	1
b0567	annotated	0	587981	587981	587981	296	NA	NA	1	1	0	0	1	0	0	0.078	0.67	-0.19	1	1	0.041	-0.55	-0.89	0	2	-0.14	0.55	0.57	1	3	0.055	0.52	0.96	0	4	-0.15	-0.59	0.65	1	5	0.11	-0.51	1	0	6	-0.18	0.59	0.6	1
b0568	annotated	0	590954	590954	590954	990	NA	NA	1	1	0	0	1	0	0	0.822	-1.2	-0.29	0	1	0.542	1.09	-0.69	0	2	0.657	-1.1	0.17	0	3	0.532	-1.12	0.72	0	4	0.737	1.07	0.12	0	5	0.451	1.14	0.76	0	6	0.83	-0.96	0.19	0
b0569	annotated	0	593178	593178	593178	745	NA	NA	1	1	0	0	1	0	0	0.03	1.14	-0.64	0	1	0.134	-0.96	0.36	0	2	-0.346	1.1	0.43	1	3	0.28	0.92	-0.49	0	4	-0.467	-1	0.4	1	5	0.398	-0.75	-0.4	0	6	-0.575	0.84	0.36	1
b0570	downstream	102	594668	594770	594770	480	NA	NA	0	1	0	1	0	0	0	0.061	0.81	0.97	0	1	-0.188	-1.16	0.23	0	2	-0.047	1.09	-0.78	0	3	-0.213	1.14	-0.05	0	4	-0.062	-1.11	-0.74	0	5	-0.173	-1.25	0.01	0	6	-0.123	1.11	-0.84	0
b0571	annotated	0	595443	595443	595443	227	NA	NA	1	1	0	0	1	0	0	0.928	0.49	0.43	0	1	0.828	-0.48	0.62	0	2	0.776	0.56	-0.38	0	3	0.863	0.42	-0.6	0	4	0.72	-0.6	-0.35	0	5	0.94	-0.39	-0.41	0	6	0.573	0.53	-0.35	1
b0572	annotated	0	595600	595600	595600	457	NA	NA	1	1	0	0	1	0	0	0.45	-0.24	-0.66	0	1	0.342	0.16	-0.04	0	2	0.205	-0.23	0.49	0	3	0.391	-0.14	-0.24	0	4	0.249	0.32	0.46	0	5	0.396	0.05	-0.48	0	6	0.317	-0.34	0.45	0
b0573	annotated	0	597131	597131	597131	110	110	21	1	1	0	0	1	0	0	1.658	-0.33	-0.11	0	1	1.522	0.67	-0.49	0	2	1.558	-0.47	0.31	0	3	1.456	-0.82	0.69	0	4	1.639	0.21	0.42	0	5	1.346	0.86	0.92	0	6	1.721	0.07	0.35	0
b0574	annotated	0	597479	597479	597479	407	NA	NA	1	1	0	0	1	0	0	0.965	-0.97	-1.01	0	1	0.77	1.24	-1.36	0	2	0.855	-0.91	1.12	0	3	0.677	-1.26	1.49	0	4	0.973	0.79	1.15	0	5	0.56	1.34	1.53	0	6	1.127	-0.62	1.13	0
b0575	annotated	0	598714	598714	598714	1047	NA	NA	1	1	0	0	1	0	0	1.454	0.01	0.27	0	1	1.219	-0.06	0.03	0	2	1.318	0.17	0.02	0	3	1.193	0.02	0.12	0	4	1.37	-0.33	0.14	0	5	1.151	-0.02	0.18	0	6	1.369	0.42	0.02	0
b0576	annotated	0	601959	601959	601959	458	NA	NA	1	1	0	0	1	0	0	0.987	-1.62	-0.44	0	1	0.651	1.48	0.17	0	2	0.864	-1.49	0.14	0	3	0.58	-1.49	-0.19	0	4	0.961	1.41	0.22	0	5	0.502	1.51	-0.31	0	6	1.086	-1.34	0.25	0
b0577	annotated	0	604663	604663	604663	415	NA	NA	1	1	0	0	1	0	0	0.595	0.74	0.75	0	1	0.368	-0.86	1.53	0	2	0.346	0.87	-1.11	0	3	0.48	0.92	-1.47	0	4	0.218	-0.87	-1.2	0	5	0.616	-0.95	-1.4	0	6	0.053	0.76	-1.24	0
b0578	annotated	0	605424	605424	605424	217	217	0	1	1	0	0	1	0	0	0.742	1.5	-0.14	0	1	0.655	-1.49	0.61	0	2	0.478	1.59	0.03	0	3	0.742	1.51	-0.61	0	4	0.344	-1.54	0.03	0	5	0.857	-1.42	-0.54	0	6	0.186	1.45	-0.08	0
b0579	annotated	0	605886	605886	605886	122	NA	NA	1	1	0	0	1	0	0	1.245	0.69	1.46	0	1	0.73	-0.84	1.22	0	2	1.115	0.89	-1.26	0	3	0.728	0.86	-1.01	0	4	1.082	-0.98	-1.26	0	5	0.774	-1	-0.88	0	6	0.966	1.01	-1.43	0
b0580	annotated	0	606199	606199	606199	82	NA	NA	1	1	0	0	1	0	0	0.651	0.32	-0.4	0	1	0.595	0.01	-0.14	0	2	0.547	0.17	0.29	0	3	0.52	-0.02	0.31	0	4	0.606	-0.31	0.33	0	5	0.506	0.03	0.4	0	6	0.59	0.43	0.31	0
b0581	annotated	0	607383	607383	607383	372	NA	NA	1	1	0	0	1	0	0	1.158	-0.54	-0.48	0	1	0.842	0.48	0.64	0	2	0.94	-0.34	0.12	0	3	0.909	-0.45	-0.96	0	4	0.918	0.42	0.04	0	5	0.964	0.45	-1.12	0	6	0.9	-0.56	0.07	0
b0582	annotated	0	608065	608065	608065	370	NA	NA	1	1	0	0	1	0	0	0.128	-0.13	-0.07	0	1	-0.147	0.17	-0.55	1	2	0.086	-0.12	0.2	0	3	-0.252	-0.17	0.67	1	4	0.175	0.08	0.26	0	5	-0.316	0.07	0.71	1	6	0.257	0	0.24	0
b0583	annotated	0	610079	610079	610202	206	NA	NA	1	0	1	0	0	0	0	0.691	0.62	0.07	0	1	0.537	-0.54	-0.54	0	2	0.537	0.59	0.22	0	3	0.519	0.55	0.77	0	4	0.534	-0.66	0.29	0	5	0.512	-0.51	0.89	0	6	0.536	0.75	0.26	0
b0584	annotated	0	612494	612494	612494	746	746	22	1	1	0	0	1	0	0	2.073	-1.12	-0.85	0	1	1.94	1.52	-0.7	0	2	1.927	-1.19	0.95	0	3	1.886	-1.58	0.8	0	4	2.022	0.97	0.98	0	5	1.76	1.68	0.86	0	6	2.137	-0.71	1.03	0
b0585	annotated	0	612737	612737	612737	400	NA	NA	1	1	0	0	1	0	0	0.356	-0.21	-0.14	0	1	0.481	0.42	0.48	0	2	0.163	-0.32	0.07	0	3	0.533	-0.4	-0.67	0	4	0.157	0.39	-0.04	0	5	0.568	0.52	-0.77	0	6	0.175	-0.41	0.04	0
b0586	annotated	0	614157	614157	614157	1293	1293	0	1	1	0	0	1	0	0	0.982	0.21	1.11	0	1	0.463	-0.48	1.16	0	2	0.774	0.46	-1.22	0	3	0.51	0.51	-1.08	0	4	0.724	-0.5	-1.26	0	5	0.57	-0.56	-0.84	0	6	0.628	0.45	-1.32	0
b0587	annotated	0	618254	618254	618254	377	NA	NA	1	1	0	0	1	0	0	0.685	0.88	-0.23	0	1	0.59	-0.69	-0.68	0	2	0.505	0.72	0.46	0	3	0.651	0.69	0.67	0	4	0.474	-0.79	0.53	0	5	0.726	-0.61	0.65	0	6	0.428	0.82	0.47	0
b0588	annotated	0	620199	620199	620199	271	NA	NA	1	1	0	0	1	0	0	0.451	-0.5	0.89	0	1	-0.004	0.54	-0.01	0	2	0.401	-0.62	-0.53	0	3	-0.06	-0.52	0.14	0	4	0.487	0.49	-0.51	0	5	-0.095	0.46	0.22	0	6	0.551	-0.37	-0.47	0
b0589	annotated	0	621188	621188	621188	330	NA	NA	1	1	0	0	1	0	0	0.213	-0.31	0.3	0	1	-0.195	0.09	-0.81	0	2	-0.016	-0.1	0.19	0	3	-0.171	-0.03	0.83	0	4	0.026	0.13	0.22	0	5	-0.202	-0.02	0.77	0	6	0.102	-0.08	0.18	0
b0590	upstream	-12	622201	622189	622189	334	NA	NA	0	1	0	1	0	0	0	0.311	0.85	-1.72	0	1	0.686	-0.59	-0.9	0	2	0.085	0.68	1.65	0	3	0.743	0.5	0.77	0	4	0.013	-0.61	1.6	0	5	0.797	-0.32	0.66	0	6	-0.049	0.7	1.58	0
b0591	annotated	0	622300	622300	622300	416	NA	NA	1	1	0	0	1	0	0	1.488	0.43	-0.15	0	1	1.317	-0.38	0.23	0	2	1.318	0.53	0.03	0	3	1.278	0.33	-0.02	0	4	1.301	-0.62	0.04	0	5	1.248	-0.29	0.1	0	6	1.315	0.79	-0.15	0
b0592	annotated	0	624510	624510	624510	318	318	26	1	1	0	0	1	0	0	0.388	0.87	-0.78	0	1	0.812	-0.81	-0.82	0	2	0.139	0.88	1.04	0	3	0.875	0.73	0.86	0	4	0.104	-0.82	0.97	0	5	0.876	-0.6	0.95	0	6	0.075	0.86	0.92	0
b0593	annotated	0	624885	624885	624885	391	391	0	1	1	0	0	1	0	0	0.657	0.32	0.7	0	1	0.17	-0.22	0.72	0	2	0.464	0.28	-0.71	0	3	0.202	0.22	-0.7	0	4	0.44	-0.35	-0.67	0	5	0.268	-0.23	-0.59	0	6	0.357	0.37	-0.7	0
b0594	annotated	0	626070	626070	626070	536	NA	NA	1	1	0	0	1	0	0	0.59	0.95	1.12	0	1	0.335	-1.33	1.3	0	2	0.438	1.2	-1.22	0	3	0.361	1.34	-1.09	0	4	0.353	-1.19	-1.23	0	5	0.457	-1.34	-0.88	0	6	0.243	1.07	-1.26	0
b0595	annotated	0	627694	627694	627694	285	NA	NA	1	1	0	0	1	0	0	1.195	-0.88	0.98	0	1	0.338	0.5	0.82	0	2	1.045	-0.54	-1	0	3	0.359	-0.41	-0.93	0	4	1.064	0.55	-1.07	0	5	0.406	0.3	-1.07	0	6	1.037	-0.6	-1	0
b0596	annotated	0	628551	628551	628551	248	248	0	1	1	0	0	1	0	0	0.609	0.03	1.1	0	1	-0.113	-0.11	0.9	0	2	0.493	0.17	-1.13	0	3	-0.106	0.19	-0.8	0	4	0.489	-0.15	-1.11	0	5	-0.056	-0.28	-0.64	0	6	0.436	0.02	-1.14	0
b0597	annotated	0	629300	629300	629300	137	NA	NA	1	1	0	0	1	0	0	0.791	0.15	0.68	0	1	0.328	-0.36	-0.01	0	2	0.488	0.36	-0.55	0	3	0.423	0.38	-0.02	0	4	0.431	-0.35	-0.56	0	5	0.467	-0.45	0.02	0	6	0.378	0.35	-0.58	0
b0598	annotated	0	629894	629894	629894	701	NA	NA	1	1	0	0	1	0	0	1.652	-0.65	-0.13	0	1	1.495	0.75	-0.82	0	2	1.628	-0.54	0.63	0	3	1.376	-0.84	1.01	0	4	1.731	0.39	0.69	0	5	1.317	0.86	1.09	0	6	1.789	-0.2	0.67	0
b0599	annotated	0	633477	633477	633477	362	NA	NA	1	1	0	0	1	0	0	1.309	-1	-0.21	0	1	0.995	1.01	0.28	0	2	1.046	-0.98	0.06	0	3	1.014	-0.97	-0.44	0	4	1.059	1	-0.04	0	5	1.006	1.04	-0.53	0	6	1.147	-1.01	0.08	0
b0600	annotated	0	633586	633586	633586	386	NA	NA	1	1	0	0	1	0	0	1.6	-0.4	-0.47	0	1	1.397	0.57	-0.88	0	2	1.394	-0.3	0.78	0	3	1.405	-0.63	0.96	0	4	1.399	0.26	0.75	0	5	1.353	0.74	1.05	0	6	1.477	-0.08	0.69	0
b0601	downstream	12	635364	635376	635376	209	NA	NA	0	1	0	1	0	0	0	1.354	-0.71	-0.39	0	1	1.168	0.84	0.05	0	2	1.185	-0.69	0.37	0	3	1.161	-0.94	-0.19	0	4	1.203	0.63	0.32	0	5	1.146	1.01	-0.3	0	6	1.255	-0.5	0.28	0
b0602	annotated	0	636569	636569	636569	406	NA	NA	1	1	0	0	1	0	0	0.68	0.22	0.02	0	1	0.397	-0.33	-0.19	0	2	0.439	0.3	0.17	0	3	0.42	0.34	0.15	0	4	0.449	-0.26	0.07	0	5	0.458	-0.31	0.03	0	6	0.463	0.27	0.07	0
b0603	annotated	0	637618	637618	637618	300	NA	NA	1	1	0	0	1	0	0	1.066	-0.5	-0.57	0	1	0.626	0.42	-0.23	0	2	0.79	-0.28	0.51	0	3	0.681	-0.38	-0.05	0	4	0.768	0.29	0.54	0	5	0.706	0.41	-0.25	0	6	0.798	-0.27	0.49	0
b0604	annotated	0	638573	638573	638573	248	248	17	1	1	0	0	1	0	0	1.528	0.18	-0.27	0	1	1.549	0.03	0.27	0	2	1.354	0.09	0.28	0	3	1.543	-0.09	-0.27	0	4	1.37	-0.22	0.31	0	5	1.516	0.07	-0.3	0	6	1.353	0.37	0.23	0
b0605	annotated	0	638945	638945	638945	187	187	1	1	1	0	0	1	0	0	0.777	-0.17	0.1	0	1	0.227	0.03	0.76	0	2	0.511	-0.13	-0.44	0	3	0.288	0.06	-0.96	0	4	0.472	0.17	-0.47	0	5	0.349	-0.09	-1.08	0	6	0.396	-0.28	-0.41	1
b0606	annotated	0	639753	639753	639723	521	NA	NA	1	0	1	0	0	0	0	0.978	-0.19	-0.11	0	1	0.745	0.05	0.13	0	2	0.748	-0.1	-0.04	0	3	0.788	-0.06	-0.26	0	4	0.73	0.09	-0.11	1	5	0.787	0.04	-0.46	0	6	0.734	0.03	-0.11	1
b0607	annotated	0	641867	641867	641867	142	142	0	1	1	0	0	1	0	0	1.583	0.45	0.42	0	1	1.281	-0.31	0.66	0	2	1.422	0.39	-0.38	0	3	1.246	0.27	-0.54	0	4	1.41	-0.52	-0.38	0	5	1.253	-0.31	-0.44	0	6	1.369	0.62	-0.47	0
b0608	annotated	0	642088	642088	642088	412	NA	NA	1	1	0	0	1	0	0	0.673	1.3	1.28	0	1	0.476	-1.29	1.05	0	2	0.591	1.35	-1.1	0	3	0.468	1.34	-0.79	0	4	0.564	-1.43	-1.06	0	5	0.569	-1.4	-0.51	0	6	0.411	1.38	-1.12	0
b0610	annotated	0	643967	643967	643967	136	NA	NA	1	1	0	0	1	0	0	1.34	-0.03	0.34	0	1	0.929	-0.15	0.73	0	2	1.08	0.1	-0.47	0	3	0.978	0.14	-0.83	0	4	1.036	-0.14	-0.55	0	5	1.047	-0.14	-0.85	0	6	0.985	0.12	-0.57	0
b0611	upstream	-18	645021	645003	645003	268	268	23	0	1	0	1	0	0	0	0.499	0.97	-1.1	0	1	0.866	-0.74	-0.99	0	2	0.249	0.79	1.37	1	3	0.904	0.6	0.93	0	4	0.226	-0.77	1.33	1	5	0.9	-0.45	0.87	0	6	0.253	0.93	1.27	0
b0612	annotated	0	646580	646580	646580	487	NA	NA	1	1	0	0	1	0	0	0.826	0.36	0.08	0	1	0.804	-0.16	-0.06	0	2	0.73	0.19	0.17	0	3	0.803	0.17	-0.07	0	4	0.747	-0.25	0.19	0	5	0.802	-0.14	-0.13	0	6	0.753	0.36	0.14	0
b0613	annotated	0	647509	647509	647509	292	NA	NA	1	1	0	0	1	0	0	0.222	0.2	-0.05	0	1	0.269	-0.44	-0.27	0	2	0.112	0.42	0.11	0	3	0.3	0.4	0.28	0	4	0.064	-0.38	0.05	1	5	0.338	-0.38	0.26	0	6	0.021	0.26	0.1	1
b0614	annotated	0	648035	648035	648035	183	NA	NA	1	1	0	0	1	0	0	0.511	-0.12	0.66	0	1	-0.208	0.04	0.98	0	2	0.298	0.01	-1.08	0	3	-0.184	0.09	-1.05	0	4	0.274	-0.08	-1.02	0	5	-0.09	-0.24	-1.02	0	6	0.175	-0.08	-1	0
b0615	annotated	0	649571	649571	649571	510	NA	NA	1	1	0	0	1	0	0	1.308	-1.07	0.62	0	1	0.914	0.92	1.11	0	2	1.203	-0.91	-0.72	0	3	0.88	-0.9	-1.23	0	4	1.23	0.83	-0.75	0	5	0.89	0.85	-1.22	0	6	1.219	-0.74	-0.75	0
b0616	annotated	0	650490	650490	650490	302	NA	NA	1	1	0	0	1	0	0	0.355	0.62	0.86	0	1	-0.097	-1.09	0.18	0	2	0.139	0.97	-0.62	0	3	-0.054	1.11	0	0	4	0.132	-0.94	-0.63	0	5	-0.031	-1.17	0.11	0	6	0.074	0.92	-0.78	0
b0617	annotated	0	650783	650783	650783	98	NA	NA	1	1	0	0	1	0	0	1.279	-0.97	-0.37	0	1	1.099	1.11	-0.33	0	2	1.088	-0.95	0.37	0	3	1.112	-1.19	0.4	0	4	1.108	0.96	0.37	0	5	1.043	1.23	0.44	0	6	1.213	-0.86	0.41	0
b0618	downstream	51	651805	651856	651856	352	NA	NA	0	1	0	1	0	0	0	1.006	-0.94	0.08	0	1	0.622	0.83	0.12	1	2	0.87	-0.7	-0.13	0	3	0.602	-0.76	-0.15	1	4	0.898	0.72	-0.17	0	5	0.618	0.78	-0.12	1	6	0.927	-0.74	-0.11	0
b0619	downstream	171	652406	652235	652235	552	NA	NA	0	1	0	1	0	0	0	0.999	0.1	0.14	0	1	0.623	-0.16	0.01	0	2	0.845	0.23	-0.17	0	3	0.614	0.15	0.07	0	4	0.854	-0.3	-0.16	0	5	0.611	-0.27	0.02	0	6	0.816	0.41	-0.2	0
b0620	annotated	0	653862	653862	653862	226	NA	NA	1	1	0	0	1	0	0	1.489	0.7	-0.19	0	1	1.486	-0.63	-0.22	0	2	1.293	0.71	0.37	0	3	1.504	0.62	0.28	0	4	1.282	-0.78	0.39	0	5	1.527	-0.54	0.3	0	6	1.257	0.93	0.28	0
b0621	annotated	0	655968	655968	655968	461	NA	NA	1	1	0	0	1	0	0	0.715	0.86	0.27	0	1	0.802	-0.94	0.8	0	2	0.475	1.01	-0.37	0	3	0.864	0.88	-0.78	0	4	0.395	-1.02	-0.39	0	5	0.961	-0.87	-0.61	0	6	0.264	0.99	-0.42	0
b0622	annotated	0	656557	656557	656557	186	186	25	1	1	0	0	1	0	0	0.69	0.65	-0.12	0	1	0.766	-0.35	0.12	1	2	0.648	0.49	0.05	0	3	0.741	0.3	-0.04	1	4	0.633	-0.57	0.04	0	5	0.748	-0.27	0.09	1	6	0.584	0.61	0.08	0
b0623	annotated	0	657292	657292	657292	69	69	1	1	1	0	0	1	0	0	1.1	0.91	0.19	0	1	0.9	-0.81	0.48	0	2	0.996	0.88	-0.13	0	3	0.854	0.8	-0.42	0	4	1	-0.98	-0.15	0	5	0.868	-0.87	-0.41	0	6	0.902	1.12	-0.27	0
b0624	downstream	171	657767	657938	657938	127	NA	NA	0	1	0	1	0	0	0	0.538	-0.02	-0.5	0	1	0.605	0.02	-0.96	0	2	0.433	0.14	0.7	0	3	0.579	-0.04	1.04	0	4	0.453	-0.1	0.66	0	5	0.559	0.13	1.1	0	6	0.496	0.15	0.68	0
b0627	annotated	0	658947	658947	658947	67	NA	NA	1	1	0	0	1	0	0	1.114	0.95	-0.16	0	1	0.897	-0.73	-0.5	0	2	0.854	0.83	0.52	0	3	0.96	0.7	0.52	0	4	0.827	-0.95	0.58	0	5	0.968	-0.69	0.46	0	6	0.747	1.04	0.5	0
b0628	annotated	0	660216	660216	660216	321	321	1	1	1	0	0	1	0	0	0.54	-0.32	-0.35	0	1	0.388	0.24	-0.81	0	2	0.398	-0.28	0.59	0	3	0.355	-0.26	0.91	0	4	0.464	0.18	0.7	0	5	0.298	0.25	0.93	0	6	0.553	-0.02	0.66	0
b0629	annotated	0	661378	661378	661378	317	NA	NA	1	1	0	0	1	0	0	1.071	-0.36	-0.34	0	1	0.986	0.9	-0.08	0	2	0.883	-0.66	0.44	0	3	0.964	-0.9	0.1	0	4	0.947	0.58	0.37	0	5	0.887	1.02	0.15	0	6	1.045	-0.45	0.47	0
b0630	annotated	0	662278	662278	662278	213	NA	NA	1	1	0	0	1	0	0	0.127	0.72	0.71	0	1	-0.101	-0.65	0.73	0	2	-0.097	0.6	-0.89	0	3	-0.078	0.71	-0.63	0	4	-0.112	-0.59	-0.89	0	5	-0.02	-0.82	-0.57	0	6	-0.184	0.54	-0.88	0
b0631	annotated	0	662642	662642	662642	87	NA	NA	1	1	0	0	1	0	0	1.063	0.2	1.48	0	1	0.691	-0.19	1.62	0	2	0.982	0.14	-1.52	0	3	0.666	0.21	-1.37	0	4	0.98	-0.19	-1.54	0	5	0.704	-0.25	-1.08	0	6	0.937	0.15	-1.55	0
b0632	upstream	-72	664035	663963	664035	403	403	29	0	0	0	0	0	0	0	0.554	-0.07	0.52	0	1	0.249	-0.14	0.66	0	2	0.416	0.04	-0.55	0	3	0.238	0.27	-0.83	0	4	0.459	-0.01	-0.59	0	5	0.271	-0.34	-0.88	0	6	0.469	-0.01	-0.61	0
b0633	annotated	0	665190	665190	665190	362	NA	NA	1	1	0	0	1	0	0	0.569	-0.11	0.09	0	1	0.416	0.08	-0.55	0	2	0.389	-0.17	0.26	0	3	0.44	-0.11	0.6	0	4	0.409	0.08	0.33	0	5	0.425	0.14	0.55	0	6	0.455	-0.04	0.26	0
b0634	annotated	0	666313	666313	666313	370	NA	NA	1	1	0	0	1	0	0	0.817	-0.19	1.07	0	1	0.407	0.07	0.24	0	2	0.679	-0.12	-0.73	0	3	0.386	-0.11	-0.16	0	4	0.708	0.09	-0.72	0	5	0.372	0.01	-0.1	0	6	0.738	-0.07	-0.73	0
b0635	annotated	0	668217	668217	668217	633	633	0	1	1	0	0	1	0	0	0.773	-0.58	-0.24	0	1	0.435	0.46	-0.33	0	2	0.635	-0.36	-0.07	0	3	0.371	-0.42	0.41	0	4	0.686	0.29	0	0	5	0.301	0.37	0.47	0	6	0.762	-0.24	0.05	0
b0636	annotated	0	668715	668715	668715	155	NA	NA	1	1	0	0	1	0	0	0.159	-0.63	-0.81	0	1	0.296	0.98	-0.57	0	2	-0.082	-0.92	0.71	1	3	0.361	-1.02	0.49	0	4	-0.071	0.89	0.71	0	5	0.34	1.22	0.53	0	6	0.007	-0.92	0.85	0
b0637	annotated	0	669036	669036	669036	105	NA	NA	1	1	0	0	1	0	0	0.651	0.29	0.84	0	1	0.527	-0.28	0.98	0	2	0.471	0.39	-0.81	0	3	0.596	0.29	-0.99	0	4	0.426	-0.36	-0.93	0	5	0.657	-0.26	-0.94	0	6	0.341	0.31	-0.91	0
b0638	annotated	0	669907	669907	669907	203	NA	NA	1	1	0	0	1	0	0	0.093	1.4	0.27	0	1	-0.172	-1.65	-0.11	0	2	-0.19	1.51	-0.11	0	3	-0.053	1.62	0.02	0	4	-0.297	-1.51	-0.07	0	5	0.092	-1.64	-0.05	0	6	-0.511	1.46	-0.12	0
b0639	annotated	0	670572	670572	670572	213	NA	NA	1	1	0	0	1	0	0	0.583	0.62	-0.18	0	1	0.274	-0.46	-1.01	0	2	0.31	0.66	0.56	0	3	0.325	0.41	1.01	0	4	0.268	-0.72	0.6	0	5	0.369	-0.32	1.03	0	6	0.226	0.83	0.54	0
b0640	annotated	0	671605	671605	671605	343	343	0	1	1	0	0	1	0	0	-0.018	-0.05	1	0	1	-0.647	-0.38	0.63	0	2	-0.168	0.29	-1.2	0	3	-0.588	0.42	-0.57	0	4	-0.19	-0.26	-1.14	0	5	-0.51	-0.6	-0.58	0	6	-0.267	0.12	-1.11	0
b0641	annotated	0	672186	672186	672186	193	NA	NA	1	1	0	0	1	0	0	0.483	0.66	1.02	0	1	0.237	-0.72	0.51	0	2	0.281	0.81	-0.86	0	3	0.336	0.74	-0.46	0	4	0.196	-0.8	-0.87	0	5	0.462	-0.76	-0.31	0	6	0.078	0.7	-0.92	0
b0642	upstream	-141	674924	674783	674783	860	860	0	0	1	0	1	0	0	0	0.841	-0.45	-0.68	0	1	0.652	0.71	-0.74	0	2	0.618	-0.47	0.8	0	3	0.64	-0.73	0.81	0	4	0.669	0.42	0.85	0	5	0.611	0.77	0.75	0	6	0.755	-0.38	0.86	0
b0643	annotated	0	675018	675018	675018	160	NA	NA	1	1	0	0	1	0	0	1.131	-1.06	0.99	0	1	0.274	0.88	0.98	0	2	1.12	-0.69	-1.14	0	3	0.163	-0.76	-0.75	0	4	1.21	0.57	-1.07	0	5	0.139	0.62	-0.54	0	6	1.203	-0.62	-1.05	0
b0644	annotated	0	676547	676547	676547	325	NA	NA	1	1	0	0	1	0	0	1.196	1	-0.07	0	1	1.211	-0.98	0.36	0	2	1.033	1.04	0.09	0	3	1.215	0.97	-0.35	0	4	0.954	-1.09	0.13	0	5	1.24	-0.99	-0.38	0	6	0.854	1.18	0.05	0
b0645	annotated	0	676711	676711	676711	235	NA	NA	1	1	0	0	1	0	0	1.203	-0.09	-0.62	0	1	1.169	0.6	-0.48	0	2	1.039	-0.32	0.84	0	3	1.159	-0.71	0.37	0	4	1.064	0.2	0.83	0	5	1.119	0.82	0.37	0	6	1.09	-0.02	0.83	0
b0646	annotated	0	677415	677415	677415	475	NA	NA	1	1	0	0	1	0	0	1.159	-0.65	0.44	0	1	0.663	0.6	0.3	0	2	1.091	-0.44	-0.38	0	3	0.587	-0.67	-0.21	0	4	1.162	0.33	-0.32	0	5	0.519	0.51	-0.19	0	6	1.235	-0.26	-0.4	0
b0647	annotated	0	679406	679406	679406	184	NA	NA	1	1	0	0	1	0	0	1.869	-1.4	-1.52	0	1	2.075	1.79	-0.54	0	2	1.798	-1.57	1.44	0	3	1.981	-1.91	0.44	0	4	1.877	1.46	1.43	0	5	1.861	2.07	0.3	0	6	2.073	-1.2	1.44	0
b0648	annotated	0	679508	679508	679508	235	NA	NA	1	1	0	0	1	0	0	1.182	-1.4	0.27	0	1	0.765	1.55	0.8	0	2	1.187	-1.33	-0.59	0	3	0.65	-1.5	-0.69	0	4	1.283	1.21	-0.61	0	5	0.58	1.42	-0.64	0	6	1.383	-1.12	-0.54	0
b0649	annotated	0	680212	680212	680212	483	NA	NA	1	1	0	0	1	0	0	1.119	-0.26	0.57	0	1	0.692	0.32	0.16	0	2	1.04	-0.14	-0.42	0	3	0.612	-0.39	-0.05	0	4	1.124	0	-0.36	0	5	0.545	0.25	0.06	0	6	1.182	0.08	-0.46	0
b0650	downstream	132	683261	683393	683393	556	NA	NA	0	1	0	1	0	0	0	1.211	-0.35	-0.27	0	1	1.113	0.71	-0.35	0	2	1.091	-0.51	0.49	0	3	1.054	-0.71	0.34	0	4	1.144	0.47	0.4	0	5	0.981	0.76	0.39	0	6	1.244	-0.33	0.36	0
b0651	annotated	0	684412	684412	684412	311	NA	NA	1	1	0	0	1	0	0	1.422	0.08	-0.31	0	1	1.378	-0.22	0.55	0	2	1.223	0.23	0.06	0	3	1.448	0.18	-0.8	0	4	1.149	-0.23	0.03	0	5	1.522	-0.12	-0.82	0	6	1.066	0.2	-0.03	0
b0652	annotated	0	685255	685255	685255	241	NA	NA	1	1	0	0	1	0	0	1.33	-0.31	-0.13	0	1	0.952	0.3	0.46	0	2	1.088	-0.21	-0.11	0	3	0.966	-0.28	-0.56	0	4	1.086	0.18	-0.12	0	5	0.985	0.19	-0.72	0	6	1.06	-0.14	-0.14	0
b0653	annotated	0	685929	685929	685929	224	NA	NA	1	1	0	0	1	0	0	0.993	-0.11	1.05	0	1	0.22	0	0.2	0	2	0.85	0.12	-0.87	0	3	0.238	0.03	-0.15	0	4	0.833	-0.2	-0.85	0	5	0.279	-0.11	-0.16	0	6	0.762	0.23	-0.89	0
b0654	annotated	0	686669	686669	686669	246	NA	NA	1	1	0	0	1	0	0	0.593	1.67	0.22	0	1	0.634	-1.33	-0.87	0	2	0.367	1.48	0.37	0	3	0.694	1.26	1.03	0	4	0.299	-1.51	0.4	0	5	0.722	-1.15	1.15	0	6	0.228	1.6	0.3	0
b0655	annotated	0	687747	687747	687747	302	302	22	1	1	0	0	1	0	0	1.109	0.01	-0.56	0	1	0.819	-0.04	0.07	0	2	0.878	0.04	0.34	0	3	0.864	0.08	-0.23	0	4	0.82	-0.09	0.32	0	5	0.899	-0.08	-0.4	0	6	0.767	0.18	0.35	0
b0656	downstream	36	688977	689013	688977	338	NA	NA	0	0	0	0	0	0	0	1.31	0.55	0.16	0	1	1.01	-0.65	-0.01	0	2	0.994	0.6	0.05	0	3	1.055	0.58	0.01	0	4	0.942	-0.63	0.03	0	5	1.091	-0.51	-0.03	0	6	0.904	0.77	-0.03	0
b0657	annotated	0	690881	690881	690881	512	NA	NA	1	1	0	0	1	0	0	0.777	-0.24	-0.86	0	1	0.659	0.36	-0.21	0	2	0.515	-0.26	0.74	0	3	0.729	-0.34	-0.15	0	4	0.494	0.36	0.65	0	5	0.745	0.4	-0.38	0	6	0.533	-0.37	0.62	0
b0658	annotated	0	691784	691784	691784	292	NA	NA	1	1	0	0	1	0	0	0.299	-1.59	0.77	0	1	-0.318	1.38	0.99	0	2	0.19	-1.5	-1.08	0	3	-0.368	-1.27	-1.03	0	4	0.35	1.54	-1.07	0	5	-0.468	1.1	-1.14	0	6	0.519	-1.56	-0.96	0
b0659	annotated	0	692341	692341	692341	155	NA	NA	1	1	0	0	1	0	0	1.345	-0.74	-0.29	0	1	1.121	0.57	0.46	0	2	1.128	-0.55	0.13	0	3	1.177	-0.67	-0.58	0	4	1.126	0.55	0.08	0	5	1.205	0.72	-0.63	0	6	1.103	-0.52	0.05	0
b0660	annotated	0	693378	693378	693417	346	NA	NA	1	0	1	0	0	0	0	0.455	-0.75	0.23	0	1	0.175	0.86	0.17	0	2	0.268	-0.9	-0.25	0	3	0.173	-0.78	-0.07	0	4	0.326	0.84	-0.23	0	5	0.107	0.72	-0.07	0	6	0.413	-0.79	-0.12	0
b0661	annotated	0	694955	694955	694955	474	NA	NA	1	1	0	0	1	0	0	1.329	-0.01	0.04	0	1	1.085	-0.08	-0.49	0	2	1.132	0.15	0.21	0	3	1.07	0.03	0.68	0	4	1.165	-0.3	0.23	0	5	1.017	0	0.78	0	6	1.194	0.46	0.14	0
b0662	annotated	0	695101	695101	695101	391	NA	NA	1	1	0	0	1	0	0	1.757	-0.21	-0.09	0	1	1.644	0.07	-0.13	0	2	1.579	0.03	0.22	0	3	1.656	-0.15	0.22	0	4	1.557	-0.04	0.11	0	5	1.65	0.24	0.29	0	6	1.572	0.16	0.09	0
b0674	annotated	0	699177	699177	699177	554	554	1	1	1	0	0	1	0	0	0.625	0.4	-0.95	0	1	0.575	-0.35	-0.24	0	2	0.401	0.42	0.93	0	3	0.613	0.33	0.04	0	4	0.36	-0.37	0.97	0	5	0.668	-0.22	-0.09	0	6	0.308	0.38	0.88	0
b0675	annotated	0	700326	700326	700326	250	NA	NA	1	1	0	0	1	0	0	1.418	0.66	0.97	0	1	1.122	-0.47	1.02	0	2	1.213	0.61	-0.89	0	3	1.161	0.44	-0.92	0	4	1.192	-0.7	-0.94	0	5	1.156	-0.47	-0.75	0	6	1.152	0.74	-1	0
b0676	annotated	0	701594	701594	701594	406	NA	NA	1	1	0	0	1	0	0	1.21	-0.44	0.53	0	1	0.886	0.66	0.47	0	2	1.139	-0.5	-0.4	0	3	0.868	-0.65	-0.49	0	4	1.181	0.45	-0.41	0	5	0.843	0.59	-0.44	0	6	1.234	-0.4	-0.37	0
b0677	annotated	0	702751	702751	702751	382	NA	NA	1	1	0	0	1	0	0	1.213	0.54	0.51	0	1	0.894	-0.61	0.36	0	2	0.998	0.75	-0.34	0	3	0.967	0.58	-0.37	0	4	0.907	-0.75	-0.4	0	5	1.031	-0.59	-0.38	0	6	0.838	0.81	-0.53	0
b0678	annotated	0	703611	703611	703611	266	NA	NA	1	1	0	0	1	0	0	1.071	1.35	-0.58	0	1	1.084	-1.05	-1.41	0	2	0.815	1.28	0.95	0	3	1.171	0.91	1.46	0	4	0.712	-1.41	1.01	0	5	1.205	-0.79	1.52	0	6	0.616	1.56	0.91	0
b0679	annotated	0	703944	703944	703944	648	NA	NA	1	1	0	0	1	0	0	1.513	0.64	-0.12	0	1	1.247	-0.57	-0.29	0	2	1.301	0.86	0.31	0	3	1.286	0.51	0.39	0	4	1.234	-0.94	0.33	0	5	1.32	-0.38	0.51	0	6	1.173	1.01	0.22	0
b0680	annotated	0	706093	706093	706093	554	554	1	1	1	0	0	1	0	0	0.839	0.29	1.43	0	1	0.309	-0.57	1.02	0	2	0.778	0.45	-1.33	0	3	0.261	0.7	-0.87	0	4	0.817	-0.49	-1.28	0	5	0.306	-0.83	-0.81	0	6	0.751	0.55	-1.37	0
b0681	annotated	0	708334	708334	708334	468	NA	NA	1	1	0	0	1	0	0	0.876	-0.26	0.24	0	1	0.647	0.05	0.94	0	2	0.655	-0.03	-0.49	0	3	0.653	0.02	-0.98	0	4	0.696	0.05	-0.49	0	5	0.692	-0.05	-0.98	0	6	0.675	-0.16	-0.49	0
b0682	annotated	0	709790	709790	709790	108	NA	NA	1	1	0	0	1	0	0	1.449	0.92	0.38	0	1	1.101	-0.87	0.3	0	2	1.259	1.05	-0.26	0	3	1.099	0.89	-0.02	0	4	1.201	-1.24	-0.13	0	5	1.164	-0.91	0.15	0	6	1.074	1.28	-0.36	0
b0683	annotated	0	710646	710646	710646	148	148	1	1	1	0	0	1	0	0	1.094	-0.57	0.74	0	1	0.679	0.55	0.51	0	2	0.991	-0.6	-0.6	0	3	0.642	-0.45	-0.41	0	4	1.023	0.6	-0.67	0	5	0.6	0.42	-0.41	0	6	1.084	-0.54	-0.59	0
b0684	downstream	60	711405	711465	711465	176	176	1	0	1	0	1	0	0	0	0.643	-1.51	-0.08	0	1	0.482	1.6	0.17	0	2	0.6	-1.68	0.02	0	3	0.377	-1.66	-0.17	0	4	0.727	1.66	0.02	0	5	0.244	1.6	-0.26	1	6	0.913	-1.51	0.11	0
b0685	annotated	0	711898	711898	711967	97	NA	NA	1	0	1	0	0	0	0	0.272	-0.82	1.01	0	1	-0.267	0.66	0.01	0	2	0.249	-0.91	-0.72	0	3	-0.368	-0.67	0.14	0	4	0.347	0.88	-0.72	0	5	-0.407	0.59	0.06	0	6	0.385	-0.74	-0.64	0
b0686	annotated	0	712802	712802	712802	254	NA	NA	1	1	0	0	1	0	0	1.021	-0.91	-0.67	0	1	0.876	1.05	-0.26	0	2	0.802	-1	0.59	0	3	0.878	-1.05	0.19	0	4	0.859	1.02	0.6	0	5	0.807	1.08	0.06	0	6	0.965	-0.95	0.67	0
b0687	annotated	0	712987	712987	712987	181	181	0	1	1	0	0	1	0	0	1.064	-0.19	-0.4	0	1	0.815	0.29	-0.18	0	2	1.008	-0.13	0.38	0	3	0.779	-0.29	0.27	0	4	1.005	0.05	0.38	0	5	0.784	0.35	0.37	0	6	0.985	-0.01	0.4	0
b0688	annotated	0	713558	713558	713558	546	NA	NA	1	1	0	0	1	0	0	1.322	-0.86	-0.19	0	1	0.901	0.73	0.46	0	2	1.138	-0.68	-0.15	0	3	0.92	-0.64	-0.54	0	4	1.178	0.66	-0.18	0	5	0.891	0.59	-0.61	0	6	1.179	-0.65	-0.16	0
b0689	annotated	0	715412	715412	715412	164	NA	NA	1	1	0	0	1	0	0	1.209	-0.74	-0.37	0	1	0.886	0.58	0.16	0	2	1.027	-0.51	0.08	0	3	0.875	-0.54	-0.16	0	4	1.037	0.5	0.07	0	5	0.864	0.51	-0.15	0	6	1.079	-0.42	0.06	0
b0692	annotated	0	718265	718265	718265	439	NA	NA	1	1	0	0	1	0	0	1.649	-0.42	0.58	0	1	1.109	0.49	0.72	0	2	1.471	-0.33	-0.53	0	3	1.124	-0.54	-0.82	0	4	1.476	0.27	-0.58	0	5	1.125	0.46	-0.96	0	6	1.449	-0.16	-0.62	0
b0693	annotated	0	720460	720460	720460	732	NA	NA	1	1	0	0	1	0	0	2.323	0.04	-0.71	0	1	2.403	0.36	-0.28	0	2	2.17	-0.18	0.95	0	3	2.376	-0.49	0.28	0	4	2.159	0.01	0.91	0	5	2.366	0.65	0.24	0	6	2.144	0.25	0.89	0
b0694	annotated	0	721733	721733	721733	225	225	0	1	1	0	0	1	0	0	0.617	0.7	-0.5	0	1	0.909	-0.54	0.06	0	2	0.438	0.59	0.5	0	3	0.938	0.38	0.05	0	4	0.383	-0.66	0.52	0	5	0.968	-0.24	0.28	0	6	0.335	0.67	0.5	0
b0695	upstream	-3	724417	724414	724414	894	NA	NA	0	1	0	1	0	0	0	0.438	0.17	-0.52	1	1	0.703	0.01	-0.76	1	2	0.244	0.11	0.57	1	3	0.75	-0.09	0.83	0	4	0.2	-0.1	0.49	1	5	0.735	0.19	0.92	0	6	0.242	0.18	0.55	1
b0696	annotated	0	724979	724979	724979	190	NA	NA	1	1	0	0	1	0	0	0.396	0.64	0.77	0	1	0.021	-0.75	-0.52	0	2	0.198	0.75	-0.18	0	3	0.048	0.74	0.7	0	4	0.164	-0.77	-0.18	0	5	0.104	-0.72	0.72	0	6	0.147	0.81	-0.23	0
b0697	annotated	0	727036	727036	727036	682	NA	NA	1	1	0	0	1	0	0	1.054	0.2	1.03	0	1	0.492	-0.28	0.93	0	2	0.876	0.2	-0.88	0	3	0.542	0.25	-0.94	0	4	0.837	-0.21	-0.94	0	5	0.569	-0.32	-0.98	0	6	0.822	0.28	-0.98	0
b0698	annotated	0	728732	728732	728732	557	NA	NA	1	1	0	0	1	0	0	0.306	0.78	0.88	0	1	-0.189	-1.11	0.14	0	2	0.075	1	-0.61	0	3	-0.133	1.13	-0.18	0	4	0.058	-0.95	-0.65	0	5	-0.091	-1.13	-0.21	0	6	-0.019	0.97	-0.72	0
b0699	annotated	0	729134	729134	729134	68	NA	NA	1	1	0	0	1	0	0	1.491	-1.08	0.26	0	1	0.816	0.91	0.36	0	2	1.347	-0.77	-0.42	0	3	0.809	-0.85	-0.5	0	4	1.365	0.71	-0.42	0	5	0.827	0.77	-0.53	0	6	1.35	-0.68	-0.39	0
b0700	annotated	0	729583	729583	729583	1397	NA	NA	1	1	0	0	1	0	0	0.806	-1.34	0.09	0	1	0.443	1.13	0.63	0	2	0.712	-1.16	-0.26	0	3	0.382	-1.1	-0.74	0	4	0.801	1.16	-0.28	0	5	0.291	1.07	-0.93	0	6	0.906	-1.07	-0.22	0
b0702	annotated	0	733776	733776	733776	108	NA	NA	1	1	0	0	1	0	0	1.362	1.13	-0.72	0	1	1.409	-0.61	-0.66	0	2	1.125	0.98	0.8	0	3	1.45	0.54	0.84	0	4	1.078	-1.09	0.85	0	5	1.453	-0.39	1.07	0	6	1.026	1.2	0.79	0
b0704	annotated	0	735650	735650	735650	189	NA	NA	1	1	0	0	1	0	0	1.308	-1.03	-1.93	0	1	1.296	1.2	-1.47	0	2	1.121	-1	1.81	0	3	1.253	-1.28	1.42	0	4	1.168	0.92	1.85	0	5	1.187	1.46	1.4	0	6	1.267	-0.72	1.83	0
b0706	annotated	0	738092	738092	738092	253	NA	NA	1	1	0	0	1	0	0	2.021	0.12	-0.44	0	1	1.817	0.13	0.36	0	2	1.8	0.09	0.29	0	3	1.874	-0.14	-0.5	0	4	1.738	-0.15	0.22	0	5	1.906	0.25	-0.59	0	6	1.67	0.32	0.15	0
b0707	annotated	0	739001	739001	739001	169	NA	NA	1	1	0	0	1	0	0	0.952	0.2	1.1	0	1	0.445	-0.24	1	0	2	0.886	0.19	-1.09	0	3	0.43	0.26	-0.88	0	4	0.89	-0.28	-1.04	0	5	0.447	-0.33	-0.78	0	6	0.842	0.29	-1.09	0
b0708	annotated	0	739507	739507	739507	472	472	1	1	1	0	0	1	0	0	0.239	0.81	-0.08	0	1	0.215	-0.73	-0.74	0	2	0.004	0.73	0.44	0	3	0.26	0.67	0.8	0	4	0.017	-0.76	0.49	0	5	0.253	-0.63	0.86	0	6	0.032	0.8	0.37	0
b0709	annotated	0	742556	742556	742556	493	NA	NA	1	1	0	0	1	0	0	1.186	-0.02	1.21	0	1	0.464	-0.05	0.85	0	2	1.129	0.19	-1.03	0	3	0.407	0.08	-0.59	0	4	1.149	-0.28	-0.99	0	5	0.42	-0.18	-0.47	0	6	1.098	0.37	-1.09	0
b0710	annotated	0	742827	742827	742827	247	NA	NA	1	1	0	0	1	0	0	1.294	-0.79	1.03	0	1	0.563	0.43	1.08	0	2	1.288	-0.46	-1.14	0	3	0.507	-0.38	-0.89	0	4	1.328	0.4	-1.16	0	5	0.486	0.28	-0.77	0	6	1.307	-0.37	-1.19	0
b0711	annotated	0	743593	743593	743593	218	NA	NA	1	1	0	0	1	0	0	0.618	-0.4	0.24	0	1	0.417	0.43	0.49	0	2	0.462	-0.46	-0.25	0	3	0.404	-0.43	-0.59	0	4	0.465	0.37	-0.26	0	5	0.403	0.49	-0.55	0	6	0.499	-0.33	-0.27	0
b0712	annotated	0	744243	744243	744243	310	NA	NA	1	1	0	0	1	0	0	0.497	0.87	1.26	0	1	0.398	-1.09	1.41	0	2	0.283	0.98	-1.27	0	3	0.473	1.13	-1.26	0	4	0.188	-0.97	-1.34	0	5	0.563	-1.21	-0.98	0	6	0.046	0.8	-1.37	0
b0713	annotated	0	745165	745165	745165	244	NA	NA	1	1	0	0	1	0	0	0.819	0.14	0.35	0	1	0.614	-0.07	0.38	0	2	0.608	0.02	-0.38	0	3	0.634	0.02	-0.18	0	4	0.588	-0.1	-0.37	0	5	0.64	0.04	-0.01	0	6	0.564	0.15	-0.36	0
b0714	annotated	0	745935	745935	745935	263	263	1	1	1	0	0	1	0	0	1.069	-0.99	-0.77	0	1	0.956	0.89	0.03	0	2	0.875	-0.92	0.67	0	3	0.948	-0.92	-0.39	0	4	0.932	0.96	0.6	0	5	0.906	0.94	-0.73	0	6	1.045	-0.81	0.52	0
b0715	upstream	-15	747784	747769	747769	348	NA	NA	0	1	0	1	0	0	0	1.332	-0.26	0.05	0	1	1.014	0.08	0.51	0	2	1.131	-0.09	-0.26	0	3	1.055	-0.14	-0.55	0	4	1.121	0.02	-0.25	0	5	1.084	0.13	-0.64	0	6	1.067	0.09	-0.28	0
b0716	annotated	0	748982	748982	748982	353	NA	NA	1	1	0	0	1	0	0	0.414	0.07	0.39	0	1	0.262	-0.29	0.21	0	2	0.26	0.22	-0.41	0	3	0.289	0.34	-0.25	0	4	0.281	-0.16	-0.47	0	5	0.28	-0.45	-0.21	0	6	0.3	0.22	-0.51	0
b0717	annotated	0	749707	749707	749707	242	NA	NA	1	1	0	0	1	0	0	1.899	1	-0.31	0	1	1.904	-0.92	0.57	0	2	1.736	1.18	0.17	0	3	1.943	0.94	-0.54	0	4	1.631	-1.25	0.09	0	5	2.011	-0.83	-0.46	0	6	1.442	1.34	-0.02	0
b0718	annotated	0	752169	752169	752169	815	NA	NA	1	1	0	0	1	0	0	0.68	0.16	-0.89	0	1	0.947	0.12	-0.81	0	2	0.445	0.05	0.99	1	3	0.978	-0.21	0.89	0	4	0.439	-0.05	0.97	1	5	0.93	0.44	0.98	0	6	0.514	0.16	1.03	0
b0719	annotated	0	752795	752795	752795	188	NA	NA	1	1	0	0	1	0	0	1.091	0.41	0.7	0	1	1.001	-0.29	0.69	0	2	1.005	0.32	-0.42	0	3	0.926	0.26	-0.6	0	4	1.041	-0.43	-0.43	0	5	0.898	-0.39	-0.72	0	6	1.052	0.54	-0.58	0
b0720	annotated	0	754468	754468	754468	427	427	1	1	1	0	0	1	0	0	1.021	-1.02	0.08	0	1	0.755	1.01	-0.25	0	2	0.937	-1.04	0.24	0	3	0.688	-1	0.16	0	4	1.063	0.98	0.19	0	5	0.618	1.03	0.05	0	6	1.169	-0.79	0.22	0
b0721	downstream	12	755189	755177	755162	129	NA	NA	0	0	0	0	0	0	0	1.011	-0.17	-0.78	1	1	1.188	0.65	-0.95	0	2	0.917	-0.41	0.95	0	3	1.127	-0.77	1.15	0	4	0.952	0.23	0.98	0	5	1.064	0.95	1.29	0	6	1.022	0.05	0.99	0
b0722	annotated	0	755560	755560	755560	115	NA	NA	1	1	0	0	1	0	0	-0.062	0.59	0.81	0	1	-0.132	-0.59	-0.79	0	2	-0.164	0.56	-0.12	0	3	-0.151	0.69	1.12	0	4	-0.118	-0.55	-0.11	0	5	-0.183	-0.71	1.24	0	6	-0.059	0.55	-0.15	0
b0723	annotated	0	755907	755907	755907	588	588	0	1	1	0	0	1	0	0	0.525	1.16	1.08	0	1	0.119	-1.21	0.42	0	2	0.47	1.23	-0.88	0	3	0.085	1.21	-0.18	0	4	0.425	-1.31	-0.81	0	5	0.16	-1.29	-0.03	0	6	0.286	1.3	-0.89	0
b0724	annotated	0	757689	757689	757689	238	238	0	1	1	0	0	1	0	0	1.195	0.43	0.29	0	1	0.982	-0.46	0.3	0	2	0.962	0.49	-0.36	0	3	1.012	0.48	-0.26	0	4	0.955	-0.56	-0.35	0	5	1.019	-0.45	-0.07	0	6	0.919	0.66	-0.42	0
b0726	annotated	0	758706	758706	758706	933	NA	NA	1	1	0	0	1	0	0	0.772	-0.57	-0.15	0	1	0.484	0.36	0.45	0	2	0.653	-0.35	-0.05	0	3	0.495	-0.34	-0.52	0	4	0.643	0.36	-0.12	0	5	0.489	0.35	-0.59	0	6	0.678	-0.37	-0.14	0
b0727	annotated	0	761522	761522	761522	405	405	1	1	1	0	0	1	0	0	1.699	-0.07	-0.03	0	1	1.429	0.01	0.97	0	2	1.471	0.08	-0.17	0	3	1.471	-0.02	-1.01	0	4	1.435	-0.1	-0.22	0	5	1.519	0.05	-1.01	0	6	1.402	0.11	-0.29	0
b0728	annotated	0	763014	763014	763014	388	388	0	1	1	0	0	1	0	0	1.102	-0.99	0.19	0	1	0.657	1.16	0.11	0	2	1.057	-1.02	-0.23	0	3	0.564	-1.15	-0.13	0	4	1.176	0.96	-0.22	0	5	0.492	1.13	-0.14	0	6	1.256	-0.86	-0.11	0
b0729	annotated	0	764180	764180	764180	289	289	1	1	1	0	0	1	0	0	1.175	0.57	1.25	0	1	0.659	-0.77	1.09	0	2	0.923	0.8	-1.13	0	3	0.728	0.75	-1.02	0	4	0.882	-0.82	-1.15	0	5	0.816	-0.8	-0.76	0	6	0.735	0.73	-1.2	0
b0730	annotated	0	765875	765875	765875	240	NA	NA	1	1	0	0	1	0	0	1.058	-0.1	-0.19	0	1	0.829	0.15	-0.15	0	2	0.931	-0.04	0.21	0	3	0.841	-0.2	0.14	0	4	0.889	0	0.21	0	5	0.857	0.22	0.2	0	6	0.886	0.07	0.19	0
b0731	downstream	60	766044	765984	766044	658	NA	NA	0	0	0	0	0	0	0	1.013	-0.47	-0.9	0	1	0.772	0.56	-0.93	0	2	0.843	-0.39	1	0	3	0.742	-0.64	0.77	0	4	0.853	0.34	1.04	0	5	0.718	0.71	0.56	1	6	0.892	-0.22	1.05	0
b0732	annotated	0	767978	767978	767978	877	NA	NA	1	1	0	0	1	0	0	1.492	-0.71	-0.33	0	1	1.2	0.6	0.18	0	2	1.42	-0.57	0.28	0	3	1.096	-0.55	-0.22	0	4	1.487	0.47	0.34	0	5	1.027	0.52	-0.34	0	6	1.522	-0.31	0.24	0
b0733	annotated	0	771458	771458	771458	522	522	0	1	1	0	0	1	0	0	0.693	0.35	1.2	0	1	0.267	-0.52	1.34	0	2	0.609	0.58	-1.19	0	3	0.214	0.56	-1.32	0	4	0.606	-0.57	-1.2	0	5	0.244	-0.69	-1.27	0	6	0.534	0.52	-1.25	0
b0734	downstream	144	773186	773042	773042	379	NA	NA	0	1	0	1	0	0	0	0.563	-0.36	0.55	0	1	0.185	0.25	-0.03	1	2	0.415	-0.27	-0.26	0	3	0.124	-0.23	0.14	1	4	0.513	0.18	-0.15	1	5	0.085	0.14	0.23	0	6	0.583	-0.09	-0.16	1
b0735	annotated	0	774309	774309	774309	97	NA	NA	1	1	0	0	1	0	0	0.867	-0.35	-0.74	0	1	0.914	0.24	-0.61	0	2	0.66	-0.19	0.75	0	3	0.886	-0.33	0.74	0	4	0.744	0.13	0.8	0	5	0.822	0.43	0.81	0	6	0.826	-0.02	0.79	0
b0736	annotated	0	774752	774752	774752	134	NA	NA	1	1	0	0	1	0	0	0.822	0.98	0.28	0	1	0.912	-0.75	0.17	0	2	0.665	0.85	0.03	0	3	0.912	0.64	0.03	0	4	0.631	-0.98	0.05	0	5	0.957	-0.52	0.27	0	6	0.571	1.1	-0.05	0
b0737	downstream	9	775162	775153	775153	230	230	0	0	1	0	1	0	0	0	0.918	0.75	0.24	0	1	0.557	-0.73	0.1	0	2	0.709	0.95	-0.23	0	3	0.607	0.75	0.02	0	4	0.637	-0.95	-0.2	0	5	0.681	-0.71	0.09	0	6	0.573	0.9	-0.28	0
b0738	annotated	0	775849	775849	775849	142	NA	NA	1	1	0	0	1	0	0	0.437	-0.75	0.64	0	1	-0.158	0.35	0.31	0	2	0.281	-0.56	-0.62	0	3	-0.167	-0.32	-0.42	0	4	0.354	0.52	-0.54	0	5	-0.163	0.23	-0.54	0	6	0.392	-0.53	-0.53	0
b0739	downstream	198	776540	776342	776342	421	NA	NA	0	1	0	1	0	0	0	0.52	-0.76	0.79	0	1	-0.083	0.71	0.38	1	2	0.489	-0.63	-0.89	0	3	-0.139	-0.58	-0.3	1	4	0.548	0.58	-0.85	0	5	-0.142	0.42	-0.35	1	6	0.59	-0.62	-0.81	0
b0740	annotated	0	777740	777740	777740	430	430	21	1	1	0	0	1	0	0	0.963	-0.09	1.02	0	1	0.605	-0.05	1.06	0	2	0.919	0.06	-0.96	0	3	0.533	-0.01	-0.97	0	4	0.935	-0.18	-0.95	0	5	0.501	-0.1	-0.93	0	6	0.889	0.26	-1.04	0
b0741	annotated	0	779067	779067	779067	173	NA	NA	1	1	0	0	1	0	0	0.879	-0.44	-1.03	0	1	1.008	0.63	-0.58	0	2	0.677	-0.45	0.8	0	3	1.017	-0.66	0.5	0	4	0.692	0.51	0.7	0	5	0.987	0.75	0.51	0	6	0.756	-0.43	0.77	0
b0742	annotated	0	779598	779598	779598	263	NA	NA	1	1	0	0	1	0	0	0.807	0.14	1.14	0	1	0.157	-0.4	1.05	1	2	0.574	0.37	-1.18	0	3	0.229	0.48	-0.92	1	4	0.546	-0.37	-1.19	0	5	0.283	-0.58	-0.83	1	6	0.497	0.26	-1.22	0
b0750	annotated	0	782085	782085	782085	347	NA	NA	1	1	0	0	1	0	0	0.593	-0.09	0.26	0	1	0.344	-0.09	0.96	0	2	0.398	0.11	-0.49	0	3	0.35	0.08	-1.03	0	4	0.409	-0.09	-0.48	0	5	0.383	-0.1	-1.02	0	6	0.373	0	-0.43	0
b0751	annotated	0	783166	783166	783166	239	NA	NA	1	1	0	0	1	0	0	0.355	0.59	0.16	0	1	0.023	-0.65	0.01	0	2	0.202	0.74	-0.11	0	3	0.056	0.65	-0.04	0	4	0.162	-0.71	-0.11	0	5	0.14	-0.62	0.02	0	6	0.055	0.65	-0.14	0
b0752	annotated	0	784823	784823	784823	313	NA	NA	1	1	0	0	1	0	0	0.52	0.14	-0.07	0	1	0.323	-0.35	-0.11	0	2	0.333	0.27	-0.03	0	3	0.362	0.38	0	0	4	0.26	-0.17	-0.12	0	5	0.456	-0.38	-0.06	0	6	0.241	0.12	-0.09	0
b0753	annotated	0	785317	785317	785317	126	NA	NA	1	1	0	0	1	0	0	1.734	-0.63	-0.02	0	1	1.496	0.63	0.53	0	2	1.64	-0.48	-0.06	0	3	1.482	-0.67	-0.56	0	4	1.652	0.41	-0.09	0	5	1.464	0.66	-0.68	0	6	1.664	-0.33	-0.12	0
b0754	annotated	0	785633	785633	785633	350	350	0	1	1	0	0	1	0	0	1.057	-1.5	0.85	0	1	0.432	1.38	1.36	0	2	1.017	-1.32	-1.19	0	3	0.354	-1.31	-1.34	0	4	1.113	1.3	-1.17	0	5	0.301	1.16	-1.41	0	6	1.187	-1.28	-1.1	0
b0755	upstream	-15	787610	787595	787595	250	250	1	0	1	0	1	0	0	0	0.708	0.36	-0.74	1	1	1.142	0.15	0.18	0	2	0.531	0.11	0.62	1	3	1.178	-0.22	-0.19	0	4	0.493	-0.11	0.53	1	5	1.171	0.4	-0.13	0	6	0.537	0.08	0.56	1
b0756	annotated	0	788837	788837	788837	346	NA	NA	1	1	0	0	1	0	0	0.176	-0.52	-0.57	0	1	0.558	0.6	-0.79	0	2	-0.036	-0.68	0.87	0	3	0.561	-0.63	0.86	0	4	0.026	0.68	0.83	0	5	0.48	0.76	0.87	0	6	0.15	-0.57	0.88	0
b0757	annotated	0	789979	789979	789979	382	382	1	1	1	0	0	1	0	0	1.082	-0.67	1.38	0	1	0.429	0.66	1.16	0	2	1.004	-0.58	-1.4	0	3	0.386	-0.62	-1.09	0	4	1.082	0.5	-1.41	0	5	0.363	0.52	-1.01	0	6	1.127	-0.5	-1.38	0
b0758	annotated	0	791029	791029	791029	348	348	1	1	1	0	0	1	0	0	1.277	0.01	0.91	0	1	0.78	-0.28	1.29	0	2	1.06	0.23	-1.22	0	3	0.82	0.37	-1.22	0	4	1.005	-0.22	-1.29	0	5	0.892	-0.44	-1.09	0	6	0.911	0.14	-1.29	0
b0759	upstream	-12	792067	792055	792055	338	338	0	0	1	0	1	0	0	0	0.31	1.2	-0.72	1	1	0.73	-1	-0.55	0	2	0.153	1.07	0.69	1	3	0.76	0.95	0.71	0	4	0.062	-1.07	0.66	1	5	0.837	-0.85	0.85	0	6	-0.037	1.12	0.63	1
b0760	annotated	0	793788	793788	793788	490	NA	NA	1	1	0	0	1	0	0	1.359	0.17	-0.35	0	1	1.095	-0.21	0.02	0	2	1.071	0.37	0.18	0	3	1.196	0.17	-0.26	0	4	0.982	-0.38	0.13	0	5	1.305	-0.08	-0.35	0	6	0.88	0.38	0.1	0
b0761	annotated	0	794644	794644	794644	262	NA	NA	1	1	0	0	1	0	0	0.634	0.64	-0.04	0	1	0.45	-0.66	0.18	0	2	0.31	0.7	0.04	0	3	0.538	0.65	-0.32	0	4	0.251	-0.64	-0.02	0	5	0.583	-0.65	-0.43	0	6	0.21	0.7	-0.14	1
b0762	annotated	0	794773	794773	794773	49	NA	NA	1	1	0	0	1	0	0	0.948	0.61	-0.1	0	1	0.998	-0.58	0.09	0	2	0.805	0.68	0.19	0	3	1.001	0.5	-0.17	0	4	0.757	-0.71	0.19	0	5	1.049	-0.45	-0.24	0	6	0.702	0.78	0.09	0
b0763	annotated	0	795089	795089	795089	257	257	24	1	1	0	0	1	0	0	1.243	0.44	0.06	0	1	0.991	-0.49	0.17	0	2	1.013	0.53	0.18	0	3	1.084	0.43	-0.33	0	4	0.959	-0.55	0.11	0	5	1.122	-0.36	-0.45	0	6	0.907	0.66	-0.04	0
b0764	annotated	0	795862	795862	795862	229	NA	NA	1	1	0	0	1	0	0	0.296	-0.11	-0.26	0	1	0.265	0.14	0.27	0	2	0.196	-0.05	-0.08	0	3	0.281	-0.11	-0.21	0	4	0.198	0.08	-0.08	0	5	0.285	0.07	-0.13	0	6	0.184	-0.17	-0.01	0
b0765	annotated	0	796554	796554	796554	352	NA	NA	1	1	0	0	1	0	0	0.363	0.2	-0.12	0	1	0.2	-0.44	-0.55	0	2	0.088	0.43	0.18	0	3	0.298	0.43	0.44	0	4	0.017	-0.39	0.15	0	5	0.36	-0.42	0.33	0	6	-0.018	0.36	0.14	0
b0766	annotated	0	798431	798431	798431	272	NA	NA	1	1	0	0	1	0	0	0.751	0.08	-0.09	0	1	0.454	-0.16	0.49	0	2	0.565	0.11	-0.17	0	3	0.498	0.16	-0.52	0	4	0.534	-0.13	-0.12	0	5	0.591	-0.18	-0.57	0	6	0.489	0.07	-0.13	0
b0767	annotated	0	798586	798586	798586	331	NA	NA	1	1	0	0	1	0	0	1.545	0.21	0.61	0	1	1.263	-0.14	0.99	0	2	1.466	0.29	-0.58	0	3	1.223	0.12	-0.9	0	4	1.448	-0.43	-0.59	0	5	1.231	-0.18	-0.76	0	6	1.408	0.5	-0.68	0
b0768	annotated	0	800575	800575	800575	317	NA	NA	1	1	0	0	1	0	0	1.107	0.98	0.67	1	1	1.016	-0.79	0.85	2	2	0.94	0.96	-0.61	1	3	1.063	0.73	-0.73	1	4	0.836	-1.04	-0.7	1	5	1.113	-0.72	-0.54	1	6	0.722	1.13	-0.79	1
b0769	annotated	0	800759	800759	800759	350	NA	NA	1	1	0	0	1	0	0	1.937	1.45	-0.15	0	1	1.891	-1.11	0.16	0	2	1.721	1.45	0.24	0	3	1.908	1.05	0.13	0	4	1.588	-1.56	0.22	0	5	1.964	-0.91	0.34	0	6	1.446	1.74	0.06	0
b0770	annotated	0	801887	801887	801887	477	NA	NA	1	1	0	0	1	0	0	1.788	-0.23	-0.47	0	1	1.816	0.42	0.38	0	2	1.644	-0.27	0.47	0	3	1.775	-0.54	-0.34	0	4	1.67	0.16	0.42	0	5	1.728	0.66	-0.3	0	6	1.714	0.08	0.31	0
b0771	downstream	150	803653	803503	803503	753	NA	NA	0	1	0	1	0	0	0	1.273	0.13	0.38	0	1	0.958	0.18	0.29	0	2	1.127	-0.04	-0.18	0	3	0.93	-0.23	-0.19	0	4	1.154	-0.07	-0.16	0	5	0.942	0.21	-0.17	0	6	1.116	0.21	-0.14	0
b0772	annotated	0	807281	807281	807281	427	NA	NA	1	1	0	0	1	0	0	0.668	0.82	0	0	1	0.554	-0.67	0.13	0	2	0.411	0.82	-0.03	0	3	0.609	0.66	0.02	0	4	0.402	-0.93	0.07	0	5	0.645	-0.65	0.18	0	6	0.344	0.96	0.03	0
b0773	annotated	0	807909	807909	807909	158	NA	NA	1	1	0	0	1	0	0	1.324	0.22	0.76	0	1	0.894	-0.3	1.47	0	2	1.195	0.32	-0.95	0	3	0.872	0.35	-1.37	0	4	1.17	-0.31	-0.94	0	5	0.932	-0.46	-1.25	0	6	1.08	0.23	-0.92	0
b0774	annotated	0	809257	809257	809257	429	NA	NA	1	1	0	0	1	0	0	0.543	0.97	0.1	0	1	0.417	-0.87	-0.06	0	2	0.337	0.89	0.05	0	3	0.461	0.85	0.15	0	4	0.293	-0.93	0.06	0	5	0.485	-0.82	0.21	0	6	0.235	1	0.03	0
b0775	annotated	0	809344	809344	809344	346	346	0	1	1	0	0	1	0	0	0.56	-0.51	-0.6	0	1	0.423	0.3	-0.96	0	2	0.438	-0.29	0.78	0	3	0.439	-0.28	0.84	0	4	0.451	0.36	0.77	0	5	0.436	0.35	0.7	0	6	0.515	-0.33	0.73	0
b0776	annotated	0	810381	810381	810381	384	NA	NA	1	1	0	0	1	0	0	0.996	0.24	0.04	0	1	0.756	-0.23	0.18	0	2	0.741	0.35	-0.14	0	3	0.843	0.2	-0.35	0	4	0.662	-0.32	-0.2	0	5	0.918	-0.21	-0.47	0	6	0.605	0.32	-0.24	0
b0777	annotated	0	811522	811522	811522	251	NA	NA	1	1	0	0	1	0	0	0.614	0.32	0.27	0	1	0.375	-0.42	-0.79	0	2	0.445	0.42	0.08	0	3	0.402	0.42	0.85	0	4	0.445	-0.44	0.12	0	5	0.441	-0.38	0.9	0	6	0.408	0.45	0.13	0
b0778	annotated	0	812270	812270	812270	225	225	1	1	1	0	0	1	0	0	0.596	1.69	-0.04	0	1	0.66	-1.52	-0.35	0	2	0.389	1.58	0.19	0	3	0.674	1.46	0.62	0	4	0.308	-1.68	0.25	0	5	0.705	-1.36	0.82	0	6	0.242	1.76	0.13	0
b0779	annotated	0	813526	813526	813526	673	673	1	1	1	0	0	1	0	0	0.99	0.02	0.24	0	1	0.621	-0.08	-1.06	0	2	0.822	0.2	0.28	0	3	0.573	0	1.21	0	4	0.877	-0.37	0.43	0	5	0.54	-0.09	1.21	0	6	0.919	0.51	0.36	0
b0780	annotated	0	816647	816647	816647	302	NA	NA	1	1	0	0	1	0	0	0.56	0.08	0.39	0	1	0.092	-0.37	0.74	0	2	0.261	0.31	-0.57	0	3	0.225	0.36	-0.73	0	4	0.194	-0.32	-0.6	0	5	0.304	-0.37	-0.74	0	6	0.125	0.24	-0.66	0
b0781	annotated	0	817044	817044	817044	329	329	0	1	1	0	0	1	0	0	0.39	0.24	0.99	0	1	-0.179	-0.48	-0.02	0	2	0.14	0.34	-0.53	0	3	-0.106	0.5	0.04	0	4	0.125	-0.31	-0.5	1	5	-0.056	-0.51	0.08	0	6	0.109	0.29	-0.54	1
b0782	annotated	0	818055	818055	818055	170	170	1	1	1	0	0	1	0	0	0.971	-1.32	0.32	0	1	0.508	1.06	0.08	0	2	0.863	-1.11	-0.16	0	3	0.417	-1.09	-0.04	0	4	0.998	1.04	-0.07	0	5	0.342	1.04	-0.11	0	6	1.114	-0.98	-0.04	0
b0783	annotated	0	818570	818570	818570	161	161	1	1	1	0	0	1	0	0	1.503	0.89	0.31	0	1	1.348	-0.86	0.95	0	2	1.247	1.08	-0.42	0	3	1.429	0.89	-1.02	0	4	1.09	-1.09	-0.48	0	5	1.567	-0.92	-0.95	0	6	0.919	1.01	-0.55	0
b0784	annotated	0	819048	819048	819048	81	81	0	1	1	0	0	1	0	0	0.722	0.43	-0.83	0	1	0.777	-0.35	-1.26	0	2	0.536	0.46	1.12	0	3	0.777	0.23	1.33	0	4	0.549	-0.57	1.18	0	5	0.757	-0.14	1.4	0	6	0.58	0.69	1.07	0
b0785	annotated	0	819295	819295	819295	150	150	1	1	1	0	0	1	0	0	1.164	0.25	1.23	0	1	0.519	-0.42	0.35	0	2	1.046	0.41	-0.76	0	3	0.49	0.42	-0.3	0	4	1.058	-0.48	-0.73	0	5	0.509	-0.51	-0.35	0	6	1.008	0.55	-0.8	0
b0786	annotated	0	819884	819884	819884	234	NA	NA	1	1	0	0	1	0	0	1.12	1.16	0.32	0	1	0.71	-1.15	0	0	2	0.901	1.33	-0.19	0	3	0.751	1.19	0.09	0	4	0.797	-1.38	-0.14	0	5	0.824	-1.27	0.1	0	6	0.668	1.4	-0.3	0
b0787	annotated	0	820793	820793	820793	237	NA	NA	1	1	0	0	1	0	0	1.188	0.19	-0.49	0	1	1.283	0.17	-0.34	0	2	1.116	0.08	0.53	0	3	1.233	-0.24	0.46	0	4	1.139	-0.15	0.48	0	5	1.2	0.31	0.66	0	6	1.142	0.32	0.45	0
b0788	annotated	0	822498	822498	822498	318	NA	NA	1	1	0	0	1	0	0	0.882	-1.28	-0.29	0	1	0.555	1.08	-0.76	0	2	0.82	-1.13	0.42	0	3	0.433	-1.08	0.85	0	4	0.969	1.1	0.46	0	5	0.32	1.02	0.74	0	6	1.119	-0.93	0.46	0
b0789	annotated	0	823739	823739	823739	413	NA	NA	1	1	0	0	1	0	0	0.946	0.82	0.75	0	1	0.58	-0.79	0.23	0	2	0.742	0.93	-0.53	0	3	0.636	0.82	-0.01	0	4	0.7	-0.92	-0.51	0	5	0.65	-0.92	0.17	0	6	0.629	0.91	-0.57	0
b0790	annotated	0	824497	824497	824497	253	NA	NA	1	1	0	0	1	0	0	1.142	-1.38	0	0	1	0.722	1.38	0.47	0	2	0.941	-1.26	-0.06	0	3	0.73	-1.4	-0.71	0	4	0.996	1.29	-0.15	0	5	0.687	1.4	-0.94	0	6	1.066	-1.23	-0.05	0
b0791	annotated	0	824630	824630	824630	136	NA	NA	1	1	0	0	1	0	0	1.109	-0.44	-0.29	0	1	0.976	0.52	-0.3	0	2	1.014	-0.41	0.26	0	3	0.981	-0.57	0.3	0	4	1.017	0.34	0.3	0	5	0.949	0.66	0.29	0	6	1.066	-0.23	0.26	0
b0792	annotated	0	826108	826108	826108	368	NA	NA	1	1	0	0	1	0	0	0.588	-0.15	0.01	0	1	0.23	-0.07	-0.31	0	2	0.358	0.07	0.15	0	3	0.295	0.05	0.22	0	4	0.338	-0.05	0.15	0	5	0.31	-0.06	0.08	0	6	0.337	0.08	0.06	0
b0793	annotated	0	827252	827252	827252	377	NA	NA	1	1	0	0	1	0	0	1.138	-0.31	-0.87	0	1	1.069	0.14	-1.56	0	2	0.983	-0.04	1.29	0	3	1.038	-0.27	1.74	0	4	1.028	-0.08	1.36	0	5	0.966	0.32	1.67	0	6	1.073	0.29	1.28	0
b0794	annotated	0	828981	828981	828981	578	NA	NA	1	1	0	0	1	0	0	0.714	-0.46	0.03	0	1	0.271	0.44	-0.79	0	2	0.526	-0.43	0.32	0	3	0.244	-0.46	0.89	0	4	0.605	0.3	0.39	0	5	0.178	0.46	0.84	0	6	0.704	-0.17	0.33	0
b0795	downstream	3	829969	829972	829969	332	NA	NA	0	0	0	0	0	0	0	0.545	-0.45	-0.72	0	1	0.245	0.37	-0.79	1	2	0.498	-0.3	0.64	0	3	0.116	-0.4	0.91	1	4	0.583	0.2	0.71	0	5	0.082	0.36	0.96	1	6	0.622	-0.1	0.65	0
b0796	annotated	0	830643	830643	830643	223	NA	NA	1	1	0	0	1	0	0	1.215	0.27	-0.48	0	1	1.146	-0.26	-0.55	1	2	1.115	0.4	0.67	0	3	1.078	0.22	0.74	1	4	1.155	-0.49	0.66	0	5	1.056	-0.21	0.66	1	6	1.145	0.66	0.55	0
b0797	annotated	0	830872	830872	830872	454	NA	NA	1	1	0	0	1	0	0	-0.179	1.13	0.45	0	1	-0.494	-1.31	0.23	0	2	-0.398	1.15	-0.45	0	3	-0.39	1.36	-0.27	0	4	-0.497	-1.08	-0.48	0	5	-0.287	-1.36	-0.27	0	6	-0.626	0.96	-0.57	0
b0798	downstream	33	832917	832950	832917	160	NA	NA	0	0	0	0	0	0	0	0.423	-0.87	0.16	1	1	-0.007	0.95	-0.23	1	2	0.341	-0.98	-0.05	0	3	-0.063	-0.95	0.28	1	4	0.423	0.91	-0.03	0	5	-0.108	0.84	0.18	1	6	0.524	-0.88	-0.01	0
b0799	annotated	0	833070	833070	832935	716	NA	NA	1	0	1	0	0	0	0	0.35	1.6	0.56	0	1	0.167	-1.78	0.19	0	2	0.125	1.76	-0.35	0	3	0.242	1.83	-0.13	0	4	0.024	-1.71	-0.41	0	5	0.368	-1.79	-0.01	0	6	-0.138	1.65	-0.5	0
b0800	annotated	0	835248	835248	835248	320	320	0	1	1	0	0	1	0	0	1.443	-0.08	0.29	0	1	0.889	0.07	0.18	0	2	1.261	0.02	-0.17	0	3	0.897	-0.02	-0.22	0	4	1.273	-0.07	-0.19	0	5	0.885	-0.05	-0.29	0	6	1.271	0.17	-0.27	0
b0801	annotated	0	836351	836351	836351	361	NA	NA	1	1	0	0	1	0	0	1.681	-0.5	-0.8	0	1	1.367	0.53	-0.06	0	2	1.426	-0.38	0.57	0	3	1.391	-0.53	-0.19	0	4	1.425	0.41	0.52	0	5	1.373	0.57	-0.37	0	6	1.443	-0.31	0.51	0
b0802	annotated	0	837925	837925	837925	86	NA	NA	1	1	0	0	1	0	0	1.96	0.5	-1.04	0	1	2.044	-0.16	-0.61	0	2	1.773	0.46	1.15	0	3	2.041	0.07	0.65	0	4	1.717	-0.53	1.19	0	5	2.038	0.07	0.74	0	6	1.709	0.68	1.14	0
b0803	annotated	0	838456	838456	838456	88	NA	NA	1	1	0	0	1	0	0	0.489	0.33	0.5	0	1	-0.066	-0.57	0.23	0	2	0.234	0.43	-0.5	0	3	0.015	0.64	-0.36	0	4	0.189	-0.43	-0.51	0	5	0.061	-0.7	-0.38	0	6	0.135	0.45	-0.58	0
b0804	downstream	3	839204	839207	839204	225	NA	NA	0	0	0	0	0	0	0	0.439	0.61	0.09	0	1	0.181	-0.6	-0.79	0	2	0.206	0.74	0.27	0	3	0.173	0.61	1.03	0	4	0.196	-0.71	0.3	0	5	0.159	-0.61	1.13	1	6	0.19	0.69	0.24	0
b0805	annotated	0	841531	841531	841531	760	NA	NA	1	1	0	0	1	0	0	1.066	-1.11	-0.8	0	1	0.997	1.29	-0.68	0	2	0.952	-1.22	0.8	0	3	0.884	-1.36	0.7	0	4	1.052	1.16	0.76	0	5	0.78	1.46	0.69	0	6	1.16	-0.96	0.87	0
b0806	annotated	0	842056	842056	842056	86	NA	NA	1	1	0	0	1	0	0	1.346	1.09	0.49	0	1	1.028	-0.99	0.5	0	2	1.151	1.14	-0.49	0	3	1.059	0.96	-0.29	1	4	1.059	-1.19	-0.43	0	5	1.149	-1.01	-0.11	1	6	0.933	1.26	-0.56	0
b0807	annotated	0	842332	842332	842332	308	NA	NA	1	1	0	0	1	0	0	0.691	0.19	0.82	0	1	0.147	-0.39	0.49	0	2	0.472	0.35	-0.75	0	3	0.226	0.48	-0.53	0	4	0.442	-0.34	-0.73	0	5	0.271	-0.55	-0.72	0	6	0.405	0.34	-0.77	0
b0808	upstream	-135	845615	845480	845480	741	NA	NA	0	1	0	1	0	0	0	-0.074	-0.25	0.35	1	1	-0.243	-0.1	0.31	1	2	-0.178	-0.06	-0.3	0	3	-0.279	0.16	-0.36	1	4	-0.117	0.15	-0.33	0	5	-0.28	-0.19	-0.46	1	6	-0.085	-0.23	-0.33	0
b0809	annotated	0	846463	846463	846463	240	NA	NA	1	1	0	0	1	0	0	0.566	-0.82	0.32	0	1	0.31	0.81	1.46	0	2	0.461	-0.77	-0.72	0	3	0.256	-0.74	-1.42	0	4	0.506	0.79	-0.74	0	5	0.274	0.66	-1.47	0	6	0.53	-0.88	-0.66	0
b0810	annotated	0	847119	847119	847119	219	NA	NA	1	1	0	0	1	0	0	0.722	0.08	0.38	0	1	0.586	-0.06	1.04	0	2	0.536	0	-0.56	0	3	0.612	0.07	-1.16	0	4	0.503	0.02	-0.58	0	5	0.666	-0.12	-1.22	0	6	0.466	-0.11	-0.51	0
b0811	annotated	0	848004	848004	848004	248	248	22	1	1	0	0	1	0	0	1.544	0.06	0.29	0	1	1.424	0.02	1.32	0	2	1.403	0.13	-0.46	0	3	1.428	-0.06	-1.29	0	4	1.375	-0.19	-0.51	0	5	1.461	0.05	-1.29	0	6	1.319	0.2	-0.55	0
b0812	annotated	0	848911	848911	848911	167	167	1	1	1	0	0	1	0	0	1.393	-0.01	-0.54	0	1	1.411	0.12	-0.17	0	2	1.234	0.05	0.67	0	3	1.381	-0.18	0.17	0	4	1.265	-0.07	0.6	0	5	1.344	0.23	0.1	0	6	1.3	0.16	0.58	0
b0813	annotated	0	850097	850097	850097	295	NA	NA	1	1	0	0	1	0	0	0.752	0.46	0.4	0	1	0.517	-0.5	0.52	0	2	0.573	0.56	-0.2	0	3	0.572	0.47	-0.64	0	4	0.519	-0.6	-0.27	0	5	0.629	-0.41	-0.66	0	6	0.44	0.62	-0.39	0
b0814	annotated	0	850450	850450	850450	171	171	23	1	1	0	0	1	0	0	0.994	0.86	-0.23	0	1	0.844	-0.76	-0.07	0	2	0.898	0.95	0.22	0	3	0.793	0.74	0.23	0	4	0.859	-1.02	0.25	0	5	0.834	-0.78	0.34	0	6	0.759	1.12	0.15	0
b0815	annotated	0	852597	852597	852597	527	NA	NA	1	1	0	0	1	0	0	0.738	0.54	0.34	0	1	0.645	-0.55	0	0	2	0.629	0.67	-0.17	0	3	0.657	0.48	0.18	0	4	0.593	-0.68	-0.14	0	5	0.681	-0.5	0.31	0	6	0.583	0.67	-0.17	0
b0817	annotated	0	853183	853183	853183	155	NA	NA	1	1	0	0	1	0	0	1.253	0.04	0.63	0	1	0.95	-0.29	0.47	0	2	1.105	0.33	-0.46	0	3	0.967	0.36	-0.43	0	4	1.106	-0.35	-0.52	0	5	0.981	-0.41	-0.41	0	6	1.074	0.38	-0.57	0
b0818	annotated	0	853647	853647	853647	372	NA	NA	1	1	0	0	1	0	0	0.537	0.65	0.33	0	1	0.413	-0.71	-0.07	0	2	0.338	0.63	-0.15	0	3	0.453	0.69	0.08	0	4	0.329	-0.7	-0.12	0	5	0.502	-0.72	0.18	0	6	0.268	0.71	-0.1	0
b0819	downstream	6	855738	855744	855744	306	306	24	0	1	0	1	0	0	0	0.823	-0.08	-1.28	0	1	0.955	0.33	-1.03	0	2	0.642	-0.18	1.18	1	3	0.948	-0.41	0.94	0	4	0.62	0.14	1.19	1	5	0.926	0.55	0.89	0	6	0.634	0.02	1.18	2
b0820	downstream	24	855987	855963	855963	530	NA	NA	0	1	0	1	0	0	0	-0.33	0.57	0.4	0	1	-0.401	-0.71	-0.51	1	2	-0.489	0.59	-0.15	0	3	-0.359	0.76	0.62	1	4	-0.512	-0.52	-0.17	0	5	-0.315	-0.82	0.65	1	6	-0.54	0.49	-0.15	1
b0821	annotated	0	859061	859061	859061	421	NA	NA	1	1	0	0	1	0	0	0.704	1.03	0.07	0	1	0.393	-1.02	0.43	0	2	0.431	0.91	0.03	0	3	0.478	1.03	-0.61	0	4	0.358	-0.86	-0.02	0	5	0.557	-0.98	-0.69	0	6	0.277	0.84	-0.06	0
b0822	annotated	0	860028	860028	860028	271	NA	NA	1	1	0	0	1	0	0	0.837	0.52	0.21	0	1	0.8	-0.42	-0.71	0	2	0.673	0.37	0.29	0	3	0.816	0.35	0.85	0	4	0.706	-0.47	0.34	0	5	0.776	-0.31	0.92	0	6	0.714	0.59	0.3	0
b0823	annotated	0	862606	862606	862606	810	NA	NA	1	1	0	0	1	0	0	1.119	-0.65	-0.4	0	1	0.791	0.58	-0.95	0	2	0.94	-0.51	0.63	0	3	0.815	-0.65	0.97	0	4	0.978	0.47	0.69	0	5	0.786	0.7	0.89	0	6	1.011	-0.37	0.66	0
b0824	annotated	0	863511	863511	863511	299	NA	NA	1	1	0	0	1	0	0	1.123	0.18	-0.06	0	1	1.04	-0.14	0.9	0	2	0.884	0.15	-0.15	0	3	1.11	0.13	-0.99	0	4	0.844	-0.12	-0.24	0	5	1.133	-0.11	-0.95	0	6	0.785	0.16	-0.17	0
b0825	annotated	0	863642	863642	863642	220	220	0	1	1	0	0	1	0	0	0.492	0.05	-1.3	0	1	0.393	0.16	-1.09	1	2	0.27	-0.04	1.28	0	3	0.4	-0.28	0.85	1	4	0.271	-0.03	1.33	0	5	0.395	0.4	0.74	1	6	0.253	0.14	1.27	0
b0826	annotated	0	865129	865129	865129	249	NA	NA	1	1	0	0	1	0	0	-0.223	0.05	1.1	0	1	-0.778	-0.3	-0.32	0	2	-0.304	0.23	-0.64	0	3	-0.797	0.35	0.38	0	4	-0.254	-0.24	-0.54	0	5	-0.762	-0.43	0.42	0	6	-0.266	0.21	-0.58	0
b0827	annotated	0	866364	866364	866364	411	NA	NA	1	1	0	0	1	0	0	0.478	1.31	0.04	0	1	0.446	-1.28	-1.11	0	2	0.249	1.38	0.47	0	3	0.491	1.29	1.28	0	4	0.227	-1.34	0.49	0	5	0.508	-1.25	1.47	0	6	0.179	1.43	0.41	0
b0828	annotated	0	866568	866568	866568	321	NA	NA	1	1	0	0	1	0	0	0.796	-0.58	-0.08	0	1	0.443	0.6	-0.85	0	2	0.605	-0.63	0.57	0	3	0.424	-0.7	0.85	0	4	0.663	0.54	0.62	0	5	0.378	0.76	0.71	0	6	0.729	-0.42	0.64	0
b0829	upstream	-18	867502	867520	867520	623	NA	NA	0	1	0	1	0	0	0	0.48	-0.75	-0.14	0	1	0.321	0.73	-0.36	0	2	0.353	-0.63	0.16	0	3	0.299	-0.7	0.4	0	4	0.401	0.57	0.16	1	5	0.273	0.72	0.43	0	6	0.463	-0.49	0.15	0
b0830	annotated	0	869411	869411	869411	512	NA	NA	1	1	0	0	1	0	0	1.06	-0.59	0.45	0	1	0.364	0.48	0.4	0	2	0.91	-0.49	-0.48	0	3	0.38	-0.4	-0.46	0	4	0.909	0.41	-0.45	0	5	0.44	0.41	-0.46	0	6	0.873	-0.39	-0.47	0
b0831	annotated	0	870967	870967	870967	306	NA	NA	1	1	0	0	1	0	0	0.616	-0.12	0.28	0	1	0.444	-0.03	0.43	0	2	0.41	-0.03	-0.19	0	3	0.482	0.05	-0.47	0	4	0.406	0.07	-0.24	0	5	0.516	-0.05	-0.47	0	6	0.423	-0.12	-0.26	0
b0832	annotated	0	871890	871890	871890	303	NA	NA	1	1	0	0	1	0	0	0.387	0.09	0.35	0	1	-0.024	0	0.2	0	2	0.221	0.15	-0.45	0	3	0	0.06	-0.21	0	4	0.163	-0.12	-0.43	0	5	0.041	-0.13	-0.17	0	6	0.138	-0.02	-0.37	0
b0833	annotated	0	872979	872979	872979	782	NA	NA	1	1	0	0	1	0	0	0.568	0.8	0.21	0	1	0.795	-0.58	0.8	0	2	0.36	0.73	-0.3	0	3	0.844	0.54	-0.78	0	4	0.292	-0.67	-0.43	0	5	0.901	-0.52	-0.66	0	6	0.249	0.63	-0.44	0
b0834	annotated	0	875335	875335	875335	442	NA	NA	1	1	0	0	1	0	0	1.018	-0.29	-1.06	0	1	1.133	0.46	-0.62	0	2	0.851	-0.31	1.02	0	3	1.124	-0.54	0.51	0	4	0.865	0.3	0.95	0	5	1.091	0.61	0.45	0	6	0.938	-0.21	0.97	0
b0835	annotated	0	878035	878035	878035	441	NA	NA	1	1	0	0	1	0	0	0.461	-0.34	-0.19	0	1	0.4	0.44	-0.04	0	2	0.338	-0.37	0.17	0	3	0.347	-0.45	0.27	0	4	0.412	0.27	0.18	0	5	0.309	0.42	0.33	0	6	0.454	-0.19	0.23	0
b0836	upstream	-33	878215	878248	878248	127	NA	NA	0	1	0	1	0	0	0	0.004	-0.65	-0.48	2	1	0.129	1	-0.11	0	2	-0.051	-0.97	0.47	2	3	0.038	-1.01	0.13	0	4	0.073	0.93	0.5	2	5	-0.045	1.02	0.17	0	6	0.206	-0.85	0.56	1
b0837	annotated	0	878742	878742	878742	371	NA	NA	1	1	0	0	1	0	0	0.489	0.81	0.46	0	1	0.293	-0.78	0.49	0	2	0.258	0.77	-0.4	0	3	0.332	0.81	-0.56	0	4	0.181	-0.75	-0.44	0	5	0.412	-0.84	-0.56	0	6	0.1	0.72	-0.48	0
b0838	downstream	48	880432	880480	880480	208	NA	NA	0	1	0	1	0	0	0	-0.116	-0.8	-0.76	1	1	0.167	0.98	0.29	0	2	-0.134	-0.83	0.19	1	3	0.112	-1	-0.46	0	4	-0.081	0.87	0.19	0	5	0.114	0.96	-0.51	0	6	-0.034	-0.97	0.28	0
b0839	annotated	0	880727	880727	880727	400	400	27	1	1	0	0	1	0	0	0.777	1.13	0.5	0	1	0.524	-1.13	-0.21	0	2	0.562	1.17	-0.09	0	3	0.554	1.14	0.25	0	4	0.536	-1.23	-0.05	0	5	0.607	-1.16	0.38	0	6	0.457	1.31	-0.17	0
b0840	annotated	0	882734	882734	882734	252	NA	NA	1	1	0	0	1	0	0	0.592	0.18	0.48	0	1	0.239	-0.04	-0.01	0	2	0.557	0.11	-0.25	0	3	0.175	0.01	0.11	0	4	0.567	-0.21	-0.25	0	5	0.193	-0.03	0.24	0	6	0.514	0.26	-0.23	0
b0841	downstream	168	883220	883388	883388	198	NA	NA	0	1	0	1	0	0	0	0.194	-0.05	0.1	0	1	0.108	0.04	0.05	0	2	0.1	-0.03	-0.13	0	3	0.063	-0.02	0.21	1	4	0.149	-0.06	-0.05	0	5	0.023	-0.02	0.33	1	6	0.192	0.01	-0.02	0
b0842	annotated	0	883673	883673	883673	410	NA	NA	1	1	0	0	1	0	0	1.516	0.09	0.41	0	1	1.272	0.23	0.08	0	2	1.344	-0.07	-0.23	0	3	1.254	-0.24	0.18	0	4	1.37	-0.11	-0.22	0	5	1.185	0.33	0.44	0	6	1.42	0.28	-0.25	0
b0843	downstream	6	885224	885230	885224	94	NA	NA	0	0	0	0	0	0	0	1.607	1.27	-0.17	0	1	1.411	-1.28	-0.54	0	2	1.336	1.48	0.42	0	3	1.473	1.18	0.72	0	4	1.234	-1.57	0.47	0	5	1.528	-1.14	0.86	0	6	1.12	1.75	0.25	0
b0844	annotated	0	886131	886131	886131	271	NA	NA	1	1	0	0	1	0	0	1.068	-0.5	0.43	0	1	0.493	0.31	0.93	0	2	0.861	-0.39	-0.51	0	3	0.479	-0.31	-0.9	0	4	0.901	0.37	-0.49	0	5	0.433	0.28	-0.94	1	6	0.913	-0.39	-0.46	0
b0845	annotated	0	887339	887339	887258	402	NA	NA	1	0	1	0	0	0	0	0.287	1.53	0.34	0	1	0.165	-1.29	-0.42	0	2	0.084	1.33	0.03	0	3	0.241	1.28	0.55	0	4	0.015	-1.37	0.09	0	5	0.296	-1.25	0.7	0	6	-0.08	1.4	0.06	1
b0846	annotated	0	887423	887423	887423	178	NA	NA	1	1	0	0	1	0	0	0.739	-0.46	0.74	0	1	0.287	0.21	0.86	0	2	0.55	-0.32	-0.86	0	3	0.259	-0.11	-0.86	1	4	0.622	0.3	-0.87	0	5	0.22	-0.03	-0.88	1	6	0.678	-0.32	-0.87	0
b0847	annotated	0	889819	889819	889819	561	NA	NA	1	1	0	0	1	0	0	0.128	-0.78	-0.42	0	1	0.194	0.84	-0.07	0	2	0.022	-0.91	0.34	0	3	0.16	-0.78	0.12	0	4	0.089	0.92	0.38	0	5	0.111	0.82	0.18	0	6	0.214	-0.9	0.5	0
b0848	annotated	0	890089	890089	890089	125	NA	NA	1	1	0	0	1	0	0	0.939	-1.11	0.82	0	1	0.305	1.09	1.2	0	2	0.822	-1.02	-1.1	0	3	0.285	-1.03	-1.14	0	4	0.873	0.94	-1.09	0	5	0.262	0.95	-1.08	0	6	0.925	-0.93	-1.06	0
b0849	annotated	0	890753	890753	890753	85	85	0	1	1	0	0	1	0	0	1.528	0.49	-1.2	0	1	1.639	-0.13	-0.69	0	2	1.305	0.34	1.25	0	3	1.664	0.01	0.73	0	4	1.264	-0.49	1.27	0	5	1.67	0.21	0.85	0	6	1.216	0.61	1.25	1
b0850	annotated	0	890913	890913	890913	95	NA	NA	1	1	0	0	1	0	0	0.481	0.53	0.65	0	1	0.164	-0.76	0.28	0	2	0.277	0.84	-0.54	0	3	0.245	0.77	-0.28	0	4	0.234	-0.79	-0.54	0	5	0.315	-0.79	-0.24	0	6	0.165	0.67	-0.62	0
b0851	annotated	0	891184	891184	891184	240	NA	NA	1	1	0	0	1	0	0	1.302	-0.5	-0.37	0	1	1.161	0.62	0.26	0	2	1.104	-0.48	0.16	0	3	1.154	-0.66	-0.41	0	4	1.129	0.44	0.16	0	5	1.143	0.66	-0.38	0	6	1.159	-0.36	0.2	0
b0852	annotated	0	891967	891967	891967	300	NA	NA	1	1	0	0	1	0	0	0.663	0.41	-0.48	0	1	0.831	-0.41	-0.92	0	2	0.439	0.48	0.84	0	3	0.885	0.33	1.04	0	4	0.418	-0.52	0.89	0	5	0.871	-0.21	1.13	0	6	0.431	0.61	0.87	0
b0853	annotated	0	892957	892957	892957	158	NA	NA	1	1	0	0	1	0	0	0.85	0.63	-0.67	0	1	0.798	-0.4	-0.65	0	2	0.675	0.54	0.74	0	3	0.829	0.33	0.58	0	4	0.648	-0.66	0.84	0	5	0.898	-0.27	0.57	0	6	0.548	0.71	0.83	0
b0854	annotated	0	893784	893784	893784	370	370	26	1	1	0	0	1	0	0	1.569	-0.04	0.32	0	1	1.206	-0.02	1.16	0	2	1.447	0.12	-0.58	0	3	1.184	0.1	-1.21	0	4	1.413	-0.2	-0.55	0	5	1.242	-0.17	-1.3	0	6	1.337	0.23	-0.58	0
b0855	annotated	0	894991	894991	894991	377	NA	NA	1	1	0	0	1	0	0	0.254	-0.64	0.43	0	1	-0.064	0.7	-0.47	0	2	0.141	-0.71	-0.14	0	3	-0.107	-0.68	0.65	0	4	0.251	0.63	-0.05	0	5	-0.206	0.61	0.76	0	6	0.397	-0.53	-0.06	0
b0856	annotated	0	896134	896134	896134	317	NA	NA	1	1	0	0	1	0	0	0.74	0.54	1.14	0	1	0.174	-0.84	1.29	0	2	0.638	0.75	-1.32	0	3	0.188	0.93	-1.1	0	4	0.587	-0.84	-1.33	0	5	0.285	-1.02	-0.92	0	6	0.437	0.75	-1.35	0
b0857	annotated	0	897084	897084	897084	281	NA	NA	1	1	0	0	1	0	0	1.308	-0.95	-0.74	0	1	1.156	0.91	-0.99	0	2	1.255	-0.69	0.99	0	3	1.059	-0.96	1.06	0	4	1.331	0.6	1.07	0	5	1.002	1.04	1.06	0	6	1.419	-0.43	1.03	0
b0858	downstream	15	898004	897989	897989	162	NA	NA	0	1	0	1	0	0	0	0.237	0.61	0.55	0	1	-0.149	-0.64	1.25	0	2	0.056	0.66	-0.97	0	3	-0.101	0.65	-1.18	0	4	-0.009	-0.69	-0.96	1	5	-0.015	-0.7	-1.07	0	6	-0.159	0.5	-0.95	1
b0859	annotated	0	898518	898518	898518	375	NA	NA	1	1	0	0	1	0	0	0.456	0.68	1.38	0	1	0.17	-0.71	1.32	0	2	0.269	0.67	-1.33	0	3	0.229	0.76	-1.16	0	4	0.213	-0.69	-1.35	0	5	0.28	-0.81	-1	0	6	0.151	0.55	-1.39	0
b0860	annotated	0	900575	900575	900575	243	243	19	1	1	0	0	1	0	0	1.278	0.18	-0.85	0	1	1.386	-0.06	-1.19	0	2	1.115	0.18	1.11	0	3	1.362	-0.03	1.32	0	4	1.124	-0.28	1.17	0	5	1.346	0.2	1.41	0	6	1.125	0.47	1.16	0
b0861	downstream	24	901510	901534	901534	222	NA	NA	0	1	0	1	0	0	0	0.048	-0.08	0.23	0	1	-0.302	0.11	0.28	0	2	0.009	-0.04	-0.61	0	3	-0.368	-0.09	-0.12	0	4	0.035	-0.03	-0.55	0	5	-0.369	0.04	-0.1	0	6	0.024	0	-0.47	0
b0862	annotated	0	902250	902250	902250	238	NA	NA	1	1	0	0	1	0	0	1.172	0.32	-1.08	0	1	1.164	-0.26	-0.57	0	2	0.98	0.44	0.96	0	3	1.122	0.21	0.58	0	4	0.978	-0.51	1.03	0	5	1.095	-0.15	0.56	0	6	0.999	0.64	0.92	0
b0863	annotated	0	902988	902988	902988	243	243	19	1	1	0	0	1	0	0	1.682	0.27	-0.7	0	1	1.686	0.02	-1.33	0	2	1.583	0.14	1.15	0	3	1.627	-0.16	1.62	0	4	1.612	-0.37	1.27	0	5	1.586	0.32	1.83	0	6	1.613	0.61	1.19	0
b0864	upstream	-72	903806	903734	903734	242	NA	NA	0	1	0	1	0	0	0	0.785	1.18	0.39	0	1	0.741	-0.78	1.29	0	2	0.58	0.9	-0.52	0	3	0.784	0.78	-1.14	0	4	0.51	-1.01	-0.57	0	5	0.862	-0.71	-0.88	0	6	0.369	0.98	-0.61	1
b0865	annotated	0	904467	904467	904467	171	NA	NA	1	1	0	0	1	0	0	1.09	0.61	0.18	0	1	0.79	-0.76	0.35	0	2	0.916	0.75	-0.12	0	3	0.828	0.8	-0.39	0	4	0.833	-0.77	-0.12	0	5	0.873	-0.84	-0.59	0	6	0.742	0.87	-0.2	0
b0866	annotated	0	904593	904593	904593	107	NA	NA	1	1	0	0	1	0	0	1.313	0.12	-0.62	0	1	1.244	0.02	-1.06	0	2	1.065	0.08	0.97	0	3	1.267	-0.04	1.01	0	4	1.072	-0.11	0.91	0	5	1.248	0.14	0.95	0	6	1.056	0.27	0.93	0
b0867	annotated	0	904913	904913	904913	276	NA	NA	1	1	0	0	1	0	0	0.09	-0.04	0.41	0	1	-0.398	-0.4	-0.25	0	2	-0.102	0.23	-0.36	0	3	-0.399	0.48	0.47	0	4	-0.059	-0.23	-0.28	0	5	-0.404	-0.59	0.63	0	6	-0.071	0.19	-0.31	0
b0868	annotated	0	906753	906753	906753	337	NA	NA	1	1	0	0	1	0	0	0.741	0.58	0.03	0	1	0.671	-0.41	0.03	0	2	0.58	0.52	-0.06	0	3	0.696	0.42	0.05	0	4	0.518	-0.55	-0.03	0	5	0.773	-0.4	0.1	0	6	0.454	0.54	-0.02	0
b0869	annotated	0	908282	908282	908282	476	NA	NA	1	1	0	0	1	0	0	0.037	0.2	0.7	0	1	-0.151	-0.31	0.56	0	2	-0.159	0.16	-0.75	0	3	-0.099	0.35	-0.57	0	4	-0.183	-0.16	-0.72	0	5	-0.033	-0.45	-0.5	0	6	-0.223	0.08	-0.76	0
b0870	annotated	0	909294	909294	909294	333	333	0	1	1	0	0	1	0	0	1.004	0.05	1.3	0	1	0.663	-0.21	1.44	0	2	0.87	0.23	-1.25	0	3	0.649	0.23	-1.26	0	4	0.868	-0.24	-1.29	0	5	0.67	-0.33	-1.23	0	6	0.86	0.14	-1.34	0
b0871	annotated	0	911049	911049	911049	572	572	0	1	1	0	0	1	0	0	1.272	-0.06	0.06	0	1	1.217	0.04	-0.33	0	2	1.223	0.09	0.17	0	3	1.15	-0.13	0.59	0	4	1.249	-0.24	0.24	0	5	1.132	0.17	0.77	0	6	1.252	0.34	0.22	0
b0872	annotated	0	912150	912150	912150	322	NA	NA	1	1	0	0	1	0	0	0.388	-0.33	0.04	0	1	0.162	0.13	-0.75	0	2	0.287	-0.23	0.34	0	3	0.109	-0.19	0.79	0	4	0.359	0.19	0.33	0	5	0.091	0.16	0.81	0	6	0.377	-0.11	0.34	0
b0873	annotated	0	913814	913814	913814	550	NA	NA	1	1	0	0	1	0	0	0.551	1.12	-0.57	0	1	0.79	-1.16	0.48	0	2	0.355	1.12	0.44	0	3	0.862	1.11	-0.67	0	4	0.237	-1	0.37	0	5	0.958	-1.02	-0.83	0	6	0.148	0.98	0.32	0
b0874	downstream	105	914752	914857	914857	299	NA	NA	0	1	0	1	0	0	0	0.097	0.55	-1.16	0	1	0.288	-0.36	-0.7	0	2	-0.054	0.42	0.95	0	3	0.273	0.36	0.66	0	4	-0.058	-0.39	0.98	0	5	0.28	-0.31	0.66	0	6	-0.039	0.4	0.95	0
b0875	annotated	0	916047	916047	916047	231	NA	NA	1	1	0	0	1	0	0	0.218	0.59	0.01	0	1	0.258	-0.44	0.31	0	2	0.063	0.39	0.01	0	3	0.282	0.4	-0.32	0	4	0.037	-0.39	-0.03	0	5	0.305	-0.38	-0.31	0	6	0.028	0.48	-0.09	0
b0876	annotated	0	916473	916473	916473	552	NA	NA	1	1	0	0	1	0	0	-0.199	0	0.41	0	1	-0.403	-0.22	1.07	0	2	-0.388	0.08	-0.7	0	3	-0.333	0.22	-1.22	0	4	-0.417	0.02	-0.73	0	5	-0.269	-0.26	-1.28	0	6	-0.458	-0.15	-0.74	1
b0877	downstream	36	919084	919120	919120	330	NA	NA	0	1	0	1	0	0	0	0.516	0.22	-1.13	0	1	0.667	0.01	-0.89	0	2	0.284	0.25	1.25	0	3	0.695	-0.14	0.86	0	4	0.278	-0.22	1.21	0	5	0.7	0.26	0.74	0	6	0.28	0.28	1.21	0
b0878	annotated	0	919235	919235	919235	371	371	0	1	1	0	0	1	0	0	1.334	0.05	-0.14	0	1	1.125	0.36	-0.27	1	2	1.277	-0.1	0.22	0	3	1.042	-0.43	0.47	1	4	1.307	-0.05	0.28	0	5	0.994	0.45	0.56	1	6	1.291	0.21	0.3	0
b0879	annotated	0	920347	920347	920347	648	NA	NA	1	1	0	0	1	0	0	0.668	-0.05	-0.38	0	1	0.603	0.03	-1.1	0	2	0.379	0.06	0.76	0	3	0.677	-0.08	0.98	0	4	0.385	-0.07	0.76	0	5	0.693	0.17	1.02	0	6	0.4	0.1	0.75	0
b0880	annotated	0	922590	922590	922590	74	74	0	1	1	0	0	1	0	0	1.085	-0.08	0.21	0	1	0.95	0.11	-0.01	0	2	0.955	-0.06	-0.14	0	3	0.911	-0.14	0.15	0	4	1.008	-0.04	-0.14	0	5	0.876	0.09	0.34	0	6	1.033	0.11	-0.13	0
b0881	annotated	0	922913	922913	922913	106	NA	NA	1	1	0	0	1	0	0	1.04	-1	-0.06	0	1	0.704	0.97	-0.1	0	2	0.935	-0.96	0.09	0	3	0.632	-0.96	0.13	0	4	1.034	0.94	0.07	0	5	0.554	0.91	0.16	0	6	1.154	-0.89	0.1	0
b0882	upstream	-15	923249	923264	923264	758	758	0	0	1	0	1	0	0	0	0.338	-0.41	-0.68	1	1	0.234	0.45	0.11	0	2	0.125	-0.4	0.41	1	3	0.283	-0.55	-0.38	0	4	0.095	0.41	0.43	1	5	0.345	0.68	-0.49	0	6	0.061	-0.46	0.39	1
b0884	annotated	0	926443	926443	926443	72	72	1	1	1	0	0	1	0	0	0.804	-0.93	1.07	0	1	-0.072	0.79	0.99	1	2	0.637	-0.82	-1.12	0	3	-0.111	-0.73	-1.02	1	4	0.745	0.78	-1.11	0	5	-0.161	0.6	-1.08	1	6	0.825	-0.79	-1.12	0
b0885	annotated	0	927432	927432	927432	234	NA	NA	1	1	0	0	1	0	0	-0.915	0.8	-0.21	1	1	-0.973	-0.96	-0.93	0	2	-1.145	0.75	0.2	1	3	-0.906	0.95	0.92	0	4	-1.165	-0.67	0.24	1	5	-0.862	-0.99	0.88	0	6	-1.181	0.56	0.23	1
b0886	downstream	48	929147	929195	929195	573	NA	NA	0	1	0	1	0	0	0	0.527	0.43	-0.69	0	1	0.442	-0.16	-0.42	0	2	0.3	0.35	0.56	0	3	0.492	0.19	0.4	0	4	0.298	-0.34	0.59	0	5	0.535	-0.17	0.34	0	6	0.295	0.26	0.67	0
b0887	annotated	0	930962	930962	930962	588	NA	NA	1	1	0	0	1	0	0	0.794	-0.82	0.5	0	1	0.367	1.03	0.16	0	2	0.787	-0.85	-0.28	0	3	0.242	-0.99	0.06	0	4	0.913	0.72	-0.2	0	5	0.169	0.89	0.19	1	6	1.05	-0.66	-0.26	0
b0888	annotated	0	932050	932050	932050	321	321	1	1	1	0	0	1	0	0	0.646	-0.14	1.16	0	1	0.004	-0.06	1.08	2	2	0.471	0.03	-1.16	0	3	0.023	0.11	-1.11	2	4	0.498	0	-1.19	0	5	0.048	-0.25	-1.15	2	6	0.458	-0.07	-1.14	0
b0889	annotated	0	932595	932595	932595	164	164	1	1	1	0	0	1	0	0	1.066	-1.01	-0.57	0	1	0.763	1.03	-0.34	0	2	0.933	-0.94	0.58	0	3	0.732	-1.09	0.16	0	4	0.969	0.95	0.52	0	5	0.689	1.11	-0.05	0	6	1.024	-0.81	0.57	0
b0890	downstream	36	933260	933224	933224	1329	NA	NA	0	1	0	1	0	0	0	1.031	-0.67	0.1	0	1	0.834	0.73	1.12	0	2	0.909	-0.71	-0.44	0	3	0.794	-0.71	-1.09	0	4	0.933	0.67	-0.43	0	5	0.774	0.69	-1.05	0	6	0.967	-0.67	-0.41	0
b0891	annotated	0	937372	937372	937372	203	203	22	1	1	0	0	1	0	0	1.629	0.53	-0.13	0	1	1.246	-0.57	0.23	0	2	1.497	0.74	0.03	0	3	1.207	0.49	0.08	0	4	1.465	-0.89	0.08	0	5	1.235	-0.39	0.24	0	6	1.349	0.99	-0.02	0
b0892	annotated	0	937994	937994	937994	447	NA	NA	1	1	0	0	1	0	0	0.199	-0.08	-0.48	0	1	0.211	-0.07	-0.05	0	2	-0.062	0.04	0.34	0	3	0.282	0.03	0.14	0	4	-0.092	-0.03	0.34	0	5	0.309	0.08	0.14	0	6	-0.133	0.02	0.35	0
b0893	annotated	0	939428	939428	939428	430	NA	NA	1	1	0	0	1	0	0	0.619	-0.04	0.01	0	1	0.375	-0.07	-0.36	0	2	0.392	0.09	0.1	0	3	0.428	0.01	0.24	0	4	0.375	-0.05	0.08	0	5	0.431	-0.03	0.11	0	6	0.399	0.11	0.09	0
b0894	annotated	0	940959	940959	940959	814	814	45	1	1	0	0	1	0	0	1.068	0.15	0.27	0	1	0.887	-0.07	0.38	0	2	0.953	0.1	-0.22	0	3	0.862	0.07	-0.22	0	4	0.914	-0.18	-0.21	0	5	0.897	-0.03	-0.06	0	6	0.837	0.27	-0.18	0
b0895	annotated	0	943414	943414	943414	205	205	1	1	1	0	0	1	0	0	1.262	-0.24	-0.17	0	1	0.951	-0.08	0.22	0	2	1.154	0.08	-0.08	0	3	0.895	0.14	-0.19	0	4	1.186	-0.22	-0.03	0	5	0.888	-0.14	-0.17	0	6	1.174	0.32	-0.07	0
b0896	upstream	-63	943970	944033	944033	287	NA	NA	0	1	0	1	0	0	0	0.58	-0.07	-0.34	0	1	0.638	0.08	-0.41	0	2	0.496	0.01	0.45	0	3	0.631	-0.09	0.44	0	4	0.498	0	0.39	0	5	0.619	0.16	0.5	0	6	0.523	0	0.38	0
b0897	annotated	0	945557	945557	945557	208	208	0	1	1	0	0	1	0	0	1.359	-0.46	0.54	0	1	0.648	0.19	0.22	0	2	1.256	-0.19	-0.45	0	3	0.604	-0.14	-0.16	0	4	1.302	0.04	-0.32	0	5	0.579	0.07	-0.2	0	6	1.295	0.05	-0.39	0
b0898	annotated	0	945871	945871	945871	382	NA	NA	1	1	0	0	1	0	0	0.687	0.5	-0.08	0	1	0.615	-0.24	-0.6	0	2	0.433	0.38	0.38	0	3	0.645	0.21	0.61	0	4	0.452	-0.37	0.33	0	5	0.647	-0.18	0.62	0	6	0.484	0.38	0.34	0
b0899	annotated	0	947229	947229	947229	476	NA	NA	1	1	0	0	1	0	0	0.318	0.72	0.88	0	1	-0.153	-0.97	0.6	1	2	0.107	0.86	-0.68	0	3	-0.09	1.06	-0.62	1	4	0.073	-0.83	-0.7	1	5	-0.006	-1.15	-0.65	1	6	-0.003	0.78	-0.82	1
b0900	downstream	12	949556	949568	949568	302	NA	NA	0	1	0	1	0	0	0	0.754	0.73	-0.77	0	1	0.628	-0.57	-1.29	1	2	0.495	0.75	1.05	0	3	0.697	0.55	1.2	0	4	0.425	-0.74	1.04	0	5	0.733	-0.45	1.12	0	6	0.432	0.84	0.92	0
b0901	annotated	0	949668	949668	949668	196	NA	NA	1	1	0	0	1	0	0	1.225	0.5	0.56	0	1	1.007	-0.37	0.66	0	2	1.025	0.48	-0.45	0	3	1.042	0.33	-0.62	0	4	0.968	-0.53	-0.51	0	5	1.07	-0.26	-0.57	0	6	0.911	0.55	-0.54	1
b0902	upstream	-27	951107	951080	951080	246	246	1	0	1	0	1	0	0	0	0.042	-0.35	0.83	1	1	-0.403	0.09	-0.26	1	2	-0.057	-0.14	-0.44	1	3	-0.45	-0.07	0.37	2	4	0.019	0.12	-0.41	1	5	-0.497	-0.05	0.39	2	6	0.075	-0.18	-0.44	0
b0903	annotated	0	953554	953554	953554	760	760	1	1	1	0	0	1	0	0	0.955	-0.76	0.05	0	1	0.757	0.99	0.11	0	2	0.781	-0.77	-0.01	0	3	0.741	-1.01	-0.27	0	4	0.849	0.8	-0.06	0	5	0.681	0.99	-0.34	0	6	0.948	-0.77	0	0
b0904	upstream	-147	954613	954466	954466	285	NA	NA	0	1	0	1	0	0	0	0.667	1	-1.14	1	1	1.131	-0.23	-0.38	0	2	0.41	0.47	1.21	1	3	1.139	0.15	0.42	0	4	0.403	-0.57	1.16	1	5	1.13	-0.01	0.4	0	6	0.444	0.75	1.15	1
b0905	annotated	0	956632	956632	956632	586	NA	NA	1	1	0	0	1	0	0	0.896	0.9	0.47	0	1	0.806	-1.08	0.41	0	2	0.684	1.01	-0.25	0	3	0.823	1.02	-0.27	0	4	0.637	-1.07	-0.26	0	5	0.871	-1.02	-0.22	0	6	0.558	1.1	-0.39	0
b0906	annotated	0	956762	956762	956762	230	NA	NA	1	1	0	0	1	0	0	0.838	-0.49	-0.63	0	1	0.56	0.49	-0.4	0	2	0.619	-0.4	0.47	0	3	0.598	-0.49	0.31	0	4	0.625	0.38	0.48	0	5	0.627	0.57	0.23	0	6	0.598	-0.3	0.54	0
b0907	annotated	0	957653	957653	957653	362	362	1	1	1	0	0	1	0	0	0.638	-0.33	0.08	0	1	0.338	0.32	-0.36	0	2	0.512	-0.34	0.15	0	3	0.274	-0.35	0.32	0	4	0.57	0.28	0.2	0	5	0.242	0.34	0.4	0	6	0.62	-0.27	0.13	0
b0908	annotated	0	958812	958812	958812	427	427	0	1	1	0	0	1	0	0	0.636	1.48	0.23	0	1	0.439	-1.62	0.07	0	2	0.451	1.72	-0.23	0	3	0.487	1.63	0.13	0	4	0.368	-1.76	-0.2	0	5	0.6	-1.62	0.32	0	6	0.197	1.75	-0.31	0
b0909	annotated	0	960264	960264	960264	254	NA	NA	1	1	0	0	1	0	0	1.489	-0.12	-1.02	0	1	1.619	0.47	-1.19	0	2	1.339	-0.18	1.18	0	3	1.571	-0.57	1.23	0	4	1.373	0.11	1.15	0	5	1.513	0.64	1.22	0	6	1.455	0.14	1.16	0
b0910	annotated	0	961201	961201	961201	227	NA	NA	1	1	0	0	1	0	0	1.064	0.6	0.25	0	1	0.616	-0.7	0.2	0	2	0.829	0.84	-0.22	0	3	0.701	0.73	-0.2	0	4	0.72	-0.83	-0.24	0	5	0.799	-0.7	-0.22	0	6	0.602	0.83	-0.31	0
b0911	annotated	0	961995	961995	961995	557	557	0	1	1	0	0	1	0	0	1.667	0.03	-0.27	0	1	1.617	0.15	-0.27	0	2	1.463	-0.01	0.58	0	3	1.621	-0.24	0.22	0	4	1.483	-0.08	0.53	0	5	1.592	0.36	0.37	0	6	1.535	0.23	0.48	0
b0912	annotated	0	963828	963828	963828	94	94	0	1	1	0	0	1	0	0	1.61	0.94	0.64	0	1	1.485	-0.86	0.39	0	2	1.456	0.97	-0.35	0	3	1.5	0.75	-0.34	0	4	1.408	-1.06	-0.41	0	5	1.527	-0.78	-0.32	0	6	1.313	1.24	-0.52	0
b0913	annotated	0	964320	964320	964320	754	NA	NA	1	1	0	0	1	0	0	1.379	0.04	0.17	0	1	1.18	-0.26	-0.11	0	2	1.277	0.35	0.02	0	3	1.177	0.26	0.25	0	4	1.277	-0.41	0.06	0	5	1.182	-0.3	0.31	0	6	1.216	0.48	0.01	0
b0914	annotated	0	966621	966621	966621	582	NA	NA	1	1	0	0	1	0	0	0.666	-0.36	-0.15	0	1	0.335	0.51	-0.29	0	2	0.538	-0.45	0.22	0	3	0.259	-0.47	0.29	0	4	0.622	0.35	0.18	0	5	0.217	0.45	0.28	0	6	0.687	-0.16	0.16	0
b0915	annotated	0	968366	968366	968366	328	NA	NA	1	1	0	0	1	0	0	0.588	-0.8	0.41	0	1	0.45	0.45	0.56	0	2	0.543	-0.54	-0.39	0	3	0.381	-0.45	-0.43	0	4	0.614	0.52	-0.45	0	5	0.308	0.42	-0.41	0	6	0.689	-0.45	-0.45	0
b0916	annotated	0	969389	969389	969389	410	NA	NA	1	1	0	0	1	0	0	0.02	0.51	0.24	0	1	-0.347	-0.77	-0.58	0	2	-0.205	0.64	-0.19	0	3	-0.251	0.76	0.46	0	4	-0.27	-0.68	-0.1	0	5	-0.178	-0.79	0.36	0	6	-0.352	0.6	-0.19	0
b0917	annotated	0	970673	970673	970673	60	NA	NA	1	1	0	0	1	0	0	0.954	0.14	0.94	0	1	0.406	-0.09	0.91	0	2	0.806	0.2	-0.73	0	3	0.44	0.06	-0.93	0	4	0.783	-0.23	-0.71	0	5	0.491	-0.11	-0.88	0	6	0.72	0.17	-0.78	0
b0918	annotated	0	970852	970852	970852	248	248	1	1	1	0	0	1	0	0	1.099	0.83	0.34	0	1	0.598	-0.91	-0.14	0	2	0.766	0.96	-0.1	0	3	0.699	0.87	0.13	0	4	0.698	-1.02	-0.03	0	5	0.775	-0.87	0.14	0	6	0.605	1	-0.11	0
b0919	downstream	120	971872	971752	971752	297	NA	NA	0	1	0	1	0	0	0	0.725	0.18	0.87	0	1	0.411	-0.43	0.84	1	2	0.607	0.43	-0.96	0	3	0.452	0.52	-0.82	1	4	0.56	-0.45	-1.01	0	5	0.534	-0.58	-0.82	0	6	0.44	0.35	-1.04	0
b0920	annotated	0	973401	973401	973401	259	NA	NA	1	1	0	0	1	0	0	0.662	-0.36	-0.12	0	1	0.763	0.48	0.84	0	2	0.55	-0.45	-0.11	0	3	0.762	-0.54	-1	0	4	0.534	0.47	-0.21	0	5	0.758	0.55	-1.02	0	6	0.554	-0.54	-0.14	0
b0921	annotated	0	973537	973537	973537	261	NA	NA	1	1	0	0	1	0	0	0.728	-0.95	0.5	0	1	0.095	1	0.39	0	2	0.652	-0.88	-0.61	0	3	0.076	-0.9	-0.4	0	4	0.705	0.84	-0.57	0	5	0.08	0.81	-0.43	0	6	0.748	-0.88	-0.56	0
b0922	annotated	0	974319	974319	974319	440	NA	NA	1	1	0	0	1	0	0	1.233	-0.7	0.89	0	1	0.494	0.47	1.18	0	2	1.062	-0.42	-0.95	0	3	0.486	-0.44	-1.18	0	4	1.07	0.34	-0.94	0	5	0.507	0.34	-1.22	0	6	1.058	-0.4	-0.99	0
b0923	annotated	0	975622	975622	975622	234	NA	NA	1	1	0	0	1	0	0	0.647	-0.15	-0.27	0	1	0.628	0.07	-0.42	0	2	0.53	-0.18	0.4	0	3	0.602	-0.06	0.34	0	4	0.582	0.2	0.37	0	5	0.62	0.11	0.23	0	6	0.579	-0.15	0.46	0
b0924	annotated	0	976326	976326	976326	1486	1486	0	1	1	0	0	1	0	0	1.528	-0.32	0.21	0	1	1.275	0.35	0.32	0	2	1.485	-0.09	-0.13	0	3	1.196	-0.37	-0.27	0	4	1.5	0.03	-0.13	0	5	1.169	0.35	-0.22	0	6	1.526	0.03	-0.21	0
b0925	annotated	0	981047	981047	981047	615	NA	NA	1	1	0	0	1	0	0	0.718	-0.45	-0.41	0	1	0.643	0.4	-0.02	0	2	0.48	-0.41	0.27	0	3	0.732	-0.48	-0.21	0	4	0.464	0.44	0.19	0	5	0.722	0.49	-0.35	0	6	0.502	-0.44	0.21	0
b0926	annotated	0	983075	983075	983075	182	NA	NA	1	1	0	0	1	0	0	0.84	-0.14	-0.01	0	1	0.438	0.14	-0.38	0	2	0.696	0.01	0.21	0	3	0.423	-0.14	0.43	0	4	0.691	0	0.19	0	5	0.439	0.1	0.48	0	6	0.681	0.06	0.19	0
b0927	annotated	0	983650	983650	983650	215	NA	NA	1	1	0	0	1	0	0	1.103	0.37	-0.09	0	1	0.91	-0.12	-0.15	0	2	0.866	0.2	0.31	0	3	0.946	0.06	0.2	0	4	0.84	-0.26	0.31	0	5	0.943	-0.02	0.26	0	6	0.826	0.37	0.34	0
b0928	annotated	0	985709	985709	985709	396	396	0	1	1	0	0	1	0	0	0.451	0.14	0.13	0	1	0.498	-0.06	-0.46	0	2	0.271	-0.04	0.19	0	3	0.491	0.06	0.52	0	4	0.301	0.05	0.14	0	5	0.461	-0.06	0.43	0	6	0.346	0.02	0.22	0
b0929	annotated	0	986982	986982	986982	362	362	22	1	1	0	0	1	0	0	1.959	-0.63	-1.22	0	1	2.15	0.87	-0.59	0	2	1.793	-0.56	1.19	0	3	2.119	-1.01	0.45	0	4	1.811	0.5	1.17	0	5	2.072	1.1	0.43	0	6	1.878	-0.36	1.18	0
b0930	annotated	0	988985	988985	988985	466	466	1	1	1	0	0	1	0	0	1.007	1.06	0	0	1	0.842	-1.06	0.28	0	2	0.699	1.17	0.13	0	3	0.949	1.02	-0.31	0	4	0.617	-1.19	0.18	0	5	1.023	-0.99	-0.39	0	6	0.479	1.2	0.14	0
b0931	annotated	0	990356	990356	990356	400	400	1	1	1	0	0	1	0	0	0.271	0.14	1.07	0	1	-0.147	-0.26	0.36	1	2	0.231	0.22	-0.79	0	3	-0.178	0.35	-0.18	1	4	0.271	-0.26	-0.77	0	5	-0.147	-0.45	-0.02	1	6	0.242	0.18	-0.76	0
b0932	annotated	0	990622	990622	990622	870	870	0	1	1	0	0	1	0	0	1.404	-0.08	-0.16	0	1	1.182	0.23	-0.02	0	2	1.251	-0.14	0.29	0	3	1.175	-0.32	-0.03	0	4	1.247	0.05	0.28	0	5	1.148	0.33	-0.1	0	6	1.286	0.09	0.26	0
b0933	annotated	0	994044	994044	994044	255	NA	NA	1	1	0	0	1	0	0	0.912	0.35	1.18	0	1	0.415	-0.65	0.65	0	2	0.702	0.66	-0.97	0	3	0.443	0.69	-0.44	0	4	0.704	-0.69	-1.01	0	5	0.486	-0.75	-0.34	0	6	0.656	0.66	-1.09	0
b0934	annotated	0	994832	994832	994832	263	NA	NA	1	1	0	0	1	0	0	1.311	-0.63	0.39	0	1	0.79	0.54	0.87	0	2	1.166	-0.51	-0.49	0	3	0.788	-0.55	-1.06	0	4	1.176	0.43	-0.49	0	5	0.82	0.48	-1.15	0	6	1.121	-0.38	-0.53	0
b0935	annotated	0	995988	995988	995988	381	381	1	1	1	0	0	1	0	0	1.284	0.23	-0.61	0	1	1.349	0	-0.84	0	2	1.083	0.14	0.99	0	3	1.364	-0.08	0.76	0	4	1.075	-0.16	1	0	5	1.345	0.14	0.69	0	6	1.056	0.28	0.95	0
b0936	annotated	0	996944	996944	996944	319	NA	NA	1	1	0	0	1	0	0	0.86	0.78	0.59	0	1	0.615	-1.04	0.1	0	2	0.701	1.07	-0.43	0	3	0.584	1.03	0.16	0	4	0.684	-1.12	-0.39	0	5	0.614	-1.1	0.33	0	6	0.622	1.17	-0.54	0
b0937	annotated	0	997512	997512	997512	191	191	0	1	1	0	0	1	0	0	0.704	0.42	-0.33	0	1	0.628	-0.53	0.82	0	2	0.381	0.59	-0.06	0	3	0.759	0.49	-0.97	0	4	0.246	-0.47	-0.16	0	5	0.834	-0.4	-1.04	0	6	0.174	0.35	-0.17	0
b0938	annotated	0	997868	997868	997868	179	NA	NA	1	1	0	0	1	0	0	1.49	-0.69	-1.38	0	1	1.398	0.95	-1.63	0	2	1.432	-0.76	1.67	0	3	1.315	-1.12	1.73	0	4	1.523	0.55	1.73	0	5	1.19	1.29	1.69	1	6	1.627	-0.22	1.7	0
b0939	annotated	0	998490	998490	998490	233	NA	NA	1	1	0	0	1	0	0	1.639	1.12	0.01	0	1	1.607	-0.68	0.4	0	2	1.483	0.93	0.06	0	3	1.629	0.59	-0.27	0	4	1.407	-1.05	0.06	0	5	1.674	-0.6	-0.11	0	6	1.356	1.15	-0.03	0
b0940	annotated	0	999216	999216	999216	866	NA	NA	1	1	0	0	1	0	0	0.865	0.12	1	0	1	0.28	-0.29	0.9	0	2	0.761	0.36	-1.08	0	3	0.262	0.38	-0.73	0	4	0.764	-0.38	-1.06	0	5	0.272	-0.53	-0.64	0	6	0.734	0.32	-1.15	0
b0941	downstream	27	1001834	1001807	1001807	356	NA	NA	0	1	0	1	0	0	0	0.662	0.77	-0.64	0	1	0.713	-0.65	0.33	0	2	0.363	0.75	0.19	1	3	0.871	0.65	-0.45	0	4	0.202	-0.72	0.16	1	5	1.019	-0.5	-0.43	0	6	0.071	0.61	0.14	1
b0942	annotated	0	1002889	1002889	1002889	180	NA	NA	1	1	0	0	1	0	0	1.511	-0.05	-0.53	0	1	1.718	0.53	-0.2	0	2	1.389	-0.2	0.57	0	3	1.683	-0.69	0.3	0	4	1.386	0.06	0.54	0	5	1.618	0.78	0.39	0	6	1.46	0.12	0.47	0
b0943	downstream	3	1003442	1003439	1003391	171	NA	NA	0	0	0	0	0	0	0	0.674	1.49	0	0	1	0.791	-1.63	0.62	0	2	0.487	1.59	-0.31	0	3	0.813	1.6	-0.4	0	4	0.37	-1.64	-0.33	0	5	0.899	-1.58	-0.15	0	6	0.192	1.66	-0.42	0
b0944	annotated	0	1003947	1003947	1003968	236	NA	NA	1	0	1	0	0	0	0	0.667	0.34	-0.27	0	1	0.55	-0.04	-0.53	0	2	0.462	0.13	0.56	0	3	0.562	-0.03	0.5	0	4	0.442	-0.15	0.53	0	5	0.581	0.07	0.42	0	6	0.436	0.23	0.56	0
b0945	annotated	0	1004768	1004768	1004768	336	336	0	1	1	0	0	1	0	0	0.263	0.35	0.88	0	1	-0.405	-0.7	0.85	1	2	0.027	0.59	-0.95	0	3	-0.362	0.72	-0.81	1	4	0.005	-0.6	-0.87	0	5	-0.293	-0.82	-0.76	1	6	-0.081	0.48	-0.92	0
b0946	annotated	0	1005952	1005952	1005952	180	NA	NA	1	1	0	0	1	0	0	0.732	-0.21	1.01	0	1	0.167	-0.1	0.39	0	2	0.605	-0.02	-0.88	0	3	0.137	0.2	-0.28	1	4	0.656	-0.04	-0.88	0	5	0.146	-0.28	-0.2	1	6	0.619	0.07	-0.88	0
b0947	annotated	0	1007600	1007600	1007600	369	NA	NA	1	1	0	0	1	0	0	0.138	0.91	0.46	0	1	0.133	-1.1	0.26	0	2	-0.154	1.02	-0.45	0	3	0.232	1.17	-0.18	0	4	-0.273	-0.98	-0.52	0	5	0.359	-1.14	-0.04	0	6	-0.389	0.89	-0.59	0
b0948	annotated	0	1007844	1007844	1007844	702	NA	NA	1	1	0	0	1	0	0	0.423	0.33	0.2	0	1	0.177	-0.19	0.33	0	2	0.186	0.28	-0.26	0	3	0.216	0.25	-0.23	0	4	0.176	-0.31	-0.21	0	5	0.243	-0.23	-0.1	0	6	0.162	0.28	-0.23	0
b0949	annotated	0	1009964	1009964	1009964	635	NA	NA	1	1	0	0	1	0	0	1.017	0.74	0.43	0	1	0.689	-0.77	0.76	0	2	0.856	0.76	-0.52	0	3	0.735	0.77	-0.75	0	4	0.78	-0.76	-0.5	0	5	0.83	-0.79	-0.68	0	6	0.647	0.67	-0.61	0
b0950	annotated	0	1012001	1012001	1012001	417	NA	NA	1	1	0	0	1	0	0	1.035	-0.39	0.95	0	1	0.478	0.33	1.89	0	2	0.927	-0.35	-1.34	0	3	0.473	-0.32	-1.94	0	4	0.947	0.32	-1.37	0	5	0.473	0.25	-1.92	0	6	0.928	-0.39	-1.36	0
b0951	annotated	0	1013259	1013259	1013259	546	NA	NA	1	1	0	0	1	0	0	0.148	-0.58	-0.21	1	1	-0.061	0.67	-0.08	2	2	-0.004	-0.72	0.13	1	3	-0.03	-0.63	0.01	2	4	0.014	0.78	0.12	1	5	-0.034	0.66	-0.03	2	6	0.07	-0.77	0.21	2
b0952	annotated	0	1014896	1014896	1014896	187	NA	NA	1	1	0	0	1	0	0	1.571	-0.99	0.1	0	1	1.283	0.86	0.51	0	2	1.49	-0.72	-0.21	0	3	1.223	-0.94	-0.45	0	4	1.543	0.61	-0.16	0	5	1.181	0.95	-0.39	0	6	1.549	-0.51	-0.19	0
b0953	annotated	0	1015715	1015715	1015715	55	55	0	1	1	0	0	1	0	0	1.375	-1.53	0.32	0	1	0.963	1.51	0.08	0	2	1.315	-1.41	-0.31	0	3	0.896	-1.48	-0.06	0	4	1.387	1.37	-0.33	0	5	0.835	1.41	-0.13	0	6	1.524	-1.3	-0.28	0
b0954	annotated	0	1016470	1016470	1016578	172	172	0	1	0	1	0	0	0	0	0.427	-0.96	-0.29	0	1	0.373	1	-0.08	0	2	0.414	-1.06	0.26	0	3	0.275	-1.06	0	0	4	0.495	1.01	0.27	0	5	0.2	1.09	-0.05	0	6	0.609	-0.91	0.34	0
b0955	annotated	0	1018299	1018299	1018299	586	NA	NA	1	1	0	0	1	0	0	0.934	-0.19	-0.7	0	1	1.155	0.42	0.06	0	2	0.755	-0.36	0.76	0	3	1.169	-0.5	-0.14	0	4	0.759	0.34	0.72	0	5	1.141	0.6	-0.25	0	6	0.778	-0.3	0.85	0
b0956	annotated	0	1018485	1018485	1018485	150	NA	NA	1	1	0	0	1	0	0	1.041	-0.93	0.1	0	1	0.431	0.95	0.48	0	2	0.926	-0.85	-0.31	0	3	0.398	-0.91	-0.54	0	4	0.98	0.84	-0.28	0	5	0.379	0.84	-0.75	0	6	1.03	-0.75	-0.28	0
b0957	annotated	0	1020053	1020053	1020053	346	346	21	1	1	0	0	1	0	0	1.641	-0.56	0.81	0	1	1.002	0.64	0.88	0	2	1.56	-0.55	-0.83	0	3	0.954	-0.66	-0.67	0	4	1.586	0.35	-0.78	0	5	0.942	0.66	-0.57	0	6	1.556	-0.25	-0.74	0
b0958	annotated	0	1020919	1020919	1020919	169	NA	NA	1	1	0	0	1	0	0	0.662	0.63	0.28	0	1	0.358	-0.76	0.26	0	2	0.438	0.72	-0.12	0	3	0.387	0.76	-0.29	0	4	0.396	-0.69	-0.14	0	5	0.452	-0.79	-0.3	0	6	0.346	0.71	-0.21	0
b0959	annotated	0	1021138	1021138	1021138	209	NA	NA	1	1	0	0	1	0	0	1.492	1.12	0.07	0	1	1.235	-0.77	0.15	0	2	1.305	1.08	0.07	0	3	1.235	0.76	0.14	0	4	1.264	-1.24	0.15	0	5	1.241	-0.72	0.38	0	6	1.185	1.37	0.06	0
b0960	upstream	-9	1023892	1023883	1023892	717	NA	NA	0	0	0	0	0	0	0	0.406	1.11	0.56	0	1	0.303	-0.95	0.57	1	2	0.132	0.96	-0.44	0	3	0.426	0.91	-0.63	0	4	0.024	-0.87	-0.52	0	5	0.531	-0.92	-0.6	0	6	-0.097	0.74	-0.47	0
b0961	annotated	0	1024348	1024348	1024348	148	NA	NA	1	1	0	0	1	0	0	0.588	0.78	-0.98	0	1	0.798	-0.55	-0.38	0	2	0.277	0.57	1.13	0	3	0.829	0.46	0.17	0	4	0.254	-0.57	1.11	0	5	0.862	-0.37	0.04	0	6	0.24	0.63	1.04	0
b0962	annotated	0	1024471	1024471	1024471	684	684	0	1	1	0	0	1	0	0	0.297	0.01	-0.29	0	1	0.28	0.18	-0.17	1	2	0.231	-0.11	0.07	0	3	0.249	-0.21	0.19	1	4	0.241	0.1	0.1	0	5	0.255	0.16	0.18	1	6	0.233	-0.09	0.08	0
b0963	annotated	0	1027015	1027015	1027015	152	152	0	1	1	0	0	1	0	0	0.934	0.28	-0.93	0	1	0.807	0.11	-1.36	0	2	0.671	0.1	1.22	0	3	0.851	-0.16	1.25	0	4	0.641	-0.18	1.23	0	5	0.841	0.29	1.18	0	6	0.642	0.31	1.21	0
b0964	annotated	0	1027773	1027773	1027773	220	NA	NA	1	1	0	0	1	0	0	0.774	0.64	0.29	0	1	0.291	-0.89	-0.17	0	2	0.541	0.87	-0.21	0	3	0.345	0.92	0.32	0	4	0.524	-0.96	-0.1	0	5	0.375	-1.01	0.38	0	6	0.489	1.05	-0.26	0
b0965	annotated	0	1027946	1027946	1027946	137	137	0	1	1	0	0	1	0	0	1.696	-0.06	0.34	0	1	1.208	0.21	0.43	0	2	1.662	0	-0.32	0	3	1.134	-0.24	-0.29	0	4	1.686	-0.17	-0.27	0	5	1.125	0.2	-0.27	0	6	1.64	0.3	-0.31	0
b0966	annotated	0	1028721	1028721	1028721	105	105	0	1	1	0	0	1	0	0	0.631	0.22	-0.19	0	1	0.393	-0.46	-0.25	0	2	0.414	0.44	0.33	0	3	0.469	0.49	0.11	0	4	0.378	-0.33	0.29	0	5	0.501	-0.46	-0.05	0	6	0.368	0.38	0.22	0
b0967	annotated	0	1029969	1029969	1029954	396	NA	NA	1	0	1	0	0	0	0	1.152	0.76	-0.39	0	1	1.063	-0.7	-0.27	0	2	0.887	0.82	0.57	0	3	1.124	0.64	0.26	0	4	0.833	-0.87	0.58	0	5	1.159	-0.55	0.28	0	6	0.763	0.91	0.52	0
b0968	annotated	0	1030064	1030064	1030064	92	NA	NA	1	1	0	0	1	0	0	0.977	0.09	-0.65	0	1	1.141	-0.12	-1.04	0	2	0.816	0.16	0.91	0	3	1.146	0.04	1.03	0	4	0.832	-0.2	0.92	0	5	1.151	0.03	1.06	0	6	0.859	0.3	0.82	0
b0969	annotated	0	1030668	1030668	1030668	109	NA	NA	1	1	0	0	1	0	0	0.027	0.45	-0.07	0	1	-0.058	-0.69	0.39	0	2	-0.11	0.69	-0.19	0	3	-0.018	0.71	-0.48	0	4	-0.192	-0.6	-0.25	0	5	0.091	-0.76	-0.47	0	6	-0.295	0.46	-0.27	0
b0970	annotated	0	1031418	1031418	1031418	219	NA	NA	1	1	0	0	1	0	0	0.863	0.87	-0.29	0	1	0.796	-0.68	-0.14	0	2	0.611	0.82	0.45	0	3	0.833	0.69	0.21	0	4	0.577	-0.81	0.47	0	5	0.881	-0.56	0.29	0	6	0.496	0.82	0.47	0
b0972	annotated	0	1032139	1032139	1032139	372	372	45	1	1	0	0	1	0	0	0.78	-1.01	0.63	0	1	0.161	0.86	-0.42	0	2	0.703	-0.91	-0.32	0	3	0.064	-0.77	0.52	0	4	0.795	0.82	-0.3	0	5	0.009	0.65	0.45	0	6	0.897	-0.67	-0.27	0
b0973	annotated	0	1033254	1033254	1033254	597	597	0	1	1	0	0	1	0	0	1.105	-0.99	0.43	0	1	0.74	0.92	0.13	0	2	1.019	-0.76	-0.32	0	3	0.67	-0.88	-0.12	0	4	1.107	0.73	-0.32	0	5	0.612	0.77	-0.12	0	6	1.209	-0.71	-0.28	0
b0974	annotated	0	1035066	1035066	1035066	235	NA	NA	1	1	0	0	1	0	0	1.369	-0.68	0.07	0	1	1.008	0.83	-0.41	0	2	1.184	-0.78	0.05	0	3	0.982	-0.81	0.44	0	4	1.218	0.69	0	0	5	0.96	0.83	0.45	0	6	1.255	-0.52	0.07	0
b0975	annotated	0	1035770	1035770	1035770	195	NA	NA	1	1	0	0	1	0	0	0.94	-0.21	0.29	0	1	0.522	-0.13	0.82	0	2	0.692	0	-0.55	0	3	0.558	0.1	-0.96	0	4	0.689	0	-0.51	0	5	0.582	-0.13	-1.1	0	6	0.684	0.03	-0.56	0
b0976	annotated	0	1036354	1036354	1036354	132	NA	NA	1	1	0	0	1	0	0	0.837	-0.88	1.18	0	1	0.118	0.44	0.6	0	2	0.721	-0.44	-1.09	0	3	0.073	-0.37	-0.46	0	4	0.789	0.41	-1.09	0	5	0.008	0.2	-0.33	0	6	0.838	-0.39	-1.11	0
b0977	downstream	63	1036812	1036749	1036749	285	NA	NA	0	1	0	1	0	0	0	0.594	-0.48	-0.34	1	1	0.281	0.38	-0.29	0	2	0.312	-0.39	0.31	1	3	0.334	-0.4	0.2	0	4	0.279	0.44	0.28	1	5	0.394	0.41	0.06	0	6	0.284	-0.46	0.31	1
b0978	annotated	0	1037740	1037740	1037740	514	NA	NA	1	1	0	0	1	0	0	0.096	1.47	1.17	0	1	0.073	-1.72	0.89	0	2	-0.106	1.64	-1	0	3	0.116	1.75	-0.75	0	4	-0.166	-1.66	-1	0	5	0.195	-1.82	-0.53	0	6	-0.288	1.57	-1.11	0
b0979	annotated	0	1039296	1039296	1039296	378	NA	NA	1	1	0	0	1	0	0	1.186	-0.84	0.13	0	1	0.658	0.71	0.34	0	2	1.061	-0.61	-0.1	0	3	0.621	-0.67	-0.54	0	4	1.1	0.64	-0.13	0	5	0.616	0.64	-0.83	0	6	1.141	-0.59	-0.14	0
b0980	annotated	0	1040617	1040617	1040617	432	432	22	1	1	0	0	1	0	0	1.007	-0.3	-1.12	1	1	0.987	0.3	-0.93	0	2	0.906	-0.21	1.12	0	3	0.949	-0.36	1	0	4	0.958	0.16	1.17	1	5	0.91	0.43	1	0	6	0.993	-0.03	1.14	1
b0981	annotated	0	1044210	1044210	1044210	726	726	0	1	1	0	0	1	0	0	1.533	-0.1	0.06	0	1	1.355	0.23	0.46	1	2	1.464	-0.06	-0.08	0	3	1.301	-0.26	-0.28	1	4	1.498	-0.03	-0.14	0	5	1.274	0.32	-0.21	1	6	1.511	0.12	-0.16	0
b0982	annotated	0	1044676	1044676	1044676	148	NA	NA	1	1	0	0	1	0	0	1.115	-0.55	0.33	0	1	0.455	0.42	0.08	0	2	0.89	-0.39	-0.26	0	3	0.483	-0.38	-0.21	0	4	0.905	0.34	-0.24	0	5	0.522	0.38	-0.34	0	6	0.882	-0.33	-0.3	0
b0983	annotated	0	1045803	1045803	1045803	379	NA	NA	1	1	0	0	1	0	0	1.543	-0.55	-0.49	0	1	1.622	0.82	0.62	0	2	1.504	-0.63	0.13	0	3	1.537	-0.85	-0.45	0	4	1.584	0.49	0.17	0	5	1.456	0.85	-0.28	0	6	1.662	-0.38	0.22	0
b0984	annotated	0	1047945	1047945	1047945	698	NA	NA	1	1	0	0	1	0	0	0.434	0.17	0.27	0	1	0.412	-0.08	-0.21	0	2	0.443	0.16	-0.05	0	3	0.252	0.04	0.49	0	4	0.548	-0.3	0.01	0	5	0.183	-0.09	0.75	0	6	0.569	0.35	0	0
b0985	annotated	0	1048691	1048691	1048691	248	NA	NA	1	1	0	0	1	0	0	0.797	-0.35	0.16	0	1	0.576	0.33	0.02	0	2	0.728	-0.27	-0.09	0	3	0.537	-0.39	0.17	0	4	0.738	0.21	-0.03	0	5	0.515	0.43	0.25	0	6	0.782	-0.13	-0.07	0
b0986	annotated	0	1049332	1049332	1049332	214	NA	NA	1	1	0	0	1	0	0	0.662	2.04	-0.12	0	1	0.976	-1.87	0.87	0	2	0.375	1.88	-0.03	0	3	1.089	1.82	-0.85	0	4	0.221	-1.94	-0.06	0	5	1.222	-1.69	-0.65	0	6	0.044	1.86	-0.12	1
b0987	annotated	0	1049744	1049744	1049744	101	NA	NA	1	1	0	0	1	0	0	1.339	0.09	0.25	0	1	0.961	-0.08	1.4	0	2	1.191	0.12	-0.66	0	3	0.975	0.06	-1.27	0	4	1.155	-0.23	-0.6	0	5	1.02	-0.07	-1.16	0	6	1.087	0.24	-0.64	0
b0988	annotated	0	1050027	1050027	1050153	167	NA	NA	1	0	1	0	0	0	0	-0.184	-0.18	1.27	0	1	-0.579	-0.13	0.89	0	2	-0.382	-0.07	-1.36	0	3	-0.52	0.25	-0.84	0	4	-0.366	0.21	-1.44	0	5	-0.506	-0.41	-0.79	0	6	-0.305	-0.37	-1.38	0
b0989	downstream	12	1051163	1051175	NA	70	NA	NA	0	0	0	0	0	0	0	0.625	0.54	-0.21	0	1	0.621	-0.16	-0.23	0	2	0.465	0.26	0.35	0	3	0.646	0.09	0.26	0	4	0.452	-0.32	0.34	0	5	0.681	0.01	0.33	1	6	0.449	0.36	0.3	0
b0990	annotated	0	1051461	1051461	1051461	70	NA	NA	1	1	0	0	1	0	0	1.853	-1.05	-0.72	0	1	1.756	1.48	-0.86	0	2	1.638	-1.34	1.16	0	3	1.758	-1.6	0.73	0	4	1.689	1.23	1.13	0	5	1.653	1.72	0.58	0	6	1.832	-0.96	1.15	0
b0991	upstream	-33	1051814	1051847	NA	76	NA	NA	0	0	0	0	0	0	0	0.082	0.73	0.09	1	1	0.411	-0.53	0.09	0	2	0.014	0.54	0.01	1	3	0.39	0.49	0.07	0	4	0.022	-0.56	0	0	5	0.421	-0.49	0.28	0	6	0.028	0.5	0.04	0
b0992	annotated	0	1053362	1053362	1053362	357	NA	NA	1	1	0	0	1	0	0	1.595	-0.23	0.4	0	1	1.304	0.53	0.73	0	2	1.5	-0.4	-0.44	0	3	1.276	-0.57	-0.73	0	4	1.504	0.29	-0.5	0	5	1.238	0.56	-0.81	0	6	1.49	-0.18	-0.52	0
b0993	annotated	0	1056178	1056178	1056133	914	NA	NA	1	0	1	0	0	0	0	0.357	0.38	0.28	0	1	0.506	-0.44	0.14	0	2	0.271	0.36	-0.16	0	3	0.473	0.42	0.07	0	4	0.275	-0.34	-0.14	0	5	0.487	-0.44	0.23	0	6	0.266	0.37	-0.15	0
b0994	annotated	0	1056261	1056261	1056261	342	342	18	1	1	0	0	1	0	0	0.351	1.44	-0.3	0	1	0.312	-1.51	0.21	0	2	0.013	1.57	0.15	0	3	0.466	1.45	-0.41	0	4	-0.168	-1.49	0.16	1	5	0.62	-1.42	-0.47	0	6	-0.356	1.36	0.04	2
b0995	annotated	0	1057954	1057954	1057954	230	230	0	1	1	0	0	1	0	0	0.466	-0.63	-0.55	0	1	0.306	0.67	-0.08	0	2	0.278	-0.7	0.43	0	3	0.279	-0.66	-0.15	0	4	0.365	0.69	0.41	0	5	0.214	0.63	-0.26	0	6	0.46	-0.66	0.42	0
b0996	annotated	0	1058084	1058084	1058084	390	NA	NA	1	1	0	0	1	0	0	0.784	0.75	0.24	0	1	0.68	-0.6	0.6	0	2	0.523	0.7	-0.14	0	3	0.751	0.49	-0.64	0	4	0.409	-0.7	-0.18	0	5	0.819	-0.46	-0.64	0	6	0.326	0.7	-0.21	1
b0997	annotated	0	1059256	1059256	1059256	848	848	39	1	1	0	0	1	0	0	2.174	-0.7	0.1	0	1	1.761	0.87	-0.1	0	2	2.059	-0.5	0.1	0	3	1.716	-0.92	0.24	0	4	2.089	0.38	0.05	0	5	1.632	0.97	0.35	0	6	2.134	-0.22	0.07	0
b0998	annotated	0	1061799	1061799	1061799	199	NA	NA	1	1	0	0	1	0	0	0.872	0.37	1.26	0	1	0.342	-0.67	1.05	0	2	0.71	0.7	-1.32	0	3	0.382	0.71	-0.9	0	4	0.677	-0.71	-1.3	0	5	0.481	-0.78	-0.67	0	6	0.513	0.64	-1.3	0
b0999	annotated	0	1062855	1062855	1062855	101	NA	NA	1	1	0	0	1	0	0	1.559	0.32	-0.41	0	1	1.322	-0.43	-0.57	0	2	1.336	0.52	0.7	0	3	1.345	0.42	0.53	0	4	1.287	-0.61	0.67	0	5	1.383	-0.33	0.47	0	6	1.171	0.77	0.55	0
b1000	annotated	0	1063775	1063775	1063775	306	306	0	1	1	0	0	1	0	0	1.134	0.8	0.57	0	1	0.804	-0.59	0.85	0	2	0.999	0.82	-0.73	0	3	0.838	0.72	-0.71	0	4	0.942	-0.84	-0.74	0	5	0.916	-0.7	-0.54	0	6	0.832	0.75	-0.77	0
b1001	annotated	0	1064036	1064036	1064036	418	NA	NA	1	1	0	0	1	0	0	1.078	0.92	-0.59	0	1	1.227	-0.47	-0.27	0	2	0.849	0.54	0.85	0	3	1.284	0.37	0.22	0	4	0.81	-0.59	0.82	0	5	1.287	-0.23	0.23	0	6	0.799	0.75	0.79	0
b1002	annotated	0	1065585	1065585	1065585	413	413	22	1	1	0	0	1	0	0	1.535	-0.64	-0.44	0	1	1.423	0.53	-0.15	0	2	1.462	-0.46	0.44	0	3	1.357	-0.59	0.28	0	4	1.487	0.33	0.47	0	5	1.333	0.59	0.25	0	6	1.517	-0.23	0.42	0
b1003	annotated	0	1067091	1067091	1067091	75	75	1	1	1	0	0	1	0	0	1.127	-0.42	-0.3	0	1	0.9	0.35	-0.86	0	2	0.885	-0.23	0.49	0	3	0.971	-0.35	0.73	0	4	0.895	0.23	0.42	0	5	0.974	0.39	0.6	0	6	0.949	-0.1	0.44	0
b1004	annotated	0	1067708	1067708	1067708	198	198	1	1	1	0	0	1	0	0	0.931	-0.74	-0.71	0	1	0.548	0.7	-0.62	0	2	0.652	-0.7	0.62	0	3	0.572	-0.77	0.41	0	4	0.669	0.65	0.61	0	5	0.566	0.81	0.33	0	6	0.714	-0.55	0.6	0
b1006	annotated	0	1069839	1069839	1069839	442	NA	NA	1	1	0	0	1	0	0	0.772	1.35	-0.39	0	1	0.722	-1.42	-1.27	0	2	0.608	1.52	0.86	0	3	0.727	1.39	1.4	0	4	0.576	-1.63	0.95	0	5	0.791	-1.26	1.48	0	6	0.446	1.67	0.89	0
b1007	annotated	0	1070354	1070354	1070354	164	NA	NA	1	1	0	0	1	0	0	1.173	-0.15	1.06	0	1	0.363	0.17	0.92	1	2	1.034	0.07	-1.05	0	3	0.382	-0.09	-0.85	1	4	1.019	-0.14	-0.97	0	5	0.418	-0.05	-0.82	0	6	0.985	0.12	-1	0
b1008	annotated	0	1070955	1070955	1070955	196	NA	NA	1	1	0	0	1	0	0	0.538	-0.19	1.27	0	1	-0.244	-0.08	1.09	0	2	0.438	-0.05	-1.26	0	3	-0.293	0.16	-0.89	0	4	0.478	0	-1.18	0	5	-0.278	-0.27	-0.83	0	6	0.474	-0.06	-1.26	0
b1009	annotated	0	1071765	1071765	1071765	266	NA	NA	1	1	0	0	1	0	0	0.582	0.26	0.23	0	1	0.321	-0.39	-0.16	0	2	0.43	0.38	-0.17	0	3	0.312	0.45	0.28	0	4	0.421	-0.43	-0.13	0	5	0.343	-0.52	0.35	0	6	0.395	0.41	-0.15	0
b1010	annotated	0	1072159	1072159	1072159	128	NA	NA	1	1	0	0	1	0	0	1.567	0.78	-0.52	0	1	1.62	-0.64	-1.48	0	2	1.364	0.77	1.2	0	3	1.605	0.5	1.65	0	4	1.381	-0.94	1.24	0	5	1.564	-0.37	1.74	0	6	1.386	1.17	1.12	0
b1011	annotated	0	1072863	1072863	1072866	230	NA	NA	1	0	1	0	0	0	0	0.684	0.58	1.35	0	1	0.257	-0.92	0.47	0	2	0.497	0.89	-0.98	0	3	0.252	0.99	-0.23	0	4	0.508	-0.88	-0.98	0	5	0.278	-1.05	-0.02	0	6	0.421	0.86	-1.02	0
b1012	downstream	57	1073954	1074011	1073954	382	NA	NA	0	0	0	0	0	0	0	1.056	0.29	-0.28	0	1	0.89	-0.41	-0.86	0	2	0.96	0.43	0.7	0	3	0.825	0.35	0.94	0	4	0.994	-0.5	0.74	0	5	0.783	-0.3	0.91	0	6	0.985	0.68	0.7	0
b1013	annotated	0	1074242	1074242	1074242	212	NA	NA	1	1	0	0	1	0	0	0.798	-0.48	0.74	0	1	0.236	0.03	0.21	0	2	0.638	-0.14	-0.67	0	3	0.267	0.05	-0.23	0	4	0.658	0.08	-0.65	0	5	0.293	-0.15	-0.26	0	6	0.644	-0.05	-0.7	0
b1014	annotated	0	1078882	1078882	1078882	1320	NA	NA	1	1	0	0	1	0	0	0.788	-0.29	-0.09	0	1	0.581	0.11	-0.98	0	2	0.645	-0.15	0.45	0	3	0.582	-0.09	1.13	0	4	0.697	0.14	0.45	0	5	0.554	0.09	1.1	0	6	0.75	-0.05	0.47	0
b1015	annotated	0	1079305	1079305	1079305	502	502	0	1	1	0	0	1	0	0	0.736	1.26	-0.93	0	1	0.893	-1.17	-1.29	0	2	0.477	1.26	1.27	0	3	0.989	1.14	1.27	0	4	0.391	-1.26	1.19	0	5	1.035	-0.96	1.27	0	6	0.336	1.4	1.09	0
b1018	annotated	0	1082243	1082243	1082243	375	NA	NA	1	1	0	0	1	0	0	0.409	0.19	-0.42	0	1	0.316	-0.22	-0.45	0	2	0.128	0.18	0.36	1	3	0.374	0.25	0.47	0	4	0.102	-0.08	0.29	1	5	0.354	-0.22	0.48	0	6	0.148	0.08	0.3	1
b1019	downstream	24	1083400	1083376	1083376	423	NA	NA	0	1	0	1	0	0	0	0.361	-0.98	0.74	0	1	-0.103	0.79	1.33	0	2	0.271	-0.81	-1.15	0	3	-0.148	-0.65	-1.26	0	4	0.307	0.79	-1.14	0	5	-0.12	0.52	-1.33	0	6	0.328	-0.85	-1.07	0
b1020	annotated	0	1084992	1084992	1084992	354	354	0	1	1	0	0	1	0	0	0.234	0.4	-0.07	0	1	0.307	-0.45	-0.81	0	2	0.169	0.37	0.44	0	3	0.273	0.43	0.89	0	4	0.216	-0.41	0.49	0	5	0.259	-0.38	1	0	6	0.249	0.39	0.46	0
b1021	annotated	0	1086519	1086519	1086519	137	NA	NA	1	1	0	0	1	0	0	1.31	0.59	0.29	0	1	0.862	-0.6	0.16	0	2	1.017	0.7	-0.05	0	3	0.889	0.5	-0.02	0	4	0.982	-0.81	-0.05	0	5	0.925	-0.42	0.1	0	6	0.891	0.91	-0.1	0
b1022	annotated	0	1087846	1087846	1087846	441	NA	NA	1	1	0	0	1	0	0	0.326	-0.48	-0.18	0	1	0.353	0.48	-0.55	0	2	0.222	-0.52	0.29	0	3	0.303	-0.52	0.72	1	4	0.315	0.44	0.32	0	5	0.243	0.52	0.91	1	6	0.405	-0.32	0.36	0
b1023	annotated	0	1089857	1089857	1089857	672	NA	NA	1	1	0	0	1	0	0	0.856	0.1	-0.34	0	1	0.791	0.25	0	0	2	0.666	-0.09	0.31	0	3	0.833	-0.36	-0.13	0	4	0.64	0.06	0.25	0	5	0.833	0.39	-0.14	0	6	0.647	-0.03	0.27	0
b1024	annotated	0	1092289	1092289	1092289	807	NA	NA	1	1	0	0	1	0	0	1.173	0.01	0.09	0	1	0.944	0.15	0.3	0	2	1.04	-0.07	-0.07	0	3	0.914	-0.1	-0.27	0	4	1.038	0.01	-0.11	0	5	0.926	0.09	-0.27	0	6	1.028	0.01	-0.08	0
b1025	annotated	0	1092876	1092876	1092876	452	NA	NA	1	1	0	0	1	0	0	1.013	0.14	-0.03	0	1	0.786	0.28	-0.41	1	2	0.881	-0.13	0.34	0	3	0.77	-0.29	0.43	1	4	0.905	0.07	0.31	0	5	0.737	0.31	0.41	1	6	0.961	0.06	0.29	0
b1026	annotated	0	1095141	1095141	1095141	288	NA	NA	1	1	0	0	1	0	0	0.254	-0.05	0.78	0	1	-0.265	-0.25	0.67	0	2	0.095	0.09	-0.9	0	3	-0.228	0.29	-0.55	0	4	0.064	-0.1	-0.83	0	5	-0.171	-0.36	-0.42	0	6	0.031	-0.01	-0.89	0
b1027	annotated	0	1095437	1095437	1095437	99	NA	NA	1	1	0	0	1	0	0	1.608	-0.4	0.26	0	1	1.38	0.4	0.17	0	2	1.519	-0.25	-0.12	0	3	1.329	-0.42	-0.08	0	4	1.556	0.13	-0.13	0	5	1.3	0.46	-0.02	0	6	1.581	0.02	-0.19	0
b1029	annotated	0	1095843	1095843	1095843	328	NA	NA	1	1	0	0	1	0	0	1.171	0.46	-0.31	0	1	1.265	-0.41	0.69	0	2	0.934	0.48	0.06	0	3	1.285	0.41	-0.73	0	4	0.941	-0.46	-0.09	0	5	1.277	-0.3	-0.7	0	6	0.947	0.55	-0.14	0
b1033	annotated	0	1097886	1097886	1097886	312	312	0	1	1	0	0	1	0	0	0.84	1.24	0.35	0	1	0.548	-1.18	0.42	0	2	0.584	1.25	-0.18	0	3	0.632	1.2	-0.4	0	4	0.459	-1.27	-0.15	0	5	0.75	-1.12	-0.26	0	6	0.307	1.24	-0.2	0
b1034	annotated	0	1098879	1098879	1098879	245	NA	NA	1	1	0	0	1	0	0	0.799	0.14	0.31	0	1	0.093	-0.35	0.14	0	2	0.593	0.37	-0.3	0	3	0.111	0.44	-0.22	0	4	0.589	-0.39	-0.25	0	5	0.164	-0.58	-0.4	0	6	0.526	0.4	-0.36	0
b1035	annotated	0	1099640	1099640	1099640	184	NA	NA	1	1	0	0	1	0	0	1.263	0.79	-0.8	0	1	1.205	-0.57	-0.53	0	2	1.045	0.79	0.83	0	3	1.197	0.5	0.68	0	4	1.018	-0.85	0.89	0	5	1.237	-0.41	0.79	0	6	0.932	0.93	0.87	0
b1036	upstream	-48	1100248	1100296	1100266	163	NA	NA	0	0	0	0	0	0	0	0.048	1.11	-0.31	0	1	0.25	-0.92	0.43	0	2	-0.185	0.98	0.13	0	3	0.358	0.89	-0.51	0	4	-0.299	-0.94	0.1	0	5	0.454	-0.74	-0.47	0	6	-0.417	0.86	0.06	2
b1037	annotated	0	1101684	1101684	1101684	277	NA	NA	1	1	0	0	1	0	0	1.311	1.19	-1.5	0	1	1.653	-0.99	-1.56	0	2	0.967	1.27	1.8	0	3	1.724	0.85	1.49	0	4	0.862	-1.29	1.83	0	5	1.767	-0.66	1.47	0	6	0.772	1.44	1.71	0
b1038	downstream	63	1102064	1102127	1102127	138	NA	NA	0	1	0	1	0	0	0	0.76	0.85	0.53	0	1	0.566	-0.96	0.21	0	2	0.541	0.92	-0.27	0	3	0.646	0.96	-0.19	0	4	0.466	-0.92	-0.32	1	5	0.709	-0.93	-0.11	0	6	0.375	0.92	-0.4	1
b1039	annotated	0	1102541	1102541	1102541	129	NA	NA	1	1	0	0	1	0	0	0.967	-0.54	-0.09	0	1	0.61	0.45	0.07	0	2	0.775	-0.39	-0.06	0	3	0.647	-0.35	-0.01	0	4	0.772	0.38	-0.08	0	5	0.652	0.32	0.04	0	6	0.788	-0.42	-0.09	0
b1040	annotated	0	1103196	1103196	1103196	216	NA	NA	1	1	0	0	1	0	0	1.295	-0.57	-0.25	0	1	1.113	0.63	-0.06	0	2	1.039	-0.59	0.43	0	3	1.126	-0.68	-0.17	0	4	1.072	0.57	0.32	0	5	1.079	0.72	-0.36	0	6	1.163	-0.42	0.28	0
b1041	annotated	0	1103951	1103951	1103951	151	NA	NA	1	1	0	0	1	0	0	1.488	-0.35	0.07	0	1	1.083	0.49	0.43	0	2	1.275	-0.35	-0.24	0	3	1.083	-0.55	-0.38	0	4	1.268	0.24	-0.24	0	5	1.073	0.63	-0.26	0	6	1.268	-0.11	-0.26	0
b1042	annotated	0	1104447	1104447	1104447	151	151	20	1	1	0	0	1	0	0	1.628	0.85	-0.19	0	1	1.571	-0.68	-0.12	0	2	1.383	0.85	0.36	0	3	1.632	0.6	0.12	0	4	1.312	-0.9	0.35	0	5	1.692	-0.5	0.14	0	6	1.231	0.99	0.28	0
b1043	annotated	0	1104961	1104961	1104961	110	NA	NA	1	1	0	0	1	0	0	1.433	1.21	0.09	0	1	1.066	-1.09	-0.11	0	2	1.122	1.36	0.04	0	3	1.176	1.02	0.21	0	4	0.999	-1.44	0.09	0	5	1.277	-0.94	0.36	0	6	0.847	1.52	-0.07	0
b1044	annotated	0	1105414	1105414	1105414	103	NA	NA	1	1	0	0	1	0	0	0.74	0.11	-0.57	0	1	0.827	0.02	0.25	0	2	0.544	0.07	0.36	0	3	0.855	-0.07	-0.3	0	4	0.539	-0.08	0.36	0	5	0.87	0.13	-0.17	0	6	0.558	0.02	0.34	0
b1045	annotated	0	1105820	1105820	1105820	177	NA	NA	1	1	0	0	1	0	0	1.181	0.16	-0.44	0	1	1.071	-0.15	0.82	0	2	1.012	0.21	-0.01	0	3	1.053	0.11	-0.88	0	4	0.992	-0.28	0.01	0	5	1.076	-0.08	-0.76	0	6	0.916	0.29	-0.04	0
b1046	upstream	-57	1106298	1106355	1106295	473	NA	NA	0	0	0	0	0	0	0	0.415	0.12	-0.35	0	1	0.401	0.04	-0.77	0	2	0.333	0.14	0.6	0	3	0.314	-0.13	0.94	0	4	0.355	-0.21	0.62	0	5	0.276	0.2	0.96	0	6	0.399	0.31	0.61	0
b1047	downstream	114	1108827	1108941	1108941	385	NA	NA	0	1	0	1	0	0	0	-0.003	0.17	0.06	1	1	0.171	-0.13	-0.03	0	2	-0.041	0.14	-0.03	1	3	0.094	0.15	0.24	0	4	0.018	-0.18	-0.01	1	5	0.047	-0.2	0.36	1	6	0.088	0.23	0.03	1
b1048	upstream	-18	1109317	1109335	1109368	511	511	22	0	0	0	0	0	0	0	1.259	-0.75	-0.78	0	1	1.225	0.95	-0.42	1	2	1.167	-0.72	0.77	0	3	1.156	-1.11	0.36	1	4	1.217	0.65	0.73	0	5	1.083	1.18	0.36	2	6	1.314	-0.47	0.72	0
b1049	annotated	0	1110863	1110863	1110893	847	NA	NA	1	0	1	0	0	0	0	0.465	-1.04	0.15	0	1	0.231	0.92	-0.25	0	2	0.481	-0.89	0.04	0	3	0.11	-0.92	0.43	0	4	0.625	0.82	0.1	0	5	-0.001	0.83	0.52	0	6	0.754	-0.7	0.1	0
b1050	annotated	0	1113579	1113579	1113579	75	NA	NA	1	1	0	0	1	0	0	0.565	0.84	-0.29	0	1	0.632	-0.71	-0.56	0	2	0.302	0.79	0.48	0	3	0.718	0.64	0.58	0	4	0.25	-0.84	0.47	0	5	0.755	-0.55	0.64	0	6	0.22	0.87	0.37	0
b1051	annotated	0	1114181	1114181	1114181	124	NA	NA	1	1	0	0	1	0	0	1.044	-0.26	-0.45	0	1	0.766	0.06	-0.7	0	2	0.837	-0.02	0.53	0	3	0.805	-0.08	0.59	0	4	0.823	0.08	0.48	0	5	0.842	0.09	0.47	0	6	0.82	-0.02	0.49	0
b1053	annotated	0	1115490	1115490	1115490	408	NA	NA	1	1	0	0	1	0	0	0.341	-0.52	0.77	0	1	-0.47	0.24	0.21	0	2	0.153	-0.36	-0.74	0	3	-0.415	-0.14	-0.33	0	4	0.166	0.39	-0.77	0	5	-0.352	-0.01	-0.52	0	6	0.156	-0.49	-0.7	0
b1054	downstream	153	1116429	1116582	1116582	306	NA	NA	0	1	0	1	0	0	0	0.918	0.21	-0.2	1	1	0.718	0.07	-0.56	1	2	0.841	0.19	0.47	0	3	0.661	-0.06	0.59	1	4	0.871	-0.28	0.49	0	5	0.657	0.06	0.63	1	6	0.891	0.37	0.4	0
b1055	annotated	0	1116807	1116807	1116807	350	NA	NA	1	1	0	0	1	0	0	0.297	0.14	0.88	0	1	-0.116	-0.29	0.46	0	2	0.089	0.24	-0.94	0	3	-0.066	0.36	-0.43	0	4	0.012	-0.2	-0.92	0	5	0.031	-0.41	-0.43	0	6	-0.041	0	-0.83	0
b1056	annotated	0	1118476	1118476	1118476	191	191	22	1	1	0	0	1	0	0	1.879	-0.2	0.44	0	1	1.489	0.33	0.58	0	2	1.75	-0.07	-0.45	0	3	1.466	-0.4	-0.28	0	4	1.753	-0.08	-0.41	0	5	1.436	0.44	0.01	0	6	1.752	0.2	-0.46	0
b1057	upstream	-75	1119121	1119046	1119046	188	NA	NA	0	1	0	1	0	0	0	0.293	0.79	-1.96	1	1	1.129	-0.2	-0.46	0	2	0.038	0.34	1.77	1	3	1.195	0.1	0.13	0	4	-0.043	-0.27	1.66	1	5	1.235	0.16	-0.01	0	6	-0.045	0.3	1.76	1
b1058	annotated	0	1119447	1119447	1119420	46	NA	NA	1	0	1	0	0	0	0	0.244	0.6	-0.36	2	1	0.304	-0.78	-0.09	0	2	0.003	0.7	0.37	2	3	0.421	0.73	-0.01	0	4	-0.092	-0.67	0.38	1	5	0.542	-0.66	-0.04	0	6	-0.221	0.65	0.31	1
b1059	annotated	0	1120586	1120586	1120586	372	NA	NA	1	1	0	0	1	0	0	1.877	-0.81	-0.31	0	1	1.411	0.8	0.04	0	2	1.661	-0.7	0.11	0	3	1.396	-0.89	0	0	4	1.702	0.54	0.15	0	5	1.326	0.93	0.03	0	6	1.745	-0.36	0.15	0
b1060	annotated	0	1120955	1120955	1120955	84	NA	NA	1	1	0	0	1	0	0	1.5	-0.13	0.62	0	1	1.069	0.16	0.92	0	2	1.5	-0.1	-0.66	0	3	0.942	-0.16	-0.81	0	4	1.543	-0.05	-0.61	0	5	0.923	0.1	-0.72	0	6	1.492	0.17	-0.64	0
b1061	annotated	0	1121487	1121487	1121487	81	NA	NA	1	1	0	0	1	0	0	0.956	0.44	-0.2	0	1	0.857	-0.33	0.4	0	2	0.598	0.35	0.06	0	3	0.976	0.3	-0.61	0	4	0.513	-0.3	-0.03	0	5	1.024	-0.23	-0.72	0	6	0.475	0.3	-0.07	0
b1062	annotated	0	1122607	1122607	1122607	348	348	1	1	1	0	0	1	0	0	0.616	-0.22	0.58	0	1	0.179	-0.06	-0.07	0	2	0.477	0.03	-0.32	0	3	0.158	0.08	0.13	0	4	0.523	-0.01	-0.3	0	5	0.147	-0.16	0.06	0	6	0.549	0.05	-0.3	0
b1063	annotated	0	1123273	1123273	1123273	186	NA	NA	1	1	0	0	1	0	0	1.073	0.5	-0.73	0	1	0.945	-0.37	-1.17	0	2	0.815	0.54	1.06	0	3	0.999	0.25	1.33	0	4	0.786	-0.64	1.17	0	5	0.988	-0.04	1.39	0	6	0.76	0.77	1.07	0
b1064	annotated	0	1124054	1124054	1124054	215	215	0	1	1	0	0	1	0	0	0.285	-0.96	-0.3	1	1	0.385	0.98	-0.33	0	2	0.138	-0.97	0.37	1	3	0.376	-0.99	0.34	0	4	0.203	1	0.35	1	5	0.346	1.08	0.38	0	6	0.293	-1.05	0.47	1
b1065	upstream	-30	1125356	1125326	1125326	402	NA	NA	0	1	0	1	0	0	0	0.039	0.17	-0.19	0	1	0.064	-0.21	1.09	0	2	-0.257	0.19	-0.35	0	3	0.141	0.25	-1.13	0	4	-0.312	-0.07	-0.4	0	5	0.233	-0.16	-1.04	0	6	-0.365	-0.13	-0.3	0
b1066	downstream	21	1125583	1125562	1125562	194	NA	NA	0	1	0	1	0	0	0	-0.152	0.36	-0.35	2	1	0.123	-0.2	-0.26	0	2	-0.341	0.17	0.25	2	3	0.17	0.13	0.31	0	4	-0.369	-0.18	0.24	2	5	0.205	-0.05	0.38	0	6	-0.345	0.15	0.23	2
b1067	annotated	0	1126157	1126157	1126157	215	NA	NA	1	1	0	0	1	0	0	1.154	-0.45	0.93	0	1	0.437	0.39	0.64	0	2	0.971	-0.38	-0.78	0	3	0.409	-0.35	-0.51	0	4	1.043	0.26	-0.67	0	5	0.385	0.27	-0.52	0	6	1.054	-0.22	-0.73	0
b1068	annotated	0	1126806	1126806	1126806	307	NA	NA	1	1	0	0	1	0	0	1.173	0.46	0.11	0	1	1.019	-0.27	-0.26	0	2	0.957	0.38	0.11	0	3	1.014	0.18	0.56	0	4	0.966	-0.5	0.2	0	5	1.033	-0.06	0.77	0	6	0.924	0.62	0.13	0
b1069	annotated	0	1127839	1127839	1127839	511	NA	NA	1	1	0	0	1	0	0	0.788	0.48	-0.12	0	1	0.777	-0.51	-0.77	0	2	0.755	0.65	0.35	0	3	0.698	0.49	1.04	0	4	0.793	-0.75	0.45	0	5	0.668	-0.47	1.13	0	6	0.767	0.9	0.38	0
b1070	annotated	0	1129830	1129830	1129830	138	NA	NA	1	1	0	0	1	0	0	0.234	-0.29	-0.28	0	1	0.015	0.14	-0.31	0	2	0.045	-0.07	0.2	1	3	0.028	-0.12	0.26	0	4	0.078	0.1	0.19	1	5	0.046	0.12	0.21	0	6	0.092	-0.15	0.21	1
b1071	annotated	0	1130128	1130128	1130128	97	NA	NA	1	1	0	0	1	0	0	1.319	-0.53	0.23	0	1	0.812	0.48	0.95	0	2	1.04	-0.45	-0.5	0	3	0.859	-0.47	-1	0	4	1.027	0.46	-0.49	0	5	0.874	0.44	-1.02	0	6	1.033	-0.52	-0.47	0
b1072	annotated	0	1130863	1130863	1130863	219	NA	NA	1	1	0	0	1	0	0	0.766	0.09	0.01	0	1	0.796	-0.17	0.01	0	2	0.611	0.19	-0.02	0	3	0.806	0.15	-0.06	0	4	0.57	-0.23	-0.15	0	5	0.82	-0.08	-0.02	0	6	0.521	0.3	-0.16	0
b1073	annotated	0	1131018	1131018	1131018	138	NA	NA	1	1	0	0	1	0	0	0.057	-0.04	1.19	2	1	-0.311	-0.09	1.14	1	2	-0.128	-0.03	-1.27	2	3	-0.244	0.1	-1.14	0	4	-0.124	0.05	-1.29	2	5	-0.234	-0.22	-1.07	0	6	-0.142	-0.15	-1.27	2
b1074	annotated	0	1131438	1131438	1131438	134	NA	NA	1	1	0	0	1	0	0	0.56	0.04	-0.75	0	1	0.407	-0.23	-0.67	0	2	0.358	0.23	0.46	0	3	0.441	0.24	0.62	0	4	0.359	-0.22	0.49	0	5	0.491	-0.19	0.64	0	6	0.305	0.17	0.53	0
b1075	annotated	0	1131854	1131854	1131854	231	NA	NA	1	1	0	0	1	0	0	1.001	0.04	0.24	0	1	0.61	-0.14	0.25	0	2	0.792	0.12	-0.08	0	3	0.674	0.18	-0.33	0	4	0.783	-0.18	-0.08	0	5	0.71	-0.24	-0.5	0	6	0.73	0.15	-0.16	0
b1076	annotated	0	1132574	1132574	1132574	402	NA	NA	1	1	0	0	1	0	0	0.48	1.03	0.34	0	1	0.076	-1.14	-0.04	0	2	0.249	1.11	-0.2	0	3	0.175	1.2	-0.11	0	4	0.159	-1.07	-0.15	0	5	0.261	-1.23	-0.24	0	6	0.043	1.03	-0.26	0
b1077	annotated	0	1133802	1133802	1133802	251	NA	NA	1	1	0	0	1	0	0	1.113	-0.24	0.52	0	1	0.609	0.22	0.04	0	2	0.943	-0.25	-0.24	0	3	0.559	-0.16	0.05	0	4	1.041	0.13	-0.17	0	5	0.521	0.06	0.05	0	6	1.09	-0.02	-0.25	0
b1078	annotated	0	1134729	1134729	1134729	260	NA	NA	1	1	0	0	1	0	0	1.055	1.18	-0.01	0	1	1.232	-1.16	0.43	0	2	0.74	1.24	0.22	0	3	1.31	1.06	-0.41	0	4	0.684	-1.3	0.17	0	5	1.327	-0.99	-0.37	0	6	0.621	1.37	0	0
b1079	annotated	0	1135564	1135564	1135564	232	NA	NA	1	1	0	0	1	0	0	0.964	0.11	0.17	0	1	0.737	0.06	-0.75	0	2	0.925	0.13	0.21	0	3	0.674	-0.06	1.02	0	4	0.945	-0.27	0.28	0	5	0.636	0.09	1.18	0	6	0.979	0.45	0.19	0
b1080	downstream	192	1136466	1136274	1136274	365	NA	NA	0	1	0	1	0	0	0	0.062	-0.56	-0.7	0	1	0.185	0.65	-0.79	0	2	-0.157	-0.63	0.76	0	3	0.193	-0.68	0.61	0	4	-0.107	0.65	0.73	0	5	0.184	0.73	0.48	0	6	0.005	-0.59	0.76	0
b1081	downstream	153	1137524	1137371	1137371	313	NA	NA	0	1	0	1	0	0	0	0.064	-0.4	-0.39	1	1	-0.221	0.47	-0.91	1	2	-0.122	-0.51	0.49	1	3	-0.203	-0.53	0.83	0	4	-0.08	0.43	0.47	1	5	-0.226	0.54	0.74	0	6	-0.026	-0.33	0.48	1
b1082	annotated	0	1138378	1138378	1138378	547	NA	NA	1	1	0	0	1	0	0	0.997	0.71	0.41	0	1	0.788	-0.95	0.92	0	2	0.809	0.86	-0.47	0	3	0.829	0.97	-0.87	0	4	0.759	-0.9	-0.48	0	5	0.929	-0.94	-0.78	0	6	0.618	0.79	-0.51	0
b1083	annotated	0	1140033	1140033	1140033	317	NA	NA	1	1	0	0	1	0	0	1.026	0.31	0.51	0	1	0.705	-0.27	0.59	0	2	0.781	0.37	-0.42	0	3	0.778	0.27	-0.68	0	4	0.743	-0.38	-0.52	0	5	0.803	-0.28	-0.67	0	6	0.713	0.35	-0.61	0
b1084	annotated	0	1144367	1144367	1144367	1061	1061	0	1	1	0	0	1	0	0	1.662	-0.23	-0.47	0	1	1.465	0.41	0.32	0	2	1.541	-0.25	0.35	0	3	1.425	-0.45	-0.25	0	4	1.542	0.13	0.38	0	5	1.433	0.47	-0.2	0	6	1.528	-0.04	0.33	0
b1085	downstream	177	1144679	1144502	NA	106	NA	NA	0	0	0	0	0	0	0	0.401	-0.02	1.02	0	1	-0.219	0.09	-0.21	0	2	0.26	-0.06	-0.48	0	3	-0.218	-0.08	0.16	0	4	0.302	0.01	-0.43	0	5	-0.221	-0.02	0.15	0	6	0.334	0.01	-0.44	0
b1086	annotated	0	1144940	1144940	1144940	319	NA	NA	1	1	0	0	1	0	0	1.198	-0.13	0.63	0	1	0.888	0.33	0.33	0	2	1.145	-0.15	-0.45	0	3	0.827	-0.31	-0.11	0	4	1.187	0.02	-0.43	0	5	0.783	0.29	0.08	0	6	1.237	0.08	-0.45	0
b1087	annotated	0	1146595	1146595	1146634	194	NA	NA	1	0	1	0	0	0	0	1.465	0.39	-0.63	0	1	1.43	-0.05	0.22	0	2	1.273	0.23	0.46	0	3	1.454	-0.01	-0.25	0	4	1.21	-0.39	0.5	0	5	1.506	0.14	-0.27	0	6	1.136	0.48	0.43	0
b1088	annotated	0	1146794	1146794	1146794	173	NA	NA	1	1	0	0	1	0	0	0.883	0.04	-0.06	0	1	0.898	0.01	0.55	0	2	0.811	0.01	-0.14	0	3	0.85	-0.02	-0.54	0	4	0.82	-0.06	-0.18	0	5	0.875	0.01	-0.61	0	6	0.792	0.14	-0.18	0
b1089	annotated	0	1147367	1147367	1147367	57	57	1	1	1	0	0	1	0	0	0.886	-0.38	0.55	0	1	0.431	0.24	0.58	0	2	0.755	-0.32	-0.62	0	3	0.43	-0.25	-0.73	0	4	0.753	0.34	-0.66	0	5	0.443	0.22	-0.83	0	6	0.761	-0.34	-0.66	0
b1090	annotated	0	1147621	1147621	1147651	356	NA	NA	1	0	1	0	0	0	0	0.109	-0.76	0.03	0	1	-0.212	0.49	0.27	0	2	-0.177	-0.58	-0.25	0	3	-0.124	-0.46	-0.33	0	4	-0.191	0.68	-0.31	0	5	-0.086	0.45	-0.4	0	6	-0.204	-0.79	-0.21	0
b1091	annotated	0	1148759	1148759	1148759	317	317	0	1	1	0	0	1	0	0	0.798	0.03	-0.03	0	1	0.81	0.04	0.63	0	2	0.646	-0.09	-0.03	0	3	0.832	-0.07	-0.67	0	4	0.633	0.1	-0.08	0	5	0.857	0.12	-0.59	0	6	0.624	-0.13	-0.06	0
b1092	annotated	0	1149728	1149728	1149728	309	309	1	1	1	0	0	1	0	0	1.265	0.45	0.57	0	1	0.831	-0.45	0.69	0	2	1.046	0.51	-0.68	0	3	0.889	0.51	-0.63	0	4	0.981	-0.61	-0.66	0	5	0.993	-0.55	-0.55	0	6	0.869	0.61	-0.69	0
b1093	annotated	0	1150670	1150670	1150670	244	NA	NA	1	1	0	0	1	0	0	1.426	-0.44	0.11	0	1	0.947	0.66	-0.1	0	2	1.228	-0.45	0.07	0	3	0.944	-0.72	0.01	0	4	1.242	0.36	0.05	0	5	0.933	0.73	-0.14	0	6	1.257	-0.23	0.06	0
b1094	annotated	0	1151615	1151615	1151615	78	78	1	1	1	0	0	1	0	0	0.772	-0.37	-0.03	0	1	0.478	0.46	0.33	0	2	0.65	-0.25	-0.16	0	3	0.455	-0.41	-0.3	0	4	0.699	0.29	-0.19	0	5	0.438	0.36	-0.26	0	6	0.748	-0.28	-0.12	0
b1095	annotated	0	1151939	1151939	1151939	413	413	1	1	1	0	0	1	0	0	0.326	0.46	0.27	0	1	0.278	-0.27	-0.63	0	2	0.14	0.32	0.01	0	3	0.33	0.24	0.72	0	4	0.152	-0.34	0.06	0	5	0.354	-0.17	0.93	0	6	0.166	0.33	0.05	0
b1096	downstream	198	1153498	1153300	1153300	269	269	0	0	1	0	1	0	0	0	0.487	-0.53	1.17	0	1	-0.112	0.39	1.06	1	2	0.563	-0.29	-1.51	0	3	-0.225	-0.28	-0.79	1	4	0.638	0.16	-1.36	0	5	-0.208	0.07	-0.59	1	6	0.593	-0.28	-1.39	0
b1097	annotated	0	1154112	1154112	1154112	340	NA	NA	1	1	0	0	1	0	0	1.058	0.62	0	0	1	0.825	-0.75	-0.27	0	2	0.925	0.84	0.06	0	3	0.802	0.69	0.47	0	4	0.903	-0.99	0.14	0	5	0.82	-0.74	0.58	0	6	0.833	1.11	-0.05	0
b1098	annotated	0	1155124	1155124	1155124	213	NA	NA	1	1	0	0	1	0	0	0.938	0.13	-0.79	0	1	1.113	0.15	-0.67	0	2	0.733	-0.04	0.79	0	3	1.146	-0.29	0.66	0	4	0.716	-0.01	0.75	0	5	1.116	0.51	0.68	0	6	0.744	0.1	0.82	0
b1099	annotated	0	1155762	1155762	1155762	334	334	0	1	1	0	0	1	0	0	0.306	0.03	0.95	0	1	-0.19	-0.36	0.33	0	2	0.142	0.27	-0.89	0	3	-0.149	0.44	-0.3	0	4	0.158	-0.21	-0.89	0	5	-0.114	-0.55	-0.22	0	6	0.146	0.1	-0.9	0
b1100	annotated	0	1156777	1156777	1156777	265	NA	NA	1	1	0	0	1	0	0	0.373	0.98	0.37	0	1	0.218	-0.99	0.06	0	2	0.135	1.04	-0.27	0	3	0.298	1.03	-0.08	0	4	0.048	-0.99	-0.26	0	5	0.392	-1.04	-0.09	0	6	-0.039	0.95	-0.29	0
b1101	annotated	0	1157869	1157869	1157869	477	477	0	1	1	0	0	1	0	0	0.489	0	-0.27	0	1	0.552	0.17	-0.31	0	2	0.287	-0.07	0.44	0	3	0.583	-0.2	0.3	0	4	0.305	0.11	0.39	0	5	0.535	0.24	0.24	0	6	0.368	-0.08	0.42	0
b1102	annotated	0	1161551	1161551	1161551	729	729	36	1	1	0	0	1	0	0	1.058	-0.32	-1.14	0	1	1.358	0.44	-0.71	0	2	0.862	-0.37	1.37	0	3	1.352	-0.53	0.48	0	4	0.906	0.36	1.27	0	5	1.285	0.71	0.24	0	6	1.015	-0.16	1.23	0
b1103	annotated	0	1161885	1161885	1161885	119	NA	NA	1	1	0	0	1	0	0	1.163	-0.2	0.12	0	1	0.977	0.33	0.8	0	2	0.957	-0.27	-0.3	0	3	0.96	-0.32	-0.86	0	4	0.979	0.21	-0.32	0	5	0.953	0.32	-0.97	0	6	0.993	-0.1	-0.4	0
b1104	annotated	0	1162247	1162247	1162247	125	NA	NA	1	1	0	0	1	0	0	0.787	-0.54	0.17	0	1	0.56	0.56	-0.64	0	2	0.802	-0.56	0.36	0	3	0.436	-0.64	0.82	0	4	0.922	0.46	0.45	0	5	0.32	0.63	0.83	0	6	1.057	-0.28	0.43	0
b1105	annotated	0	1162638	1162638	1162638	213	NA	NA	1	1	0	0	1	0	0	1.466	0.97	-0.01	0	1	1.353	-0.84	-0.34	0	2	1.375	0.99	0.23	0	3	1.304	0.82	0.64	0	4	1.349	-1.13	0.28	0	5	1.312	-0.77	0.86	1	6	1.272	1.25	0.19	0
b1106	annotated	0	1163260	1163260	1163260	274	NA	NA	1	1	0	0	1	0	0	-0.423	-0.16	-0.08	0	1	-0.517	0.09	-0.11	0	2	-0.642	-0.13	0.02	0	3	-0.426	-0.05	-0.05	0	4	-0.704	0.23	-0.05	0	5	-0.371	0.06	-0.07	0	6	-0.693	-0.36	0.07	0
b1107	annotated	0	1164095	1164095	1164095	341	NA	NA	1	1	0	0	1	0	0	0.805	-0.31	-0.57	0	1	0.893	0.26	0.39	0	2	0.541	-0.35	0.48	0	3	0.963	-0.31	-0.69	0	4	0.505	0.36	0.47	0	5	1.007	0.37	-0.94	0	6	0.503	-0.29	0.45	0
b1108	downstream	156	1165299	1165143	1165143	180	NA	NA	0	1	0	1	0	0	0	0.403	-0.48	0.34	0	1	0.007	0.13	1.12	0	2	0.132	-0.23	-0.91	1	3	0.122	-0.11	-1.26	0	4	0.073	0.33	-0.95	3	5	0.239	0.04	-1.28	0	6	0.015	-0.48	-0.89	5
b1109	annotated	0	1166085	1166085	1166085	434	434	1	1	1	0	0	1	0	0	0.84	0.26	-0.18	0	1	0.718	-0.1	0.45	0	2	0.678	0.12	0.15	0	3	0.722	0.02	-0.55	0	4	0.633	-0.23	0.13	0	5	0.766	0.04	-0.57	0	6	0.596	0.35	0.09	0
b1110	annotated	0	1167599	1167599	1167599	179	NA	NA	1	1	0	0	1	0	0	0.887	-0.46	0.17	0	1	0.882	0.48	0.44	0	2	0.749	-0.48	-0.07	0	3	0.836	-0.59	-0.29	0	4	0.805	0.41	-0.07	0	5	0.779	0.61	-0.23	0	6	0.89	-0.29	-0.09	0
b1111	annotated	0	1168832	1168832	1168895	210	NA	NA	1	0	1	0	0	0	0	0.511	0	0.31	0	1	0.25	-0.07	-0.21	1	2	0.324	-0.03	-0.06	0	3	0.265	0.12	0.17	1	4	0.343	0.1	-0.08	0	5	0.264	-0.18	0.16	1	6	0.34	-0.09	-0.03	0
b1112	annotated	0	1169073	1169073	1169073	85	NA	NA	1	1	0	0	1	0	0	1.201	0.02	0.33	0	1	0.821	-0.05	0.67	0	2	1.058	0.09	-0.54	0	3	0.77	0.06	-0.48	0	4	1.042	-0.18	-0.53	0	5	0.795	-0.11	-0.48	0	6	0.98	0.29	-0.54	0
b1113	downstream	3	1170371	1170374	1170371	320	NA	NA	0	0	0	0	0	0	0	0.644	0.99	-0.15	0	1	0.732	-0.81	-0.36	1	2	0.561	0.98	0.37	0	3	0.674	0.73	0.61	1	4	0.559	-1.05	0.39	0	5	0.646	-0.72	0.77	1	6	0.595	1.13	0.32	0
b1114	upstream	-63	1174027	1173964	1174012	1148	NA	NA	0	0	0	0	0	0	0	0.05	-0.22	0.21	1	1	0.1	0.4	0.65	0	2	-0.063	-0.37	-0.42	1	3	0.085	-0.41	-0.59	0	4	-0.018	0.4	-0.47	1	5	0.035	0.38	-0.6	0	6	0.08	-0.47	-0.39	1
b1115	annotated	0	1175165	1175165	1175165	357	NA	NA	1	1	0	0	1	0	0	0.844	-0.91	-0.5	0	1	0.61	0.93	-0.05	0	2	0.861	-0.87	0.29	0	3	0.468	-0.95	0.06	0	4	0.961	0.79	0.28	0	5	0.382	0.91	-0.01	0	6	1.057	-0.6	0.27	0
b1116	annotated	0	1175427	1175427	1175427	399	399	0	1	1	0	0	1	0	0	0.611	0.22	0.31	0	1	0.183	-0.21	-0.41	0	2	0.357	0.2	-0.09	0	3	0.183	0.22	0.43	0	4	0.412	-0.28	0.02	0	5	0.175	-0.28	0.46	0	6	0.42	0.34	0.01	0
b1117	annotated	0	1176619	1176619	1176619	233	233	0	1	1	0	0	1	0	0	0.326	-0.28	-0.6	0	1	0.072	0.32	-1.37	0	2	0.166	-0.22	0.84	0	3	0.06	-0.39	1.52	0	4	0.19	0.12	0.96	0	5	0.065	0.41	1.53	1	6	0.216	-0.02	0.9	0
b1118	annotated	0	1177320	1177320	1177326	414	414	1	1	0	1	0	0	0	0	0.108	0.45	0.77	0	1	-0.278	-0.81	0.29	0	2	-0.051	0.66	-0.75	0	3	-0.203	0.82	-0.36	0	4	-0.126	-0.65	-0.75	0	5	-0.099	-0.86	-0.27	0	6	-0.257	0.54	-0.78	1
b1119	annotated	0	1178593	1178593	1178593	303	303	0	1	1	0	0	1	0	0	0.869	-0.25	-0.08	0	1	0.705	0.06	0.99	0	2	0.76	-0.04	-0.26	0	3	0.664	-0.04	-1.09	0	4	0.795	0.04	-0.26	0	5	0.657	0.01	-1.08	0	6	0.809	-0.06	-0.37	0
b1120	annotated	0	1179631	1179631	1179520	242	NA	NA	1	0	1	0	0	0	0	0.993	-0.72	-0.04	0	1	0.538	0.99	-0.62	0	2	0.978	-0.86	0.26	0	3	0.413	-1.03	0.7	0	4	1.098	0.63	0.39	0	5	0.319	1.02	0.74	0	6	1.178	-0.42	0.37	0
b1121	annotated	0	1181267	1181267	1181267	262	NA	NA	1	1	0	0	1	0	0	1.01	-0.81	-0.58	0	1	0.784	0.57	-0.01	0	2	0.881	-0.52	0.29	0	3	0.702	-0.57	0.11	0	4	0.946	0.48	0.3	0	5	0.671	0.59	0.19	0	6	0.977	-0.43	0.31	0
b1122	annotated	0	1181725	1181725	1181725	153	NA	NA	1	1	0	0	1	0	0	0.778	0.06	0.43	0	1	0.555	-0.08	-0.84	0	2	0.702	0.11	0.2	0	3	0.447	0.03	0.98	0	4	0.818	-0.23	0.25	0	5	0.372	-0.09	1.05	0	6	0.892	0.44	0.18	0
b1123	annotated	0	1182829	1182829	1182829	348	348	23	1	1	0	0	1	0	0	1.772	-1.1	-0.18	0	1	1.441	1.2	0.06	0	2	1.664	-0.97	0.17	0	3	1.391	-1.22	-0.02	0	4	1.736	0.88	0.15	0	5	1.315	1.25	0.02	0	6	1.827	-0.72	0.09	0
b1124	annotated	0	1183620	1183620	1183620	264	NA	NA	1	1	0	0	1	0	0	0.667	0.02	0.62	0	1	0.414	-0.21	0.4	0	2	0.518	0.14	-0.41	0	3	0.426	0.2	-0.4	0	4	0.545	-0.18	-0.43	0	5	0.425	-0.24	-0.41	0	6	0.541	0.25	-0.46	0
b1125	upstream	-30	1184474	1184444	1184474	275	NA	NA	0	0	0	0	0	0	0	0.449	-0.5	-0.15	0	1	0.19	0.37	-0.59	0	2	0.388	-0.36	0.25	0	3	0.082	-0.44	0.73	0	4	0.469	0.28	0.3	0	5	0.012	0.38	0.73	0	6	0.547	-0.22	0.28	0
b1126	downstream	18	1185576	1185594	1185594	378	NA	NA	0	1	0	1	0	0	0	1.274	-0.82	-0.01	0	1	1.025	1.08	-0.14	0	2	1.177	-0.94	0.1	0	3	0.926	-1.14	0.39	0	4	1.27	0.73	0.17	0	5	0.838	1.18	0.53	0	6	1.368	-0.54	0.17	0
b1127	annotated	0	1185844	1185844	1185844	408	NA	NA	1	1	0	0	1	0	0	1.048	-0.52	0.57	0	1	0.494	0.59	0.81	0	2	0.892	-0.53	-0.58	0	3	0.452	-0.55	-0.79	0	4	0.922	0.44	-0.54	0	5	0.488	0.55	-0.76	0	6	0.923	-0.4	-0.58	0
b1128	annotated	0	1188240	1188240	1188240	373	NA	NA	1	1	0	0	1	0	0	0.603	-0.41	-0.38	0	1	0.117	0.48	-1.56	0	2	0.42	-0.5	0.77	0	3	0.076	-0.52	1.61	0	4	0.469	0.45	0.85	0	5	0.048	0.61	1.65	0	6	0.565	-0.29	0.81	0
b1129	annotated	0	1189776	1189776	1189776	486	NA	NA	1	1	0	0	1	0	0	0.323	0.35	-0.07	0	1	0.114	-0.44	-0.97	0	2	0.285	0.5	0.38	0	3	0.023	0.39	1.29	0	4	0.329	-0.63	0.46	0	5	-0.013	-0.4	1.5	0	6	0.322	0.75	0.35	0
b1130	annotated	0	1190447	1190447	1190447	223	NA	NA	1	1	0	0	1	0	0	1.378	0.29	-0.31	0	1	1.287	-0.34	0.5	0	2	1.155	0.42	0.1	0	3	1.353	0.34	-0.63	0	4	1.083	-0.44	0.1	0	5	1.431	-0.25	-0.55	0	6	0.987	0.39	0.06	0
b1131	annotated	0	1191986	1191986	1191986	456	456	0	1	1	0	0	1	0	0	0.55	0.64	0.04	0	1	0.297	-0.58	-0.78	0	2	0.401	0.6	0.36	0	3	0.329	0.59	0.82	0	4	0.38	-0.66	0.41	0	5	0.361	-0.62	0.87	0	6	0.351	0.69	0.29	0
b1132	annotated	0	1192631	1192631	1192631	213	NA	NA	1	1	0	0	1	0	0	0.789	-0.48	0.58	0	1	0.484	0.34	1.52	0	2	0.666	-0.5	-0.97	0	3	0.458	-0.3	-1.55	0	4	0.651	0.51	-1.02	0	5	0.49	0.3	-1.44	0	6	0.627	-0.53	-0.9	0
b1133	downstream	108	1193665	1193773	1193773	368	NA	NA	0	1	0	1	0	0	0	0.586	-0.48	0.9	0	1	-0.131	0.22	1.12	0	2	0.443	-0.23	-1.21	0	3	-0.129	-0.16	-1.05	0	4	0.45	0.23	-1.24	0	5	-0.104	0	-1	0	6	0.414	-0.26	-1.22	0
b1134	annotated	0	1194288	1194288	1194288	153	NA	NA	1	1	0	0	1	0	0	1.019	-0.31	0.34	0	1	0.78	0.13	0.84	0	2	0.862	-0.2	-0.49	0	3	0.79	-0.14	-0.92	0	4	0.86	0.15	-0.53	0	5	0.804	0.11	-0.93	0	6	0.88	-0.14	-0.58	0
b1135	downstream	30	1194921	1194951	1194951	217	NA	NA	0	1	0	1	0	0	0	1.397	0.59	-0.65	0	1	1.384	-0.35	0.06	0	2	1.149	0.57	0.48	0	3	1.439	0.32	0.02	0	4	1.099	-0.65	0.47	0	5	1.48	-0.18	0.14	0	6	1.047	0.73	0.37	0
b1136	annotated	0	1195123	1195123	1195123	416	416	0	1	1	0	0	1	0	0	1.183	-0.59	-0.18	0	1	0.733	0.41	-0.12	0	2	0.958	-0.41	0.16	0	3	0.756	-0.38	0.04	0	4	0.985	0.37	0.16	0	5	0.749	0.39	0.01	0	6	0.972	-0.3	0.1	0
b1137	downstream	12	1197520	1197532	1197532	221	NA	NA	0	1	0	1	0	0	0	0.449	-0.23	-1.01	0	1	0.636	0.83	-0.01	0	2	0.277	-0.66	0.79	0	3	0.619	-0.93	-0.07	0	4	0.313	0.64	0.79	0	5	0.545	0.99	-0.15	0	6	0.443	-0.52	0.77	0
b1138	downstream	9	1198228	1198237	1198228	234	NA	NA	0	0	0	0	0	0	0	0.702	-0.55	0.45	0	1	0.252	0.32	0.5	4	2	0.545	-0.26	-0.36	0	3	0.239	-0.34	-0.59	3	4	0.582	0.28	-0.34	0	5	0.25	0.29	-0.72	3	6	0.617	-0.29	-0.42	0
b1139	annotated	0	1198695	1198695	1198695	297	NA	NA	1	1	0	0	1	0	0	0.937	-0.29	0.05	0	1	0.814	0.34	0.12	0	2	0.757	-0.33	0.09	0	3	0.818	-0.34	-0.23	0	4	0.784	0.32	0.05	0	5	0.824	0.37	-0.22	0	6	0.826	-0.3	0.09	0
b1140	annotated	0	1200806	1200806	1200806	375	NA	NA	1	1	0	0	1	0	0	0.364	0.25	0.5	0	1	0.149	-0.29	-0.13	0	2	0.21	0.3	-0.29	0	3	0.159	0.27	0.2	0	4	0.258	-0.27	-0.33	0	5	0.126	-0.35	0.3	0	6	0.303	0.28	-0.4	0
b1141	annotated	0	1201032	1201032	1201032	81	NA	NA	1	1	0	0	1	0	0	0.591	0.57	-0.49	0	1	0.801	-0.44	-0.57	0	2	0.406	0.49	0.76	0	3	0.814	0.33	0.52	0	4	0.379	-0.52	0.74	0	5	0.85	-0.26	0.53	0	6	0.369	0.59	0.68	0
b1143	annotated	0	1201497	1201497	1201497	113	NA	NA	1	1	0	0	1	0	0	1.413	-0.23	0.27	0	1	0.765	0.08	1.03	0	2	1.173	0	-0.63	0	3	0.783	-0.06	-1.04	0	4	1.186	-0.05	-0.54	0	5	0.823	0.01	-1	0	6	1.103	0	-0.56	0
b1144	annotated	0	1202084	1202084	1202084	102	NA	NA	1	1	0	0	1	0	0	1.293	-0.31	0.38	0	1	0.879	0.46	0.05	0	2	1.244	-0.3	-0.32	0	3	0.821	-0.48	0.09	0	4	1.301	0.14	-0.24	0	5	0.768	0.52	0.17	0	6	1.329	-0.03	-0.29	0
b1145	annotated	0	1202933	1202933	1202933	224	NA	NA	1	1	0	0	1	0	0	0.566	-0.05	-0.51	1	1	0.411	0.37	-0.58	0	2	0.437	-0.17	0.49	1	3	0.339	-0.34	0.69	0	4	0.499	0.09	0.55	1	5	0.297	0.3	0.76	0	6	0.551	-0.01	0.54	1
b1146	upstream	-24	1203000	1203024	1203024	66	NA	NA	0	1	0	1	0	0	0	0.715	0.9	0.71	0	1	0.615	-0.58	0.83	0	2	0.59	0.65	-0.55	0	3	0.628	0.57	-0.74	0	4	0.552	-0.69	-0.59	0	5	0.659	-0.56	-0.6	0	6	0.549	0.68	-0.61	0
b1147	downstream	45	1203313	1203268	1203268	185	NA	NA	0	1	0	1	0	0	0	0.461	-1.21	-0.49	0	1	0.32	1.32	0.48	1	2	0.358	-1.32	0.11	0	3	0.277	-1.29	-0.65	1	4	0.429	1.29	0.09	0	5	0.232	1.26	-0.78	1	6	0.53	-1.27	0.18	0
b1148	annotated	0	1203822	1203822	1203822	112	NA	NA	1	1	0	0	1	0	0	1.365	0.17	0.36	0	1	1.194	-0.12	-0.16	0	2	1.179	0.36	-0.15	0	3	1.179	0.09	0.51	0	4	1.199	-0.45	-0.14	0	5	1.16	-0.11	0.71	0	6	1.194	0.48	-0.16	0
b1150	annotated	0	1205549	1205549	1205549	60	NA	NA	1	1	0	0	1	0	0	0.302	1.18	0.12	0	1	0.127	-1.24	0.16	0	2	0.012	1.25	-0.09	0	3	0.255	1.18	-0.16	0	4	-0.116	-1.28	0.02	0	5	0.366	-1.21	-0.18	0	6	-0.286	1.2	-0.07	0
b1153	annotated	0	1206913	1206913	1206913	194	NA	NA	1	1	0	0	1	0	0	0.462	-0.38	1.18	0	1	-0.262	0.23	1.06	0	2	0.299	-0.2	-1.16	0	3	-0.256	-0.14	-1.11	0	4	0.333	0.28	-1.13	0	5	-0.227	0.04	-1.12	0	6	0.294	-0.39	-1.07	0
b1154	annotated	0	1207501	1207501	1207501	209	NA	NA	1	1	0	0	1	0	0	1.197	0.04	0.44	0	1	0.743	0.06	0.61	0	2	1.011	0.14	-0.54	0	3	0.79	-0.01	-0.62	0	4	0.954	-0.18	-0.57	0	5	0.845	-0.06	-0.7	0	6	0.928	0.17	-0.55	0
b1155	annotated	0	1208132	1208132	1208171	137	NA	NA	1	0	1	0	0	0	0	1.021	1.03	-0.77	0	1	1.161	-0.82	-0.63	0	2	0.889	1.03	0.82	0	3	1.144	0.76	0.78	0	4	0.832	-1.08	0.82	0	5	1.172	-0.53	0.98	0	6	0.777	1.2	0.74	0
b1156	annotated	0	1209119	1209119	1209119	200	NA	NA	1	1	0	0	1	0	0	1.245	0.54	0.72	0	1	1.102	-0.5	0.7	0	2	1.207	0.51	-0.54	0	3	1.032	0.47	-0.54	0	4	1.214	-0.66	-0.56	0	5	1.036	-0.5	-0.51	0	6	1.161	0.8	-0.69	0
b1158	upstream	-36	1209649	1209685	1209685	184	NA	NA	0	1	0	1	0	0	0	1.129	0.11	-1.48	0	1	1.322	0	-1.02	0	2	0.912	0.08	1.51	0	3	1.342	-0.08	0.89	0	4	0.912	-0.13	1.52	0	5	1.334	0.24	0.85	0	6	0.925	0.25	1.45	0
b1159	annotated	0	1210346	1210346	1210346	277	NA	NA	1	1	0	0	1	0	0	0.946	0.3	-1.13	0	1	0.921	0.21	-0.49	0	2	0.7	0.07	1.17	0	3	0.922	-0.25	0.32	0	4	0.69	-0.09	1.14	0	5	0.936	0.43	0.14	0	6	0.701	0.18	1.18	0
b1160	annotated	0	1212003	1212003	NA	107	NA	NA	1	0	1	0	0	0	0	1.148	-0.47	-0.5	0	1	1.223	0.62	0.31	0	2	1.046	-0.48	0.34	0	3	1.217	-0.69	-0.31	0	4	1.054	0.41	0.35	0	5	1.223	0.76	-0.3	0	6	1.054	-0.41	0.4	0
b1161	downstream	39	1213068	1213107	1213107	134	NA	NA	0	1	0	1	0	0	0	0.106	-0.99	0.21	0	1	-0.114	1.21	-0.07	0	2	0.122	-1.23	-0.28	0	3	-0.28	-1.24	0.25	1	4	0.288	1.07	-0.23	0	5	-0.387	1.19	0.35	2	6	0.449	-0.92	-0.16	0
b1162	annotated	0	1214059	1214059	1214059	243	NA	NA	1	1	0	0	1	0	0	0.439	0.44	0.97	0	1	0.018	-0.54	1.19	0	2	0.244	0.45	-1	0	3	0.074	0.59	-1.21	0	4	0.177	-0.39	-1.04	0	5	0.16	-0.61	-1.11	0	6	0.111	0.25	-1.06	0
b1163	upstream	-78	1215553	1215475	1215475	403	NA	NA	0	1	0	1	0	0	0	0.7	0.52	-0.05	0	1	0.955	-0.07	0.92	0	2	0.553	0.22	-0.03	0	3	0.963	0.08	-0.97	0	4	0.537	-0.19	-0.17	0	5	0.965	-0.02	-1.01	0	6	0.525	0.22	-0.14	0
b1164	annotated	0	1215789	1215789	1215789	78	NA	NA	1	1	0	0	1	0	0	1.253	0.19	0.16	0	1	1.128	0.05	-0.01	0	2	1.006	0.1	0.08	0	3	1.167	-0.11	-0.01	0	4	0.996	-0.15	0.04	0	5	1.151	0.16	-0.04	0	6	1.054	0.27	-0.03	0
b1165	annotated	0	1216068	1216068	NA	90	NA	NA	1	0	1	0	0	0	0	0.716	0.61	0.63	0	1	0.439	-0.64	1.41	0	2	0.622	0.6	-0.89	0	3	0.414	0.67	-1.35	0	4	0.602	-0.6	-0.87	0	5	0.499	-0.75	-1.29	0	6	0.512	0.54	-0.9	0
b1166	annotated	0	1216369	1216369	1216369	88	NA	NA	1	1	0	0	1	0	0	1.293	0.15	-0.16	0	1	1.397	-0.06	0.44	0	2	1.045	0.16	0.18	0	3	1.403	0.03	-0.55	0	4	1.047	-0.1	0.02	0	5	1.374	0.04	-0.6	0	6	1.098	0.18	-0.01	0
b1167	annotated	0	1216748	1216748	1216748	82	NA	NA	1	1	0	0	1	0	0	1.23	0.34	1	0	1	0.771	-0.25	0.92	1	2	1.095	0.32	-0.88	0	3	0.763	0.29	-0.68	1	4	1.078	-0.42	-0.89	0	5	0.785	-0.34	-0.51	1	6	1.02	0.51	-0.92	0
b1168	annotated	0	1217328	1217328	1217328	507	NA	NA	1	1	0	0	1	0	0	0.911	0.07	0.5	0	1	0.584	-0.13	0.13	0	2	0.722	0.1	-0.3	0	3	0.605	0.06	-0.05	0	4	0.749	-0.18	-0.27	0	5	0.604	-0.06	-0.05	0	6	0.742	0.23	-0.32	0
b1171	annotated	0	1222634	1222634	1222634	109	NA	NA	1	1	0	0	1	0	0	1.864	0.71	-0.84	0	1	1.711	-0.74	0.19	0	2	1.703	0.92	0.54	0	3	1.674	0.7	-0.07	0	4	1.645	-1.03	0.56	0	5	1.744	-0.58	0.04	0	6	1.518	1.18	0.46	0
b1172	annotated	0	1222988	1222988	1222928	114	NA	NA	1	0	1	0	0	0	0	1.014	-0.61	-0.39	0	1	1.177	1.06	-0.4	0	2	0.932	-0.9	0.6	0	3	1.102	-1.17	0.58	0	4	1.004	0.75	0.57	0	5	0.994	1.29	0.69	0	6	1.122	-0.54	0.61	0
b1174	annotated	0	1224545	1224545	1224545	88	NA	NA	1	1	0	0	1	0	0	0.862	1.7	0.21	0	1	0.564	-1.8	0.23	0	2	0.613	1.92	-0.27	0	3	0.692	1.82	-0.22	0	4	0.449	-1.92	-0.23	0	5	0.857	-1.69	-0.14	0	6	0.236	1.82	-0.32	0
b1175	annotated	0	1225361	1225361	1225361	270	270	1	1	1	0	0	1	0	0	1.195	1.97	-0.25	0	1	1.247	-1.86	0.77	0	2	0.836	2.02	0.06	0	3	1.385	1.84	-0.79	0	4	0.654	-1.99	-0.01	0	5	1.539	-1.73	-0.69	0	6	0.441	1.92	-0.08	0
b1176	annotated	0	1226080	1226080	1226080	231	NA	NA	1	1	0	0	1	0	0	0.607	-0.16	-0.46	0	1	0.588	0.19	-0.85	0	2	0.567	-0.23	0.72	0	3	0.547	-0.26	0.93	0	4	0.597	0.17	0.77	0	5	0.508	0.34	0.86	0	6	0.642	-0.06	0.77	0
b1177	annotated	0	1226600	1226600	1226600	122	NA	NA	1	1	0	0	1	0	0	1.152	1.72	0.25	0	1	1.17	-1.59	0.32	0	2	0.947	1.79	-0.1	0	3	1.216	1.51	-0.11	0	4	0.836	-1.9	-0.04	0	5	1.296	-1.44	0.11	0	6	0.681	1.86	-0.18	0
b1178	annotated	0	1227472	1227472	1227472	133	NA	NA	1	1	0	0	1	0	0	1.119	0	-0.69	0	1	1.151	-0.05	-0.99	0	2	0.946	0.13	0.74	0	3	1.135	-0.03	1.23	0	4	0.969	-0.22	0.8	0	5	1.097	0.11	1.34	0	6	1.008	0.37	0.79	0
b1179	annotated	0	1227714	1227714	1227714	97	NA	NA	1	1	0	0	1	0	0	0.701	0.35	-0.89	0	1	0.896	-0.04	-0.48	0	2	0.428	0.24	1.04	0	3	0.991	-0.03	0.3	0	4	0.388	-0.19	1.07	0	5	1.016	0.14	0.21	0	6	0.387	0.23	1.07	0
b1180	annotated	0	1228079	1228079	1228079	219	NA	NA	1	1	0	0	1	0	0	1.465	-0.17	1.13	0	1	0.722	0.27	0.95	0	2	1.301	-0.12	-1.04	0	3	0.708	-0.21	-0.94	0	4	1.291	0.07	-1.05	0	5	0.723	0.09	-1.02	0	6	1.277	-0.04	-1.11	0
b1181	downstream	15	1228830	1228815	1228830	153	NA	NA	0	0	0	0	0	0	0	0.48	0.31	0.5	0	1	-0.094	-0.62	0.21	0	2	0.32	0.54	-0.36	0	3	-0.12	0.69	-0.12	0	4	0.343	-0.62	-0.27	1	5	-0.076	-0.71	-0.18	0	6	0.273	0.64	-0.4	1
b1182	annotated	0	1230394	1230394	1230394	303	303	1	1	1	0	0	1	0	0	1.558	0.52	-0.45	0	1	1.547	-0.29	-0.28	0	2	1.419	0.54	0.7	0	3	1.535	0.22	0.28	0	4	1.368	-0.63	0.69	0	5	1.542	-0.12	0.3	0	6	1.335	0.82	0.63	0
b1183	annotated	0	1230767	1230767	1230767	139	NA	NA	1	1	0	0	1	0	0	0.712	0.41	-1.48	0	1	0.98	-0.08	-1.04	0	2	0.368	0.32	1.48	0	3	1.133	-0.01	0.74	0	4	0.251	-0.2	1.38	1	5	1.147	0.14	0.53	0	6	0.243	0.27	1.42	1
b1184	downstream	78	1231264	1231186	1231186	422	NA	NA	0	1	0	1	0	0	0	-0.106	0.42	0.72	0	1	-0.313	-0.27	0.5	0	2	-0.238	0.31	-0.6	0	3	-0.315	0.25	-0.45	0	4	-0.23	-0.35	-0.55	0	5	-0.277	-0.25	-0.44	0	6	-0.283	0.27	-0.55	0
b1185	annotated	0	1233030	1233030	1233030	176	NA	NA	1	1	0	0	1	0	0	0.837	0.99	0.07	0	1	0.713	-0.96	0.14	0	2	0.586	1.01	0.09	0	3	0.783	0.9	-0.23	0	4	0.487	-0.98	0.04	0	5	0.896	-0.88	-0.24	0	6	0.359	0.98	-0.03	0
b1186	upstream	-30	1234747	1234717	1234717	513	NA	NA	0	1	0	1	0	0	0	0.554	0.2	-0.94	1	1	1.088	0.16	-0.16	0	2	0.451	0.11	0.86	1	3	1.069	-0.23	0.2	0	4	0.492	-0.12	0.8	0	5	1.018	0.29	0.23	0	6	0.539	0.17	0.81	0
b1187	annotated	0	1234938	1234938	1234938	239	239	1	1	1	0	0	1	0	0	0.218	1.02	0.62	0	1	0.159	-0.99	0.06	0	2	-0.001	1.05	-0.36	0	3	0.225	1.05	0.07	0	4	-0.064	-1.01	-0.44	0	5	0.295	-1.06	0.2	0	6	-0.14	0.95	-0.43	0
b1188	downstream	18	1237223	1237241	1237241	510	NA	NA	0	1	0	1	0	0	0	0.423	-0.59	0.46	0	1	0.08	0.62	-0.5	1	2	0.306	-0.55	-0.05	0	3	0.012	-0.6	0.73	1	4	0.416	0.49	0.02	0	5	-0.081	0.51	0.81	1	6	0.53	-0.35	0	0
b1189	annotated	0	1237571	1237571	1237571	432	NA	NA	1	1	0	0	1	0	0	-0.175	1.34	0.52	0	1	-0.218	-1.45	0.39	1	2	-0.314	1.29	-0.3	0	3	-0.152	1.45	-0.33	1	4	-0.383	-1.26	-0.31	0	5	-0.077	-1.5	-0.34	1	6	-0.52	1.25	-0.44	1
b1190	annotated	0	1238879	1238879	1238879	356	NA	NA	1	1	0	0	1	0	0	0.866	-0.57	0.98	0	1	0.163	0.25	1.18	0	2	0.696	-0.37	-1.17	0	3	0.197	-0.21	-1.21	0	4	0.719	0.35	-1.18	0	5	0.222	0.08	-1.27	0	6	0.688	-0.42	-1.17	0
b1191	annotated	0	1242071	1242071	1242071	578	NA	NA	1	1	0	0	1	0	0	-0.067	-0.69	-1.05	0	1	0.132	0.76	-1.03	0	2	-0.156	-0.76	1.08	0	3	0.06	-0.82	1.01	0	4	-0.028	0.78	1.1	0	5	-0.05	0.82	0.85	0	6	0.124	-0.71	1.1	0
b1192	annotated	0	1243080	1243080	1243080	304	NA	NA	1	1	0	0	1	0	0	0.975	1.95	0.81	0	1	0.806	-2.02	0.95	0	2	0.712	2.07	-0.94	0	3	0.888	2.05	-0.88	0	4	0.574	-2.04	-0.98	0	5	1.043	-2.07	-0.76	0	6	0.38	1.91	-1.13	0
b1193	upstream	-114	1243066	1243180	1243180	203	NA	NA	0	1	0	1	0	0	0	0.844	-0.64	0.43	0	1	0.601	0.89	0.53	0	2	0.734	-0.84	-0.49	0	3	0.568	-0.86	-0.41	1	4	0.815	0.75	-0.47	0	5	0.506	0.9	-0.25	1	6	0.885	-0.69	-0.46	0
b1194	downstream	87	1244440	1244527	1244527	244	NA	NA	0	1	0	1	0	0	0	-0.262	0.41	0.15	0	1	-0.326	-0.43	0.76	0	2	-0.504	0.32	-0.32	0	3	-0.256	0.45	-0.84	0	4	-0.536	-0.2	-0.39	2	5	-0.182	-0.5	-0.85	0	6	-0.583	0.07	-0.35	2
b1195	annotated	0	1244728	1244728	1244728	84	NA	NA	1	1	0	0	1	0	0	0.804	0.4	0.14	0	1	0.332	-0.7	-0.03	0	2	0.498	0.64	-0.18	0	3	0.437	0.75	-0.03	0	4	0.406	-0.6	-0.27	0	5	0.537	-0.75	-0.01	0	6	0.291	0.58	-0.28	0
b1196	annotated	0	1245160	1245160	1245160	146	NA	NA	1	1	0	0	1	0	0	0.05	1.13	0.1	0	1	0.424	-0.68	0.61	0	2	-0.103	0.73	-0.13	0	3	0.402	0.6	-0.46	0	4	-0.117	-0.79	-0.14	0	5	0.417	-0.55	-0.29	0	6	-0.12	0.86	-0.16	1
b1197	annotated	0	1247376	1247376	1247376	565	565	30	1	1	0	0	1	0	0	1.24	0.64	0.9	0	1	0.688	-0.87	0.51	0	2	1.161	0.94	-0.8	0	3	0.636	0.98	-0.26	0	4	1.175	-1.02	-0.72	0	5	0.657	-1.14	-0.11	0	6	1.08	1.05	-0.78	0
b1198	annotated	0	1249114	1249114	1249114	472	NA	NA	1	1	0	0	1	0	0	0.762	-0.03	-0.62	0	1	0.407	-0.28	-0.22	0	2	0.555	0.23	0.44	0	3	0.424	0.29	0.15	0	4	0.511	-0.29	0.49	0	5	0.474	-0.35	-0.03	0	6	0.448	0.3	0.4	1
b1199	annotated	0	1249757	1249757	1249757	210	NA	NA	1	1	0	0	1	0	0	1.158	-0.45	0.43	0	1	0.681	0.23	0.81	0	2	1.066	-0.22	-0.61	0	3	0.704	-0.19	-0.89	0	4	1.056	0.19	-0.59	0	5	0.743	0.1	-0.93	0	6	1	-0.23	-0.56	0
b1200	annotated	0	1250838	1250838	1250838	356	NA	NA	1	1	0	0	1	0	0	1.801	-0.2	-0.07	0	1	1.546	0.57	-0.64	0	2	1.705	-0.27	0.39	0	3	1.476	-0.72	0.95	0	4	1.749	0.04	0.52	0	5	1.41	0.78	1.12	0	6	1.768	0.18	0.49	0
b1201	annotated	0	1251066	1251066	1251066	639	NA	NA	1	1	0	0	1	0	0	0.389	-0.18	0.16	1	1	0.047	0.2	-0.58	1	2	0.189	-0.21	0.15	1	3	0.047	-0.18	0.57	0	4	0.249	0.22	0.11	1	5	0.017	0.13	0.58	0	6	0.347	-0.18	0.09	1
b1202	annotated	0	1255952	1255952	1255952	955	NA	NA	1	1	0	0	1	0	0	0.377	-0.07	0.52	0	1	0.122	0.07	0.09	1	2	0.263	-0.07	-0.37	0	3	0.105	-0.06	-0.04	1	4	0.273	0.09	-0.42	0	5	0.088	0.07	-0.07	1	6	0.278	-0.08	-0.4	0
b1203	annotated	0	1257812	1257812	1257812	363	363	1	1	1	0	0	1	0	0	0.726	0	-0.87	0	1	0.65	0.42	-0.76	0	2	0.485	-0.26	0.98	0	3	0.662	-0.48	0.59	0	4	0.488	0.27	0.96	0	5	0.627	0.6	0.55	0	6	0.569	-0.2	0.98	0
b1204	annotated	0	1258513	1258513	1258513	194	194	0	1	1	0	0	1	0	0	1.163	-0.18	-0.49	0	1	1.367	0.45	0.07	0	2	0.908	-0.36	0.43	0	3	1.428	-0.52	-0.07	0	4	0.855	0.33	0.37	0	5	1.455	0.7	0.09	0	6	0.869	-0.33	0.48	0
b1205	annotated	0	1258791	1258791	1258791	92	NA	NA	1	1	0	0	1	0	0	1.337	-0.48	-0.32	0	1	1.149	0.67	-0.84	0	2	1.164	-0.49	0.57	0	3	1.131	-0.7	0.88	0	4	1.207	0.4	0.61	0	5	1.054	0.75	0.93	0	6	1.299	-0.2	0.64	0
b1206	annotated	0	1260803	1260803	1260776	559	NA	NA	1	0	1	0	0	0	0	1.028	0.38	-0.56	0	1	1.251	0.1	-0.55	0	2	0.791	0.15	0.81	0	3	1.224	-0.21	0.8	0	4	0.811	-0.23	0.84	0	5	1.143	0.34	0.98	0	6	0.859	0.39	0.85	0
b1207	upstream	-66	1261941	1261875	1261941	315	315	1	0	0	0	0	0	0	0	0.508	0.46	0.47	0	1	0.06	-0.82	-0.31	0	2	0.348	0.71	-0.28	0	3	0.059	0.87	0.22	0	4	0.319	-0.71	-0.26	0	5	0.135	-0.98	0.05	0	6	0.268	0.72	-0.36	0
b1208	annotated	0	1262877	1262877	1262877	283	NA	NA	1	1	0	0	1	0	0	0.373	-0.36	-0.46	0	1	0.398	0.59	0.04	0	2	0.216	-0.53	0.27	0	3	0.411	-0.65	-0.09	0	4	0.206	0.52	0.23	0	5	0.392	0.78	-0.02	0	6	0.249	-0.53	0.26	0
b1209	annotated	0	1263500	1263500	1263500	207	NA	NA	1	1	0	0	1	0	0	0.016	0.51	0.01	1	1	-0.215	-0.63	-0.27	0	2	-0.183	0.56	-0.01	1	3	-0.158	0.65	0.1	0	4	-0.209	-0.48	-0.04	1	5	-0.097	-0.69	-0.05	0	6	-0.27	0.45	-0.04	1
b1210	annotated	0	1263714	1263714	1263714	418	NA	NA	1	1	0	0	1	0	0	-0.18	0.58	-0.03	0	1	-0.231	-0.65	-0.4	0	2	-0.317	0.69	0.14	0	3	-0.175	0.67	0.4	0	4	-0.372	-0.63	0.13	0	5	-0.108	-0.64	0.37	0	6	-0.454	0.54	0.14	0
b1211	annotated	0	1265012	1265012	1265012	360	NA	NA	1	1	0	0	1	0	0	-0.03	1.05	0.42	0	1	0.006	-1.19	0.02	0	2	-0.168	1.05	-0.25	0	3	0.004	1.22	0.27	0	4	-0.15	-1.08	-0.24	0	5	0.052	-1.26	0.53	0	6	-0.215	1.08	-0.23	0
b1212	annotated	0	1266094	1266094	1266094	277	NA	NA	1	1	0	0	1	0	0	0.694	0.29	1.24	0	1	0.001	-0.34	0.44	0	2	0.627	0.38	-0.98	0	3	-0.025	0.33	-0.36	0	4	0.614	-0.42	-0.94	0	5	-0.003	-0.38	-0.29	0	6	0.544	0.48	-1.03	0
b1213	annotated	0	1266924	1266924	1266924	130	NA	NA	1	1	0	0	1	0	0	0.757	0.4	-0.24	0	1	0.396	-0.27	-0.8	0	2	0.572	0.39	0.45	0	3	0.402	0.3	0.9	0	4	0.565	-0.48	0.52	0	5	0.45	-0.26	1.04	0	6	0.541	0.49	0.48	0
b1214	annotated	0	1267320	1267320	1267320	269	NA	NA	1	1	0	0	1	0	0	0.831	0.34	-0.55	0	1	0.671	-0.39	-0.3	0	2	0.668	0.57	0.47	0	3	0.7	0.33	0.14	0	4	0.636	-0.63	0.55	0	5	0.76	-0.25	0.11	0	6	0.573	0.64	0.47	0
b1215	annotated	0	1268165	1268165	1268165	284	284	0	1	1	0	0	1	0	0	1.328	-0.25	1.13	0	1	0.902	0.36	1.72	0	2	1.222	-0.28	-1.27	0	3	0.856	-0.37	-1.55	0	4	1.268	0.15	-1.3	0	5	0.828	0.27	-1.36	0	6	1.253	-0.1	-1.35	0
b1216	annotated	0	1271849	1271849	1271849	366	NA	NA	1	1	0	0	1	0	0	1.079	-0.53	-0.31	0	1	0.92	0.65	-0.71	0	2	0.987	-0.54	0.56	0	3	0.857	-0.69	0.7	0	4	1.061	0.51	0.54	0	5	0.799	0.73	0.64	0	6	1.126	-0.36	0.53	0
b1217	annotated	0	1272119	1272119	1272119	76	NA	NA	1	1	0	0	1	0	0	1.676	0.08	0.43	0	1	1.626	0.03	0.77	0	2	1.536	0.17	-0.26	0	3	1.622	-0.07	-0.82	0	4	1.499	-0.22	-0.34	0	5	1.618	0.03	-0.89	0	6	1.488	0.29	-0.39	0
b1218	downstream	21	1272528	1272507	1272486	231	NA	NA	0	0	0	0	0	0	0	0.397	0.1	-0.37	0	1	0.131	-0.1	0.05	0	2	0.215	0.09	0.23	0	3	0.099	0.11	-0.11	2	4	0.264	-0.1	0.23	0	5	0.083	-0.16	-0.21	1	6	0.316	0.14	0.15	0
b1219	annotated	0	1273599	1273599	1273599	117	NA	NA	1	1	0	0	1	0	0	1.78	0.59	-0.33	0	1	1.565	-0.33	0	0	2	1.603	0.59	0.4	0	3	1.576	0.23	0.12	0	4	1.537	-0.73	0.44	0	5	1.635	-0.15	0.2	0	6	1.414	0.81	0.35	0
b1220	downstream	141	1273925	1273784	1273784	464	NA	NA	0	1	0	1	0	0	0	0.349	-0.61	0.75	0	1	-0.395	0.54	0.92	0	2	0.175	-0.68	-0.93	0	3	-0.383	-0.42	-1.09	0	4	0.215	0.72	-0.93	0	5	-0.371	0.33	-1.24	1	6	0.267	-0.79	-0.91	0
b1221	annotated	0	1275829	1275829	1275829	216	NA	NA	1	1	0	0	1	0	0	1.296	-0.76	0.3	0	1	0.754	0.55	0.2	0	2	1.128	-0.5	-0.26	0	3	0.769	-0.49	-0.24	0	4	1.157	0.47	-0.24	0	5	0.768	0.4	-0.42	0	6	1.218	-0.37	-0.25	0
b1222	annotated	0	1277618	1277618	1277618	598	NA	NA	1	1	0	0	1	0	0	0.633	0.37	0.09	0	1	0.442	-0.61	0.76	0	2	0.34	0.51	-0.34	0	3	0.504	0.6	-0.77	0	4	0.294	-0.46	-0.35	0	5	0.564	-0.59	-0.74	0	6	0.27	0.39	-0.41	0
b1223	annotated	0	1277957	1277957	1277957	463	NA	NA	1	1	0	0	1	0	0	0.647	-0.19	0.17	0	1	0.246	-0.19	0.15	0	2	0.44	0.11	-0.05	0	3	0.246	0.24	-0.16	1	4	0.454	-0.09	-0.08	0	5	0.237	-0.29	-0.21	1	6	0.464	0.15	-0.12	0
b1224	annotated	0	1279864	1279864	1279864	1247	1247	1	1	1	0	0	1	0	0	0.848	-0.95	0.13	0	1	0.429	0.81	-0.64	0	2	0.788	-0.71	0.16	0	3	0.342	-0.84	0.82	0	4	0.911	0.58	0.31	0	5	0.258	0.8	0.88	0	6	1.012	-0.49	0.29	0
b1225	annotated	0	1283604	1283604	1283604	512	512	0	1	1	0	0	1	0	0	1.602	-0.23	0.22	0	1	1.192	0.23	0.38	0	2	1.395	-0.02	-0.24	0	3	1.22	-0.21	-0.36	0	4	1.396	0.02	-0.28	0	5	1.239	0.22	-0.23	0	6	1.378	-0.01	-0.33	0
b1226	annotated	0	1285139	1285139	1285139	236	236	0	1	1	0	0	1	0	0	0.55	-0.63	0.38	0	1	0.157	0.32	0.36	0	2	0.377	-0.39	-0.38	0	3	0.171	-0.38	-0.41	0	4	0.404	0.39	-0.34	0	5	0.174	0.29	-0.46	0	6	0.408	-0.44	-0.36	0
b1227	annotated	0	1285849	1285849	1285849	225	225	0	1	1	0	0	1	0	0	0.8	0.04	-0.44	0	1	0.591	0.05	-0.86	0	2	0.658	0.07	0.53	0	3	0.591	-0.08	0.83	0	4	0.667	-0.13	0.62	0	5	0.594	0.09	0.84	0	6	0.652	0.17	0.58	0
b1229	annotated	0	1287176	1287176	NA	29	NA	NA	1	0	1	0	0	0	0	0.48	-0.16	-0.06	0	1	0.152	0.08	-0.53	0	2	0.417	0.06	0.1	0	3	0.138	-0.09	0.6	0	4	0.413	-0.09	0.18	0	5	0.155	0.01	0.65	0	6	0.44	0.07	0.19	0
b1232	annotated	0	1288624	1288624	1288624	280	280	0	1	1	0	0	1	0	0	-0.24	-1.22	-0.31	1	1	-0.556	1.26	-0.32	1	2	-0.264	-1.23	0.09	0	3	-0.64	-1.2	0.24	1	4	-0.15	1.28	0.12	0	5	-0.695	1.07	0.15	1	6	-0.007	-1.32	0.18	0
b1233	annotated	0	1289132	1289132	1289132	152	NA	NA	1	1	0	0	1	0	0	0.273	1.72	-0.2	0	1	0.388	-1.51	-0.71	0	2	-0.065	1.66	0.48	1	3	0.517	1.52	0.76	0	4	-0.181	-1.63	0.47	1	5	0.641	-1.38	0.9	0	6	-0.293	1.61	0.38	1
b1234	annotated	0	1289245	1289245	1289206	301	NA	NA	1	0	1	0	0	0	0	0.985	-0.17	0.48	0	1	0.735	0.18	0.81	0	2	0.984	-0.1	-0.56	0	3	0.647	-0.26	-0.68	0	4	1.017	0	-0.52	0	5	0.66	0.23	-0.64	0	6	0.956	0.06	-0.53	0
b1235	annotated	0	1290242	1290242	1290242	337	NA	NA	1	1	0	0	1	0	0	0.968	-0.28	0.3	0	1	0.684	0.01	0.21	0	2	0.78	-0.11	-0.19	0	3	0.728	-0.05	-0.29	0	4	0.762	0.05	-0.19	0	5	0.772	0.11	-0.24	0	6	0.717	-0.01	-0.25	0
b1236	annotated	0	1291457	1291457	1291457	302	302	1	1	1	0	0	1	0	0	1.211	-0.61	-0.76	0	1	1.01	0.73	-0.72	0	2	0.949	-0.61	0.93	0	3	1.066	-0.77	0.52	0	4	0.975	0.63	0.85	0	5	1.034	0.91	0.38	0	6	1.044	-0.49	0.86	0
b1237	annotated	0	1292922	1292922	1292922	137	137	1	1	1	0	0	1	0	0	1.128	-0.61	-0.36	0	1	0.946	0.81	-0.45	0	2	0.973	-0.69	0.6	0	3	0.888	-0.89	0.44	0	4	1.055	0.58	0.61	0	5	0.82	0.97	0.4	0	6	1.156	-0.38	0.56	0
b1238	downstream	90	1293617	1293527	1293527	205	NA	NA	0	1	0	1	0	0	0	0.813	0.02	0.64	0	1	0.446	-0.11	0.74	0	2	0.611	0.13	-0.61	0	3	0.476	0.22	-0.88	0	4	0.606	-0.14	-0.6	0	5	0.525	-0.35	-0.99	0	6	0.603	0.06	-0.62	0
b1241	annotated	0	1298121	1298121	1298121	891	891	1	1	1	0	0	1	0	0	1.108	0.39	-0.12	0	1	0.787	-0.28	0.75	0	2	0.859	0.32	-0.04	0	3	0.876	0.35	-1.04	0	4	0.78	-0.24	-0.13	0	5	0.96	-0.28	-1.26	0	6	0.672	0.24	-0.1	0
b1242	annotated	0	1298598	1298598	1298598	215	NA	NA	1	1	0	0	1	0	0	0.184	0.71	0.64	0	1	0.021	-0.64	0.41	0	2	-0.058	0.71	-0.39	0	3	0.124	0.61	-0.33	0	4	-0.129	-0.72	-0.35	0	5	0.167	-0.62	-0.22	0	6	-0.153	0.64	-0.4	0
b1243	annotated	0	1301182	1301182	1301137	543	543	26	1	0	1	0	0	0	0	1.223	-1.28	0.04	0	1	0.795	1.31	0.26	0	2	1.161	-1.19	-0.17	0	3	0.723	-1.32	-0.14	0	4	1.25	1.09	-0.14	0	5	0.654	1.22	-0.11	0	6	1.352	-1.02	-0.1	0
b1244	annotated	0	1302899	1302899	1302899	306	NA	NA	1	1	0	0	1	0	0	0.946	-0.26	-0.28	0	1	0.9	0.03	0.54	0	2	0.782	-0.01	-0.1	0	3	0.894	0	-0.47	0	4	0.788	0.01	-0.12	0	5	0.924	0.03	-0.35	0	6	0.763	-0.07	-0.14	0
b1245	annotated	0	1303834	1303834	1303834	302	NA	NA	1	1	0	0	1	0	0	0.266	-0.14	-0.36	0	1	0.198	0.05	0.15	0	2	0.125	-0.03	0.01	0	3	0.227	-0.06	-0.28	0	4	0.095	0.11	-0.07	0	5	0.263	-0.03	-0.39	0	6	0.08	-0.19	-0.09	0
b1246	annotated	0	1304754	1304754	1304754	337	NA	NA	1	1	0	0	1	0	0	0.902	-0.19	-0.11	0	1	0.723	0.25	-0.56	0	2	0.809	-0.17	0.43	0	3	0.713	-0.25	0.63	0	4	0.827	0.15	0.45	0	5	0.699	0.32	0.55	0	6	0.858	-0.13	0.46	0
b1247	annotated	0	1305764	1305764	1305764	334	NA	NA	1	1	0	0	1	0	0	0.958	0.73	1.29	0	1	0.576	-0.87	1.19	0	2	0.859	0.88	-1.13	0	3	0.541	0.97	-0.98	0	4	0.853	-0.95	-1.14	0	5	0.588	-1.07	-0.81	0	6	0.733	0.97	-1.18	0
b1248	annotated	0	1307150	1307150	1307150	109	NA	NA	1	1	0	0	1	0	0	1.158	-0.34	0.02	0	1	0.801	0.32	0.76	0	2	0.992	-0.29	-0.14	0	3	0.797	-0.37	-0.95	0	4	0.996	0.27	-0.15	0	5	0.827	0.37	-1.06	0	6	0.966	-0.23	-0.17	0
b1249	annotated	0	1308645	1308645	1308645	486	NA	NA	1	1	0	0	1	0	0	0.757	0.35	-0.73	0	1	0.761	-0.06	-0.22	0	2	0.513	0.2	0.42	0	3	0.791	0.03	0.26	0	4	0.498	-0.21	0.4	0	5	0.792	0.01	0.35	0	6	0.506	0.26	0.44	0
b1250	upstream	-18	1310287	1310269	1310269	417	NA	NA	0	1	0	1	0	0	0	0.117	-0.18	-1.18	1	1	0.632	0.45	-0.55	0	2	-0.029	-0.41	1.09	1	3	0.607	-0.53	0.44	0	4	0.008	0.4	1.09	0	5	0.56	0.66	0.34	0	6	0.087	-0.31	1.17	0
b1251	upstream	-96	1310961	1310865	1310865	98	98	0	0	1	0	1	0	0	0	0.198	0.62	0.94	0	1	-0.141	-0.4	1.06	0	2	0.057	0.46	-0.99	0	3	-0.128	0.45	-0.93	1	4	0.039	-0.42	-1.02	0	5	-0.062	-0.61	-0.9	1	6	-0.023	0.3	-0.97	0
b1252	upstream	-9	1311080	1311089	1311074	239	NA	NA	0	0	0	0	0	0	0	1.044	1.52	0.25	0	1	0.894	-1.54	0.38	0	2	0.81	1.7	-0.05	0	3	1	1.52	-0.28	0	4	0.661	-1.7	-0.03	0	5	1.105	-1.5	-0.23	0	6	0.489	1.74	-0.18	0
b1253	annotated	0	1312246	1312246	1312246	132	NA	NA	1	1	0	0	1	0	0	1.127	1.33	0.85	0	1	1.057	-1.29	0.6	0	2	0.954	1.38	-0.5	0	3	1.062	1.26	-0.4	0	4	0.879	-1.38	-0.58	0	5	1.156	-1.18	-0.29	0	6	0.78	1.42	-0.68	0
b1254	annotated	0	1312890	1312890	1312890	179	NA	NA	1	1	0	0	1	0	0	1.02	0.57	-0.86	0	1	1.22	-0.23	-1.12	0	2	0.801	0.51	1	0	3	1.209	0.13	1.19	0	4	0.789	-0.64	1.08	0	5	1.214	0.01	1.39	0	6	0.788	0.75	1.04	0
b1255	annotated	0	1313663	1313663	1313663	247	NA	NA	1	1	0	0	1	0	0	0.731	-0.13	0.5	0	1	0.295	-0.16	1.15	1	2	0.471	0.17	-0.79	0	3	0.404	0.23	-1.28	0	4	0.401	-0.1	-0.9	0	5	0.47	-0.32	-1.34	0	6	0.346	-0.04	-0.9	0
b1256	annotated	0	1314020	1314020	1314020	212	212	21	1	1	0	0	1	0	0	1.266	-0.15	1.01	0	1	0.774	0.02	1.38	0	2	1.213	-0.03	-1.13	0	3	0.738	0	-1.2	0	4	1.207	-0.11	-1.07	0	5	0.779	-0.11	-1.05	0	6	1.114	0.15	-1.1	0
b1257	annotated	0	1315224	1315224	1315224	168	168	0	1	1	0	0	1	0	0	1.85	0.92	0.42	0	1	1.403	-0.72	0.83	0	2	1.573	1.06	-0.46	0	3	1.45	0.79	-0.79	0	4	1.51	-1.09	-0.49	0	5	1.506	-0.87	-0.8	0	6	1.393	1.14	-0.58	0
b1258	annotated	0	1315770	1315770	1315770	166	166	0	1	1	0	0	1	0	0	1.422	0.22	0.11	0	1	0.995	-0.07	0.01	0	2	1.216	0.23	-0.02	0	3	1.047	0.05	0.05	0	4	1.16	-0.34	0.07	0	5	1.097	-0.02	0.07	0	6	1.093	0.41	0.03	0
b1259	annotated	0	1316035	1316035	1316035	59	NA	NA	1	1	0	0	1	0	0	0.98	-1.35	-0.08	0	1	0.494	1.2	-0.14	0	2	0.788	-1.23	0.08	0	3	0.494	-1.16	-0.03	0	4	0.843	1.26	0.01	0	5	0.476	1.26	-0.11	0	6	0.904	-1.24	0.15	0
b1260	annotated	0	1317222	1317222	1317222	268	268	0	1	1	0	0	1	0	0	1.297	-0.04	0.23	0	1	0.755	-0.09	-0.06	0	2	1.182	0.18	-0.1	0	3	0.703	0.16	0.06	0	4	1.227	-0.25	-0.1	0	5	0.704	-0.19	0.07	0	6	1.2	0.35	-0.17	0
b1261	annotated	0	1318415	1318415	1318415	397	397	1	1	1	0	0	1	0	0	1.532	-0.14	-0.01	0	1	1.324	0.26	-0.39	0	2	1.417	-0.09	0.41	0	3	1.281	-0.32	0.48	0	4	1.435	-0.04	0.49	0	5	1.284	0.39	0.56	0	6	1.437	0.16	0.44	0
b1262	downstream	3	1319785	1319788	1319785	453	NA	NA	0	0	0	0	0	0	0	0.538	-0.09	0.64	0	1	0.017	-0.28	0.18	0	2	0.407	0.21	-0.55	0	3	-0.007	0.29	-0.08	0	4	0.446	-0.29	-0.53	0	5	-0.009	-0.35	0.04	0	6	0.413	0.28	-0.58	0
b1263	annotated	0	1321384	1321384	1321384	531	531	1	1	1	0	0	1	0	0	0.566	0.51	0.12	0	1	0.103	-0.95	-0.4	0	2	0.262	0.9	0.12	0	3	0.156	0.95	0.4	0	4	0.239	-0.84	0.09	0	5	0.202	-0.93	0.31	0	6	0.17	0.85	-0.04	0
b1264	annotated	0	1322946	1322946	1322946	520	520	0	1	1	0	0	1	0	0	2.076	-0.32	-0.01	0	1	1.925	0.68	0.3	0	2	1.998	-0.51	0.09	0	3	1.85	-0.75	-0.21	0	4	2.028	0.3	0.03	0	5	1.791	0.81	-0.16	0	6	2.054	-0.02	0.03	0
b1265	annotated	0	1323082	1323082	NA	14	NA	NA	1	0	1	0	0	0	0	1.32	-0.27	-0.64	0	1	1.145	0.17	-0.46	0	2	1.179	-0.05	0.68	0	3	1.105	-0.21	0.46	0	4	1.217	-0.03	0.72	0	5	1.102	0.28	0.51	0	6	1.211	0.21	0.62	0
b1266	annotated	0	1323220	1323220	1323220	293	NA	NA	1	1	0	0	1	0	0	0.695	-1.01	0.17	0	1	0.398	1.05	0.54	0	2	0.563	-1.02	-0.34	0	3	0.385	-1.01	-0.63	0	4	0.636	1.04	-0.35	0	5	0.329	0.9	-0.77	0	6	0.75	-1.06	-0.27	0
b1267	annotated	0	1324098	1324098	1324098	206	NA	NA	1	1	0	0	1	0	0	1.217	-0.12	-0.07	0	1	0.777	0.04	0.28	0	2	0.939	0.06	0.04	0	3	0.823	-0.08	-0.47	0	4	0.93	-0.1	0.08	0	5	0.851	0.05	-0.5	0	6	0.883	0.11	0.07	0
b1268	annotated	0	1324746	1324746	1324746	631	NA	NA	1	1	0	0	1	0	0	0.58	0.11	0.14	0	1	0.309	-0.21	0.05	0	2	0.362	0.27	-0.14	0	3	0.411	0.22	-0.1	0	4	0.298	-0.19	-0.21	0	5	0.461	-0.14	-0.01	0	6	0.255	0.13	-0.18	0
b1269	annotated	0	1326852	1326852	1326852	291	NA	NA	1	1	0	0	1	0	0	1.108	-0.93	0.65	0	1	0.622	0.65	0.98	0	2	0.952	-0.73	-0.68	0	3	0.636	-0.65	-1.04	0	4	0.989	0.67	-0.72	0	5	0.627	0.56	-1.14	0	6	1.007	-0.66	-0.78	0
b1270	annotated	0	1328357	1328357	1328357	196	NA	NA	1	1	0	0	1	0	0	0.604	-1.36	0.14	0	1	0.121	1.24	-0.91	0	2	0.475	-1.27	0.39	0	3	0.047	-1.19	0.91	0	4	0.646	1.25	0.37	0	5	-0.067	1.16	0.72	0	6	0.813	-1.07	0.38	0
b1271	annotated	0	1329112	1329112	1329112	252	NA	NA	1	1	0	0	1	0	0	0.852	-0.55	1.45	0	1	0.101	0.3	1.31	0	2	0.779	-0.36	-1.61	0	3	0.077	-0.25	-1.22	0	4	0.791	0.32	-1.59	0	5	0.097	0.09	-1.18	0	6	0.789	-0.41	-1.61	0
b1272	annotated	0	1329332	1329332	1329332	349	NA	NA	1	1	0	0	1	0	0	0.144	0.37	0.04	1	1	0.039	-0.08	-0.31	1	2	0.03	0.28	0.08	1	3	0.043	0.09	0.28	1	4	0.022	-0.33	0.14	1	5	0.063	-0.08	0.41	1	6	-0.009	0.29	0.16	1
b1273	annotated	0	1330668	1330668	1330668	83	83	0	1	1	0	0	1	0	0	1.886	-0.02	0.23	0	1	1.496	0.1	0.63	0	2	1.737	0.19	-0.33	0	3	1.471	-0.16	-0.46	0	4	1.715	-0.39	-0.3	0	5	1.471	0.14	-0.39	0	6	1.632	0.57	-0.38	0
b1274	annotated	0	1331048	1331048	1331048	865	865	1	1	1	0	0	1	0	0	0.801	-0.02	-0.92	0	1	0.698	0.16	-1.24	0	2	0.541	-0.13	1.27	0	3	0.705	-0.24	1.11	0	4	0.579	0.07	1.33	0	5	0.67	0.36	1.08	0	6	0.647	0.11	1.23	0
b1275	annotated	0	1333855	1333855	1333855	324	324	0	1	1	0	0	1	0	0	1.616	0.7	0.43	0	1	1.367	-0.65	-0.07	0	2	1.375	0.81	-0.22	0	3	1.424	0.57	0.23	0	4	1.3	-0.87	-0.26	0	5	1.45	-0.5	0.39	0	6	1.25	1	-0.31	0
b1276	annotated	0	1335831	1335831	1335831	891	891	1	1	1	0	0	1	0	0	0.504	0.58	1.69	0	1	0.144	-0.73	2.01	0	2	0.414	0.65	-1.75	0	3	0.218	0.79	-2.01	0	4	0.327	-0.59	-1.83	0	5	0.334	-0.92	-1.9	0	6	0.21	0.34	-1.87	1
b1277	annotated	0	1339160	1339160	1339160	196	196	0	1	1	0	0	1	0	0	0.459	-0.15	-0.18	0	1	0.16	0.29	0.4	0	2	0.161	-0.25	-0.1	0	3	0.244	-0.31	-0.65	0	4	0.124	0.27	-0.12	0	5	0.297	0.35	-0.85	0	6	0.097	-0.3	-0.07	0
b1278	annotated	0	1339330	1339330	1339330	254	NA	NA	1	1	0	0	1	0	0	0.676	0.26	1.15	0	1	0.185	-0.35	1.59	0	2	0.502	0.37	-1.37	0	3	0.223	0.47	-1.55	0	4	0.448	-0.32	-1.41	0	5	0.306	-0.6	-1.53	0	6	0.385	0.12	-1.42	0
b1279	annotated	0	1340243	1340243	1340243	102	NA	NA	1	1	0	0	1	0	0	1.334	0.46	-0.59	0	1	1.335	-0.23	-0.17	0	2	1.029	0.37	0.71	0	3	1.379	0.13	0.2	0	4	0.994	-0.47	0.77	0	5	1.419	0.03	0.26	0	6	0.941	0.64	0.7	0
b1280	annotated	0	1340558	1340558	1340558	389	NA	NA	1	1	0	0	1	0	0	-0.184	0.38	-0.37	0	1	-0.104	-0.69	-0.02	0	2	-0.468	0.66	0.26	1	3	-0.03	0.66	-0.1	0	4	-0.533	-0.57	0.24	2	5	0.061	-0.65	-0.14	0	6	-0.583	0.4	0.22	3
b1281	annotated	0	1341921	1341921	1341861	245	NA	NA	1	0	1	0	0	0	0	0.513	0.65	1.24	0	1	0.064	-0.88	1.06	0	2	0.355	0.81	-1.3	0	3	0.089	1	-0.98	1	4	0.289	-0.79	-1.32	0	5	0.168	-1.12	-0.9	1	6	0.202	0.67	-1.32	0
b1282	annotated	0	1342658	1342658	1342658	108	NA	NA	1	1	0	0	1	0	0	0.824	0.21	0.91	0	1	0.114	-0.36	0.08	0	2	0.571	0.42	-0.53	0	3	0.164	0.43	-0.06	0	4	0.555	-0.37	-0.53	0	5	0.2	-0.55	-0.16	0	6	0.534	0.35	-0.61	0
b1283	annotated	0	1343328	1343328	1343328	72	NA	NA	1	1	0	0	1	0	0	1.034	0.34	0.05	0	1	1.033	-0.34	0.27	0	2	0.841	0.45	0.11	0	3	1.049	0.31	-0.38	0	4	0.802	-0.43	0.05	0	5	1.088	-0.32	-0.48	0	6	0.752	0.43	0	0
b1284	annotated	0	1344346	1344346	1344346	249	NA	NA	1	1	0	0	1	0	0	0.879	-0.81	-0.52	0	1	0.71	0.94	-0.3	0	2	0.887	-0.77	0.5	0	3	0.594	-0.97	0.35	0	4	1.017	0.72	0.54	0	5	0.492	0.94	0.26	0	6	1.164	-0.58	0.51	0
b1285	annotated	0	1346742	1346742	1346742	661	NA	NA	1	1	0	0	1	0	0	0.783	-0.12	-0.09	0	1	0.418	0.17	-1.17	0	2	0.664	-0.12	0.44	0	3	0.351	-0.18	1.37	0	4	0.717	-0.01	0.54	0	5	0.296	0.12	1.48	0	6	0.782	0.17	0.52	0
b1286	annotated	0	1348912	1348912	1348912	644	NA	NA	1	1	0	0	1	0	0	0.758	-0.23	0.11	0	1	0.621	0.14	-0.09	0	2	0.562	-0.15	-0.05	0	3	0.631	-0.13	-0.03	0	4	0.587	0.19	-0.1	0	5	0.609	0.03	-0.14	0	6	0.635	-0.12	-0.11	0
b1287	annotated	0	1350107	1350107	1350107	375	NA	NA	1	1	0	0	1	0	0	0.742	-0.22	1.64	0	1	-0.047	-0.18	1.28	0	2	0.651	0.08	-1.81	0	3	-0.092	0.26	-1.11	0	4	0.691	-0.11	-1.78	0	5	-0.082	-0.49	-1.05	0	6	0.685	0.03	-1.84	0
b1288	annotated	0	1351039	1351039	1351039	262	262	1	1	1	0	0	1	0	0	0.764	-0.47	-1.49	0	1	0.748	0.75	-1.34	0	2	0.523	-0.51	1.72	0	3	0.783	-0.73	1.1	0	4	0.553	0.59	1.69	0	5	0.745	0.86	0.92	0	6	0.634	-0.52	1.7	0
b1289	annotated	0	1351760	1351760	NA	117	NA	NA	1	0	1	0	0	0	0	0.54	-1.06	-0.6	0	1	0.705	1.53	0.23	0	2	0.476	-1.33	0.36	0	3	0.642	-1.57	-0.23	0	4	0.564	1.25	0.35	0	5	0.509	1.6	-0.21	0	6	0.747	-1.16	0.44	0
b1290	annotated	0	1352634	1352634	1352634	268	NA	NA	1	1	0	0	1	0	0	0.671	-0.36	-0.23	0	1	0.669	0.28	-0.88	0	2	0.559	-0.29	0.61	0	3	0.634	-0.38	1.03	0	4	0.639	0.22	0.67	0	5	0.53	0.39	1.02	0	6	0.739	-0.12	0.6	0
b1291	annotated	0	1353628	1353628	1353628	330	NA	NA	1	1	0	0	1	0	0	1.139	1.35	0.96	0	1	0.63	-1.21	0.13	0	2	0.9	1.39	-0.63	0	3	0.719	1.22	-0.07	0	4	0.795	-1.45	-0.62	0	5	0.832	-1.19	0.04	0	6	0.627	1.43	-0.68	0
b1292	annotated	0	1354518	1354518	1354518	296	NA	NA	1	1	0	0	1	0	0	0.385	-0.18	-0.05	0	1	0.251	0.24	-0.37	0	2	0.215	-0.22	0.19	0	3	0.263	-0.23	0.33	0	4	0.254	0.2	0.18	0	5	0.209	0.22	0.27	0	6	0.327	-0.13	0.2	0
b1293	annotated	0	1355470	1355470	1355470	321	NA	NA	1	1	0	0	1	0	0	1.443	-0.27	-0.28	0	1	1.285	0.12	0.06	0	2	1.291	0.04	0.27	0	3	1.279	-0.11	-0.02	0	4	1.283	-0.02	0.29	0	5	1.31	0.12	0.01	0	6	1.276	0.03	0.25	0
b1294	annotated	0	1357110	1357110	1357110	547	NA	NA	1	1	0	0	1	0	0	0.357	0.41	-0.67	0	1	0.534	-0.13	-0.41	0	2	0.121	0.26	0.75	0	3	0.598	0.04	0.31	0	4	0.077	-0.25	0.67	0	5	0.627	0.04	0.21	0	6	0.066	0.34	0.69	0
b1295	annotated	0	1357668	1357668	1357668	81	NA	NA	1	1	0	0	1	0	0	1.448	-0.24	0.67	0	1	0.72	0.1	0.14	0	2	1.214	-0.01	-0.62	0	3	0.736	-0.09	-0.05	0	4	1.204	-0.15	-0.59	0	5	0.707	0.02	0.03	0	6	1.191	0.31	-0.63	0
b1296	annotated	0	1359187	1359187	1359187	461	NA	NA	1	1	0	0	1	0	0	1.213	0.39	0.84	0	1	0.758	-0.38	0.9	0	2	1.036	0.45	-0.69	0	3	0.773	0.44	-1	0	4	1.001	-0.42	-0.78	0	5	0.821	-0.48	-0.95	0	6	0.919	0.44	-0.84	0
b1297	annotated	0	1360908	1360908	1360908	472	NA	NA	1	1	0	0	1	0	0	1.608	-0.89	-0.95	0	1	1.43	1.05	-0.57	0	2	1.417	-0.96	0.93	0	3	1.411	-1.1	0.44	0	4	1.453	0.89	0.92	0	5	1.375	1.18	0.36	0	6	1.519	-0.75	0.99	0
b1298	downstream	12	1361132	1361120	1361132	254	254	0	0	0	0	0	0	0	0	1.366	0.27	-0.33	0	1	1.098	-0.27	-0.22	0	2	1.207	0.43	0.43	0	3	1.083	0.21	0.39	0	4	1.181	-0.59	0.5	0	5	1.131	-0.12	0.36	0	6	1.109	0.7	0.42	0
b1299	annotated	0	1361911	1361911	1361911	185	NA	NA	1	1	0	0	1	0	0	0.689	-0.66	0.38	0	1	0.342	0.53	0.02	0	2	0.597	-0.56	-0.1	0	3	0.321	-0.53	0.02	0	4	0.653	0.56	-0.09	0	5	0.291	0.53	-0.12	0	6	0.698	-0.48	-0.05	0
b1300	annotated	0	1362743	1362743	1362743	495	NA	NA	1	1	0	0	1	0	0	1.322	0.51	0.31	0	1	0.99	-0.46	0.88	0	2	1.14	0.5	-0.32	0	3	1.015	0.41	-0.93	0	4	1.085	-0.49	-0.35	0	5	1.069	-0.38	-0.98	0	6	1.013	0.57	-0.39	0
b1301	annotated	0	1364232	1364232	1364232	426	NA	NA	1	1	0	0	1	0	0	0.895	-0.91	0.42	0	1	0.43	0.94	-0.67	0	2	0.754	-0.86	0.03	0	3	0.4	-0.89	0.74	0	4	0.862	0.83	-0.01	0	5	0.288	0.91	0.75	0	6	1.021	-0.71	0	0
b1302	annotated	0	1365550	1365550	1365550	421	NA	NA	1	1	0	0	1	0	0	1.516	-0.85	-0.05	0	1	1.089	0.75	0.18	0	2	1.385	-0.75	0	0	3	1.051	-0.73	-0.2	0	4	1.427	0.7	-0.04	0	5	1.033	0.73	-0.31	0	6	1.458	-0.56	0	0
b1303	annotated	0	1367912	1367912	1367912	325	NA	NA	1	1	0	0	1	0	0	1.151	-0.92	-0.05	0	1	0.653	1.13	-0.37	0	2	0.997	-1.01	0.31	0	3	0.609	-1.09	0.19	0	4	1.049	0.98	0.23	0	5	0.562	1.1	0.05	0	6	1.11	-0.82	0.3	0
b1304	annotated	0	1368079	1368079	1368079	222	222	1	1	1	0	0	1	0	0	1.168	0.35	-0.43	0	1	0.857	-0.18	0.04	0	2	0.811	0.36	0.43	0	3	0.952	0.24	-0.24	0	4	0.724	-0.3	0.41	0	5	1.027	-0.17	-0.35	0	6	0.637	0.26	0.36	0
b1305	downstream	156	1368957	1368801	1368801	74	NA	NA	0	1	0	1	0	0	0	0.401	-0.47	1.27	0	1	-0.246	0.14	1.71	1	2	0.315	-0.27	-1.53	0	3	-0.258	-0.06	-1.68	1	4	0.347	0.25	-1.53	0	5	-0.222	-0.11	-1.66	1	6	0.307	-0.4	-1.51	0
b1306	annotated	0	1369025	1369025	1369025	119	NA	NA	1	1	0	0	1	0	0	0.767	0.25	0.4	0	1	0.36	-0.57	0.49	0	2	0.615	0.52	-0.46	0	3	0.381	0.66	-0.55	0	4	0.579	-0.5	-0.49	0	5	0.438	-0.63	-0.59	0	6	0.461	0.45	-0.56	0
b1307	annotated	0	1369393	1369393	1369393	73	NA	NA	1	1	0	0	1	0	0	0.929	0.01	0.4	0	1	0.444	0.11	-0.32	0	2	0.828	0.17	-0.06	0	3	0.412	-0.12	0.46	0	4	0.863	-0.26	-0.04	0	5	0.418	0.05	0.55	0	6	0.854	0.34	-0.11	0
b1308	annotated	0	1369689	1369689	1369689	104	104	19	1	1	0	0	1	0	0	0.94	-0.17	0.74	0	1	0.726	0.12	0.83	0	2	0.793	-0.16	-0.72	0	3	0.695	-0.11	-0.79	0	4	0.829	0.14	-0.77	0	5	0.678	0.01	-0.8	0	6	0.859	-0.1	-0.82	0
b1309	annotated	0	1370216	1370216	1370216	559	NA	NA	1	1	0	0	1	0	0	1.43	-0.48	0.44	0	1	1.111	0.57	-0.04	0	2	1.289	-0.57	-0.26	0	3	1.087	-0.57	0.16	0	4	1.317	0.48	-0.23	0	5	1.09	0.6	0.27	0	6	1.33	-0.36	-0.18	0
b1310	annotated	0	1371909	1371909	1371909	430	NA	NA	1	1	0	0	1	0	0	2.141	-0.06	-0.25	0	1	2.135	0.23	0.63	0	2	1.985	-0.08	0.25	0	3	2.063	-0.28	-0.63	0	4	2.027	-0.01	0.23	0	5	2.034	0.28	-0.79	0	6	2.057	0.19	0.15	0
b1311	annotated	0	1373222	1373222	1373222	293	NA	NA	1	1	0	0	1	0	0	1.038	-0.28	-0.07	0	1	0.754	0.2	0.36	0	2	0.907	-0.14	-0.09	0	3	0.732	-0.12	-0.34	0	4	0.928	0.11	-0.02	0	5	0.77	0.08	-0.3	0	6	0.91	-0.14	-0.07	0
b1312	annotated	0	1374090	1374090	1374090	280	NA	NA	1	1	0	0	1	0	0	1.491	-0.35	0.52	0	1	1.19	0.27	-0.05	0	2	1.394	-0.28	-0.17	0	3	1.133	-0.21	0.17	0	4	1.474	0.2	-0.23	0	5	1.084	0.25	0.2	0	6	1.497	-0.09	-0.23	0
b1313	annotated	0	1374963	1374963	1374963	350	NA	NA	1	1	0	0	1	0	0	1.401	0.21	0.15	0	1	1.03	-0.26	0.24	0	2	1.172	0.39	-0.26	0	3	1.071	0.25	-0.09	0	4	1.145	-0.55	-0.18	0	5	1.098	-0.26	0	0	6	1.092	0.66	-0.3	0
b1314	annotated	0	1376034	1376034	1376034	262	NA	NA	1	1	0	0	1	0	0	1.674	-0.69	-0.28	0	1	1.447	0.75	-0.23	0	2	1.572	-0.51	0.27	0	3	1.407	-0.79	0.41	0	4	1.628	0.41	0.2	0	5	1.34	0.82	0.59	0	6	1.661	-0.25	0.22	0
b1315	downstream	12	1376844	1376832	1376832	351	NA	NA	0	1	0	1	0	0	0	0.517	0.12	-0.23	0	1	0.195	-0.33	-0.88	1	2	0.342	0.36	0.45	0	3	0.212	0.3	1	1	4	0.358	-0.41	0.54	0	5	0.24	-0.25	1.02	1	6	0.35	0.47	0.42	0
b1316	annotated	0	1377884	1377884	1377884	755	NA	NA	1	1	0	0	1	0	0	0.575	-0.12	-0.2	0	1	0.403	-0.11	-0.53	0	2	0.372	0.03	0.32	0	3	0.423	0.04	0.43	0	4	0.383	-0.04	0.38	0	5	0.455	0	0.33	0	6	0.397	0.12	0.4	0
b1317	annotated	0	1380148	1380148	1380148	219	NA	NA	1	1	0	0	1	0	0	1.236	-0.19	0.54	0	1	0.864	0.17	0.7	0	2	1.054	-0.04	-0.7	0	3	0.879	-0.19	-0.74	0	4	1.069	-0.06	-0.68	0	5	0.882	0.15	-0.63	0	6	1.016	0.06	-0.76	0
b1319	annotated	0	1381947	1381947	1381947	301	301	21	1	1	0	0	1	0	0	2.009	0.35	-0.3	0	1	1.925	-0.21	0.38	0	2	1.863	0.49	0.26	0	3	1.919	0.12	-0.24	0	4	1.801	-0.62	0.28	0	5	1.943	-0.03	-0.1	0	6	1.699	0.74	0.15	0
b1320	annotated	0	1383961	1383961	1383961	332	NA	NA	1	1	0	0	1	0	0	-0.007	0.49	0.31	0	1	-0.027	-0.5	-0.16	1	2	-0.146	0.39	-0.03	0	3	-0.017	0.52	0.2	1	4	-0.122	-0.38	-0.03	0	5	-0.009	-0.56	0.28	0	6	-0.134	0.29	0.03	1
b1321	annotated	0	1384117	1384117	1384117	465	NA	NA	1	1	0	0	1	0	0	1.05	-0.67	0.74	0	1	0.573	0.53	0.55	0	2	1.035	-0.48	-0.86	0	3	0.487	-0.48	-0.33	0	4	1.086	0.37	-0.81	0	5	0.483	0.36	-0.23	0	6	1.066	-0.39	-0.72	0
b1322	annotated	0	1385511	1385511	1385511	353	NA	NA	1	1	0	0	1	0	0	0.997	-0.18	0.17	0	1	0.693	0.12	0.09	0	2	0.948	-0.08	-0.14	0	3	0.616	-0.13	0.03	0	4	1.015	-0.03	-0.11	0	5	0.581	0.03	0.05	0	6	1.046	0.1	-0.17	0
b1323	annotated	0	1386720	1386720	1386720	513	513	0	1	1	0	0	1	0	0	0.13	1.39	0.04	0	1	0.159	-1.3	-0.67	0	2	-0.151	1.35	0.2	0	3	0.234	1.32	0.68	0	4	-0.238	-1.33	0.19	0	5	0.305	-1.27	0.73	0	6	-0.305	1.32	0.15	1
b1324	annotated	0	1388811	1388811	1388811	168	168	1	1	1	0	0	1	0	0	1.592	0.03	-0.65	0	1	1.446	0.1	-0.73	0	2	1.388	0.11	0.87	0	3	1.453	-0.17	0.63	0	4	1.39	-0.16	0.83	0	5	1.432	0.22	0.68	0	6	1.41	0.28	0.76	0
b1325	annotated	0	1388930	1388930	1388930	321	NA	NA	1	1	0	0	1	0	0	1.386	-0.15	0.2	0	1	1.053	-0.14	0.81	0	2	1.235	0.17	-0.5	0	3	1.04	0.11	-0.84	0	4	1.222	-0.22	-0.52	0	5	1.06	-0.15	-0.75	0	6	1.175	0.22	-0.56	0
b1326	upstream	-60	1390658	1390598	1390598	242	NA	NA	0	1	0	1	0	0	0	0.65	0.02	0.22	0	1	0.423	0.02	1.35	0	2	0.473	-0.01	-0.78	0	3	0.459	0.07	-1.3	0	4	0.447	0.03	-0.79	0	5	0.495	-0.15	-1.2	0	6	0.431	-0.16	-0.77	0
b1327	downstream	3	1391850	1391853	1391853	306	NA	NA	0	1	0	1	0	0	0	1.25	-0.7	-0.55	0	1	1.026	0.83	-1.07	0	2	1.153	-0.69	0.94	0	3	0.911	-0.91	1.2	0	4	1.242	0.57	1.01	0	5	0.788	0.96	1.16	1	6	1.326	-0.34	0.96	0
b1328	annotated	0	1391991	1391991	1391991	299	NA	NA	1	1	0	0	1	0	0	1.105	-0.4	0.08	0	1	0.962	0.6	-0.08	0	2	0.918	-0.52	0.09	0	3	0.98	-0.61	0.06	0	4	0.964	0.5	0.05	0	5	0.948	0.68	0	0	6	1.049	-0.44	0.06	0
b1329	annotated	0	1393227	1393227	1393227	537	537	22	1	1	0	0	1	0	0	1.077	1.24	0.1	0	1	1.08	-1.2	0.3	0	2	0.931	1.35	-0.08	0	3	1.1	1.15	-0.11	0	4	0.859	-1.45	-0.08	0	5	1.182	-1.12	0.12	0	6	0.721	1.48	-0.17	0
b1330	annotated	0	1395922	1395922	1395922	343	NA	NA	1	1	0	0	1	0	0	0.381	-0.96	0.17	0	1	0.038	0.82	0.81	0	2	0.216	-0.93	-0.48	0	3	0.032	-0.84	-0.93	0	4	0.3	0.9	-0.49	0	5	-0.005	0.79	-1.03	0	6	0.382	-0.9	-0.48	0
b1331	downstream	36	1396112	1396076	1396112	338	NA	NA	0	0	0	0	0	0	0	1.31	0.55	0.16	0	1	1.01	-0.65	-0.01	0	2	0.994	0.6	0.05	0	3	1.055	0.58	0.01	0	4	0.942	-0.63	0.03	0	5	1.091	-0.51	-0.03	0	6	0.904	0.77	-0.03	0
b1332	annotated	0	1397365	1397365	1397365	85	NA	NA	1	1	0	0	1	0	0	0.984	-0.27	-0.18	0	1	0.846	0.11	0.46	0	2	0.755	-0.04	-0.14	0	3	0.907	-0.13	-0.57	0	4	0.721	0.09	-0.2	0	5	0.944	0.09	-0.71	0	6	0.701	-0.09	-0.21	0
b1333	annotated	0	1398622	1398622	1398622	316	316	1	1	1	0	0	1	0	0	0.421	0.81	-0.03	0	1	0.239	-0.72	-0.78	0	2	0.142	0.69	0.37	0	3	0.31	0.69	0.69	0	4	0.098	-0.69	0.39	0	5	0.364	-0.64	0.64	0	6	0.055	0.72	0.35	0
b1334	upstream	-33	1399559	1399526	1399526	250	250	0	0	1	0	1	0	0	0	1.068	-0.23	-0.58	0	1	1.101	0.59	-0.38	0	2	0.92	-0.39	0.67	0	3	1.087	-0.64	0.47	0	4	0.955	0.32	0.69	0	5	1.052	0.69	0.53	0	6	1.005	-0.23	0.75	0
b1335	annotated	0	1400236	1400236	1400236	171	171	0	1	1	0	0	1	0	0	0.256	0.46	0.49	0	1	0.346	-0.31	0.65	0	2	0.19	0.35	-0.46	0	3	0.323	0.25	-0.51	0	4	0.193	-0.44	-0.38	0	5	0.327	-0.25	-0.34	0	6	0.172	0.37	-0.42	0
b1336	annotated	0	1401773	1401773	1401773	508	NA	NA	1	1	0	0	1	0	0	1.284	-0.55	-0.34	0	1	0.982	0.21	0.19	0	2	1.042	-0.24	0.16	0	3	1.002	-0.26	-0.32	0	4	1.055	0.27	0.16	0	5	1.014	0.26	-0.44	0	6	1.075	-0.24	0.15	0
b1337	annotated	0	1403255	1403255	1403255	481	481	0	1	1	0	0	1	0	0	0.302	0.09	0.5	0	1	-0.064	-0.2	-0.34	0	2	0.157	0.34	-0.24	0	3	-0.077	0.21	0.48	0	4	0.177	-0.34	-0.24	0	5	-0.082	-0.25	0.6	0	6	0.173	0.33	-0.28	0
b1338	annotated	0	1404565	1404565	1404565	436	436	0	1	1	0	0	1	0	0	1.009	1.15	-0.04	0	1	0.815	-1.2	0.24	0	2	0.791	1.41	-0.05	0	3	0.883	1.2	-0.26	0	4	0.679	-1.43	-0.08	0	5	1.011	-1.2	-0.2	0	6	0.478	1.42	-0.21	0
b1339	annotated	0	1404741	1404741	1404741	302	NA	NA	1	1	0	0	1	0	0	0.026	0.61	0.11	1	1	-0.101	-0.72	0.3	0	2	-0.141	0.6	-0.12	1	3	-0.058	0.74	-0.5	0	4	-0.189	-0.55	-0.15	3	5	0.043	-0.76	-0.63	0	6	-0.266	0.48	-0.22	3
b1340	annotated	0	1405979	1405979	1405979	187	NA	NA	1	1	0	0	1	0	0	0.929	0.39	1.38	0	1	0.361	-0.64	0.86	0	2	0.724	0.65	-1.33	0	3	0.388	0.73	-0.72	0	4	0.682	-0.64	-1.38	0	5	0.456	-0.8	-0.55	0	6	0.607	0.58	-1.41	0
b1341	annotated	0	1407795	1407795	1407795	410	NA	NA	1	1	0	0	1	0	0	1.128	-0.77	-0.83	0	1	1.101	0.7	0.43	0	2	0.919	-0.66	0.44	0	3	1.137	-0.74	-0.62	0	4	0.933	0.73	0.36	0	5	1.101	0.76	-0.79	0	6	1.001	-0.62	0.36	0
b1342	annotated	0	1408050	1408050	1408050	327	NA	NA	1	1	0	0	1	0	0	0.208	0.19	0.68	0	1	0.153	-0.19	1.71	0	2	0.123	0.24	-1.09	0	3	0.162	0.24	-1.73	0	4	0.075	-0.15	-1.11	0	5	0.236	-0.26	-1.59	0	6	-0.016	0.02	-1.09	0
b1343	annotated	0	1409511	1409511	1409511	457	NA	NA	1	1	0	0	1	0	0	0.675	1.22	0.17	0	1	0.552	-1.14	0.42	0	2	0.315	1.19	-0.14	0	3	0.666	1.2	-0.42	0	4	0.231	-1.15	-0.18	0	5	0.782	-1.1	-0.3	0	6	0.114	1.06	-0.18	0
b1344	annotated	0	1411948	1411948	1411948	311	NA	NA	1	1	0	0	1	0	0	1.433	-0.85	0.33	0	1	1.057	1.14	0.25	0	2	1.384	-0.91	-0.34	0	3	0.951	-1.18	-0.14	0	4	1.478	0.76	-0.4	0	5	0.847	1.16	-0.06	0	6	1.548	-0.59	-0.35	0
b1345	annotated	0	1413235	1413235	1413235	411	NA	NA	1	1	0	0	1	0	0	1.133	-0.08	-0.64	0	1	1.351	0.45	-0.44	0	2	0.975	-0.19	0.9	0	3	1.326	-0.54	0.46	0	4	0.987	0.16	0.88	0	5	1.28	0.65	0.38	0	6	1.082	-0.04	0.82	0
b1346	annotated	0	1413452	1413452	1413452	71	NA	NA	1	1	0	0	1	0	0	0.538	-0.15	0.8	0	1	0.104	-0.19	0.5	0	2	0.425	0.09	-0.62	0	3	0.079	0.23	-0.38	0	4	0.48	-0.12	-0.67	0	5	0.087	-0.27	-0.28	0	6	0.439	0.11	-0.73	0
b1347	annotated	0	1413740	1413740	1413740	69	NA	NA	1	1	0	0	1	0	0	1.122	-0.09	-0.91	0	1	0.894	0.18	-0.46	0	2	0.883	-0.01	0.94	0	3	0.898	-0.18	0.38	0	4	0.865	-0.01	0.88	0	5	0.907	0.23	0.25	0	6	0.855	0.14	0.82	1
b1348	annotated	0	1413927	1413927	NA	64	NA	NA	1	0	1	0	0	0	0	1.601	0.55	-0.59	0	1	1.539	0.05	-0.27	0	2	1.453	0.26	0.81	0	3	1.543	-0.13	0.23	0	4	1.424	-0.42	0.83	0	5	1.53	0.28	0.23	0	6	1.415	0.65	0.75	0
b1349	annotated	0	1414793	1414793	1414793	269	269	0	1	1	0	0	1	0	0	1.095	-0.88	0.1	0	1	0.602	0.82	-0.94	0	2	0.927	-0.72	0.25	0	3	0.537	-0.84	1.04	0	4	1.029	0.62	0.3	0	5	0.449	0.82	1	0	6	1.152	-0.41	0.27	0
b1350	annotated	0	1417386	1417386	1417386	866	866	1	1	1	0	0	1	0	0	1.608	0.03	-0.24	0	1	1.573	0.21	-0.04	0	2	1.459	-0.02	0.27	0	3	1.565	-0.27	0.14	0	4	1.466	-0.06	0.27	0	5	1.546	0.33	0.26	0	6	1.508	0.18	0.25	0
b1351	annotated	0	1417763	1417763	1417763	91	91	0	1	1	0	0	1	0	0	1.656	-0.03	0.16	0	1	1.413	0.16	0.95	0	2	1.458	0.02	-0.27	0	3	1.414	-0.14	-0.92	0	4	1.471	-0.09	-0.24	0	5	1.402	0.17	-0.89	0	6	1.477	0.17	-0.3	0
b1352	annotated	0	1418229	1418229	1418229	73	NA	NA	1	1	0	0	1	0	0	1.345	0.47	-0.49	0	1	1.274	-0.32	-0.11	0	2	1.125	0.49	0.53	0	3	1.289	0.26	-0.03	0	4	1.096	-0.47	0.52	0	5	1.291	-0.22	-0.25	0	6	1.093	0.63	0.43	0
b1353	downstream	60	1418731	1418671	1418548	162	NA	NA	0	0	0	0	0	0	0	0.791	0.82	-0.14	0	1	0.675	-0.72	0.1	0	2	0.626	0.77	0.16	0	3	0.644	0.7	-0.03	1	4	0.617	-0.87	0.26	0	5	0.705	-0.73	0.03	1	6	0.519	0.9	0.2	0
b1355	downstream	129	1419327	1419456	1419456	44	NA	NA	0	1	0	1	0	0	0	0.435	-0.88	0.23	0	1	-0.069	0.9	-0.24	0	2	0.387	-0.88	-0.02	0	3	-0.11	-0.93	0.21	0	4	0.463	0.85	0.01	0	5	-0.141	0.93	0.05	1	6	0.534	-0.85	0.06	0
b1356	annotated	0	1420241	1420241	1420241	158	NA	NA	1	1	0	0	1	0	0	0.224	-0.57	-0.22	0	1	0.243	0.61	0.45	0	2	0.089	-0.55	-0.06	0	3	0.228	-0.52	-0.5	0	4	0.158	0.63	-0.14	0	5	0.187	0.46	-0.53	0	6	0.264	-0.71	-0.06	0
b1357	annotated	0	1420365	1420365	1420365	98	NA	NA	1	1	0	0	1	0	0	0.905	0.63	0.88	0	1	0.601	-0.54	0.66	0	2	0.845	0.72	-0.84	0	3	0.519	0.56	-0.19	0	4	0.872	-0.86	-0.81	0	5	0.503	-0.58	0.12	0	6	0.836	0.95	-0.86	0
b1358	annotated	0	1420684	1420684	1420684	140	NA	NA	1	1	0	0	1	0	0	1.43	-0.59	-0.22	0	1	1.282	0.75	-0.15	0	2	1.352	-0.55	0.35	0	3	1.208	-0.79	0.2	0	4	1.415	0.51	0.36	0	5	1.162	0.78	0.23	0	6	1.474	-0.39	0.37	0
b1359	downstream	51	1421170	1421119	1421119	285	NA	NA	0	1	0	1	0	0	0	0.66	0.3	0.75	0	1	0.175	-0.56	0.44	0	2	0.43	0.53	-0.5	0	3	0.247	0.56	-0.6	1	4	0.381	-0.5	-0.55	0	5	0.31	-0.56	-0.74	1	6	0.286	0.46	-0.61	0
b1360	annotated	0	1421983	1421983	1421983	248	NA	NA	1	1	0	0	1	0	0	1.163	0.03	0.22	0	1	0.678	-0.11	-0.64	0	2	0.994	0.29	0.06	0	3	0.676	0.12	0.92	0	4	0.98	-0.33	0.13	0	5	0.695	-0.11	1.07	0	6	0.983	0.39	0.09	0
b1363	annotated	0	1423782	1423782	1423815	485	NA	NA	1	0	1	0	0	0	0	1.456	0.35	-0.52	0	1	1.483	-0.24	0.33	0	2	1.256	0.44	0.3	0	3	1.464	0.22	-0.27	0	4	1.251	-0.51	0.27	0	5	1.491	-0.18	-0.2	0	6	1.245	0.58	0.23	0
b1365	annotated	0	1425377	1425377	1425377	87	NA	NA	1	1	0	0	1	0	0	1.052	0.47	0.29	0	1	0.894	-0.47	0.22	0	2	0.869	0.47	-0.14	0	3	0.914	0.44	-0.21	0	4	0.837	-0.57	-0.13	0	5	0.942	-0.5	-0.26	0	6	0.782	0.67	-0.24	0
b1372	annotated	0	1429049	1429049	1430414	1120	NA	NA	1	0	1	0	0	0	0	0.405	1.38	1.04	0	1	0.069	-1.31	0.58	0	2	0.241	1.28	-0.76	0	3	0.175	1.29	-0.52	0	4	0.104	-1.3	-0.77	0	5	0.285	-1.22	-0.32	0	6	-0.063	1.26	-0.85	1
b1373	downstream	12	1432423	1432411	1432411	191	NA	NA	0	1	0	1	0	0	0	1.231	-0.12	0.39	0	1	0.826	0.15	0.02	0	2	1.07	-0.11	-0.04	0	3	0.811	-0.2	-0.01	0	4	1.082	-0.01	-0.05	0	5	0.789	0.2	-0.16	1	6	1.11	0.21	-0.18	0
b1374	annotated	0	1433674	1433674	1433674	196	NA	NA	1	1	0	0	1	0	0	0.501	0.85	-0.9	0	1	0.704	-0.74	-0.75	0	2	0.194	0.76	1.03	0	3	0.774	0.69	0.67	0	4	0.142	-0.74	1.04	0	5	0.792	-0.54	0.66	0	6	0.127	0.81	0.99	0
b1375	annotated	0	1434224	1434224	1434224	77	NA	NA	1	1	0	0	1	0	0	1.465	0.16	-1.4	0	1	1.556	0.27	-1.14	0	2	1.251	-0.06	1.43	0	3	1.54	-0.32	1.13	0	4	1.244	0.06	1.43	0	5	1.515	0.49	1	0	6	1.306	0.19	1.44	0
b1376	annotated	0	1435619	1435619	1435619	144	144	0	1	1	0	0	1	0	0	1.399	0.89	0.18	0	1	1.289	-0.8	0.7	0	2	1.144	0.89	-0.02	0	3	1.325	0.71	-0.62	0	4	1.097	-0.98	0	0	5	1.345	-0.71	-0.54	0	6	1.015	1.06	-0.1	0
b1377	annotated	0	1436893	1436893	1436893	377	377	21	1	1	0	0	1	0	0	1.585	-1.21	-1.35	0	1	1.635	1.58	-1.03	0	2	1.443	-1.36	1.46	0	3	1.584	-1.69	1.06	0	4	1.551	1.25	1.46	0	5	1.432	1.85	0.98	0	6	1.756	-0.97	1.48	0
b1378	annotated	0	1440784	1440784	1440784	1174	NA	NA	1	1	0	0	1	0	0	0.545	0.48	0.76	0	1	0.237	-0.74	0.84	0	2	0.357	0.71	-0.77	0	3	0.257	0.79	-0.72	0	4	0.347	-0.7	-0.81	0	5	0.301	-0.82	-0.58	0	6	0.277	0.62	-0.82	0
b1379	annotated	0	1441743	1441743	1441743	140	NA	NA	1	1	0	0	1	0	0	1.022	-0.71	-0.86	0	1	1.114	0.65	-1.05	0	2	0.944	-0.55	0.91	0	3	1.046	-0.71	1.14	0	4	0.972	0.42	0.94	0	5	1.019	0.83	1.17	0	6	1.02	-0.22	0.91	0
b1380	annotated	0	1442843	1442843	1442843	329	NA	NA	1	1	0	0	1	0	0	0.93	0.76	0.02	0	1	0.804	-0.9	0.44	0	2	0.741	1	-0.08	0	3	0.801	0.96	-0.37	0	4	0.723	-1.04	-0.02	0	5	0.859	-0.98	-0.24	0	6	0.63	1.03	-0.14	0
b1381	annotated	0	1443051	1443051	1443051	879	NA	NA	1	1	0	0	1	0	0	0.382	0.03	0.56	0	1	0.504	0.12	0.88	0	2	0.363	-0.2	-0.52	0	3	0.424	-0.07	-0.84	0	4	0.41	0.2	-0.58	0	5	0.384	-0.01	-0.89	0	6	0.48	-0.23	-0.5	0
b1382	annotated	0	1445687	1445687	1445687	61	NA	NA	1	1	0	0	1	0	0	1.76	-0.3	-0.54	0	1	1.665	0.29	0.11	0	2	1.65	-0.14	0.44	0	3	1.634	-0.39	0.02	0	4	1.638	-0.02	0.47	0	5	1.629	0.55	0.21	0	6	1.584	0.11	0.44	0
b1383	upstream	-75	1445805	1445880	1445880	108	NA	NA	0	1	0	1	0	0	0	1.347	0.41	-0.56	0	1	1.492	-0.36	-0.75	0	2	1.203	0.48	0.9	0	3	1.465	0.31	0.78	1	4	1.185	-0.5	0.85	0	5	1.46	-0.2	0.82	1	6	1.199	0.63	0.8	0
b1384	annotated	0	1447283	1447283	1447283	301	301	0	1	1	0	0	1	0	0	0.538	-0.95	-0.04	0	1	0.32	0.84	0.07	0	2	0.439	-0.86	-0.1	0	3	0.262	-0.79	-0.11	0	4	0.546	0.86	-0.08	0	5	0.202	0.68	-0.07	0	6	0.675	-0.86	-0.05	0
b1385	annotated	0	1447519	1447519	1447519	499	499	0	1	1	0	0	1	0	0	1.3	-0.38	0.41	0	1	0.883	0.28	1.15	0	2	1.3	-0.17	-0.75	0	3	0.826	-0.31	-1.14	0	4	1.318	0.06	-0.72	0	5	0.816	0.28	-1.2	0	6	1.284	-0.03	-0.73	0
b1386	annotated	0	1451349	1451349	1451349	757	757	30	1	1	0	0	1	0	0	1.087	0.07	-1.32	0	1	1.003	0	-1.6	0	2	0.846	0.16	1.63	0	3	1.065	-0.11	1.43	0	4	0.806	-0.19	1.64	0	5	1.056	0.29	1.33	0	6	0.811	0.37	1.59	0
b1387	annotated	0	1453642	1453642	1453642	681	NA	NA	1	1	0	0	1	0	0	0.512	-0.26	-0.85	0	1	0.567	0.14	-1.06	0	2	0.392	0.02	0.89	0	3	0.548	-0.19	1.02	0	4	0.381	-0.01	0.87	0	5	0.547	0.26	1.01	0	6	0.379	0.03	0.87	0
b1388	annotated	0	1453927	1453927	1453927	309	NA	NA	1	1	0	0	1	0	0	0.393	-1.2	0.82	0	1	-0.059	1.12	1.51	0	2	0.227	-1.17	-1.27	0	3	-0.058	-1.02	-1.58	1	4	0.268	1.21	-1.36	0	5	-0.091	0.97	-1.6	1	6	0.379	-1.28	-1.31	0
b1389	annotated	0	1454868	1454868	1454868	95	NA	NA	1	1	0	0	1	0	0	1.432	0.14	-0.3	0	1	1.188	-0.08	-0.98	0	2	1.168	0.17	0.74	0	3	1.218	-0.02	1.05	0	4	1.171	-0.24	0.74	0	5	1.196	0.11	1.06	0	6	1.205	0.46	0.7	0
b1390	annotated	0	1455164	1455164	1455164	248	NA	NA	1	1	0	0	1	0	0	0.928	-0.52	0.27	0	1	0.597	0.49	-0.37	0	2	0.875	-0.36	-0.06	0	3	0.522	-0.49	0.5	0	4	0.918	0.23	0.01	0	5	0.497	0.46	0.64	0	6	0.936	-0.12	-0.01	0
b1391	annotated	0	1455925	1455925	1455925	165	NA	NA	1	1	0	0	1	0	0	0.681	0.17	-0.16	0	1	0.17	-0.53	-0.45	0	2	0.429	0.6	0.2	0	3	0.23	0.65	0.35	0	4	0.349	-0.58	0.23	0	5	0.336	-0.71	0.21	0	6	0.27	0.52	0.1	0
b1392	annotated	0	1456430	1456430	1456430	356	NA	NA	1	1	0	0	1	0	0	0.703	0.84	-0.09	0	1	0.602	-0.71	0.24	0	2	0.583	0.79	-0.1	0	3	0.598	0.73	-0.19	0	4	0.554	-0.83	-0.08	0	5	0.676	-0.69	-0.1	0	6	0.451	0.82	-0.1	0
b1393	annotated	0	1457497	1457497	1457497	255	NA	NA	1	1	0	0	1	0	0	0.648	0.37	1.55	0	1	-0.005	-0.68	1.08	0	2	0.421	0.59	-1.56	0	3	0.056	0.76	-0.9	0	4	0.4	-0.64	-1.5	0	5	0.116	-0.89	-0.72	0	6	0.345	0.5	-1.63	0
b1394	downstream	3	1458267	1458264	1458264	262	NA	NA	0	1	0	1	0	0	0	0.619	0.19	-0.52	0	1	0.343	-0.2	-1.41	0	2	0.43	0.26	0.92	0	3	0.36	0.11	1.41	0	4	0.406	-0.27	1.01	0	5	0.35	-0.09	1.34	0	6	0.405	0.37	0.99	0
b1395	annotated	0	1459054	1459054	1459099	475	NA	NA	1	0	1	0	0	0	0	1.108	-0.14	0.57	0	1	0.976	0.24	0.61	0	2	0.916	-0.08	-0.52	0	3	1.012	-0.28	-0.61	0	4	0.894	0.05	-0.55	0	5	1.035	0.31	-0.53	0	6	0.906	-0.09	-0.59	0
b1396	upstream	-63	1460408	1460471	1460471	140	NA	NA	0	1	0	1	0	0	0	0.667	0.23	-0.24	0	1	0.678	-0.16	-0.48	0	2	0.456	0.2	0.46	0	3	0.734	0.15	0.51	0	4	0.412	-0.15	0.38	0	5	0.743	-0.04	0.51	0	6	0.377	0.18	0.41	0
b1397	annotated	0	1460893	1460893	1460893	401	NA	NA	1	1	0	0	1	0	0	0.563	-0.03	0.02	0	1	0.243	0.02	-0.81	0	2	0.359	-0.08	0.4	0	3	0.252	-0.04	0.79	0	4	0.417	0.01	0.45	0	5	0.219	0.04	0.67	0	6	0.47	0.11	0.43	0
b1398	annotated	0	1462125	1462125	1462125	437	NA	NA	1	1	0	0	1	0	0	1.001	-0.22	-0.3	0	1	1.088	0.13	-0.35	0	2	0.855	-0.11	0.33	0	3	1.042	-0.13	0.48	0	4	0.911	0.09	0.3	0	5	0.991	0.16	0.53	0	6	0.955	0.02	0.3	0
b1399	annotated	0	1463539	1463539	1463539	316	NA	NA	1	1	0	0	1	0	0	1.179	-1.42	-1.24	0	1	0.917	1.5	-0.8	0	2	0.985	-1.31	0.98	0	3	0.87	-1.55	0.72	0	4	1.099	1.25	1.05	0	5	0.756	1.58	0.6	0	6	1.295	-1.11	1.11	0
b1400	annotated	0	1464471	1464471	1464471	196	NA	NA	1	1	0	0	1	0	0	0.997	0.99	0.82	0	1	0.653	-0.9	1.01	0	2	0.758	0.89	-0.78	0	3	0.76	0.89	-1.04	0	4	0.646	-0.9	-0.89	0	5	0.873	-0.88	-1.03	0	6	0.502	0.86	-0.92	0
b1402	annotated	0	1468826	1468826	1468826	301	NA	NA	1	1	0	0	1	0	0	0.643	-0.3	-0.24	0	1	0.57	0.35	-0.26	0	2	0.441	-0.34	0.25	0	3	0.579	-0.37	0.32	0	4	0.465	0.31	0.25	0	5	0.563	0.49	0.4	0	6	0.506	-0.19	0.22	0
b1403	upstream	-45	1469194	1469149	1469149	121	NA	NA	0	1	0	1	0	0	0	0.23	-0.29	-1.48	0	1	0.741	0.55	-0.42	0	2	0.052	-0.43	1.24	0	3	0.757	-0.66	0.36	0	4	0.082	0.44	1.21	1	5	0.719	0.86	0.34	0	6	0.148	-0.41	1.29	0
b1404	annotated	0	1469358	1469358	1469358	383	NA	NA	1	1	0	0	1	0	0	0.809	0.28	0.19	0	1	0.589	-0.22	0.36	0	2	0.633	0.23	-0.07	0	3	0.603	0.2	-0.3	0	4	0.622	-0.24	-0.08	0	5	0.629	-0.14	-0.18	0	6	0.618	0.26	-0.15	0
b1406	annotated	0	1474221	1474221	1474221	286	NA	NA	1	1	0	0	1	0	0	0.974	0.69	0.04	0	1	0.796	-0.68	-0.5	0	2	0.764	0.74	0.22	0	3	0.82	0.72	0.67	0	4	0.776	-0.78	0.22	0	5	0.797	-0.74	0.75	0	6	0.768	0.86	0.18	0
b1407	annotated	0	1475144	1475144	1475144	768	NA	NA	1	1	0	0	1	0	0	0.411	1.42	1.15	0	1	0.435	-1.44	1.08	0	2	0.309	1.37	-1.13	0	3	0.437	1.41	-0.89	0	4	0.25	-1.43	-1.15	0	5	0.494	-1.54	-0.64	0	6	0.153	1.41	-1.25	0
b1408	annotated	0	1477621	1477621	1477621	201	NA	NA	1	1	0	0	1	0	0	1.164	0.18	0.16	0	1	0.814	-0.37	1.06	0	2	0.929	0.34	-0.52	0	3	0.895	0.33	-1.28	0	4	0.823	-0.3	-0.61	0	5	0.992	-0.34	-1.37	0	6	0.739	0.25	-0.65	0
b1409	annotated	0	1478226	1478226	1478226	298	NA	NA	1	1	0	0	1	0	0	0.639	0.21	0.82	0	1	0.505	0.04	0.51	0	2	0.504	0.07	-0.58	0	3	0.51	-0.07	-0.37	0	4	0.489	-0.11	-0.67	0	5	0.483	0.08	-0.29	0	6	0.501	0.15	-0.66	0
b1410	annotated	0	1479138	1479138	1479138	585	NA	NA	1	1	0	0	1	0	0	1.624	-0.3	0.07	0	1	1.3	0.32	-0.15	0	2	1.49	-0.24	0.1	0	3	1.216	-0.38	0.39	0	4	1.558	0.12	0.13	0	5	1.158	0.44	0.55	0	6	1.6	0.03	0.11	0
b1411	upstream	-63	1480846	1480909	1480885	430	NA	NA	0	0	0	0	0	0	0	0.087	0.25	-0.17	0	1	0.04	-0.25	-0.18	1	2	-0.053	0.19	0.32	0	3	0.016	0.25	0.12	1	4	0.004	-0.21	0.38	0	5	0.008	-0.31	0.03	1	6	-0.002	0.25	0.33	0
b1412	annotated	0	1482860	1482860	1482860	201	201	1	1	1	0	0	1	0	0	1.706	0.07	0.14	0	1	1.483	-0.19	0.66	0	2	1.502	0.26	-0.24	0	3	1.486	0.13	-0.62	0	4	1.469	-0.39	-0.24	0	5	1.519	-0.06	-0.52	0	6	1.382	0.47	-0.3	0
b1413	annotated	0	1483061	1483061	1483061	1300	NA	NA	1	1	0	0	1	0	0	0.872	-0.55	-0.17	0	1	0.653	0.87	-0.32	0	2	0.832	-0.66	0.3	0	3	0.577	-0.9	0.34	0	4	0.866	0.61	0.29	0	5	0.534	0.94	0.24	0	6	0.929	-0.49	0.27	0
b1414	annotated	0	1487235	1487235	1487235	266	NA	NA	1	1	0	0	1	0	0	1.496	0.49	0.46	0	1	1.28	-0.59	0.69	0	2	1.334	0.67	-0.39	0	3	1.274	0.55	-0.57	0	4	1.295	-0.71	-0.42	0	5	1.309	-0.53	-0.4	0	6	1.216	0.7	-0.45	0
b1415	annotated	0	1488232	1488232	1488232	479	479	1	1	1	0	0	1	0	0	1.062	-0.66	-0.08	0	1	0.695	0.54	0.29	0	2	0.89	-0.44	-0.03	0	3	0.722	-0.47	-0.61	0	4	0.918	0.49	-0.04	0	5	0.72	0.42	-0.78	0	6	0.971	-0.5	-0.07	0
b1418	annotated	0	1490902	1490902	1490902	176	NA	NA	1	1	0	0	1	0	0	1.724	-0.15	0.37	0	1	1.377	0.36	1.36	0	2	1.602	-0.1	-0.64	0	3	1.349	-0.36	-1.31	0	4	1.593	0.05	-0.7	0	5	1.348	0.4	-1.24	0	6	1.573	0.04	-0.75	0
b1419	annotated	0	1491677	1491677	1491677	57	NA	NA	1	1	0	0	1	0	0	1.577	-0.08	-0.29	0	1	1.365	0.1	0.65	0	2	1.409	0.18	0.02	0	3	1.376	-0.15	-0.66	0	4	1.379	-0.24	0.01	0	5	1.425	0.13	-0.6	0	6	1.321	0.28	-0.11	0
b1420	annotated	0	1492129	1492129	1492129	55	NA	NA	1	1	0	0	1	0	0	0.942	-0.19	0.47	0	1	0.686	-0.04	0.69	0	2	0.751	0.06	-0.69	0	3	0.694	-0.03	-0.62	0	4	0.787	-0.12	-0.69	0	5	0.692	-0.04	-0.51	0	6	0.78	0.13	-0.73	0
b1421	annotated	0	1492470	1492470	1492470	546	NA	NA	1	1	0	0	1	0	0	1.009	-0.58	-0.08	0	1	0.782	0.53	-0.32	0	2	0.989	-0.49	0.2	0	3	0.662	-0.53	0.46	0	4	1.081	0.43	0.26	0	5	0.6	0.51	0.49	0	6	1.168	-0.3	0.21	0
b1422	upstream	-69	1495140	1495071	1495071	307	NA	NA	0	1	0	1	0	0	0	0.192	0.62	-1	1	1	0.497	0.11	0.1	0	2	0.047	0.22	0.73	1	3	0.499	-0.17	-0.09	0	4	0.021	-0.22	0.66	1	5	0.508	0.35	-0.01	0	6	0.015	0.24	0.74	1
b1423	annotated	0	1495288	1495288	1495288	447	NA	NA	1	1	0	0	1	0	0	0.815	-0.12	0.95	0	1	0.423	-0.08	0.78	0	2	0.676	-0.04	-0.84	0	3	0.451	0.1	-0.7	0	4	0.617	0.05	-0.88	0	5	0.51	-0.15	-0.61	0	6	0.557	-0.12	-0.92	1
b1424	annotated	0	1496856	1496856	1496892	551	551	32	1	0	1	0	0	0	0	0.262	-0.63	-0.52	0	1	0.109	0.72	-0.51	0	2	0.071	-0.64	0.56	0	3	0.131	-0.73	0.3	0	4	0.121	0.7	0.5	0	5	0.101	0.71	0.13	0	6	0.223	-0.69	0.57	0
b1426	downstream	150	1498801	1498651	1498651	74	NA	NA	0	1	0	1	0	0	0	1.229	-0.99	1.14	0	1	0.363	0.76	0.82	0	2	1.13	-0.77	-1.23	0	3	0.3	-0.69	-0.67	1	4	1.191	0.67	-1.21	0	5	0.271	0.54	-0.57	0	6	1.225	-0.59	-1.25	0
b1427	annotated	0	1498938	1498938	1498938	179	NA	NA	1	1	0	0	1	0	0	1.282	-0.39	0.55	0	1	0.928	0.46	1.07	0	2	1.183	-0.33	-0.59	0	3	0.898	-0.5	-1.03	0	4	1.187	0.25	-0.65	0	5	0.897	0.51	-1	0	6	1.173	-0.2	-0.66	0
b1428	annotated	0	1500449	1500449	1500449	326	NA	NA	1	1	0	0	1	0	0	0.977	0.09	0.2	0	1	0.563	0.06	0.15	0	2	0.779	-0.03	-0.2	0	3	0.572	-0.03	-0.09	0	4	0.784	-0.06	-0.18	0	5	0.587	0.05	-0.05	0	6	0.766	0.09	-0.24	0
b1429	upstream	-12	1500561	1500573	1500573	330	NA	NA	0	1	0	1	0	0	0	1.413	-0.41	-0.62	0	1	1.559	0.61	0.49	0	2	1.301	-0.46	0.35	0	3	1.55	-0.73	-0.45	0	4	1.303	0.35	0.34	0	5	1.525	0.79	-0.37	0	6	1.349	-0.21	0.31	0
b1430	annotated	0	1501562	1501562	1501562	197	NA	NA	1	1	0	0	1	0	0	1.3	-0.63	0.88	0	1	0.8	0.46	1.04	0	2	1.181	-0.4	-1.02	0	3	0.782	-0.45	-0.99	0	4	1.239	0.31	-1.04	0	5	0.756	0.34	-0.87	0	6	1.261	-0.3	-1.01	0
b1431	annotated	0	1502457	1502457	1502457	222	NA	NA	1	1	0	0	1	0	0	1.126	0.31	-1.01	0	1	1.23	-0.06	-0.94	0	2	0.888	0.19	1.27	0	3	1.264	-0.02	0.88	0	4	0.881	-0.23	1.28	0	5	1.23	0.11	0.76	0	6	0.95	0.38	1.23	0
b1432	upstream	-60	1503657	1503717	1503717	382	NA	NA	0	1	0	1	0	0	0	0.031	-0.26	-1.02	1	1	0.327	0.64	-0.86	0	2	-0.059	-0.51	1.07	1	3	0.249	-0.72	0.91	0	4	0.033	0.44	1.15	1	5	0.175	0.79	0.96	0	6	0.141	-0.29	1.22	1
b1433	upstream	-93	1506173	1506080	1506080	391	NA	NA	0	1	0	1	0	0	0	0.29	-0.35	-0.33	1	1	-0.069	0.28	-0.58	1	2	0.062	-0.31	0.37	1	3	-0.031	-0.25	0.43	1	4	0.038	0.32	0.36	0	5	0.029	0.26	0.34	1	6	0.064	-0.35	0.37	0
b1434	annotated	0	1506172	1506172	1506172	178	NA	NA	1	1	0	0	1	0	0	0.749	0.39	0.03	0	1	0.373	-0.35	-1.14	0	2	0.546	0.61	0.36	0	3	0.432	0.39	1.28	0	4	0.515	-0.61	0.36	0	5	0.471	-0.34	1.42	0	6	0.499	0.6	0.28	0
b1435	downstream	141	1506922	1506781	1506781	653	NA	NA	0	1	0	1	0	0	0	0.224	-0.24	0.64	0	1	-0.1	0.49	0.22	0	2	0.071	-0.27	-0.5	0	3	-0.111	-0.45	0	0	4	0.11	0.25	-0.47	0	5	-0.118	0.44	0.15	0	6	0.124	-0.24	-0.39	0
b1436	annotated	0	1509064	1509064	1509004	76	NA	NA	1	0	1	0	0	0	0	0.538	-0.39	-0.1	1	1	0.63	0.09	0.59	0	2	0.416	-0.13	-0.06	1	3	0.625	-0.12	-0.75	0	4	0.439	0.19	-0.12	1	5	0.61	0.13	-0.89	0	6	0.483	-0.22	-0.14	0
b1438	upstream	-21	1509487	1509508	1509487	138	NA	NA	0	0	0	0	0	0	0	0.973	-0.63	-0.19	0	1	0.896	0.67	0.42	0	2	0.833	-0.54	0.1	0	3	0.885	-0.66	-0.55	0	4	0.871	0.53	0.05	0	5	0.88	0.65	-0.66	0	6	0.918	-0.5	0.01	0
b1439	annotated	0	1510003	1510003	1510003	468	NA	NA	1	1	0	0	1	0	0	1.524	-0.61	0.49	0	1	0.974	0.66	0.81	0	2	1.459	-0.43	-0.56	0	3	0.896	-0.69	-0.71	0	4	1.48	0.38	-0.6	0	5	0.877	0.59	-0.63	0	6	1.477	-0.27	-0.63	0
b1440	annotated	0	1511654	1511654	1511654	381	NA	NA	1	1	0	0	1	0	0	1.06	-0.28	0.05	0	1	0.933	0.34	0.59	0	2	0.9	-0.3	-0.22	0	3	0.899	-0.33	-0.6	0	4	0.942	0.26	-0.19	0	5	0.878	0.32	-0.51	0	6	0.987	-0.24	-0.19	0
b1441	annotated	0	1512817	1512817	1512817	337	NA	NA	1	1	0	0	1	0	0	0.066	0.88	0.52	0	1	-0.247	-1.12	-0.5	0	2	-0.144	1	-0.18	0	3	-0.173	1.14	0.44	0	4	-0.22	-1.07	-0.15	0	5	-0.086	-1.2	0.42	0	6	-0.312	1.1	-0.3	0
b1442	downstream	189	1514020	1513831	1513831	313	NA	NA	0	1	0	1	0	0	0	0.233	0.9	0.69	1	1	0.09	-1.09	0.72	0	2	0.037	1.05	-0.75	1	3	0.171	1.16	-0.74	0	4	-0.086	-0.98	-0.82	1	5	0.312	-1.2	-0.67	0	6	-0.229	0.87	-0.88	1
b1443	annotated	0	1514762	1514762	1514762	264	NA	NA	1	1	0	0	1	0	0	0.28	0.05	0.99	0	1	-0.214	-0.3	-0.15	0	2	0.111	0.18	-0.61	0	3	-0.224	0.37	0.2	0	4	0.187	-0.22	-0.59	0	5	-0.262	-0.49	0.18	0	6	0.21	0.3	-0.62	0
b1444	annotated	0	1515578	1515578	1515578	474	NA	NA	1	1	0	0	1	0	0	1.394	-0.06	-0.33	0	1	1.138	0.13	0.54	0	2	1.114	0.03	0.13	0	3	1.232	-0.17	-0.7	0	4	1.055	-0.06	0.07	0	5	1.292	0.19	-0.79	0	6	1.007	0.06	-0.06	0
b1445	upstream	-48	1517341	1517389	1517389	57	NA	NA	0	1	0	1	0	0	0	0.356	-0.5	0.01	0	1	0.061	0.39	0.37	0	2	0.134	-0.42	-0.31	0	3	0.13	-0.36	-0.4	0	4	0.096	0.44	-0.35	1	5	0.197	0.42	-0.31	0	6	0.088	-0.49	-0.23	1
b1446	annotated	0	1517648	1517648	1517648	77	NA	NA	1	1	0	0	1	0	0	0.832	0.21	0.81	0	1	0.605	-0.28	1.55	0	2	0.709	0.35	-1.08	0	3	0.625	0.29	-1.68	0	4	0.656	-0.31	-1.13	0	5	0.724	-0.35	-1.63	0	6	0.552	0.17	-1.12	0
b1447	annotated	0	1518331	1518331	1518331	149	NA	NA	1	1	0	0	1	0	0	0.438	-0.46	0.51	0	1	-0.072	0.16	-0.29	0	2	0.235	-0.13	-0.34	0	3	-0.075	-0.15	0.42	0	4	0.277	0.11	-0.29	0	5	-0.079	0.1	0.51	0	6	0.302	-0.15	-0.28	0
b1448	annotated	0	1518846	1518846	1518846	172	NA	NA	1	1	0	0	1	0	0	-0.075	1.11	-0.68	1	1	0.079	-1.03	-1.18	0	2	-0.301	0.96	0.76	1	3	0.14	0.99	1.2	0	4	-0.342	-0.97	0.85	1	5	0.173	-0.85	1.27	0	6	-0.367	1	0.82	1
b1449	annotated	0	1519027	1519027	1519027	345	NA	NA	1	1	0	0	1	0	0	1.097	-0.71	0.52	0	1	0.545	0.57	0.41	0	2	0.928	-0.59	-0.43	0	3	0.536	-0.53	-0.65	0	4	0.92	0.56	-0.51	0	5	0.563	0.4	-0.91	0	6	0.88	-0.48	-0.5	0
b1450	annotated	0	1520262	1520262	1520262	221	NA	NA	1	1	0	0	1	0	0	1.116	-0.49	0.23	0	1	0.815	0.31	0.85	1	2	0.955	-0.33	-0.37	0	3	0.836	-0.27	-1.03	1	4	0.926	0.36	-0.51	0	5	0.898	0.29	-1.11	0	6	0.915	-0.4	-0.54	0
b1451	annotated	0	1523065	1523065	1523065	700	NA	NA	1	1	0	0	1	0	0	0.225	1.76	-0.12	0	1	0.195	-1.64	-0.52	0	2	-0.096	1.73	0.32	0	3	0.29	1.62	0.64	0	4	-0.199	-1.73	0.38	0	5	0.397	-1.6	0.73	0	6	-0.342	1.7	0.28	1
b1452	annotated	0	1523307	1523307	1523307	353	NA	NA	1	1	0	0	1	0	0	0.958	1.04	-0.21	0	1	0.872	-0.87	0.1	0	2	0.696	1.04	0.18	0	3	0.941	0.83	-0.25	0	4	0.589	-1	0.13	0	5	0.989	-0.78	-0.36	0	6	0.534	1.03	-0.01	0
b1453	annotated	0	1525980	1525980	1525980	499	NA	NA	1	1	0	0	1	0	0	1.46	-0.48	0.96	0	1	1.012	0.41	0.86	0	2	1.406	-0.36	-0.95	0	3	0.958	-0.36	-0.64	1	4	1.454	0.28	-0.93	0	5	0.938	0.28	-0.55	1	6	1.499	-0.24	-0.93	0
b1454	annotated	0	1526247	1526247	1526247	205	NA	NA	1	1	0	0	1	0	0	0.528	0.01	0.35	0	1	0.439	-0.09	0.62	0	2	0.424	0.12	-0.44	0	3	0.41	0.11	-0.6	0	4	0.462	-0.13	-0.4	0	5	0.387	-0.22	-0.51	0	6	0.479	0.13	-0.45	0
b1455	annotated	0	1526940	1526940	1526940	70	NA	NA	1	1	0	0	1	0	0	0.609	0.53	-1.11	0	1	0.858	-0.24	-0.81	0	2	0.396	0.44	1.16	0	3	0.893	0.13	0.75	0	4	0.392	-0.4	1.15	0	5	0.907	0.02	0.75	0	6	0.387	0.39	1.16	0
b1457	annotated	0	1529922	1529922	1529922	160	NA	NA	1	1	0	0	1	0	0	0.99	-0.44	-0.41	0	1	0.981	0.37	0.71	0	2	0.797	-0.39	0.18	0	3	0.972	-0.42	-0.85	0	4	0.825	0.41	0.13	0	5	0.956	0.46	-0.92	0	6	0.883	-0.37	0.1	0
b1460	annotated	0	1531816	1531816	1531816	378	NA	NA	1	1	0	0	1	0	0	1.947	-0.01	-0.5	0	1	1.699	0.27	0.32	0	2	1.707	-0.05	0.31	0	3	1.773	-0.27	-0.49	0	4	1.641	0	0.24	0	5	1.808	0.38	-0.61	0	6	1.578	0.16	0.18	0
b1461	annotated	0	1533052	1533052	1533052	77	NA	NA	1	1	0	0	1	0	0	1.112	0.67	-0.33	0	1	1.099	-0.64	-0.7	0	2	0.815	0.78	0.59	0	3	1.184	0.56	0.65	0	4	0.728	-0.73	0.51	0	5	1.236	-0.5	0.56	0	6	0.66	0.8	0.53	0
b1462	annotated	0	1533851	1533851	1533851	189	NA	NA	1	1	0	0	1	0	0	1.11	0.55	0.11	0	1	0.963	-0.65	0.34	0	2	0.78	0.77	-0.13	0	3	1.061	0.62	-0.31	0	4	0.712	-0.71	-0.19	0	5	1.109	-0.55	-0.17	0	6	0.656	0.65	-0.27	0
b1463	annotated	0	1534024	1534024	1534024	281	NA	NA	1	1	0	0	1	0	0	0.755	-0.64	-0.35	0	1	0.503	0.46	-0.44	0	2	0.582	-0.48	0.38	0	3	0.485	-0.49	0.32	0	4	0.632	0.46	0.45	0	5	0.484	0.45	0.24	0	6	0.674	-0.46	0.47	0
b1464	annotated	0	1535858	1535858	1535858	297	NA	NA	1	1	0	0	1	0	0	1.092	0.05	0.12	0	1	0.858	-0.03	-0.55	0	2	0.989	0.18	0.09	0	3	0.81	0.01	0.66	0	4	1.03	-0.3	0.19	0	5	0.805	-0.02	0.77	0	6	0.986	0.42	0.14	0
b1465	annotated	0	1536617	1536617	1536617	226	NA	NA	1	1	0	0	1	0	0	0.672	-0.31	0.11	0	1	0.422	0.3	-0.62	0	2	0.419	-0.33	0.1	0	3	0.448	-0.4	0.64	0	4	0.461	0.3	0.15	0	5	0.425	0.41	0.7	0	6	0.542	-0.21	0.13	0
b1466	annotated	0	1537309	1537309	1537309	231	NA	NA	1	1	0	0	1	0	0	1.028	-0.11	0.01	0	1	0.762	-0.13	-0.17	0	2	0.832	0.21	-0.05	0	3	0.816	0.09	0.09	0	4	0.773	-0.21	-0.12	0	5	0.856	-0.1	0.11	0	6	0.705	0.24	-0.15	0
b1467	annotated	0	1538853	1538853	1538853	514	514	0	1	1	0	0	1	0	0	1.664	-0.01	0.6	0	1	1.197	0.02	0.77	0	2	1.489	0.21	-0.7	0	3	1.217	-0.02	-0.61	0	4	1.47	-0.27	-0.73	0	5	1.246	0.04	-0.36	0	6	1.389	0.26	-0.76	0
b1468	annotated	0	1542590	1542590	1542590	1246	NA	NA	1	1	0	0	1	0	0	0.873	0	-0.18	0	1	0.675	0.14	-0.74	0	2	0.676	0	0.46	0	3	0.643	-0.22	0.91	0	4	0.746	-0.1	0.54	0	5	0.616	0.25	1.04	0	6	0.793	0.21	0.49	0
b1469	annotated	0	1544060	1544060	1544060	462	NA	NA	1	1	0	0	1	0	0	0.906	-0.54	0.44	0	1	0.383	0.65	0.27	0	2	0.7	-0.55	-0.52	0	3	0.44	-0.63	-0.44	0	4	0.682	0.52	-0.52	0	5	0.474	0.65	-0.48	0	6	0.675	-0.52	-0.47	0
b1473	annotated	0	1547169	1547169	1547112	293	NA	NA	1	0	1	0	0	0	0	1.096	-1.27	0.22	0	1	0.836	1.16	0.46	0	2	1.038	-1.31	-0.31	0	3	0.737	-1.11	-0.54	0	4	1.158	1.25	-0.33	0	5	0.638	1.05	-0.61	0	6	1.277	-1.11	-0.28	0
b1474	annotated	0	1547401	1547401	1548037	1015	NA	NA	1	0	1	0	0	0	0	1.194	-1.05	-0.13	0	1	0.74	1.08	-0.18	0	2	1.075	-0.93	0.16	0	3	0.707	-1.1	0.14	0	4	1.135	0.92	0.18	0	5	0.641	1.05	0.03	0	6	1.22	-0.9	0.2	0
b1475	annotated	0	1550461	1550461	1550461	294	NA	NA	1	1	0	0	1	0	0	0.4	-1.42	0.74	0	1	-0.228	0.97	0.76	0	2	0.303	-1.14	-0.9	0	3	-0.252	-0.94	-0.87	0	4	0.368	1.14	-0.93	0	5	-0.261	0.9	-0.97	0	6	0.399	-1.17	-0.85	0
b1476	annotated	0	1551338	1551338	1551338	217	NA	NA	1	1	0	0	1	0	0	1.382	-0.11	-1.52	0	1	1.413	-0.03	-1.98	0	2	1.091	0.12	1.8	0	3	1.465	-0.14	1.89	0	4	1.067	-0.16	1.79	0	5	1.471	0.29	1.69	0	6	1.079	0.4	1.68	0
b1477	annotated	0	1552682	1552682	1552682	94	NA	NA	1	1	0	0	1	0	0	0.973	-0.74	-0.63	0	1	0.776	0.67	-0.42	0	2	0.88	-0.48	0.43	0	3	0.717	-0.68	0.43	0	4	0.941	0.45	0.45	0	5	0.681	0.64	0.47	0	6	0.971	-0.42	0.5	0
b1478	annotated	0	1553838	1553838	1553838	336	NA	NA	1	1	0	0	1	0	0	0.896	0.17	-0.1	0	1	0.872	-0.33	0.77	0	2	0.664	0.25	-0.13	0	3	0.92	0.31	-0.89	0	4	0.647	-0.28	-0.11	0	5	0.957	-0.3	-0.9	0	6	0.617	0.31	-0.18	0
b1479	annotated	0	1555669	1555669	1555669	565	NA	NA	1	1	0	0	1	0	0	1.533	-1	0.24	0	1	1.117	1.12	0.67	0	2	1.45	-1.07	-0.42	0	3	1.054	-1.1	-0.72	0	4	1.516	0.99	-0.51	0	5	1.015	1.03	-0.76	0	6	1.578	-0.86	-0.48	0
b1480	annotated	0	1555963	1555963	1555963	45	45	0	1	1	0	0	1	0	0	1.325	-0.3	0.57	0	1	0.931	0.27	1.25	0	2	1.17	-0.19	-0.89	0	3	0.96	-0.29	-1.24	0	4	1.141	0.19	-0.98	0	5	0.975	0.29	-1.1	0	6	1.111	-0.19	-0.94	0
b1481	annotated	0	1556280	1556280	1556280	71	NA	NA	1	1	0	0	1	0	0	1.022	-0.33	-1.07	0	1	1.178	0.39	-0.67	0	2	0.8	-0.32	1.19	0	3	1.205	-0.48	0.46	0	4	0.815	0.38	1.12	0	5	1.19	0.64	0.29	0	6	0.885	-0.26	1.16	0
b1482	annotated	0	1556625	1556625	1556625	143	143	1	1	1	0	0	1	0	0	1.573	-0.19	0.84	0	1	1.271	0.26	0.31	0	2	1.561	-0.22	-0.58	0	3	1.186	-0.27	-0.08	0	4	1.626	0.07	-0.56	0	5	1.145	0.24	0.1	0	6	1.623	0.05	-0.53	0
b1483	annotated	0	1558038	1558038	1558038	308	NA	NA	1	1	0	0	1	0	0	0.175	0.21	-0.2	0	1	0.12	-0.11	-1.09	0	2	-0.018	-0.01	0.69	0	3	0.164	0.04	1.11	0	4	0.025	-0.08	0.75	0	5	0.146	0.03	1.11	0	6	0.087	0.21	0.7	0
b1484	annotated	0	1559017	1559017	1559017	328	NA	NA	1	1	0	0	1	0	0	0.923	-0.72	0.13	0	1	0.383	0.52	-0.72	0	2	0.774	-0.55	0.25	0	3	0.379	-0.53	0.68	0	4	0.831	0.49	0.35	0	5	0.349	0.45	0.61	0	6	0.882	-0.45	0.32	0
b1485	downstream	3	1559907	1559910	1559910	298	NA	NA	0	1	0	1	0	0	0	0.455	0.04	0.29	0	1	0.268	-0.24	-0.83	0	2	0.382	0.19	0.09	0	3	0.247	0.2	0.92	0	4	0.402	-0.26	0.08	0	5	0.235	-0.25	0.88	0	6	0.436	0.33	0.06	0
b1486	annotated	0	1560929	1560929	1560929	340	NA	NA	1	1	0	0	1	0	0	1.003	0.81	-0.84	0	1	1.35	-0.74	-0.16	0	2	0.729	0.88	0.8	0	3	1.438	0.68	0.11	0	4	0.651	-0.83	0.72	0	5	1.498	-0.47	0.21	0	6	0.584	0.79	0.72	0
b1487	annotated	0	1562481	1562481	1562481	516	NA	NA	1	1	0	0	1	0	0	1.074	0.24	-0.16	0	1	0.999	-0.53	0.3	0	2	0.947	0.59	-0.04	0	3	0.989	0.54	-0.23	0	4	0.892	-0.63	-0.02	0	5	1.048	-0.56	-0.28	0	6	0.797	0.66	-0.11	0
b1488	annotated	0	1563076	1563076	1563076	193	NA	NA	1	1	0	0	1	0	0	0.621	0.98	0.78	0	1	0.446	-1.18	0.78	0	2	0.469	1.2	-0.72	0	3	0.476	1.2	-0.8	0	4	0.425	-1.16	-0.75	0	5	0.55	-1.34	-0.78	0	6	0.309	1.14	-0.88	0
b1489	annotated	0	1565733	1565733	1565733	799	NA	NA	1	1	0	0	1	0	0	0.506	-0.19	1.15	0	1	-0.162	-0.18	1.17	1	2	0.352	0.13	-1.36	0	3	-0.122	0.27	-1.14	1	4	0.302	-0.1	-1.37	0	5	-0.037	-0.42	-1.09	1	6	0.196	0	-1.29	0
b1490	annotated	0	1567140	1567140	1567140	460	NA	NA	1	1	0	0	1	0	0	1.233	1.36	-0.28	0	1	1.345	-0.96	-0.33	0	2	0.995	1.18	0.61	0	3	1.399	0.82	0.28	0	4	0.896	-1.26	0.63	0	5	1.476	-0.72	0.38	0	6	0.752	1.34	0.56	0
b1491	annotated	0	1568823	1568823	1568823	439	NA	NA	1	1	0	0	1	0	0	0.44	0.05	0.81	0	1	0.026	-0.18	0.43	0	2	0.375	0.19	-0.74	0	3	0.006	0.25	-0.28	0	4	0.383	-0.21	-0.72	0	5	-0.015	-0.41	-0.11	1	6	0.403	0.17	-0.76	0
b1492	annotated	0	1570489	1570489	1570489	511	NA	NA	1	1	0	0	1	0	0	1.047	0.24	0.36	0	1	0.683	-0.35	0.47	0	2	0.84	0.33	-0.21	0	3	0.758	0.32	-0.58	0	4	0.776	-0.4	-0.27	0	5	0.844	-0.24	-0.62	0	6	0.694	0.45	-0.38	0
b1493	annotated	0	1572045	1572045	1572045	466	466	0	1	1	0	0	1	0	0	1.634	-0.05	0.09	0	1	1.243	0.25	0.33	0	2	1.431	-0.08	-0.08	0	3	1.239	-0.3	-0.35	0	4	1.423	-0.06	-0.05	0	5	1.229	0.33	-0.4	0	6	1.407	0.29	-0.14	0
b1494	downstream	12	1575190	1575202	1575190	931	NA	NA	0	0	0	0	0	0	0	1.286	1.42	-0.38	0	1	1.028	-1.2	-0.9	0	2	1.017	1.53	0.66	0	3	1.097	1.14	1.02	0	4	0.91	-1.63	0.78	0	5	1.148	-1.07	1.07	0	6	0.821	1.75	0.6	0
b1495	annotated	0	1577619	1577619	1577619	790	NA	NA	1	1	0	0	1	0	0	0.949	-0.2	-0.48	0	1	0.8	0.42	-0.12	0	2	0.727	-0.28	0.28	0	3	0.812	-0.46	0.25	0	4	0.755	0.23	0.32	0	5	0.802	0.51	0.38	0	6	0.791	-0.24	0.35	0
b1496	downstream	93	1579249	1579342	1579342	561	NA	NA	0	1	0	1	0	0	0	0.074	0.62	-1.34	1	1	0.81	-0.35	-0.07	0	2	-0.202	0.39	1.04	1	3	0.886	0.32	0	0	4	-0.248	-0.34	1	2	5	0.917	-0.2	0.01	0	6	-0.273	0.29	1.07	2
b1497	downstream	99	1580691	1580790	1580790	385	NA	NA	0	1	0	1	0	0	0	0.844	-0.37	0.38	0	1	0.268	0.19	1.02	0	2	0.694	-0.04	-0.68	0	3	0.293	-0.08	-1.01	0	4	0.694	0.06	-0.71	0	5	0.317	-0.03	-1.06	0	6	0.666	-0.13	-0.77	0
b1498	annotated	0	1582524	1582524	1582524	560	NA	NA	1	1	0	0	1	0	0	1.683	0.22	-0.65	0	1	1.898	-0.06	0.39	0	2	1.547	0.2	0.66	0	3	1.906	-0.07	-0.51	0	4	1.503	-0.23	0.56	0	5	1.927	0.14	-0.58	0	6	1.465	0.35	0.5	0
b1499	annotated	0	1583687	1583687	1583687	253	NA	NA	1	1	0	0	1	0	0	0.715	1.69	-0.28	0	1	0.962	-1.7	1.08	0	2	0.408	1.76	-0.23	0	3	1.123	1.69	-1.15	0	4	0.21	-1.67	-0.34	0	5	1.283	-1.49	-0.92	0	6	0.013	1.52	-0.4	0
b1500	downstream	15	1583944	1583959	1583959	65	NA	NA	0	1	0	1	0	0	0	0.886	-0.84	-0.4	0	1	0.852	0.91	0.37	0	2	0.787	-0.9	0.05	0	3	0.788	-0.95	-0.2	0	4	0.84	0.85	0.05	0	5	0.72	1.01	-0.09	0	6	0.901	-0.69	0.08	0
b1501	annotated	0	1586486	1586486	1586486	759	NA	NA	1	1	0	0	1	0	0	1.8	-0.47	0.19	0	1	1.684	0.67	0.83	0	2	1.728	-0.38	-0.32	0	3	1.559	-0.66	-0.63	0	4	1.803	0.22	-0.31	0	5	1.473	0.61	-0.44	0	6	1.849	-0.1	-0.37	0
b1502	annotated	0	1587734	1587734	1587734	304	NA	NA	1	1	0	0	1	0	0	1.789	0.97	-0.23	0	1	1.949	-0.7	0.27	0	2	1.525	0.91	0.38	0	3	1.97	0.54	-0.22	0	4	1.474	-0.98	0.28	0	5	1.966	-0.42	-0.1	0	6	1.44	1.12	0.13	0
b1503	annotated	0	1588296	1588296	1588296	167	NA	NA	1	1	0	0	1	0	0	1.512	-0.05	0.52	0	1	1.01	0.2	0.73	0	2	1.374	-0.02	-0.73	0	3	0.996	-0.22	-0.62	0	4	1.362	-0.09	-0.69	0	5	1.018	0.12	-0.57	0	6	1.355	0.14	-0.72	0
b1504	annotated	0	1588839	1588839	1588839	176	NA	NA	1	1	0	0	1	0	0	1.592	-0.24	0.25	0	1	0.973	0.36	0.65	0	2	1.408	-0.2	-0.47	0	3	0.947	-0.32	-0.53	0	4	1.396	0.13	-0.45	0	5	0.932	0.24	-0.45	0	6	1.403	-0.09	-0.45	0
b1507	annotated	0	1592176	1592176	1592176	440	NA	NA	1	1	0	0	1	0	0	0.638	-0.08	-0.45	0	1	0.547	-0.09	0.22	0	2	0.491	0.03	0.28	0	3	0.515	0.05	-0.27	0	4	0.492	-0.02	0.28	0	5	0.534	0	-0.35	0	6	0.487	0.03	0.23	0
b1508	downstream	3	1592439	1592442	1592442	88	88	0	0	1	0	1	0	0	0	0.369	0.23	-0.46	1	1	0.185	-0.29	-0.61	2	2	0.144	0.29	0.4	1	3	0.244	0.24	0.55	2	4	0.104	-0.29	0.43	1	5	0.262	-0.2	0.43	2	6	0.072	0.32	0.43	1
b1511	annotated	0	1600209	1600209	1600209	530	NA	NA	1	1	0	0	1	0	0	0.815	-0.23	-0.25	0	1	0.337	0.19	0.11	0	2	0.508	-0.1	0.15	0	3	0.381	-0.13	-0.32	0	4	0.518	0.15	0.14	0	5	0.425	0.17	-0.46	0	6	0.507	-0.16	0.09	0
b1512	annotated	0	1601241	1601241	1601241	317	NA	NA	1	1	0	0	1	0	0	1.708	0.57	0.44	0	1	1.41	-0.45	1.39	0	2	1.552	0.55	-0.72	0	3	1.46	0.48	-1.34	0	4	1.473	-0.57	-0.77	0	5	1.507	-0.51	-1.2	0	6	1.386	0.58	-0.8	0
b1513	annotated	0	1601490	1601490	1601490	511	NA	NA	1	1	0	0	1	0	0	1.086	-0.07	0.36	0	1	0.735	0.22	0.76	0	2	0.936	-0.11	-0.47	0	3	0.781	-0.19	-0.78	0	4	0.885	0.11	-0.53	0	5	0.83	0.2	-0.7	0	6	0.841	-0.14	-0.47	0
b1514	annotated	0	1603019	1603019	1603019	342	NA	NA	1	1	0	0	1	0	0	0.305	0.64	0.85	0	1	0.164	-0.79	0.91	0	2	0.053	0.73	-0.93	0	3	0.243	0.81	-0.87	0	4	0	-0.73	-1.01	0	5	0.322	-0.86	-0.69	0	6	-0.104	0.58	-1.07	1
b1515	annotated	0	1604047	1604047	1604047	330	NA	NA	1	1	0	0	1	0	0	0.55	0.19	0.06	0	1	0.33	-0.46	-0.14	0	2	0.302	0.37	0.01	0	3	0.375	0.52	0.09	0	4	0.275	-0.33	-0.06	0	5	0.389	-0.47	0.11	0	6	0.242	0.33	-0.05	0
b1516	annotated	0	1605051	1605051	1605051	340	NA	NA	1	1	0	0	1	0	0	1.197	0.46	-0.49	0	1	0.86	-0.46	-0.23	0	2	0.844	0.54	0.46	0	3	0.953	0.49	0.08	0	4	0.777	-0.5	0.46	0	5	1.012	-0.49	-0.08	0	6	0.715	0.51	0.38	0
b1517	annotated	0	1606100	1606100	1606100	291	NA	NA	1	1	0	0	1	0	0	0.968	0.49	0.37	0	1	0.426	-0.36	0.16	0	2	0.764	0.48	-0.29	0	3	0.443	0.42	-0.26	1	4	0.731	-0.57	-0.23	0	5	0.504	-0.48	-0.38	0	6	0.652	0.64	-0.3	0
b1518	annotated	0	1606999	1606999	1606999	96	NA	NA	1	1	0	0	1	0	0	0.739	0.17	-0.37	0	1	0.68	-0.01	-0.68	0	2	0.582	0.1	0.77	0	3	0.694	-0.11	0.61	0	4	0.569	-0.13	0.81	0	5	0.699	0.23	0.56	0	6	0.543	0.24	0.82	0
b1519	annotated	0	1607346	1607346	1607346	252	252	1	1	1	0	0	1	0	0	0.737	-0.75	0.71	0	1	0.145	0.58	-0.28	0	2	0.6	-0.59	-0.42	0	3	0.136	-0.52	0.34	0	4	0.676	0.57	-0.4	0	5	0.108	0.5	0.31	0	6	0.738	-0.51	-0.36	0
b1520	annotated	0	1609022	1609022	1609022	304	NA	NA	1	1	0	0	1	0	0	0.467	-0.21	0	0	1	0.152	0.15	-0.79	0	2	0.334	-0.06	0.13	0	3	0.17	-0.14	0.75	0	4	0.366	0.06	0.18	0	5	0.149	0.05	0.67	0	6	0.412	-0.01	0.16	0
b1521	annotated	0	1610680	1610680	1610680	483	483	0	1	1	0	0	1	0	0	1.306	0.41	-0.29	0	1	1.296	-0.23	0.01	0	2	1.103	0.35	0.33	0	3	1.29	0.26	0.06	0	4	1.086	-0.43	0.36	0	5	1.322	-0.22	0.14	0	6	1.052	0.55	0.3	0
b1522	downstream	111	1611743	1611854	1611854	315	NA	NA	0	1	0	1	0	0	0	0.286	0.71	0.45	0	1	-0.257	-1.18	0.39	1	2	-0.031	1.16	-0.53	0	3	-0.135	1.26	-0.47	1	4	-0.141	-1.08	-0.59	0	5	-0.007	-1.31	-0.54	1	6	-0.284	0.94	-0.63	0
b1523	downstream	69	1612256	1612325	1612325	119	NA	NA	0	1	0	1	0	0	0	-0.008	0.2	0.53	1	1	-0.277	-0.14	-0.25	0	2	0.024	0.22	-0.53	0	3	-0.351	0.16	0.47	1	4	0.057	-0.25	-0.47	0	5	-0.352	-0.26	0.62	1	6	0.087	0.23	-0.5	0
b1524	downstream	12	1613239	1613251	1613251	308	NA	NA	0	1	0	1	0	0	0	0.595	-0.72	0.46	0	1	0.022	0.54	0.37	0	2	0.478	-0.63	-0.36	0	3	-0.014	-0.52	-0.41	0	4	0.52	0.58	-0.36	0	5	0.006	0.48	-0.53	0	6	0.538	-0.54	-0.38	0
b1525	annotated	0	1614703	1614703	1614703	462	NA	NA	1	1	0	0	1	0	0	0.777	-0.47	0.04	0	1	0.49	0.19	0.36	0	2	0.629	-0.19	-0.19	0	3	0.477	-0.13	-0.32	0	4	0.676	0.22	-0.25	0	5	0.467	0.08	-0.34	0	6	0.668	-0.26	-0.21	0
b1526	annotated	0	1614804	1614804	1614804	293	NA	NA	1	1	0	0	1	0	0	0.801	-0.2	0.37	0	1	0.394	0.21	0.32	0	2	0.7	-0.07	-0.36	0	3	0.408	-0.17	-0.34	0	4	0.69	0.11	-0.39	0	5	0.417	0.08	-0.47	0	6	0.677	-0.11	-0.41	0
b1527	annotated	0	1615763	1615763	1615763	371	NA	NA	1	1	0	0	1	0	0	0.758	0.58	0.52	0	1	0.692	-0.62	0.58	0	2	0.604	0.61	-0.44	0	3	0.712	0.56	-0.65	0	4	0.558	-0.64	-0.47	0	5	0.761	-0.55	-0.63	0	6	0.498	0.62	-0.58	0
b1528	annotated	0	1617028	1617028	1617028	396	NA	NA	1	1	0	0	1	0	0	0.996	0.75	0.16	0	1	1.005	-0.77	-0.04	0	2	0.803	0.82	0.12	0	3	1.016	0.8	0.19	0	4	0.817	-0.89	0.12	0	5	1.014	-0.8	0.36	0	6	0.785	0.94	0.08	0
b1529	annotated	0	1618908	1618908	1618908	221	NA	NA	1	1	0	0	1	0	0	0.82	-0.51	-0.22	0	1	0.871	0.61	0.51	0	2	0.763	-0.53	0.07	0	3	0.811	-0.62	-0.56	0	4	0.834	0.51	0.09	0	5	0.767	0.57	-0.6	0	6	0.899	-0.57	0.13	0
b1530	annotated	0	1619120	1619120	1619120	144	NA	NA	1	1	0	0	1	0	0	0.96	0.14	0.06	0	1	0.969	-0.12	-0.03	0	2	0.797	0.24	0.11	0	3	0.963	0.11	0.15	0	4	0.824	-0.29	0.12	0	5	0.942	-0.09	0.35	0	6	0.829	0.39	0.07	0
b1531	annotated	0	1619574	1619574	1619574	127	NA	NA	1	1	0	0	1	0	0	1.567	-0.51	0.07	0	1	1.22	0.23	0.3	0	2	1.436	-0.29	-0.03	0	3	1.191	-0.24	-0.3	0	4	1.481	0.27	-0.09	0	5	1.166	0.22	-0.37	0	6	1.502	-0.19	-0.06	0
b1532	annotated	0	1619989	1619989	1619989	72	NA	NA	1	1	0	0	1	0	0	0.996	-0.11	0	0	1	0.555	0.18	0.27	0	2	0.836	-0.1	-0.13	0	3	0.577	-0.16	-0.28	0	4	0.825	0.06	-0.06	0	5	0.598	0.12	-0.29	0	6	0.773	-0.01	-0.06	0
b1533	annotated	0	1621137	1621137	1621137	299	NA	NA	1	1	0	0	1	0	0	0.72	-0.13	-0.15	0	1	0.756	0.04	0.37	0	2	0.509	-0.07	0.02	0	3	0.837	-0.04	-0.59	0	4	0.46	0.16	-0.14	1	5	0.875	0.15	-0.63	0	6	0.445	-0.13	-0.12	1
b1534	annotated	0	1621332	1621332	1621332	395	NA	NA	1	1	0	0	1	0	0	0.858	-0.6	-0.14	0	1	0.504	0.61	-0.05	0	2	0.713	-0.51	0.08	0	3	0.501	-0.6	-0.02	0	4	0.747	0.48	0.14	0	5	0.503	0.59	-0.03	0	6	0.758	-0.48	0.1	0
b1535	annotated	0	1623850	1623850	1623850	296	NA	NA	1	1	0	0	1	0	0	1.129	-0.87	0.6	0	1	0.856	0.46	1.26	0	2	1.095	-0.55	-0.88	0	3	0.801	-0.46	-1.14	0	4	1.121	0.52	-0.9	0	5	0.762	0.37	-1.15	0	6	1.139	-0.49	-0.89	0
b1536	annotated	0	1624497	1624497	1624497	130	NA	NA	1	1	0	0	1	0	0	1.258	0.33	-0.2	0	1	1.059	-0.41	0.81	0	2	0.971	0.48	-0.12	0	3	1.143	0.38	-0.91	0	4	0.872	-0.44	-0.13	0	5	1.211	-0.32	-0.93	0	6	0.782	0.39	-0.14	0
b1537	annotated	0	1624773	1624773	1624773	172	NA	NA	1	1	0	0	1	0	0	1.27	-1.12	-0.24	0	1	1.144	1.36	0.71	0	2	1.133	-1.2	-0.12	0	3	1.1	-1.33	-0.62	0	4	1.21	1.09	-0.13	0	5	1.025	1.37	-0.44	0	6	1.281	-1.05	0.01	0
b1538	annotated	0	1627380	1627380	1627380	681	681	1	1	1	0	0	1	0	0	1.677	-0.05	0.15	0	1	1.176	-0.03	0.43	0	2	1.458	0.21	-0.31	0	3	1.208	0.07	-0.41	0	4	1.429	-0.29	-0.26	0	5	1.24	-0.07	-0.3	0	6	1.365	0.33	-0.31	0
b1539	annotated	0	1627517	1627517	1627517	248	248	0	1	1	0	0	1	0	0	0.381	-0.5	-0.96	0	1	0.435	0.45	-1	0	2	0.208	-0.47	1.11	0	3	0.43	-0.46	0.93	0	4	0.26	0.49	1.15	0	5	0.387	0.55	0.75	0	6	0.32	-0.45	1.19	0
b1540	annotated	0	1628352	1628352	1628352	228	NA	NA	1	1	0	0	1	0	0	0.884	-0.72	0.67	0	1	0.49	0.59	0.75	0	2	0.785	-0.61	-0.8	0	3	0.458	-0.55	-0.86	0	4	0.852	0.55	-0.75	0	5	0.422	0.38	-0.91	0	6	0.91	-0.53	-0.75	0
b1541	annotated	0	1629215	1629215	1629215	67	67	1	1	1	0	0	1	0	0	1.192	-0.81	-0.32	0	1	0.92	0.71	0	0	2	1.065	-0.67	0.22	0	3	0.899	-0.62	-0.12	0	4	1.104	0.67	0.2	0	5	0.891	0.58	-0.16	0	6	1.164	-0.64	0.23	0
b1542	annotated	0	1630913	1630913	1630913	486	NA	NA	1	1	0	0	1	0	0	1.343	1.69	0.15	0	1	1.216	-1.38	0.82	0	2	1.104	1.53	-0.16	0	3	1.293	1.29	-0.7	0	4	0.977	-1.63	-0.2	0	5	1.367	-1.23	-0.54	0	6	0.818	1.67	-0.39	0
b1544	annotated	0	1633072	1633072	1633072	77	NA	NA	1	1	0	0	1	0	0	1.465	0.16	-1.4	0	1	1.556	0.27	-1.14	0	2	1.251	-0.06	1.43	0	3	1.54	-0.32	1.13	0	4	1.244	0.06	1.43	0	5	1.515	0.49	1	0	6	1.306	0.19	1.44	0
b1545	annotated	0	1633622	1633622	1633622	196	NA	NA	1	1	0	0	1	0	0	0.663	0.63	-0.81	0	1	0.808	-0.49	-0.7	0	2	0.383	0.54	0.96	0	3	0.853	0.43	0.66	0	4	0.348	-0.55	0.98	0	5	0.848	-0.29	0.67	0	6	0.35	0.66	0.93	0
b1546	downstream	12	1634873	1634885	1634885	191	NA	NA	0	1	0	1	0	0	0	1.231	-0.12	0.39	0	1	0.826	0.15	0.02	0	2	1.07	-0.11	-0.04	0	3	0.811	-0.2	-0.01	0	4	1.082	-0.01	-0.05	0	5	0.789	0.2	-0.16	1	6	1.11	0.21	-0.18	0
b1547	annotated	0	1635847	1635847	1635847	320	NA	NA	1	1	0	0	1	0	0	0.47	0.03	-0.07	0	1	0.368	-0.14	-0.48	0	2	0.262	0.18	0.24	0	3	0.398	0.13	0.61	0	4	0.251	-0.26	0.23	0	5	0.412	-0.07	0.66	0	6	0.255	0.31	0.22	0
b1549	annotated	0	1637047	1637047	1637047	136	NA	NA	1	1	0	0	1	0	0	1.056	0.64	0.37	0	1	0.603	-0.82	0.4	1	2	0.773	0.85	-0.34	0	3	0.646	0.8	-0.34	1	4	0.715	-0.89	-0.33	0	5	0.721	-0.83	-0.28	0	6	0.604	0.89	-0.42	0
b1550	annotated	0	1637782	1637782	1637782	57	NA	NA	1	1	0	0	1	0	0	1.789	-0.85	-0.2	0	1	1.401	1.02	1.03	0	2	1.666	-0.88	-0.13	0	3	1.341	-1.05	-1.16	0	4	1.708	0.83	-0.17	0	5	1.296	1.02	-1.26	0	6	1.752	-0.73	-0.17	0
b1551	annotated	0	1638109	1638109	NA	51	NA	NA	1	0	1	0	0	0	0	0.05	-0.5	0.28	1	1	-0.276	0.49	-0.45	3	2	-0.037	-0.6	0.03	1	3	-0.341	-0.42	0.47	4	4	0.027	0.62	0.03	1	5	-0.354	0.34	0.32	4	6	0.087	-0.58	0.07	1
b1552	annotated	0	1638667	1638667	1638667	70	NA	NA	1	1	0	0	1	0	0	1.677	0.55	-0.23	0	1	1.659	-0.39	0.44	0	2	1.454	0.47	0.2	0	3	1.688	0.3	-0.44	0	4	1.392	-0.52	0.18	0	5	1.706	-0.26	-0.48	0	6	1.373	0.68	0.07	0
b1553	annotated	0	1639527	1639527	1639527	165	NA	NA	1	1	0	0	1	0	0	0.654	-0.28	-0.43	0	1	0.436	0.23	-0.15	0	2	0.44	-0.2	0.21	0	3	0.459	-0.26	0.28	0	4	0.399	0.15	0.27	0	5	0.538	0.35	0.38	0	6	0.35	-0.16	0.27	0
b1554	annotated	0	1640057	1640057	1640057	177	NA	NA	1	1	0	0	1	0	0	1.57	-0.08	0.11	0	1	1.506	0.32	0.29	0	2	1.442	-0.05	0.09	0	3	1.469	-0.37	-0.11	0	4	1.459	-0.01	0.05	0	5	1.421	0.39	0.03	0	6	1.507	0.07	0.02	0
b1555	annotated	0	1640365	1640365	1640365	103	NA	NA	1	1	0	0	1	0	0	0.737	-1.27	0.61	0	1	0.129	1.12	0.25	0	2	0.665	-1.12	-0.64	0	3	0.03	-1.02	-0.24	0	4	0.798	1.05	-0.63	0	5	-0.034	0.94	-0.18	0	6	0.909	-0.99	-0.59	0
b1556	annotated	0	1640585	1640585	1640576	71	NA	NA	1	0	1	0	0	0	0	0.912	0.25	0.88	0	1	0.422	-0.31	0.68	0	2	0.853	0.47	-0.96	0	3	0.39	0.32	-0.52	0	4	0.824	-0.56	-0.9	1	5	0.43	-0.38	-0.42	0	6	0.747	0.54	-0.94	1
b1557	annotated	0	1641554	1641554	1641554	71	NA	NA	1	1	0	0	1	0	0	1.643	-0.26	0.3	0	1	1.394	0.35	0.79	0	2	1.459	-0.34	-0.24	0	3	1.414	-0.4	-0.8	0	4	1.445	0.24	-0.28	0	5	1.402	0.43	-0.81	0	6	1.435	-0.11	-0.3	0
b1558	downstream	12	1641867	1641855	1641855	70	NA	NA	0	1	0	1	0	0	0	0.569	0.51	-0.34	1	1	0.608	-0.05	-0.23	1	2	0.437	0.21	0.48	0	3	0.627	-0.03	0.23	1	4	0.404	-0.28	0.46	0	5	0.667	0.15	0.28	1	6	0.401	0.31	0.42	0
b1559	annotated	0	1643241	1643241	1643241	250	NA	NA	1	1	0	0	1	0	0	1.038	0.05	0.33	0	1	0.728	-0.21	-0.63	0	2	0.87	0.26	0	0	3	0.713	0.21	0.72	0	4	0.888	-0.3	0	0	5	0.71	-0.18	0.77	0	6	0.866	0.39	-0.01	0
b1560	downstream	123	1644181	1644304	1644304	349	NA	NA	0	1	0	1	0	0	0	0.389	-0.51	0.52	0	1	-0.156	0.4	0.22	1	2	0.203	-0.37	-0.56	0	3	-0.112	-0.3	-0.17	1	4	0.167	0.36	-0.57	0	5	-0.052	0.29	-0.16	1	6	0.152	-0.48	-0.5	0
b1561	downstream	3	1644899	1644902	1644902	83	NA	NA	0	1	0	1	0	0	0	0.76	-0.33	-0.68	0	1	0.591	0.24	-1.52	0	2	0.633	-0.21	0.98	0	3	0.521	-0.28	1.59	0	4	0.722	0.19	0.96	0	5	0.41	0.3	1.47	0	6	0.84	0.05	0.91	0
b1562	annotated	0	1645274	1645274	1645274	51	NA	NA	1	1	0	0	1	0	0	0.835	-0.7	0.89	0	1	0.33	0.58	0.13	0	2	0.761	-0.52	-0.84	0	3	0.261	-0.52	0.01	0	4	0.813	0.4	-0.8	0	5	0.226	0.37	0.08	0	6	0.863	-0.33	-0.84	0
b1563	annotated	0	1645633	1645633	1645633	95	NA	NA	1	1	0	0	1	0	0	-0.048	0.51	0.59	0	1	-0.271	-0.81	-0.06	0	2	-0.181	0.77	-0.38	0	3	-0.287	0.8	0.11	0	4	-0.171	-0.78	-0.36	1	5	-0.269	-0.84	0.24	0	6	-0.241	0.72	-0.4	2
b1564	annotated	0	1645872	1645872	1645872	79	NA	NA	1	1	0	0	1	0	0	1.366	0.06	0.16	0	1	0.958	-0.13	0.3	0	2	1.119	0.26	-0.24	0	3	1.017	0.17	-0.29	0	4	1.061	-0.26	-0.32	0	5	1.072	-0.2	-0.32	0	6	1.014	0.27	-0.35	0
b1565	downstream	27	1645924	1645897	NA	101	NA	NA	0	0	0	0	0	0	0	0.484	-0.37	-0.05	0	1	0.476	0.61	-0.05	0	2	0.259	-0.57	0.15	1	3	0.501	-0.59	-0.07	0	4	0.288	0.6	0.06	1	5	0.479	0.63	-0.15	0	6	0.354	-0.59	0.17	0
b1566	annotated	0	1646405	1646405	1646405	110	NA	NA	1	1	0	0	1	0	0	1.089	0.71	0.3	0	1	0.852	-0.7	0.68	0	2	0.882	0.76	-0.29	0	3	0.949	0.72	-0.74	0	4	0.784	-0.79	-0.31	0	5	1.022	-0.74	-0.85	0	6	0.682	0.82	-0.37	0
b1569	annotated	0	1647850	1647850	1647850	76	NA	NA	1	1	0	0	1	0	0	1.133	0.35	-0.95	0	1	1.305	-0.17	-0.56	0	2	0.884	0.29	1.06	0	3	1.325	0.14	0.46	0	4	0.873	-0.31	0.99	0	5	1.32	-0.05	0.43	0	6	0.918	0.46	0.92	0
b1570	annotated	0	1647934	1647934	1647934	135	NA	NA	1	1	0	0	1	0	0	1.257	-0.02	-0.63	0	1	1.229	0.33	0.12	0	2	1.162	-0.19	0.47	0	3	1.174	-0.38	-0.13	0	4	1.163	0.11	0.48	0	5	1.168	0.44	-0.16	0	6	1.193	0.02	0.49	0
b1571	annotated	0	1648508	1648508	1648508	51	NA	NA	1	1	0	0	1	0	0	0.793	0.08	0.31	0	1	0.319	-0.42	0.17	1	2	0.596	0.39	-0.25	0	3	0.363	0.53	-0.2	1	4	0.555	-0.32	-0.26	0	5	0.433	-0.6	-0.28	1	6	0.513	0.3	-0.27	0
b1572	annotated	0	1648665	1648665	1648665	42	NA	NA	1	1	0	0	1	0	0	0.633	-0.36	0.03	0	1	0.143	0.27	0	0	2	0.416	-0.32	0.04	0	3	0.143	-0.19	-0.15	0	4	0.46	0.33	0.01	0	5	0.136	0.16	-0.32	0	6	0.481	-0.3	-0.07	0
b1573	annotated	0	1648823	1648823	1648823	72	NA	NA	1	1	0	0	1	0	0	1.077	-0.54	0.11	0	1	0.855	0.41	0.26	0	2	0.963	-0.39	-0.17	0	3	0.827	-0.38	-0.26	0	4	0.952	0.41	-0.24	0	5	0.843	0.44	-0.29	0	6	0.967	-0.38	-0.27	0
b1575	annotated	0	1649609	1649609	1649609	62	NA	NA	1	1	0	0	1	0	0	1.214	0.5	-0.13	0	1	1.091	-0.57	0.57	0	2	1.089	0.69	-0.08	0	3	1.09	0.53	-0.53	0	4	1.037	-0.76	-0.03	0	5	1.147	-0.48	-0.41	0	6	0.914	0.86	-0.17	0
b1576	annotated	0	1649794	1649794	1649794	63	NA	NA	1	1	0	0	1	0	0	1.073	-0.02	-0.57	0	1	1.052	0.07	-1.37	0	2	0.889	-0.05	1.14	0	3	1.005	-0.17	1.4	0	4	0.986	-0.06	1.21	0	5	0.921	0.26	1.39	0	6	1.069	0.36	1.17	0
b1580	annotated	0	1653915	1653915	1653915	339	NA	NA	1	1	0	0	1	0	0	1.398	-0.29	-0.6	0	1	1.164	0.35	-0.86	0	2	1.268	-0.2	0.9	0	3	1.124	-0.46	1.06	0	4	1.287	0.06	0.92	0	5	1.097	0.61	1.1	0	6	1.287	0.14	0.9	0
b1581	annotated	0	1655141	1655141	1655141	404	NA	NA	1	1	0	0	1	0	0	1.102	-1.04	0.23	0	1	0.638	0.84	0.5	0	2	0.945	-0.92	-0.42	0	3	0.612	-0.79	-0.54	0	4	0.976	0.87	-0.4	0	5	0.592	0.72	-0.55	0	6	1.021	-0.81	-0.4	0
b1582	annotated	0	1655673	1655673	1655673	108	NA	NA	1	1	0	0	1	0	0	1.896	-0.16	-0.14	0	1	1.988	0.18	0.59	0	2	1.807	0.07	0.04	0	3	1.917	-0.27	-0.52	0	4	1.817	-0.13	0.01	0	5	1.864	0.29	-0.48	0	6	1.853	0.24	-0.04	0
b1583	annotated	0	1655808	1655808	1655808	113	NA	NA	1	1	0	0	1	0	0	1.83	0.63	0.06	0	1	1.714	-0.44	0.24	0	2	1.671	0.58	0.07	0	3	1.703	0.34	-0.11	0	4	1.623	-0.73	0.1	0	5	1.713	-0.34	0	0	6	1.568	0.86	0.04	0
b1584	annotated	0	1656184	1656184	1656184	186	186	1	1	1	0	0	1	0	0	0.768	0.79	0.25	0	1	0.529	-0.97	0.7	0	2	0.586	0.85	-0.42	0	3	0.534	1	-0.66	0	4	0.522	-0.85	-0.51	0	5	0.606	-0.99	-0.61	0	6	0.416	0.8	-0.52	0
b1585	upstream	-36	1657493	1657457	1657493	236	NA	NA	0	0	0	0	0	0	0	0.168	0	-0.09	2	1	0.21	0.1	0.19	0	2	0.054	-0.09	0.09	2	3	0.184	-0.09	-0.14	0	4	0.104	0.14	0.02	2	5	0.152	0.17	-0.11	0	6	0.141	-0.12	0.04	2
b1586	annotated	0	1657565	1657565	1657565	101	101	21	1	1	0	0	1	0	0	1.009	0.87	-0.18	0	1	0.822	-1.01	-0.11	0	2	0.779	1.1	0.11	0	3	0.842	1.06	0.23	0	4	0.707	-1.1	0.09	0	5	0.881	-1.06	0.26	0	6	0.637	1.15	-0.02	0
b1587	annotated	0	1658069	1658069	1658069	808	NA	NA	1	1	0	0	1	0	0	1.539	-0.54	-0.73	0	1	1.367	0.62	-0.21	0	2	1.363	-0.48	0.63	0	3	1.376	-0.63	-0.01	0	4	1.37	0.44	0.54	0	5	1.341	0.62	-0.22	0	6	1.405	-0.29	0.54	0
b1588	annotated	0	1660556	1660556	1660583	807	NA	NA	1	0	1	0	0	0	0	1.69	0.22	-0.09	0	1	1.562	-0.13	0.39	0	2	1.613	0.23	0.07	0	3	1.47	0.09	-0.2	0	4	1.617	-0.37	0.09	0	5	1.453	-0.12	-0.1	0	6	1.574	0.51	0.09	0
b1589	annotated	0	1662990	1662990	1662990	205	NA	NA	1	1	0	0	1	0	0	1.411	-0.35	-0.07	0	1	1.128	0.04	0.26	0	2	1.255	-0.03	-0.02	0	3	1.096	0	-0.3	0	4	1.27	-0.06	0	0	5	1.087	0.03	-0.33	0	6	1.281	0.17	-0.06	0
b1590	annotated	0	1663609	1663609	1663609	284	NA	NA	1	1	0	0	1	0	0	0.869	-0.27	-0.05	0	1	0.59	0.34	-0.95	0	2	0.687	-0.41	0.49	0	3	0.592	-0.36	1.02	0	4	0.734	0.32	0.5	0	5	0.547	0.39	1.07	0	6	0.788	-0.16	0.47	0
b1591	annotated	0	1664506	1664506	1664506	204	204	1	1	1	0	0	1	0	0	0.714	-0.49	-0.17	0	1	0.144	0.53	-1.21	0	2	0.482	-0.38	0.59	0	3	0.212	-0.58	1.15	0	4	0.492	0.33	0.62	0	5	0.193	0.57	1.07	0	6	0.535	-0.23	0.61	0
b1592	upstream	-36	1665279	1665315	1665315	418	NA	NA	0	1	0	1	0	0	0	-0.042	0.57	0.55	0	1	-0.491	-0.71	-0.53	1	2	-0.22	0.71	-0.34	0	3	-0.487	0.73	0.72	1	4	-0.225	-0.69	-0.34	0	5	-0.449	-0.82	0.7	1	6	-0.231	0.7	-0.37	0
b1593	annotated	0	1667219	1667219	1667219	231	NA	NA	1	1	0	0	1	0	0	0.437	0.98	-1.09	0	1	0.608	-0.95	-0.98	0	2	0.175	1.01	1.11	0	3	0.66	0.88	0.88	0	4	0.108	-1.05	1.14	0	5	0.711	-0.8	0.86	0	6	0.055	1.06	0.99	0
b1594	annotated	0	1668564	1668564	1668564	406	NA	NA	1	1	0	0	1	0	0	0.047	-1.23	0.56	0	1	-0.35	1.02	0.44	0	2	-0.07	-1.12	-0.46	0	3	-0.39	-0.91	-0.56	0	4	0.038	1.14	-0.5	0	5	-0.471	0.84	-0.82	0	6	0.175	-1.06	-0.44	0
b1595	annotated	0	1669592	1669592	1669592	297	NA	NA	1	1	0	0	1	0	0	1.217	-0.27	-0.37	0	1	1.135	0.58	0.71	0	2	1.02	-0.5	0.15	0	3	1.124	-0.64	-0.82	0	4	1.042	0.47	0.13	0	5	1.095	0.67	-0.8	0	6	1.105	-0.32	0.12	0
b1596	annotated	0	1669699	1669699	1669699	417	NA	NA	1	1	0	0	1	0	0	0.633	0.5	0.05	0	1	0.595	-0.6	0.98	0	2	0.327	0.53	-0.39	0	3	0.682	0.6	-0.95	0	4	0.257	-0.5	-0.44	0	5	0.735	-0.55	-0.89	0	6	0.222	0.44	-0.41	0
b1597	annotated	0	1671376	1671376	1671376	102	102	58	1	1	0	0	1	0	0	2.022	-0.5	-1.35	0	1	1.993	0.66	-0.07	0	2	1.841	-0.45	1.07	0	3	1.942	-0.75	0.01	0	4	1.837	0.32	1.03	0	5	1.925	0.94	0.05	0	6	1.827	-0.05	0.98	0
b1598	annotated	0	1671960	1671960	1671960	273	NA	NA	1	1	0	0	1	0	0	0.722	0.1	0.04	0	1	0.649	0.07	0.6	0	2	0.437	-0.03	-0.09	0	3	0.708	-0.05	-0.69	0	4	0.446	0.05	-0.12	0	5	0.707	0.04	-0.64	0	6	0.513	-0.07	-0.15	0
b1599	annotated	0	1673149	1673149	1673149	109	NA	NA	1	1	0	0	1	0	0	0.544	-0.36	-0.52	0	1	0.303	0.1	-1.06	0	2	0.32	-0.1	0.58	0	3	0.394	-0.13	0.88	0	4	0.273	0.17	0.56	0	5	0.468	0.21	0.73	0	6	0.253	-0.19	0.61	0
b1600	annotated	0	1673501	1673501	1673501	121	NA	NA	1	1	0	0	1	0	0	1.682	1.04	-1.02	0	1	1.986	-0.77	-1.3	0	2	1.453	1.03	1.41	0	3	2.015	0.63	1.35	0	4	1.41	-1.08	1.4	0	5	1.998	-0.41	1.49	0	6	1.394	1.27	1.26	0
b1601	annotated	0	1673913	1673913	1673913	344	NA	NA	1	1	0	0	1	0	0	1.665	-1.04	-0.68	0	1	1.414	0.88	-0.34	0	2	1.5	-0.84	0.76	0	3	1.414	-0.99	0.12	0	4	1.513	0.76	0.73	0	5	1.407	1.09	-0.13	0	6	1.514	-0.61	0.74	0
b1602	annotated	0	1676360	1676360	1676360	462	462	0	1	1	0	0	1	0	0	1.238	0.07	-0.19	0	1	1.14	0.08	0.47	0	2	1.008	-0.04	0.35	0	3	1.184	-0.15	-0.73	0	4	1.016	-0.03	0.31	0	5	1.173	0.22	-0.91	0	6	1.025	0.16	0.21	0
b1603	annotated	0	1677903	1677903	1677903	510	510	0	1	1	0	0	1	0	0	1.337	0.14	-0.49	0	1	1.33	-0.23	0.4	0	2	1.086	0.32	0.35	0	3	1.4	0.19	-0.51	0	4	1.018	-0.3	0.21	0	5	1.449	-0.09	-0.5	0	6	0.934	0.29	0.19	0
b1604	annotated	0	1678427	1678427	1678427	314	NA	NA	1	1	0	0	1	0	0	0.559	0.44	-0.6	0	1	0.614	-0.2	-1.32	0	2	0.322	0.25	0.95	0	3	0.602	0.17	1.41	0	4	0.335	-0.24	0.95	0	5	0.594	-0.1	1.38	0	6	0.371	0.39	0.96	0
b1605	annotated	0	1679557	1679557	1679557	460	NA	NA	1	1	0	0	1	0	0	1.09	0.71	0.22	0	1	1.069	-0.61	0.12	0	2	1.019	0.79	-0.08	0	3	1.024	0.5	0.09	0	4	0.994	-0.91	-0.03	0	5	1.004	-0.49	0.28	0	6	0.951	1.04	-0.1	0
b1606	annotated	0	1680976	1680976	1680976	240	NA	NA	1	1	0	0	1	0	0	1.494	-0.17	0.28	0	1	1.037	0	-0.26	0	2	1.35	0.08	0.05	0	3	1.012	-0.02	0.28	0	4	1.375	-0.14	0.06	0	5	0.982	-0.06	0.23	0	6	1.402	0.31	-0.08	0
b1607	annotated	0	1682030	1682030	1682030	111	NA	NA	1	1	0	0	1	0	0	0.761	0.4	0.54	0	1	0.603	-0.46	1.3	0	2	0.586	0.45	-0.9	0	3	0.637	0.45	-1.28	0	4	0.503	-0.47	-0.98	0	5	0.739	-0.43	-1.15	0	6	0.375	0.32	-0.91	0
b1608	annotated	0	1682159	1682159	1682159	239	NA	NA	1	1	0	0	1	0	0	0.766	1.32	-0.18	0	1	0.653	-1.2	-0.27	0	2	0.546	1.4	0.39	0	3	0.733	1.17	0.45	0	4	0.469	-1.47	0.43	0	5	0.778	-1.13	0.56	0	6	0.368	1.53	0.26	1
b1609	annotated	0	1682882	1682882	1682882	433	NA	NA	1	1	0	0	1	0	0	1.538	0.06	0.95	0	1	0.877	0	0.41	0	2	1.473	0.15	-0.74	0	3	0.789	0.01	-0.07	0	4	1.526	-0.39	-0.57	0	5	0.783	-0.11	0.12	0	6	1.467	0.46	-0.65	0
b1610	annotated	0	1684259	1684259	1684259	309	309	1	1	1	0	0	1	0	0	0.398	0.4	-0.27	0	1	0.147	-0.29	-0.06	1	2	0.159	0.35	0.29	0	3	0.224	0.34	-0.18	1	4	0.102	-0.24	0.19	0	5	0.329	-0.28	-0.35	0	6	0.049	0.2	0.19	0
b1611	annotated	0	1686588	1686588	1686588	467	467	0	1	1	0	0	1	0	0	1.169	-0.83	0.19	0	1	0.703	0.6	0.64	0	2	1.071	-0.62	-0.39	0	3	0.633	-0.58	-0.58	0	4	1.11	0.6	-0.37	0	5	0.606	0.51	-0.65	0	6	1.159	-0.57	-0.42	0
b1612	annotated	0	1688377	1688377	1688377	548	548	1	1	1	0	0	1	0	0	1.573	-0.99	-0.13	0	1	1.247	0.93	0	0	2	1.465	-0.82	0.24	0	3	1.208	-0.96	-0.06	0	4	1.521	0.77	0.19	0	5	1.15	0.97	-0.14	0	6	1.571	-0.63	0.19	0
b1613	annotated	0	1688576	1688576	1688576	391	NA	NA	1	1	0	0	1	0	0	2.051	0.9	-0.23	0	1	2.098	-0.68	0.35	0	2	1.889	0.92	0.34	0	3	2.042	0.58	-0.24	0	4	1.814	-1.05	0.34	0	5	2.081	-0.5	-0.16	0	6	1.713	1.2	0.22	0
b1614	annotated	0	1689852	1689852	1689852	502	NA	NA	1	1	0	0	1	0	0	1.155	0.98	-0.51	0	1	1.13	-0.69	-1.31	0	2	1.034	0.87	1.09	0	3	1.104	0.51	1.51	0	4	1.002	-1.05	1.21	0	5	1.125	-0.42	1.6	0	6	0.959	1.31	1.03	0
b1615	annotated	0	1692851	1692851	1692851	421	421	23	1	1	0	0	1	0	0	1.407	-0.65	-0.78	0	1	1.429	0.73	0.62	0	2	1.23	-0.62	0.41	0	3	1.431	-0.82	-0.71	0	4	1.244	0.58	0.37	0	5	1.418	0.9	-0.68	0	6	1.263	-0.48	0.35	0
b1616	annotated	0	1694263	1694263	1694263	457	457	0	1	1	0	0	1	0	0	1.493	-1.37	-0.07	0	1	1.059	1.35	-0.89	0	2	1.389	-1.22	0.47	0	3	0.971	-1.4	0.97	0	4	1.498	1.07	0.57	0	5	0.858	1.45	0.99	0	6	1.655	-0.87	0.54	0
b1617	annotated	0	1696071	1696071	1696071	603	603	0	1	1	0	0	1	0	0	0.7	0.69	0.57	0	1	0.411	-0.73	1.08	0	2	0.482	0.76	-0.73	0	3	0.482	0.78	-1.22	0	4	0.426	-0.77	-0.75	0	5	0.575	-0.92	-1.29	0	6	0.328	0.69	-0.82	0
b1618	downstream	3	1697049	1697052	1697040	196	NA	NA	0	0	0	0	0	0	0	0.941	0.19	0.41	0	1	0.514	0	0.78	0	2	0.841	0.06	-0.45	0	3	0.465	-0.08	-0.64	0	4	0.82	-0.14	-0.41	0	5	0.471	0.02	-0.66	0	6	0.787	0.21	-0.42	0
b1619	annotated	0	1698040	1698040	1698040	255	255	0	1	1	0	0	1	0	0	0.543	0.83	0.38	0	1	0.511	-0.59	0.6	0	2	0.272	0.69	-0.22	0	3	0.551	0.59	-0.64	0	4	0.244	-0.64	-0.26	0	5	0.599	-0.59	-0.66	0	6	0.238	0.6	-0.28	0
b1620	annotated	0	1699180	1699180	1699180	342	NA	NA	1	1	0	0	1	0	0	0.613	-0.22	0	0	1	0.268	-0.02	-0.06	0	2	0.436	-0.12	-0.04	0	3	0.251	0.08	-0.07	0	4	0.482	0.15	-0.06	0	5	0.255	-0.18	-0.24	0	6	0.52	-0.12	-0.1	0
b1621	annotated	0	1699355	1699355	1699355	530	NA	NA	1	1	0	0	1	0	0	0.71	0.7	0.28	0	1	0.891	-0.7	-0.5	0	2	0.545	0.78	0.17	0	3	0.895	0.71	0.61	0	4	0.564	-0.81	0.11	0	5	0.881	-0.66	0.71	0	6	0.53	0.93	0.06	0
b1622	annotated	0	1700957	1700957	1700957	390	NA	NA	1	1	0	0	1	0	0	0.578	0.06	0.68	0	1	0.193	-0.17	1.26	0	2	0.355	0.15	-0.94	0	3	0.256	0.17	-1.33	0	4	0.34	-0.12	-0.94	0	5	0.301	-0.26	-1.35	0	6	0.312	0.01	-0.96	0
b1623	annotated	0	1702233	1702233	1702233	333	NA	NA	1	1	0	0	1	0	0	0.867	-0.56	0.01	0	1	0.685	0.36	-0.31	0	2	0.71	-0.37	0.26	0	3	0.667	-0.38	0.34	0	4	0.767	0.38	0.25	0	5	0.619	0.33	0.23	0	6	0.863	-0.26	0.26	0
b1624	annotated	0	1704308	1704308	1704308	346	NA	NA	1	1	0	0	1	0	0	1.055	-0.36	0.47	0	1	0.648	0.25	0.51	0	2	0.826	-0.26	-0.48	0	3	0.688	-0.27	-0.38	0	4	0.84	0.24	-0.52	0	5	0.648	0.24	-0.31	0	6	0.893	-0.22	-0.58	0
b1625	annotated	0	1704949	1704949	1704949	71	NA	NA	1	1	0	0	1	0	0	0.76	1.67	0.54	0	1	0.593	-1.64	0.89	0	2	0.541	1.72	-0.57	0	3	0.672	1.68	-0.89	0	4	0.424	-1.74	-0.61	0	5	0.783	-1.64	-0.85	0	6	0.261	1.72	-0.75	0
b1626	annotated	0	1705250	1705250	1705250	146	NA	NA	1	1	0	0	1	0	0	0.81	0.4	1.92	0	1	0.335	-0.69	1.62	0	2	0.711	0.69	-1.83	0	3	0.336	0.7	-1.35	0	4	0.698	-0.76	-1.85	0	5	0.381	-0.88	-1.1	0	6	0.61	0.7	-1.88	0
b1627	annotated	0	1705767	1705767	1705767	193	NA	NA	1	1	0	0	1	0	0	0.783	1.15	0.58	0	1	0.569	-1.2	0.37	0	2	0.546	1.27	-0.51	0	3	0.644	1.11	-0.23	0	4	0.468	-1.3	-0.51	0	5	0.706	-1.06	-0.05	0	6	0.366	1.36	-0.69	0
b1628	annotated	0	1706348	1706348	1706348	192	NA	NA	1	1	0	0	1	0	0	0.642	1.29	0.59	0	1	0.247	-1.33	0.64	0	2	0.419	1.41	-0.57	0	3	0.301	1.36	-0.42	0	4	0.337	-1.43	-0.56	0	5	0.416	-1.36	-0.26	0	6	0.182	1.37	-0.67	0
b1629	annotated	0	1706919	1706919	1706919	740	NA	NA	1	1	0	0	1	0	0	0.582	0.87	0.05	0	1	0.613	-0.76	-0.75	0	2	0.344	0.85	0.4	0	3	0.675	0.69	0.89	0	4	0.282	-0.92	0.43	0	5	0.709	-0.56	0.97	0	6	0.254	0.98	0.38	0
b1630	annotated	0	1709142	1709142	1709142	352	NA	NA	1	1	0	0	1	0	0	0.254	-0.45	0.12	0	1	-0.134	0.26	0.77	0	2	-0.023	-0.41	-0.41	0	3	-0.031	-0.19	-0.96	0	4	-0.038	0.46	-0.46	0	5	0.006	0.15	-1.04	0	6	-0.062	-0.52	-0.42	0
b1631	annotated	0	1710204	1710204	1710204	206	NA	NA	1	1	0	0	1	0	0	0.882	-0.43	1.09	0	1	0.537	0.3	0.99	0	2	0.725	-0.34	-1.08	0	3	0.56	-0.33	-0.85	0	4	0.719	0.27	-1.11	0	5	0.54	0.25	-0.71	0	6	0.744	-0.32	-1.11	0
b1632	annotated	0	1710828	1710828	1710828	231	NA	NA	1	1	0	0	1	0	0	0.929	-0.19	1.49	0	1	0.409	0.18	1.58	0	2	0.771	-0.11	-1.59	0	3	0.423	-0.1	-1.34	0	4	0.774	0.08	-1.58	0	5	0.459	-0.01	-1.13	0	6	0.727	-0.2	-1.53	0
b1633	annotated	0	1711523	1711523	1711523	211	211	0	1	1	0	0	1	0	0	1.527	-0.7	0.05	0	1	1.237	0.59	0.01	0	2	1.468	-0.49	0.14	0	3	1.099	-0.61	0.05	0	4	1.609	0.39	0.15	0	5	0.992	0.56	-0.06	0	6	1.706	-0.16	0.03	0
b1634	annotated	0	1712769	1712769	1712769	500	NA	NA	1	1	0	0	1	0	0	1.098	-0.64	0.16	0	1	0.947	0.61	1.31	0	2	0.896	-0.62	-0.43	0	3	0.964	-0.64	-1.5	0	4	0.91	0.64	-0.57	0	5	0.947	0.63	-1.58	0	6	0.94	-0.58	-0.49	0
b1635	annotated	0	1714377	1714377	1714377	201	201	0	1	1	0	0	1	0	0	1.368	-0.43	-0.42	0	1	1.056	0.45	0.23	0	2	1.279	-0.3	0.18	0	3	0.992	-0.46	-0.33	0	4	1.299	0.23	0.27	0	5	0.989	0.38	-0.45	0	6	1.298	-0.19	0.28	0
b1636	downstream	3	1715886	1715889	1715886	287	NA	NA	0	0	0	0	0	0	0	1.493	0.95	0.47	0	1	1.096	-0.84	0.37	0	2	1.275	1.11	-0.35	0	3	1.139	0.78	-0.07	0	4	1.206	-1.24	-0.29	0	5	1.167	-0.75	0.18	0	6	1.108	1.33	-0.41	0
b1637	annotated	0	1717222	1717222	1717222	424	424	1	1	1	0	0	1	0	0	0.735	0.83	-0.47	0	1	0.408	-0.86	-0.91	1	2	0.551	0.93	0.68	0	3	0.442	0.85	0.89	1	4	0.508	-0.97	0.68	0	5	0.457	-0.85	0.75	1	6	0.459	1.11	0.51	0
b1638	annotated	0	1718007	1718007	1718007	218	218	1	1	1	0	0	1	0	0	0.89	-1.2	0.43	0	1	0.38	1.18	-0.12	0	2	0.818	-1.02	-0.26	0	3	0.326	-1.14	0.04	0	4	0.914	1.02	-0.28	0	5	0.241	1.11	-0.04	0	6	1.031	-0.96	-0.23	0
b1639	downstream	6	1718389	1718395	1718389	109	NA	NA	0	0	0	0	0	0	0	1.579	-0.05	-0.8	0	1	1.22	0.15	-0.55	0	2	1.359	0.05	0.79	0	3	1.232	-0.22	0.57	0	4	1.311	-0.18	0.84	0	5	1.278	0.31	0.57	0	6	1.256	0.3	0.72	0
b1640	annotated	0	1719602	1719602	1719602	369	NA	NA	1	1	0	0	1	0	0	1.406	0.22	-0.09	0	1	1.227	-0.34	0.58	0	2	1.218	0.35	-0.1	0	3	1.278	0.3	-0.67	0	4	1.168	-0.38	-0.11	0	5	1.321	-0.32	-0.64	0	6	1.116	0.42	-0.18	0
b1641	annotated	0	1719876	1719876	1719876	155	NA	NA	1	1	0	0	1	0	0	1.066	0.54	0.19	0	1	1.01	-0.69	-0.13	0	2	0.89	0.79	0.13	0	3	1.016	0.67	0.31	0	4	0.891	-0.81	0.11	0	5	1.023	-0.64	0.42	0	6	0.898	0.87	-0.03	0
b1642	annotated	0	1720824	1720824	1720824	144	NA	NA	1	1	0	0	1	0	0	0.94	0.01	-0.3	0	1	0.694	0.22	0.3	0	2	0.72	-0.13	0.18	0	3	0.744	-0.26	-0.49	0	4	0.688	0.05	0.22	0	5	0.767	0.31	-0.57	0	6	0.665	0.06	0.19	1
b1643	annotated	0	1721025	1721025	1721025	78	NA	NA	1	1	0	0	1	0	0	-0.087	0.55	-0.7	1	1	0.275	-0.13	-0.2	0	2	-0.351	0.25	0.62	1	3	0.338	0.02	0.29	0	4	-0.4	-0.17	0.62	1	5	0.36	0.11	0.4	0	6	-0.407	0.08	0.77	1
b1644	annotated	0	1721264	1721264	1721264	285	NA	NA	1	1	0	0	1	0	0	1.242	0.54	0.63	0	1	1.055	-0.42	0.46	0	2	1.101	0.46	-0.29	0	3	1.078	0.35	-0.43	0	4	1.059	-0.53	-0.35	0	5	1.075	-0.37	-0.4	0	6	1.005	0.61	-0.37	0
b1645	annotated	0	1722121	1722121	1722121	670	NA	NA	1	1	0	0	1	0	0	0.68	-0.02	0.04	0	1	0.336	-0.09	-0.96	0	2	0.507	0.16	0.27	0	3	0.364	0.04	1.05	0	4	0.511	-0.24	0.29	0	5	0.343	-0.02	1.05	0	6	0.517	0.37	0.29	0
b1646	upstream	-15	1724670	1724655	1724655	173	173	19	0	1	0	1	0	0	0	1.227	0.54	0.41	0	1	0.782	-0.73	0.64	0	2	1.029	0.71	-0.44	0	3	0.818	0.76	-0.56	1	4	0.976	-0.78	-0.43	0	5	0.92	-0.77	-0.55	1	6	0.849	0.79	-0.54	0
b1647	annotated	0	1725632	1725632	1725632	298	NA	NA	1	1	0	0	1	0	0	1.284	0.88	0.51	0	1	1.039	-0.92	0.75	0	2	1.077	0.97	-0.43	0	3	1.054	0.92	-0.84	0	4	1.016	-1.02	-0.41	0	5	1.135	-0.99	-0.81	0	6	0.909	1.03	-0.53	0
b1648	upstream	-30	1725950	1725920	1725920	79	NA	NA	0	1	0	1	0	0	0	0.911	1.28	-0.44	0	1	1.268	-1.06	-0.04	0	2	0.767	1.15	0.6	0	3	1.313	0.99	0.14	0	4	0.673	-1.18	0.55	1	5	1.383	-0.84	0.32	0	6	0.544	1.24	0.51	1
b1649	annotated	0	1726023	1726023	1726023	199	NA	NA	1	1	0	0	1	0	0	0.615	-1.18	0.69	0	1	0.188	1.14	0.28	0	2	0.596	-0.98	-0.66	0	3	0.075	-1.11	-0.04	0	4	0.73	0.89	-0.61	0	5	-0.029	0.97	0.1	0	6	0.856	-0.85	-0.59	0
b1650	annotated	0	1726659	1726659	1726659	365	NA	NA	1	1	0	0	1	0	0	0.892	0.93	0.71	0	1	0.709	-0.91	0.43	0	2	0.725	0.83	-0.35	0	3	0.743	0.91	-0.54	0	4	0.691	-0.85	-0.4	0	5	0.791	-0.91	-0.66	0	6	0.599	0.95	-0.49	0
b1651	annotated	0	1727837	1727837	1727837	135	135	0	1	1	0	0	1	0	0	0.946	0.47	0.4	0	1	0.39	-0.28	0.86	0	2	0.712	0.46	-0.59	0	3	0.434	0.36	-0.93	0	4	0.634	-0.45	-0.61	0	5	0.557	-0.36	-0.94	0	6	0.523	0.33	-0.61	0
b1652	annotated	0	1728347	1728347	1728347	215	NA	NA	1	1	0	0	1	0	0	0.763	-0.4	1.26	0	1	0.073	0.12	1.53	0	2	0.655	-0.07	-1.49	0	3	0.066	0	-1.51	0	4	0.693	0.07	-1.56	0	5	0.077	-0.14	-1.47	0	6	0.666	-0.18	-1.55	0
b1653	annotated	0	1729087	1729087	1729087	1538	NA	NA	1	1	0	0	1	0	0	0.736	-0.06	0.84	0	1	0.303	0.05	-0.06	0	2	0.657	-0.03	-0.46	0	3	0.246	0.03	0.22	0	4	0.739	-0.02	-0.49	0	5	0.183	-0.03	0.38	0	6	0.766	0.08	-0.53	0
b1654	annotated	0	1734101	1734101	1734101	115	NA	NA	1	1	0	0	1	0	0	1.277	-0.58	0.15	0	1	1.022	0.46	0.06	0	2	1.126	-0.4	0	0	3	0.999	-0.53	0.06	0	4	1.189	0.32	0	0	5	0.935	0.59	0.21	0	6	1.253	-0.23	0.02	0
b1655	annotated	0	1734435	1734435	1734435	271	NA	NA	1	1	0	0	1	0	0	0.256	0.31	0.52	0	1	0.069	-0.45	0.79	0	2	-0.02	0.45	-0.63	0	3	0.184	0.54	-0.89	0	4	-0.11	-0.33	-0.73	0	5	0.297	-0.54	-0.84	0	6	-0.193	0.15	-0.74	0
b1656	annotated	0	1735378	1735378	1735378	193	193	1	1	1	0	0	1	0	0	1.512	-0.23	-0.6	0	1	1.587	0.51	-0.25	0	2	1.389	-0.4	0.77	0	3	1.588	-0.58	0.1	0	4	1.404	0.33	0.7	0	5	1.51	0.71	0.03	0	6	1.476	-0.14	0.68	0
b1657	annotated	0	1737290	1737290	1737290	389	NA	NA	1	1	0	0	1	0	0	1.345	-0.71	-0.3	0	1	0.988	0.96	-0.68	0	2	1.198	-0.76	0.39	0	3	0.977	-1	0.73	0	4	1.235	0.66	0.42	0	5	0.9	1.06	0.83	0	6	1.337	-0.56	0.4	0
b1658	annotated	0	1737844	1737844	1737844	341	NA	NA	1	1	0	0	1	0	0	1.223	-0.18	0.42	0	1	0.884	0.18	0.53	0	2	1.159	-0.09	-0.51	0	3	0.824	-0.13	-0.43	0	4	1.177	-0.02	-0.48	0	5	0.848	0.18	-0.28	0	6	1.139	0.03	-0.48	0
b1659	annotated	0	1739798	1739798	1739798	310	NA	NA	1	1	0	0	1	0	0	0.609	0.29	-0.04	0	1	0.59	-0.12	-0.31	0	2	0.412	0.16	0.25	0	3	0.625	0.09	0.22	0	4	0.383	-0.18	0.14	0	5	0.624	0.02	0.25	0	6	0.405	0.28	0.18	0
b1660	annotated	0	1739911	1739911	1739911	403	NA	NA	1	1	0	0	1	0	0	1.085	0.35	-0.28	0	1	1.046	-0.18	-0.02	0	2	0.975	0.27	0.23	0	3	1.027	0.12	-0.02	0	4	0.948	-0.35	0.21	0	5	1.047	-0.08	-0.02	0	6	0.908	0.45	0.2	0
b1661	annotated	0	1741413	1741413	1741413	382	382	1	1	1	0	0	1	0	0	1.257	0.6	0.93	0	1	0.984	-0.8	1.35	0	2	1.118	0.81	-0.84	0	3	1.003	0.77	-1.26	0	4	1.069	-0.84	-0.79	0	5	1.093	-0.81	-1.16	0	6	0.956	0.77	-0.85	0
b1662	annotated	0	1743242	1743242	1743242	213	NA	NA	1	1	0	0	1	0	0	0.36	1.11	0.04	0	1	0.611	-1.18	0.29	0	2	0.144	1.18	0.08	0	3	0.685	1.12	-0.36	0	4	0.1	-1.13	0.05	1	5	0.768	-1.09	-0.24	0	6	0.038	1.12	-0.05	1
b1663	annotated	0	1743457	1743457	1743457	457	NA	NA	1	1	0	0	1	0	0	0.473	-0.21	-0.23	0	1	0.691	0.25	1.01	0	2	0.26	-0.38	-0.13	0	3	0.717	-0.3	-1.01	0	4	0.241	0.41	-0.25	0	5	0.741	0.4	-0.91	0	6	0.252	-0.44	-0.16	0
b1664	annotated	0	1746127	1746127	1746127	418	NA	NA	1	1	0	0	1	0	0	1.262	-0.79	0.45	0	1	0.647	0.78	0.76	0	2	1.073	-0.77	-0.45	0	3	0.642	-0.74	-0.99	0	4	1.135	0.72	-0.45	0	5	0.605	0.65	-1.2	0	6	1.173	-0.67	-0.46	0
b1667	annotated	0	1746700	1746700	1746700	101	NA	NA	1	1	0	0	1	0	0	1.128	1.01	-0.52	0	1	1.153	-0.95	-1.16	0	2	0.886	1.09	0.95	0	3	1.206	0.87	1.17	0	4	0.833	-1.14	0.99	0	5	1.25	-0.79	1.21	0	6	0.771	1.29	0.86	0
b1668	annotated	0	1747131	1747131	1747131	534	NA	NA	1	1	0	0	1	0	0	1.838	-0.37	-0.87	0	1	1.717	0.53	-0.52	0	2	1.715	-0.27	0.86	0	3	1.654	-0.61	0.68	0	4	1.745	0.1	0.95	0	5	1.612	0.71	0.77	0	6	1.779	0.07	0.94	0
b1669	annotated	0	1749559	1749559	1749511	270	NA	NA	1	0	1	0	0	0	0	0.339	-0.88	0.69	0	1	-0.081	0.93	0.22	0	2	0.289	-0.91	-0.65	0	3	-0.115	-0.9	-0.15	0	4	0.381	0.86	-0.56	0	5	-0.171	0.83	-0.17	0	6	0.489	-0.85	-0.46	0
b1670	annotated	0	1750348	1750348	1750348	261	NA	NA	1	1	0	0	1	0	0	1.745	0.1	0.72	0	1	1.329	-0.13	1.39	0	2	1.612	0.32	-0.93	0	3	1.341	0.11	-1.38	0	4	1.574	-0.44	-0.88	0	5	1.367	-0.21	-1.38	0	6	1.498	0.44	-0.91	0
b1671	annotated	0	1751013	1751013	1751013	222	NA	NA	1	1	0	0	1	0	0	0.373	-0.1	0.8	0	1	-0.222	-0.07	0.19	1	2	0.23	0.05	-0.54	0	3	-0.222	0.18	-0.16	1	4	0.266	-0.01	-0.56	0	5	-0.218	-0.21	-0.23	1	6	0.257	-0.07	-0.61	0
b1672	downstream	9	1751715	1751724	1751715	215	NA	NA	0	0	0	0	0	0	0	0.64	-0.69	0.62	0	1	0.085	0.6	0.01	0	2	0.519	-0.43	-0.56	0	3	0.039	-0.56	0.06	0	4	0.586	0.41	-0.56	0	5	0.012	0.49	0.16	0	6	0.647	-0.4	-0.46	0
b1673	annotated	0	1753830	1753830	1753830	700	NA	NA	1	1	0	0	1	0	0	1.407	0.09	0.59	0	1	0.904	-0.17	0.69	0	2	1.248	0.17	-0.52	0	3	0.89	0.18	-0.65	0	4	1.235	-0.25	-0.5	0	5	0.922	-0.27	-0.7	0	6	1.184	0.31	-0.57	0
b1674	annotated	0	1754477	1754477	1754477	208	NA	NA	1	1	0	0	1	0	0	0.786	-0.61	1.18	0	1	-0.099	0.44	1.23	1	2	0.683	-0.41	-1.45	0	3	-0.149	-0.34	-1.14	1	4	0.739	0.32	-1.38	0	5	-0.138	0.17	-1.04	1	6	0.705	-0.37	-1.33	0
b1675	annotated	0	1755141	1755141	1755141	69	NA	NA	1	1	0	0	1	0	0	1.714	-0.86	0.71	0	1	1.148	1.04	1.2	0	2	1.648	-0.87	-0.82	0	3	1.098	-1.05	-1.21	0	4	1.693	0.75	-0.84	0	5	1.081	0.96	-1.22	0	6	1.697	-0.72	-0.79	0
b1676	annotated	0	1755698	1755698	1755698	470	470	0	1	1	0	0	1	0	0	1.232	-0.14	-0.59	0	1	1.195	0.34	-0.69	0	2	1.141	-0.16	0.71	0	3	1.111	-0.42	0.87	0	4	1.187	0.06	0.78	0	5	1.051	0.44	0.83	0	6	1.235	0.14	0.76	0
b1677	annotated	0	1757421	1757421	1757421	78	78	20	1	1	0	0	1	0	0	1.683	0.36	-0.85	0	1	1.632	-0.16	-0.51	0	2	1.519	0.35	0.9	0	3	1.637	0.02	0.47	0	4	1.469	-0.42	0.86	0	5	1.634	0.1	0.38	0	6	1.435	0.65	0.78	0
b1678	annotated	0	1758725	1758725	1758725	334	NA	NA	1	1	0	0	1	0	0	1.22	0.3	-0.54	0	1	1.063	-0.21	-1.69	0	2	1.006	0.41	1.17	0	3	1.07	0.13	1.74	0	4	1.013	-0.52	1.24	0	5	1.014	-0.02	1.74	0	6	1.056	0.77	1.16	0
b1679	annotated	0	1759290	1759290	1759290	138	NA	NA	1	1	0	0	1	0	0	0.718	0.5	1.1	0	1	0.192	-0.81	0.96	0	2	0.508	0.76	-1	0	3	0.252	0.87	-1.1	0	4	0.433	-0.76	-1.01	0	5	0.389	-0.96	-1.12	0	6	0.287	0.66	-1.07	0
b1680	annotated	0	1760523	1760523	1760523	406	406	0	1	1	0	0	1	0	0	0.104	-0.28	0.12	0	1	-0.136	0.08	-0.98	0	2	-0.111	-0.13	0.43	0	3	-0.11	-0.04	0.91	0	4	-0.031	0.18	0.46	0	5	-0.14	0.04	0.88	0	6	0.057	-0.17	0.47	0
b1681	annotated	0	1761791	1761791	1761791	423	NA	NA	1	1	0	0	1	0	0	0.546	0.13	-0.2	0	1	0.22	-0.19	-1.16	0	2	0.313	0.15	0.71	0	3	0.231	0.2	1.1	0	4	0.338	-0.18	0.77	0	5	0.224	-0.18	0.92	0	6	0.353	0.29	0.68	0
b1682	annotated	0	1762512	1762512	1762512	248	NA	NA	1	1	0	0	1	0	0	1.337	0.14	0.2	0	1	1.176	-0.18	0.86	0	2	1.142	0.32	-0.4	0	3	1.198	0.16	-0.89	0	4	1.112	-0.31	-0.43	0	5	1.216	-0.16	-0.8	0	6	1.071	0.28	-0.48	0
b1683	annotated	0	1764009	1764009	1764009	495	NA	NA	1	1	0	0	1	0	0	0.467	0.72	0.93	0	1	0.28	-0.79	1.23	1	2	0.266	0.73	-0.96	0	3	0.348	0.84	-1.23	1	4	0.227	-0.71	-1.05	0	5	0.401	-0.9	-1.15	1	6	0.149	0.64	-1.07	0
b1684	annotated	0	1764386	1764386	1764386	122	NA	NA	1	1	0	0	1	0	0	0.726	-0.42	-0.39	0	1	0.406	0.29	0.35	0	2	0.535	-0.25	-0.04	0	3	0.431	-0.29	-0.4	0	4	0.552	0.23	-0.07	0	5	0.447	0.34	-0.39	0	6	0.531	-0.28	-0.03	0
b1685	annotated	0	1765122	1765122	1765122	62	NA	NA	1	1	0	0	1	0	0	0.631	0.1	0.75	0	1	0.176	-0.19	0.77	0	2	0.354	0.16	-0.7	0	3	0.224	0.25	-0.84	1	4	0.375	-0.18	-0.73	0	5	0.252	-0.32	-0.85	2	6	0.355	0.18	-0.76	0
b1686	annotated	0	1765632	1765632	1765632	136	NA	NA	1	1	0	0	1	0	0	1.026	0.44	0.9	0	1	0.79	-0.35	0.98	0	2	0.826	0.52	-0.83	0	3	0.815	0.33	-0.86	0	4	0.814	-0.55	-0.84	0	5	0.842	-0.32	-0.68	0	6	0.787	0.51	-0.91	0
b1687	annotated	0	1768685	1768685	1768685	1018	NA	NA	1	1	0	0	1	0	0	0.932	-0.92	-0.3	0	1	0.655	0.9	0.03	0	2	0.66	-0.88	0.21	0	3	0.672	-0.91	-0.17	0	4	0.749	0.88	0.2	0	5	0.634	0.93	-0.29	0	6	0.827	-0.78	0.23	0
b1688	annotated	0	1769074	1769074	1769074	370	NA	NA	1	1	0	0	1	0	0	0.854	-0.33	-0.46	0	1	0.608	0.47	-0.36	0	2	0.681	-0.39	0.55	0	3	0.581	-0.49	0.29	0	4	0.737	0.36	0.57	0	5	0.524	0.48	0.23	0	6	0.786	-0.28	0.55	0
b1689	annotated	0	1770615	1770615	1770615	118	NA	NA	1	1	0	0	1	0	0	0.843	0.41	0.4	0	1	0.527	-0.34	-0.3	0	2	0.692	0.45	-0.13	0	3	0.527	0.4	0.52	0	4	0.721	-0.49	-0.17	0	5	0.515	-0.42	0.57	0	6	0.716	0.6	-0.13	0
b1690	annotated	0	1771071	1771071	1771071	404	NA	NA	1	1	0	0	1	0	0	1.33	0.46	0.39	0	1	0.99	-0.45	0.91	0	2	1.223	0.6	-0.58	0	3	0.982	0.44	-0.7	0	4	1.211	-0.71	-0.51	0	5	1.005	-0.44	-0.52	0	6	1.148	0.73	-0.55	0
b1691	annotated	0	1772512	1772512	1772512	421	NA	NA	1	1	0	0	1	0	0	0.926	0.01	0.44	0	1	0.661	-0.02	0.74	0	2	0.713	0.02	-0.67	0	3	0.665	0.03	-0.78	0	4	0.69	0.02	-0.8	0	5	0.681	-0.04	-0.65	0	6	0.679	0.03	-0.76	0
b1692	annotated	0	1773789	1773789	1773789	288	NA	NA	1	1	0	0	1	0	0	1.468	0.19	-0.3	0	1	1.137	-0.08	0.11	0	2	1.274	0.31	0.44	0	3	1.176	0.08	-0.32	0	4	1.217	-0.31	0.41	0	5	1.218	-0.07	-0.52	0	6	1.169	0.38	0.35	0
b1693	annotated	0	1774686	1774686	1774686	252	252	0	1	1	0	0	1	0	0	1.472	-0.8	0.7	0	1	0.853	0.66	1.08	0	2	1.364	-0.55	-0.9	0	3	0.806	-0.65	-0.95	0	4	1.397	0.4	-0.84	0	5	0.795	0.6	-0.81	0	6	1.398	-0.36	-0.9	0
b1694	annotated	0	1775587	1775587	1775587	531	NA	NA	1	1	0	0	1	0	0	1.977	-0.4	0.04	0	1	1.61	0.41	1.1	0	2	1.8	-0.2	-0.42	0	3	1.614	-0.41	-1.18	0	4	1.77	0.14	-0.46	0	5	1.638	0.34	-1.2	0	6	1.726	-0.06	-0.49	0
b1695	annotated	0	1777196	1777196	1777196	383	NA	NA	1	1	0	0	1	0	0	0.796	0.59	-1.02	0	1	0.715	-0.43	-1.23	0	2	0.54	0.48	1.25	0	3	0.787	0.35	1.15	1	4	0.494	-0.48	1.27	0	5	0.818	-0.23	1.05	1	6	0.446	0.61	1.26	0
b1696	annotated	0	1779301	1779301	1779301	303	NA	NA	1	1	0	0	1	0	0	1.083	0.87	0.8	0	1	0.665	-0.94	0.26	0	2	0.933	1	-0.42	0	3	0.649	0.95	-0.13	0	4	0.93	-1.06	-0.36	0	5	0.686	-1.02	-0.11	0	6	0.861	1.11	-0.52	0
b1697	annotated	0	1779617	1779617	1779617	254	NA	NA	1	1	0	0	1	0	0	1.615	1.01	0.17	0	1	1.49	-0.92	0.35	0	2	1.437	1.07	-0.21	0	3	1.513	0.9	-0.08	0	4	1.339	-1.2	-0.19	0	5	1.576	-0.84	0.22	0	6	1.192	1.25	-0.27	0
b1698	annotated	0	1780401	1780401	1780401	312	NA	NA	1	1	0	0	1	0	0	1.473	-0.87	1.09	0	1	0.759	0.47	1.1	0	2	1.397	-0.47	-1.12	0	3	0.675	-0.44	-0.93	0	4	1.441	0.39	-1.06	0	5	0.659	0.33	-0.88	0	6	1.441	-0.41	-1.02	0
b1699	annotated	0	1781395	1781395	1781395	429	NA	NA	1	1	0	0	1	0	0	0.707	-0.92	0.89	0	1	0.286	0.63	1.01	0	2	0.607	-0.76	-1	0	3	0.297	-0.58	-1.08	0	4	0.654	0.8	-1.04	0	5	0.29	0.52	-1.13	0	6	0.683	-0.91	-1	0
b1700	annotated	0	1782681	1782681	1782681	97	NA	NA	1	1	0	0	1	0	0	0.48	-0.78	0.03	0	1	0.204	0.79	-0.51	0	2	0.308	-0.77	0.1	0	3	0.208	-0.72	0.54	0	4	0.36	0.81	0.05	0	5	0.141	0.64	0.51	0	6	0.469	-0.77	0.12	0
b1701	annotated	0	1783031	1783031	1783031	548	NA	NA	1	1	0	0	1	0	0	0.884	0.93	0.71	0	1	0.508	-1.01	0.34	0	2	0.696	0.98	-0.69	0	3	0.605	0.97	-0.23	0	4	0.574	-1.05	-0.67	0	5	0.716	-0.98	-0.07	0	6	0.453	1.05	-0.78	0
b1702	annotated	0	1787112	1787112	1787112	792	792	1	1	1	0	0	1	0	0	0.821	0.22	0.45	0	1	0.574	-0.36	0.33	0	2	0.688	0.3	-0.38	0	3	0.568	0.45	-0.22	0	4	0.701	-0.32	-0.42	0	5	0.576	-0.51	-0.25	0	6	0.72	0.34	-0.46	0
b1703	annotated	0	1787445	1787445	1787445	277	NA	NA	1	1	0	0	1	0	0	1.154	-0.71	0.31	0	1	0.523	0.92	-0.31	0	2	0.984	-0.76	-0.1	0	3	0.503	-0.85	0.34	0	4	1.053	0.66	-0.07	0	5	0.493	0.82	0.47	0	6	1.1	-0.57	0.02	0
b1704	annotated	0	1788435	1788435	1788435	348	348	0	1	1	0	0	1	0	0	0.895	-0.25	-0.71	0	1	0.724	0.56	-0.81	0	2	0.812	-0.35	0.78	0	3	0.623	-0.61	0.85	0	4	0.885	0.2	0.86	0	5	0.552	0.66	0.85	0	6	0.956	-0.02	0.8	0
b1705	upstream	-27	1789586	1789613	1789613	63	NA	NA	0	1	0	1	0	0	0	0.945	0.28	-0.42	0	1	1.168	0.27	0.62	0	2	0.738	-0.03	0.18	0	3	1.22	-0.32	-0.72	0	4	0.723	-0.02	0.12	0	5	1.189	0.42	-0.67	0	6	0.764	0.03	0.13	0
b1706	annotated	0	1791244	1791244	1791244	478	NA	NA	1	1	0	0	1	0	0	1.034	0.88	0.31	0	1	0.876	-0.89	1.1	0	2	0.715	0.91	-0.46	0	3	0.995	0.87	-1.25	0	4	0.643	-0.94	-0.47	0	5	1.093	-0.85	-1.19	0	6	0.528	0.85	-0.49	0
b1707	annotated	0	1792020	1792020	1792020	237	NA	NA	1	1	0	0	1	0	0	0.804	-0.21	-0.7	0	1	0.767	0.26	-0.75	0	2	0.545	-0.08	0.82	0	3	0.839	-0.38	0.68	0	4	0.497	0.14	0.76	0	5	0.868	0.46	0.76	0	6	0.505	-0.14	0.75	0
b1708	annotated	0	1792731	1792731	1792731	154	NA	NA	1	1	0	0	1	0	0	0.383	-0.6	-1.06	0	1	0.334	0.55	-0.38	0	2	0.127	-0.58	0.88	0	3	0.394	-0.55	0.06	0	4	0.104	0.68	0.84	0	5	0.394	0.61	-0.08	0	6	0.208	-0.78	0.87	0
b1709	annotated	0	1793558	1793558	1793558	249	NA	NA	1	1	0	0	1	0	0	0.599	0.1	-0.47	0	1	0.502	-0.07	0.06	0	2	0.381	0.13	0.26	0	3	0.573	-0.02	-0.23	0	4	0.322	-0.12	0.2	0	5	0.632	0.05	-0.25	0	6	0.24	0.12	0.16	0
b1710	annotated	0	1794109	1794109	1794109	183	NA	NA	1	1	0	0	1	0	0	1.183	0.13	0.87	0	1	0.852	-0.11	1.03	0	2	1.085	0.21	-0.81	0	3	0.843	0.07	-0.93	0	4	1.081	-0.32	-0.85	0	5	0.843	-0.11	-0.8	0	6	1.042	0.3	-0.89	0
b1711	annotated	0	1795152	1795152	1795152	326	NA	NA	1	1	0	0	1	0	0	0.149	-0.22	-0.11	0	1	0.126	-0.03	-0.54	0	2	-0.13	0.06	0.23	0	3	0.221	0.05	0.56	0	4	-0.133	0.06	0.17	0	5	0.241	-0.01	0.6	0	6	-0.09	-0.15	0.2	0
b1712	annotated	0	1795552	1795552	1795552	99	99	1	1	1	0	0	1	0	0	0.478	-0.5	0.5	0	1	0.152	0.59	0.01	0	2	0.337	-0.56	-0.27	0	3	0.179	-0.54	-0.08	0	4	0.373	0.59	-0.33	0	5	0.166	0.52	-0.11	0	6	0.412	-0.62	-0.2	0
b1713	annotated	0	1797944	1797944	1797944	795	NA	NA	1	1	0	0	1	0	0	1.685	0.22	-0.67	0	1	1.373	-0.15	0.22	0	2	1.534	0.36	0.38	0	3	1.412	0.18	-0.32	0	4	1.439	-0.38	0.31	0	5	1.46	-0.12	-0.4	0	6	1.343	0.46	0.24	0
b1714	annotated	0	1798942	1798942	1798942	327	NA	NA	1	1	0	0	1	0	0	1.013	-0.81	-0.18	0	1	0.601	0.86	-0.91	0	2	0.887	-0.62	0.49	0	3	0.56	-0.87	0.82	0	4	0.974	0.54	0.58	0	5	0.508	0.86	0.69	0	6	1.033	-0.43	0.59	0
b1715	annotated	0	1799270	1799270	NA	14	NA	NA	1	0	1	0	0	0	0	0.609	-1.05	-0.52	0	1	0.299	1.08	-0.37	0	2	0.478	-1.05	0.47	0	3	0.251	-1.07	0.35	0	4	0.606	0.99	0.52	0	5	0.161	1.11	0.31	0	6	0.725	-0.9	0.54	0
b1716	annotated	0	1799749	1799749	1799749	118	118	1	1	1	0	0	1	0	0	1.234	-0.26	-0.15	0	1	1.103	0.4	-0.15	0	2	1.093	-0.32	0.37	0	3	1.106	-0.4	-0.02	0	4	1.103	0.32	0.32	0	5	1.073	0.43	-0.14	0	6	1.158	-0.19	0.36	0
b1717	annotated	0	1799999	1799999	1799999	65	65	1	1	1	0	0	1	0	0	1.436	-0.19	-0.26	0	1	1.221	0.42	0.45	0	2	1.225	-0.23	0.08	0	3	1.229	-0.44	-0.4	0	4	1.201	0.24	-0.02	0	5	1.234	0.56	-0.3	0	6	1.198	-0.21	-0.04	0
b1718	annotated	0	1800638	1800638	1800530	180	180	0	1	0	1	0	0	0	0	1.449	-0.58	0.64	0	1	0.854	0.59	1.03	0	2	1.396	-0.54	-0.84	0	3	0.799	-0.52	-0.99	0	4	1.413	0.41	-0.84	0	5	0.79	0.41	-1.02	0	6	1.402	-0.33	-0.88	0
b1719	annotated	0	1802570	1802570	1802570	642	NA	NA	1	1	0	0	1	0	0	1.279	0.26	0.55	0	1	0.963	-0.25	1.34	0	2	0.945	0.31	-0.68	0	3	1.056	0.26	-1.46	0	4	0.886	-0.31	-0.77	0	5	1.122	-0.21	-1.46	0	6	0.804	0.23	-0.78	0
b1722	annotated	0	1806083	1806083	1806083	252	NA	NA	1	1	0	0	1	0	0	0.508	1.29	0.63	0	1	0.555	-1.13	0.33	0	2	0.366	1.24	-0.54	0	3	0.563	1.11	-0.05	0	4	0.288	-1.27	-0.54	0	5	0.658	-1.13	0.24	0	6	0.165	1.21	-0.53	0
b1723	annotated	0	1806370	1806370	1806370	309	309	1	1	1	0	0	1	0	0	0.836	0.31	-0.35	0	1	0.502	-0.31	0.04	0	2	0.659	0.39	0.17	0	3	0.535	0.32	-0.22	0	4	0.597	-0.37	0.21	0	5	0.599	-0.32	-0.32	0	6	0.541	0.33	0.15	0
b1724	annotated	0	1807400	1807400	1807400	96	NA	NA	1	1	0	0	1	0	0	1.194	0.27	-0.46	0	1	0.95	-0.31	-0.1	0	2	0.898	0.37	0.56	0	3	1.08	0.28	-0.21	0	4	0.838	-0.3	0.49	0	5	1.137	-0.23	-0.36	0	6	0.813	0.34	0.41	0
b1725	annotated	0	1807796	1807796	1807796	286	NA	NA	1	1	0	0	1	0	0	0.952	-0.21	0.58	0	1	0.793	0.26	-0.01	0	2	0.807	-0.29	-0.2	0	3	0.771	-0.31	-0.01	0	4	0.811	0.24	-0.22	0	5	0.768	0.29	-0.01	0	6	0.814	-0.18	-0.19	0
b1726	annotated	0	1809233	1809233	1809233	178	NA	NA	1	1	0	0	1	0	0	0.963	-0.25	1.1	0	1	0.455	0.06	2.01	0	2	0.814	-0.05	-1.58	0	3	0.508	-0.02	-2.09	0	4	0.755	0.11	-1.65	0	5	0.573	-0.07	-2.11	0	6	0.681	-0.22	-1.59	0
b1727	annotated	0	1809380	1809380	1809380	222	NA	NA	1	1	0	0	1	0	0	1.179	0.47	0.21	0	1	0.893	-0.7	0.31	0	2	0.98	0.85	-0.2	0	3	0.928	0.68	-0.38	0	4	0.937	-0.81	-0.25	0	5	0.981	-0.69	-0.39	0	6	0.884	0.79	-0.37	0
b1728	annotated	0	1810211	1810211	1810211	196	NA	NA	1	1	0	0	1	0	0	0.222	0.41	0.06	0	1	0.078	-0.27	-0.58	1	2	-0.004	0.27	0.29	0	3	0.077	0.24	0.46	1	4	0.005	-0.24	0.26	0	5	0.113	-0.14	0.4	1	6	0	0.33	0.26	0
b1729	annotated	0	1810934	1810934	1810934	463	NA	NA	1	1	0	0	1	0	0	0.996	-0.49	-1.36	0	1	1.003	0.53	-1.01	0	2	0.862	-0.51	1.37	0	3	0.985	-0.64	0.91	0	4	0.897	0.44	1.43	0	5	0.926	0.76	0.77	0	6	0.965	-0.3	1.43	0
b1730	downstream	93	1813039	1813132	1813132	267	NA	NA	0	1	0	1	0	0	0	0.936	0.13	-0.57	0	1	0.757	-0.06	-0.96	0	2	0.797	0.21	0.89	0	3	0.723	0.08	0.89	1	4	0.812	-0.29	0.91	0	5	0.731	-0.01	0.82	1	6	0.824	0.38	0.86	0
b1731	annotated	0	1813663	1813663	1813684	80	NA	NA	1	0	1	0	0	0	0	0.484	-0.06	-0.21	0	1	0.3	0.12	-0.9	0	2	0.42	-0.09	0.38	0	3	0.232	-0.2	1.09	0	4	0.468	-0.05	0.52	0	5	0.228	0.17	1.18	0	6	0.492	0.16	0.46	0
b1732	annotated	0	1813867	1813867	1813867	753	753	0	1	1	0	0	1	0	0	1.126	-0.79	-0.11	0	1	0.888	0.83	0.23	0	2	0.95	-0.79	0.01	0	3	0.885	-0.8	-0.39	0	4	0.998	0.78	-0.06	0	5	0.869	0.8	-0.46	0	6	1.051	-0.71	-0.05	0
b1733	annotated	0	1817135	1817135	1817135	249	NA	NA	1	1	0	0	1	0	0	0.998	0.31	-1.37	0	1	0.919	-0.16	-1.33	0	2	0.704	0.26	1.6	0	3	0.976	-0.04	1.09	0	4	0.641	-0.28	1.64	0	5	1.001	0.22	0.9	0	6	0.628	0.44	1.58	0
b1734	annotated	0	1818500	1818500	1818500	450	450	1	1	1	0	0	1	0	0	1.934	0.49	0.79	0	1	1.53	-0.25	1.41	0	2	1.741	0.43	-0.86	0	3	1.553	0.15	-1.38	0	4	1.676	-0.55	-0.87	0	5	1.592	-0.16	-1.28	0	6	1.572	0.62	-0.96	0
b1735	downstream	3	1819444	1819447	1819444	280	NA	NA	0	0	0	0	0	0	0	0.563	-0.23	-0.64	0	1	0.635	0.05	0.3	0	2	0.423	-0.15	0.29	0	3	0.603	-0.09	-0.44	0	4	0.408	0.13	0.33	0	5	0.625	0.1	-0.58	0	6	0.379	-0.14	0.32	0
b1736	annotated	0	1819805	1819805	1819805	116	NA	NA	1	1	0	0	1	0	0	0.965	-0.74	0.36	0	1	0.466	0.63	0.7	0	2	0.828	-0.6	-0.48	0	3	0.451	-0.53	-0.85	0	4	0.861	0.58	-0.47	0	5	0.48	0.39	-1	0	6	0.881	-0.63	-0.5	0
b1737	annotated	0	1821214	1821214	1821214	452	NA	NA	1	1	0	0	1	0	0	1.198	1.17	-0.08	0	1	1.32	-0.67	-0.26	0	2	0.952	0.97	0.51	0	3	1.326	0.61	0.46	0	4	0.945	-1.05	0.54	0	5	1.3	-0.55	0.62	0	6	0.957	1.2	0.45	0
b1738	annotated	0	1821619	1821619	1821619	106	NA	NA	1	1	0	0	1	0	0	1.274	0.17	0.51	0	1	0.81	-0.2	0.71	0	2	1.084	0.26	-0.57	0	3	0.809	0.19	-0.64	0	4	1.057	-0.31	-0.57	0	5	0.847	-0.21	-0.65	0	6	0.967	0.37	-0.62	0
b1739	annotated	0	1822256	1822256	1822256	112	NA	NA	1	1	0	0	1	0	0	1.895	-0.26	0.1	0	1	1.874	0.41	0.5	0	2	1.753	-0.23	-0.04	0	3	1.84	-0.5	-0.39	0	4	1.77	0.13	-0.09	0	5	1.777	0.56	-0.19	0	6	1.778	0.06	-0.14	0
b1740	annotated	0	1822458	1822458	1822458	275	275	0	1	1	0	0	1	0	0	0.874	1.16	0.88	0	1	0.647	-0.89	-0.32	0	2	0.734	1.05	-0.43	0	3	0.672	0.84	0.45	0	4	0.714	-1.17	-0.41	0	5	0.667	-0.83	0.61	0	6	0.654	1.28	-0.51	0
b1741	annotated	0	1823515	1823515	1823515	295	NA	NA	1	1	0	0	1	0	0	0.177	-0.21	-0.43	0	1	0.145	0.24	0.22	0	2	0.017	-0.34	0.1	0	3	0.198	-0.24	-0.36	0	4	-0.015	0.3	0.13	0	5	0.245	0.3	-0.36	0	6	-0.042	-0.34	0.21	0
b1742	annotated	0	1824937	1824937	1824937	191	191	0	1	1	0	0	1	0	0	0.79	-0.46	0	0	1	0.157	0.32	0.12	0	2	0.625	-0.34	-0.12	0	3	0.172	-0.29	-0.28	0	4	0.614	0.34	-0.08	0	5	0.222	0.29	-0.41	0	6	0.598	-0.32	-0.11	0
b1743	annotated	0	1825625	1825625	1825625	161	161	23	1	1	0	0	1	0	0	1.499	-0.78	-1.33	0	1	1.669	1.16	-1.03	0	2	1.281	-0.9	1.53	0	3	1.634	-1.25	0.86	0	4	1.362	0.84	1.49	0	5	1.536	1.37	0.83	0	6	1.529	-0.59	1.47	0
b1744	annotated	0	1826923	1826923	1826923	322	NA	NA	1	1	0	0	1	0	0	0.801	0.36	0.48	0	1	0.239	-0.53	-0.41	0	2	0.602	0.48	-0.16	0	3	0.215	0.6	0.57	0	4	0.665	-0.57	-0.02	0	5	0.221	-0.65	0.75	0	6	0.617	0.66	-0.12	0
b1745	annotated	0	1828259	1828259	1828259	447	NA	NA	1	1	0	0	1	0	0	0.273	0.52	1.5	0	1	-0.315	-0.91	0.63	0	2	0.21	0.85	-1.38	0	3	-0.319	1.02	-0.37	0	4	0.243	-0.86	-1.36	0	5	-0.297	-1.17	-0.26	0	6	0.199	0.77	-1.49	0
b1746	annotated	0	1829734	1829734	1829734	492	NA	NA	1	1	0	0	1	0	0	1.016	0.11	1	0	1	0.4	-0.36	0.91	0	2	0.768	0.25	-1.03	0	3	0.492	0.45	-0.86	0	4	0.722	-0.22	-1.02	0	5	0.602	-0.52	-0.76	0	6	0.624	0.06	-1.01	0
b1747	annotated	0	1830765	1830765	1830765	344	NA	NA	1	1	0	0	1	0	0	0.316	1.29	-0.37	0	1	0.418	-1.29	-1.07	0	2	0.011	1.35	0.63	0	3	0.533	1.25	1.07	0	4	-0.116	-1.27	0.66	0	5	0.596	-1.15	1.08	0	6	-0.165	1.27	0.62	1
b1748	annotated	0	1831982	1831982	1831982	406	NA	NA	1	1	0	0	1	0	0	0.529	0.61	0.2	0	1	0.297	-0.74	0.63	0	2	0.289	0.7	-0.37	0	3	0.391	0.77	-0.74	0	4	0.211	-0.63	-0.38	0	5	0.488	-0.77	-0.8	0	6	0.146	0.58	-0.5	0
b1749	annotated	0	1832428	1832428	1832428	268	NA	NA	1	1	0	0	1	0	0	1.298	0.77	0.22	0	1	1.131	-0.62	0.2	0	2	1.192	0.84	0.09	0	3	1.098	0.61	-0.18	0	4	1.171	-0.94	0.12	0	5	1.111	-0.59	-0.14	0	6	1.098	1.04	0.01	0
b1750	annotated	0	1833401	1833401	1833401	236	NA	NA	1	1	0	0	1	0	0	0.607	-0.06	-0.16	0	1	0.45	0.03	-0.38	0	2	0.468	-0.02	0.21	0	3	0.402	-0.05	0.44	0	4	0.534	-0.01	0.24	0	5	0.35	0.08	0.43	0	6	0.563	0.1	0.27	0
b1751	annotated	0	1834116	1834116	1834116	225	NA	NA	1	1	0	0	1	0	0	1.153	-0.37	-0.62	0	1	1.16	0.49	0.2	0	2	1.026	-0.43	0.4	0	3	1.112	-0.47	-0.37	0	4	1.041	0.41	0.37	0	5	1.089	0.52	-0.52	0	6	1.057	-0.31	0.4	0
b1752	downstream	9	1834817	1834808	1834808	235	NA	NA	0	1	0	1	0	0	0	1.079	-0.39	-1.39	0	1	1.132	0.48	-1.56	1	2	1.006	-0.37	1.6	0	3	1.07	-0.6	1.39	1	4	1.031	0.34	1.57	0	5	1.004	0.74	1.14	1	6	1.084	-0.1	1.6	0
b1753	annotated	0	1835515	1835515	1835515	182	NA	NA	1	1	0	0	1	0	0	0.493	0.22	0.32	0	1	0.117	-0.57	0.11	0	2	0.322	0.44	-0.14	0	3	0.109	0.62	-0.25	0	4	0.339	-0.43	-0.1	0	5	0.167	-0.72	-0.45	0	6	0.287	0.4	-0.23	0
b1754	annotated	0	1836073	1836073	1836073	388	NA	NA	1	1	0	0	1	0	0	0.472	0.71	0.53	0	1	0.098	-0.97	0.81	0	2	0.286	0.89	-0.58	0	3	0.149	0.97	-0.88	0	4	0.225	-0.87	-0.61	1	5	0.223	-0.97	-0.86	0	6	0.138	0.79	-0.7	1
b1755	annotated	0	1837212	1837212	1837212	511	NA	NA	1	1	0	0	1	0	0	0.849	0.08	0.65	0	1	0.492	-0.37	0.22	0	2	0.725	0.34	-0.49	0	3	0.535	0.35	-0.19	0	4	0.673	-0.41	-0.52	0	5	0.587	-0.34	-0.13	0	6	0.604	0.47	-0.59	0
b1756	upstream	-33	1838714	1838747	1838747	217	NA	NA	0	1	0	1	0	0	0	0.198	0.36	0.66	0	1	-0.04	-0.16	-0.29	2	2	0.031	0.17	-0.3	0	3	-0.057	0.17	0.42	3	4	0.07	-0.22	-0.27	0	5	-0.04	-0.18	0.53	3	6	0.08	0.23	-0.24	0
b1757	annotated	0	1839467	1839467	1839467	435	NA	NA	1	1	0	0	1	0	0	1.151	0.58	-0.63	0	1	0.965	-0.42	-0.16	0	2	0.932	0.63	0.65	0	3	0.964	0.38	0.11	0	4	0.902	-0.69	0.63	0	5	0.989	-0.32	0.13	0	6	0.85	0.74	0.5	0
b1758	annotated	0	1841403	1841403	1841403	206	NA	NA	1	1	0	0	1	0	0	-0.045	0.53	0.52	0	1	-0.203	-0.66	1.26	0	2	-0.229	0.67	-0.87	0	3	-0.123	0.69	-1.28	0	4	-0.296	-0.58	-0.93	0	5	-0.067	-0.74	-1.21	0	6	-0.355	0.45	-0.97	0
b1759	annotated	0	1841490	1841490	1841490	135	NA	NA	1	1	0	0	1	0	0	0.906	1.55	0.14	0	1	0.817	-1.22	-0.13	0	2	0.731	1.46	-0.03	0	3	0.85	1.18	0.34	0	4	0.682	-1.58	0.07	0	5	0.894	-1.16	0.56	0	6	0.55	1.6	-0.01	0
b1760	annotated	0	1842135	1842135	1842135	90	NA	NA	1	1	0	0	1	0	0	0.093	-0.14	-0.61	0	1	0.105	0.06	-0.05	0	2	-0.148	-0.27	0.59	0	3	0.135	-0.11	-0.1	0	4	-0.14	0.24	0.66	0	5	0.119	0.15	-0.31	0	6	-0.08	-0.14	0.6	0
b1761	annotated	0	1842371	1842371	1842371	447	447	0	1	1	0	0	1	0	0	0.839	0.48	-0.71	0	1	0.937	-0.2	-0.64	0	2	0.723	0.42	0.81	0	3	0.879	0.18	0.68	0	4	0.734	-0.44	0.81	0	5	0.879	-0.07	0.74	0	6	0.763	0.59	0.81	0
b1762	annotated	0	1844871	1844871	1844871	346	NA	NA	1	1	0	0	1	0	0	1.599	0.15	-0.43	0	1	1.378	-0.06	0.22	0	2	1.473	0.28	0.32	0	3	1.344	-0.04	-0.06	0	4	1.476	-0.45	0.34	0	5	1.326	0.12	0	0	6	1.413	0.62	0.22	0
b1763	downstream	6	1846954	1846960	1846960	653	653	0	0	1	0	1	0	0	0	-0.649	0.43	-0.12	1	1	-0.367	-0.49	0.17	1	2	-0.681	0.44	0.09	0	3	-0.426	0.49	-0.12	1	4	-0.649	-0.38	0.04	0	5	-0.413	-0.56	-0.19	1	6	-0.641	0.33	0.07	0
b1764	annotated	0	1848008	1848008	1848008	347	NA	NA	1	1	0	0	1	0	0	1.105	0.15	0.37	0	1	0.52	-0.38	-0.03	0	2	0.858	0.35	-0.25	0	3	0.567	0.4	0.01	0	4	0.855	-0.35	-0.21	0	5	0.587	-0.47	-0.07	0	6	0.834	0.44	-0.32	0
b1765	annotated	0	1848676	1848676	1848676	183	NA	NA	1	1	0	0	1	0	0	0.941	-0.44	-0.65	0	1	0.756	0.35	-0.14	0	2	0.823	-0.17	0.43	0	3	0.737	-0.33	0.04	0	4	0.853	0.21	0.39	0	5	0.764	0.39	0.01	0	6	0.869	-0.19	0.36	0
b1766	annotated	0	1848837	1848837	1848837	618	NA	NA	1	1	0	0	1	0	0	0.706	0.38	0.23	0	1	0.275	-0.38	0.48	0	2	0.464	0.48	-0.52	0	3	0.339	0.36	-0.5	0	4	0.399	-0.51	-0.51	0	5	0.421	-0.36	-0.36	0	6	0.326	0.41	-0.56	0
b1767	annotated	0	1850860	1850860	1850860	338	NA	NA	1	1	0	0	1	0	0	1.099	0.43	-0.11	0	1	1.145	-0.08	-0.05	0	2	0.978	0.28	0.27	0	3	1.102	-0.05	0.27	0	4	0.972	-0.4	0.28	0	5	1.066	0.12	0.37	0	6	0.95	0.55	0.25	0
b1768	annotated	0	1851887	1851887	1851887	213	NA	NA	1	1	0	0	1	0	0	0.279	0.51	-0.36	0	1	-0.062	-0.93	-0.48	0	2	-0.061	0.94	0.33	0	3	0.101	0.98	0.26	0	4	-0.162	-0.83	0.31	1	5	0.212	-0.99	0.06	0	6	-0.248	0.76	0.19	1
b1769	annotated	0	1853979	1853979	1853979	452	NA	NA	1	1	0	0	1	0	0	1.062	-0.31	0.49	0	1	0.528	0.45	-0.07	0	2	1.003	-0.28	-0.31	0	3	0.44	-0.42	0.15	0	4	1.085	0.15	-0.32	0	5	0.407	0.37	0.21	0	6	1.092	-0.05	-0.36	0
b1770	annotated	0	1854854	1854854	1854854	252	NA	NA	1	1	0	0	1	0	0	0.578	-0.29	0.04	0	1	0.519	0.28	0.06	0	2	0.411	-0.38	0.12	0	3	0.537	-0.29	-0.27	0	4	0.399	0.42	-0.01	0	5	0.554	0.38	-0.44	0	6	0.433	-0.34	0.01	0
b1771	annotated	0	1855971	1855971	1855971	326	NA	NA	1	1	0	0	1	0	0	1.513	-0.86	-0.01	0	1	1.245	0.93	0.38	0	2	1.515	-0.77	-0.1	0	3	1.127	-0.95	-0.23	0	4	1.599	0.64	-0.05	0	5	1.052	0.99	-0.1	0	6	1.665	-0.52	-0.08	0
b1772	upstream	-21	1856949	1856928	1856928	315	NA	NA	0	1	0	1	0	0	0	0.62	-0.38	-0.55	1	1	0.459	0.4	-0.24	0	2	0.543	-0.33	0.5	0	3	0.416	-0.48	0.12	0	4	0.586	0.3	0.5	0	5	0.385	0.5	0.01	0	6	0.627	-0.27	0.54	0
b1773	annotated	0	1857769	1857769	1857769	278	NA	NA	1	1	0	0	1	0	0	0.892	-0.27	0.36	0	1	0.678	0.11	0.82	0	2	0.643	-0.18	-0.59	0	3	0.715	-0.06	-0.88	0	4	0.637	0.22	-0.68	0	5	0.729	0.02	-0.82	0	6	0.669	-0.26	-0.68	0
b1774	annotated	0	1858833	1858833	1858833	347	NA	NA	1	1	0	0	1	0	0	2.112	-0.47	-0.32	0	1	1.912	0.66	0.16	0	2	1.975	-0.4	0.28	0	3	1.856	-0.69	-0.13	0	4	1.988	0.28	0.22	0	5	1.828	0.76	-0.03	0	6	2.016	-0.04	0.18	0
b1775	annotated	0	1860229	1860229	1860229	459	NA	NA	1	1	0	0	1	0	0	0.885	-0.51	0.43	0	1	0.566	0.41	0.87	0	2	0.773	-0.32	-0.75	0	3	0.529	-0.38	-0.74	0	4	0.792	0.31	-0.76	0	5	0.563	0.31	-0.66	0	6	0.769	-0.39	-0.68	0
b1776	annotated	0	1861332	1861332	1861332	358	NA	NA	1	1	0	0	1	0	0	1.156	-0.93	-0.4	0	1	0.702	0.76	0.24	0	2	1.007	-0.55	0.09	0	3	0.699	-0.64	-0.38	0	4	1.023	0.56	0.11	0	5	0.726	0.61	-0.49	0	6	1.039	-0.59	0.06	0
b1777	annotated	0	1861974	1861974	1861974	90	NA	NA	1	1	0	0	1	0	0	1.6	0.29	-0.18	0	1	1.273	-0.26	0.14	0	2	1.313	0.39	0.05	0	3	1.322	0.22	-0.16	0	4	1.29	-0.44	0.02	0	5	1.333	-0.2	-0.16	0	6	1.229	0.54	-0.04	0
b1778	downstream	39	1862390	1862429	1862429	137	NA	NA	0	1	0	1	0	0	0	0.558	-0.97	-0.55	2	1	0.446	1.29	-0.19	1	2	0.452	-1.08	0.53	1	3	0.43	-1.36	-0.07	1	4	0.501	1.07	0.52	1	5	0.408	1.41	-0.31	1	6	0.567	-1.03	0.63	1
b1779	annotated	0	1862771	1862771	1862771	331	331	1	1	1	0	0	1	0	0	1.156	-0.29	-0.48	0	1	0.962	0.5	-0.04	0	2	0.987	-0.39	0.48	0	3	0.936	-0.52	-0.11	0	4	1.021	0.29	0.51	0	5	0.892	0.58	-0.14	0	6	1.065	-0.13	0.52	0
b1780	annotated	0	1863850	1863850	1863850	294	294	0	1	1	0	0	1	0	0	1.141	-0.1	-0.61	0	1	1.214	0.23	0.2	0	2	0.921	-0.25	0.54	0	3	1.221	-0.28	-0.28	0	4	0.937	0.18	0.58	0	5	1.206	0.32	-0.41	0	6	0.972	-0.07	0.49	0
b1781	annotated	0	1865636	1865636	1865636	284	NA	NA	1	1	0	0	1	0	0	1.925	-0.32	0.53	0	1	1.465	0.46	0.33	0	2	1.727	-0.27	-0.38	0	3	1.464	-0.52	-0.23	0	4	1.749	0.12	-0.38	0	5	1.447	0.53	-0.1	0	6	1.714	0.03	-0.4	0
b1782	annotated	0	1866472	1866472	1866472	248	248	22	1	1	0	0	1	0	0	1.259	0.6	-0.38	0	1	1.228	-0.43	0.41	0	2	0.998	0.66	0.14	0	3	1.302	0.34	-0.4	0	4	0.894	-0.67	0.08	0	5	1.367	-0.29	-0.26	0	6	0.819	0.69	0.03	0
b1783	annotated	0	1866908	1866908	1866908	644	NA	NA	1	1	0	0	1	0	0	1.465	-0.89	-0.28	0	1	1.147	0.79	-0.05	0	2	1.304	-0.61	0.24	0	3	1.117	-0.78	0.08	0	4	1.336	0.57	0.25	0	5	1.104	0.82	0.1	0	6	1.404	-0.56	0.29	0
b1784	annotated	0	1868955	1868955	1868955	427	NA	NA	1	1	0	0	1	0	0	0.425	0.58	0.44	0	1	0.173	-0.89	0.99	1	2	0.176	0.76	-0.73	0	3	0.268	0.92	-1.07	0	4	0.101	-0.73	-0.74	2	5	0.38	-0.94	-0.97	0	6	-0.033	0.61	-0.73	2
b1785	annotated	0	1870385	1870385	1870385	491	NA	NA	1	1	0	0	1	0	0	1.045	-0.38	-0.3	0	1	1.319	0.63	-0.05	0	2	0.937	-0.49	0.46	0	3	1.247	-0.74	0.01	0	4	1.011	0.44	0.4	0	5	1.151	0.76	0.04	0	6	1.114	-0.29	0.42	0
b1786	annotated	0	1872041	1872041	1872041	496	NA	NA	1	1	0	0	1	0	0	0.96	0.06	-0.15	0	1	0.667	0.22	-0.56	0	2	0.842	-0.04	0.41	0	3	0.598	-0.24	0.5	0	4	0.864	-0.01	0.43	0	5	0.588	0.27	0.45	0	6	0.888	0.12	0.4	0
b1787	annotated	0	1873574	1873574	1873574	167	NA	NA	1	1	0	0	1	0	0	0.911	0.4	1.49	0	1	0.296	-0.31	1.04	0	2	0.815	0.41	-1.31	0	3	0.27	0.42	-0.87	0	4	0.824	-0.54	-1.25	0	5	0.315	-0.54	-0.77	0	6	0.774	0.51	-1.37	0
b1788	annotated	0	1874182	1874182	NA	34	NA	NA	1	0	1	0	0	0	0	0.907	-0.16	-0.04	0	1	0.508	0.09	-0.34	0	2	0.645	-0.02	0.2	0	3	0.565	-0.16	0.33	0	4	0.651	-0.03	0.28	0	5	0.533	0.21	0.27	0	6	0.698	0.14	0.16	0
b1789	annotated	0	1874352	1874352	1874352	148	NA	NA	1	1	0	0	1	0	0	0.824	1.26	0.36	0	1	0.761	-1.51	0.03	0	2	0.664	1.56	-0.13	0	3	0.788	1.56	0.05	0	4	0.608	-1.56	-0.12	0	5	0.838	-1.6	0.05	0	6	0.509	1.62	-0.29	0
b1790	downstream	3	1875573	1875576	1875573	273	NA	NA	0	0	0	0	0	0	0	1.109	0.15	-0.39	0	1	0.894	-0.15	0.25	0	2	0.894	0.39	0.15	0	3	0.934	0.1	-0.27	0	4	0.851	-0.4	0.09	0	5	0.986	-0.06	-0.31	0	6	0.741	0.36	0.04	0
b1791	annotated	0	1875673	1875673	1875673	393	NA	NA	1	1	0	0	1	0	0	0.993	0.53	0.25	0	1	0.699	-0.63	0.55	0	2	0.753	0.71	-0.37	0	3	0.757	0.67	-0.57	0	4	0.716	-0.72	-0.37	0	5	0.785	-0.71	-0.58	0	6	0.67	0.74	-0.4	0
b1792	annotated	0	1876909	1876909	1876909	115	NA	NA	1	1	0	0	1	0	0	1.241	-0.88	-0.34	0	1	1.007	1.05	-0.47	0	2	1.151	-0.84	0.45	0	3	0.92	-1.08	0.55	0	4	1.239	0.79	0.47	0	5	0.826	1.08	0.59	0	6	1.362	-0.68	0.5	0
b1793	annotated	0	1877532	1877532	1877532	84	NA	NA	1	1	0	0	1	0	0	1.82	0.65	-0.8	0	1	1.842	-0.25	0.04	0	2	1.617	0.61	0.65	0	3	1.869	0.22	0.1	0	4	1.563	-0.7	0.64	0	5	1.902	-0.1	0.33	0	6	1.49	0.71	0.62	0
b1794	downstream	183	1877898	1877715	1877715	341	NA	NA	0	1	0	1	0	0	0	0.264	0.13	0.1	0	1	0.059	-0.19	-0.14	0	2	0.101	0.17	-0.26	0	3	0.064	0.17	0.27	0	4	0.087	-0.21	-0.25	0	5	0.069	-0.21	0.37	0	6	0.074	0.2	-0.21	0
b1795	annotated	0	1879255	1879255	1879255	82	NA	NA	1	1	0	0	1	0	0	1.025	-0.49	-0.83	0	1	0.769	0.41	-0.27	0	2	0.763	-0.32	0.72	0	3	0.843	-0.46	0.02	0	4	0.742	0.32	0.71	0	5	0.869	0.52	-0.15	0	6	0.715	-0.3	0.68	0
b1796	annotated	0	1879585	1879585	1879585	60	NA	NA	1	1	0	0	1	0	0	1.343	-0.57	-0.15	0	1	1.071	0.66	-0.64	0	2	1.187	-0.58	0.47	0	3	1.014	-0.73	0.62	0	4	1.248	0.45	0.5	0	5	0.942	0.7	0.56	0	6	1.304	-0.25	0.47	0
b1797	annotated	0	1879948	1879948	1879948	119	NA	NA	1	1	0	0	1	0	0	1.048	-0.65	0.95	0	1	0.557	0.27	0.63	0	2	0.939	-0.23	-0.89	0	3	0.537	-0.25	-0.56	0	4	0.967	0.21	-0.9	0	5	0.516	0.12	-0.55	0	6	0.977	-0.22	-0.91	0
b1798	downstream	117	1880642	1880759	1880759	212	NA	NA	0	1	0	1	0	0	0	0.255	0.05	-0.38	0	1	0.125	0.13	-0.61	0	2	0.124	-0.14	0.51	0	3	0.111	-0.08	0.69	0	4	0.165	0.13	0.52	0	5	0.089	0.13	0.67	0	6	0.199	-0.05	0.56	0
b1799	annotated	0	1881809	1881809	1881809	307	NA	NA	1	1	0	0	1	0	0	1.326	-0.35	-0.74	0	1	1.188	0.41	-0.56	0	2	1.111	-0.21	0.78	0	3	1.196	-0.52	0.56	0	4	1.088	0.14	0.77	0	5	1.189	0.53	0.52	0	6	1.107	0.02	0.72	0
b1800	annotated	0	1881912	1881912	1881912	361	NA	NA	1	1	0	0	1	0	0	1.258	-0.1	-0.13	1	1	1.439	0.14	-0.12	0	2	1.122	0	0.27	1	3	1.408	-0.21	0.26	0	4	1.156	-0.09	0.23	1	5	1.352	0.18	0.39	0	6	1.205	0.2	0.15	1
b1801	downstream	108	1883296	1883188	1883203	481	NA	NA	0	0	0	0	0	0	0	-0.697	0.83	-0.66	1	1	-0.596	-1.01	-1.23	0	2	-0.964	0.98	0.92	2	3	-0.507	0.98	1.14	0	4	-1.013	-0.86	0.93	2	5	-0.478	-0.96	1.12	0	6	-1.01	0.79	0.86	2
b1802	annotated	0	1884665	1884665	1884665	374	NA	NA	1	1	0	0	1	0	0	0.932	-0.38	0.91	0	1	0.293	0.11	1.08	0	2	0.724	-0.18	-1	0	3	0.332	-0.07	-0.97	0	4	0.725	0.16	-0.97	0	5	0.358	-0.12	-0.99	0	6	0.716	-0.18	-0.97	0
b1803	annotated	0	1885845	1885845	1885845	321	NA	NA	1	1	0	0	1	0	0	1.072	0.42	0.38	0	1	0.668	-0.37	-0.85	0	2	0.958	0.47	0.04	0	3	0.68	0.34	1.01	0	4	0.95	-0.57	0.06	0	5	0.664	-0.28	1.03	0	6	0.957	0.71	-0.02	0
b1804	annotated	0	1887991	1887991	1887979	375	375	0	1	0	1	0	0	0	0	1.522	-0.28	0.24	0	1	1.252	0.65	0.87	0	2	1.307	-0.55	-0.27	0	3	1.23	-0.73	-0.8	0	4	1.341	0.39	-0.23	0	5	1.194	0.74	-0.8	0	6	1.368	-0.23	-0.22	0
b1805	upstream	-33	1889779	1889746	1889812	561	561	0	0	0	0	0	0	0	0	0.56	0.69	0.1	1	1	0.608	-0.78	-0.04	1	2	0.441	0.9	0.01	0	3	0.607	0.75	0.09	1	4	0.41	-0.88	-0.04	0	5	0.602	-0.74	0.21	1	6	0.381	0.94	-0.15	0
b1806	annotated	0	1890532	1890532	1890532	193	NA	NA	1	1	0	0	1	0	0	0.919	-0.94	-0.23	0	1	0.708	0.99	-0.57	0	2	0.695	-1.02	0.51	0	3	0.724	-1	0.29	0	4	0.736	1.08	0.41	0	5	0.696	1.05	0.05	0	6	0.827	-0.99	0.53	0
b1807	annotated	0	1891267	1891267	1891267	231	NA	NA	1	1	0	0	1	0	0	0.683	0.98	0.46	0	1	0.632	-1.1	0.26	0	2	0.506	1.18	-0.37	0	3	0.698	1.11	-0.11	0	4	0.415	-1.18	-0.37	0	5	0.827	-1.09	0.03	0	6	0.285	1.02	-0.36	0
b1808	annotated	0	1893235	1893235	1893235	636	NA	NA	1	1	0	0	1	0	0	0.352	0.27	0.56	0	1	0.356	-0.22	0.78	0	2	0.103	0.22	-0.49	0	3	0.423	0.25	-0.81	0	4	0.077	-0.21	-0.59	0	5	0.438	-0.22	-0.69	0	6	0.062	0.22	-0.57	0
b1809	annotated	0	1893367	1893367	1893364	114	NA	NA	1	0	1	0	0	0	0	1.419	-0.21	-0.39	0	1	1.035	0.19	0.68	0	2	1.213	-0.09	0.05	0	3	1.053	-0.19	-0.74	0	4	1.175	0.07	0.04	0	5	1.098	0.24	-0.84	0	6	1.091	-0.09	0.03	0
b1810	annotated	0	1894133	1894133	1894133	99	NA	NA	1	1	0	0	1	0	0	0.777	-0.13	-0.02	0	1	0.465	0.28	0.94	1	2	0.523	-0.24	-0.19	0	3	0.535	-0.23	-1.18	1	4	0.499	0.22	-0.25	1	5	0.569	0.24	-1.34	1	6	0.469	-0.19	-0.27	1
b1811	annotated	0	1894731	1894731	1894731	59	NA	NA	1	1	0	0	1	0	0	0.965	0.41	-0.41	0	1	0.898	-0.46	0.02	0	2	0.717	0.47	0.48	0	3	0.965	0.45	-0.21	0	4	0.668	-0.46	0.45	0	5	1	-0.39	-0.34	0	6	0.646	0.52	0.36	0
b1812	annotated	0	1894805	1894805	1894805	453	NA	NA	1	1	0	0	1	0	0	0.462	-0.08	0.34	0	1	0.263	-0.17	0.1	0	2	0.39	0.15	-0.23	0	3	0.187	0.18	0.02	0	4	0.436	-0.2	-0.17	0	5	0.184	-0.23	0.1	0	6	0.405	0.18	-0.17	0
b1813	annotated	0	1896170	1896170	1896170	192	NA	NA	1	1	0	0	1	0	0	0.28	-1	-0.45	0	1	-0.238	1.1	-0.62	0	2	0.065	-1.15	0.26	0	3	-0.209	-1.03	0.64	0	4	0.093	1.07	0.29	0	5	-0.225	1.04	0.6	0	6	0.147	-1.04	0.38	0
b1814	downstream	66	1896998	1896932	1896932	454	454	0	0	1	0	1	0	0	0	0.33	0.29	1.33	0	1	0.012	-0.53	0.94	1	2	0.282	0.49	-1.24	0	3	-0.018	0.59	-0.77	1	4	0.305	-0.5	-1.27	0	5	-0.021	-0.79	-0.68	1	6	0.277	0.5	-1.35	0
b1815	annotated	0	1898427	1898427	1898427	532	NA	NA	1	1	0	0	1	0	0	0.881	-0.35	0.83	0	1	0.415	0.14	-0.35	0	2	0.784	-0.14	-0.42	0	3	0.363	-0.12	0.46	0	4	0.846	0.05	-0.41	0	5	0.322	0.04	0.41	1	6	0.892	0.11	-0.47	0
b1816	annotated	0	1901585	1901585	1901585	518	NA	NA	1	1	0	0	1	0	0	0.662	0.63	-0.12	0	1	0.216	-0.68	0.28	0	2	0.337	0.76	-0.16	0	3	0.298	0.73	-0.39	0	4	0.249	-0.72	-0.15	0	5	0.409	-0.78	-0.43	0	6	0.122	0.63	-0.22	0
b1817	annotated	0	1902048	1902048	1902048	323	323	1	1	1	0	0	1	0	0	1.051	-0.06	-1.14	0	1	1.366	0.33	-1.03	0	2	0.77	-0.22	1.41	0	3	1.405	-0.46	0.9	0	4	0.819	0.1	1.41	0	5	1.328	0.66	0.92	0	6	0.925	0.09	1.4	0
b1818	annotated	0	1903082	1903082	1903082	266	NA	NA	1	1	0	0	1	0	0	1.413	0	-0.36	0	1	1.379	0.05	-0.69	0	2	1.216	0.12	0.7	0	3	1.395	-0.08	0.75	0	4	1.238	-0.16	0.68	0	5	1.362	0.19	0.86	0	6	1.226	0.31	0.67	0
b1819	annotated	0	1903895	1903895	1903895	283	NA	NA	1	1	0	0	1	0	0	0.677	-1.25	0.4	0	1	0.105	1.23	0.62	0	2	0.544	-1.24	-0.47	0	3	0.076	-1.16	-0.84	0	4	0.642	1.24	-0.51	0	5	0.021	1.05	-1.05	0	6	0.759	-1.21	-0.52	0
b1820	annotated	0	1904801	1904801	1904801	152	NA	NA	1	1	0	0	1	0	0	0.75	1.86	0.87	0	1	0.471	-1.85	0.34	0	2	0.552	1.99	-0.67	0	3	0.573	1.81	-0.1	0	4	0.419	-2.04	-0.62	0	5	0.67	-1.81	0.08	0	6	0.234	2.01	-0.78	0
b1821	annotated	0	1905688	1905688	1905688	188	NA	NA	1	1	0	0	1	0	0	1.006	0.81	0.55	0	1	0.556	-0.82	0.42	0	2	0.79	0.83	-0.47	0	3	0.55	0.91	-0.23	0	4	0.785	-0.87	-0.4	0	5	0.581	-1	-0.15	0	6	0.716	0.87	-0.5	0
b1822	downstream	84	1906976	1907060	1907060	269	NA	NA	0	1	0	1	0	0	0	0.214	-0.29	0.55	0	1	-0.143	0.33	0.26	0	2	0.076	-0.45	-0.53	1	3	-0.159	-0.27	-0.27	0	4	0.112	0.44	-0.53	1	5	-0.144	0.17	-0.3	1	6	0.158	-0.46	-0.49	1
b1823	annotated	0	1907435	1907435	1907435	69	69	1	1	1	0	0	1	0	0	0.876	-0.93	-1.11	0	1	0.866	1	-0.61	0	2	0.704	-0.92	0.97	0	3	0.851	-1.04	0.51	0	4	0.758	0.95	0.89	0	5	0.822	1.16	0.49	0	6	0.839	-0.88	0.96	0
b1824	annotated	0	1907591	1907591	NA	47	NA	NA	1	0	1	0	0	0	0	0.039	0.94	-0.17	0	1	-0.122	-1.08	0.04	1	2	-0.229	0.88	0.27	0	3	-0.081	1.11	-0.04	1	4	-0.243	-0.84	0.22	0	5	-0.033	-1.11	-0.08	1	6	-0.289	0.86	0.15	0
b1825	annotated	0	1908548	1908548	1908548	95	NA	NA	1	1	0	0	1	0	0	0.767	0.01	0.52	0	1	0.423	-0.05	0.61	0	2	0.645	0.09	-0.59	0	3	0.42	0.05	-0.43	0	4	0.651	-0.15	-0.6	0	5	0.435	-0.07	-0.31	0	6	0.613	0.17	-0.62	0
b1826	annotated	0	1908766	1908766	NA	47	NA	NA	1	0	1	0	0	0	0	0.676	-0.49	-0.41	0	1	0.467	0.54	-0.1	0	2	0.545	-0.45	0.28	0	3	0.453	-0.57	0.12	0	4	0.553	0.4	0.33	0	5	0.457	0.58	0.06	0	6	0.576	-0.33	0.32	0
b1827	annotated	0	1910099	1910099	1910099	263	NA	NA	1	1	0	0	1	0	0	0.969	-0.6	-0.31	0	1	0.774	0.63	-0.86	0	2	0.838	-0.64	0.81	0	3	0.75	-0.72	0.76	0	4	0.935	0.56	0.84	0	5	0.683	0.77	0.59	0	6	1.039	-0.37	0.78	0
b1828	annotated	0	1910276	1910276	1910276	457	NA	NA	1	1	0	0	1	0	0	0.683	-0.29	-0.37	0	1	0.671	0.43	0.15	0	2	0.595	-0.48	0.23	0	3	0.607	-0.44	-0.12	0	4	0.655	0.43	0.22	0	5	0.584	0.45	-0.14	0	6	0.681	-0.34	0.27	0
b1829	downstream	3	1912573	1912576	1912576	293	NA	NA	0	1	0	1	0	0	0	0.992	0.64	-1.45	0	1	1.308	-0.63	-1.19	0	2	0.776	0.68	1.61	0	3	1.282	0.5	1.09	0	4	0.758	-0.7	1.64	0	5	1.271	-0.35	0.94	0	6	0.732	0.87	1.59	0
b1830	annotated	0	1914816	1914816	1914816	682	682	22	1	1	0	0	1	0	0	0.581	0.4	0.5	0	1	0.248	-0.7	0.19	0	2	0.392	0.62	-0.5	0	3	0.286	0.69	-0.06	0	4	0.332	-0.68	-0.43	0	5	0.365	-0.76	0.11	0	6	0.235	0.6	-0.46	0
b1831	annotated	0	1915534	1915534	1915534	232	NA	NA	1	1	0	0	1	0	0	1.679	0.71	0.67	0	1	1.275	-0.61	0.74	0	2	1.478	0.85	-0.65	0	3	1.309	0.58	-0.57	0	4	1.403	-0.96	-0.68	0	5	1.38	-0.54	-0.43	0	6	1.294	1.01	-0.77	0
b1832	annotated	0	1916128	1916128	1916182	165	NA	NA	1	0	1	0	0	0	0	1.757	-0.78	-0.31	0	1	1.482	0.95	0.03	0	2	1.635	-0.74	0.36	0	3	1.407	-0.97	0.05	0	4	1.715	0.62	0.33	0	5	1.342	1.04	0	0	6	1.791	-0.41	0.32	0
b1833	annotated	0	1916258	1916258	1916258	427	NA	NA	1	1	0	0	1	0	0	0.332	0.21	0.63	0	1	0.02	0.02	0.31	1	2	0.194	0.07	-0.56	0	3	0.053	0.02	-0.36	1	4	0.196	-0.03	-0.6	0	5	0.061	-0.1	-0.42	1	6	0.227	0.03	-0.55	0
b1834	annotated	0	1917510	1917510	1917510	877	NA	NA	1	1	0	0	1	0	0	0.224	-0.44	1.13	0	1	-0.395	0.1	0.45	0	2	0.108	-0.26	-1.02	0	3	-0.428	-0.09	-0.36	0	4	0.156	0.22	-0.96	0	5	-0.446	-0.02	-0.4	0	6	0.184	-0.2	-0.97	0
b1835	downstream	57	1920280	1920223	1920217	479	NA	NA	0	0	0	0	0	0	0	-0.193	-0.08	0.15	1	1	-0.318	-0.04	-0.4	0	2	-0.246	-0.02	-0.04	0	3	-0.34	0.05	0.34	0	4	-0.222	0	-0.03	0	5	-0.325	-0.12	0.3	0	6	-0.182	-0.07	-0.03	0
b1836	annotated	0	1921780	1921780	1921780	78	NA	NA	1	1	0	0	1	0	0	0.893	-0.32	-0.83	0	1	0.754	0.37	-1.09	0	2	0.761	-0.26	0.93	0	3	0.697	-0.41	1.22	0	4	0.803	0.2	0.95	0	5	0.628	0.54	1.31	0	6	0.837	-0.04	0.89	0
b1837	downstream	96	1922217	1922121	1922037	63	NA	NA	0	0	0	0	0	0	0	0.145	-1.24	-0.4	0	1	-0.188	1.24	-0.47	0	2	-0.062	-1.28	0.33	0	3	-0.197	-1.28	0.43	0	4	0.038	1.29	0.33	0	5	-0.284	1.32	0.24	1	6	0.2	-1.26	0.46	0
b1838	annotated	0	1922969	1922969	1922969	218	NA	NA	1	1	0	0	1	0	0	1.035	-0.05	0.03	0	1	0.536	0.01	-0.91	1	2	0.919	0.07	0.21	0	3	0.481	-0.01	1.1	1	4	0.989	-0.21	0.31	0	5	0.444	-0.09	1.2	1	6	0.98	0.34	0.23	0
b1839	downstream	3	1923703	1923706	1923706	113	NA	NA	0	1	0	1	0	0	0	1.373	0.2	-0.5	0	1	1.285	0.15	-0.93	1	2	1.334	0.09	0.73	0	3	1.2	-0.29	1.3	1	4	1.377	-0.31	0.83	0	5	1.094	0.35	1.51	1	6	1.418	0.56	0.75	0
b1840	annotated	0	1924591	1924591	1924591	290	NA	NA	1	1	0	0	1	0	0	0.274	0.4	-0.65	0	1	0.396	-0.36	-0.79	0	2	0.004	0.51	0.73	0	3	0.469	0.31	0.65	0	4	-0.063	-0.42	0.7	0	5	0.528	-0.25	0.57	0	6	-0.095	0.36	0.66	0
b1841	annotated	0	1924969	1924969	1924969	124	NA	NA	1	1	0	0	1	0	0	1.175	-0.27	-0.74	0	1	1.202	0.47	-0.08	0	2	0.914	-0.29	0.69	0	3	1.259	-0.46	-0.13	0	4	0.911	0.4	0.5	0	5	1.25	0.62	-0.17	0	6	0.955	-0.36	0.57	0
b1842	annotated	0	1925108	1925108	1925108	76	76	0	1	1	0	0	1	0	0	0.81	0.16	-0.77	0	1	1.155	-0.11	-0.94	0	2	0.566	0.14	1.01	1	3	1.218	-0.03	0.95	0	4	0.528	-0.21	0.98	1	5	1.21	0.18	1.06	0	6	0.525	0.33	0.95	1
b1843	annotated	0	1925440	1925440	1925440	218	NA	NA	1	1	0	0	1	0	0	0.834	1.3	0.25	0	1	0.735	-1.4	0.84	0	2	0.576	1.31	-0.34	0	3	0.846	1.42	-1.02	0	4	0.455	-1.27	-0.35	0	5	0.956	-1.46	-1.17	0	6	0.289	1.25	-0.4	0
b1844	downstream	141	1926261	1926120	1926120	220	NA	NA	0	1	0	1	0	0	0	-0.146	-0.01	0.55	1	1	-0.562	-0.14	0.01	1	2	-0.244	-0.05	-0.51	0	3	-0.546	0.16	0.08	1	4	-0.232	0.03	-0.47	1	5	-0.517	-0.24	0.07	1	6	-0.238	-0.14	-0.45	1
b1845	annotated	0	1928839	1928839	1928839	686	686	0	1	1	0	0	1	0	0	0.904	-0.87	-0.14	0	1	0.86	0.96	-0.03	0	2	0.708	-0.91	0.19	0	3	0.841	-0.88	-0.03	0	4	0.776	0.98	0.1	0	5	0.805	0.9	-0.09	0	6	0.868	-0.93	0.17	0
b1846	annotated	0	1929707	1929707	1929707	219	NA	NA	1	1	0	0	1	0	0	1.284	0	0.94	0	1	0.874	-0.1	1.37	0	2	1.197	0.08	-0.95	0	3	0.864	0.02	-1.39	0	4	1.173	-0.16	-0.96	0	5	0.903	-0.05	-1.29	0	6	1.112	0.14	-0.98	0
b1847	annotated	0	1930390	1930390	1930390	118	118	21	1	1	0	0	1	0	0	1.513	-0.35	0.41	0	1	0.975	0.41	0.09	0	2	1.428	-0.27	-0.4	0	3	0.919	-0.43	0.09	0	4	1.455	0.06	-0.31	0	5	0.901	0.4	0.22	0	6	1.459	0.15	-0.35	0
b1848	annotated	0	1930747	1930747	1930747	96	NA	NA	1	1	0	0	1	0	0	0.6	-0.28	0.3	0	1	0.385	0.42	0.35	0	2	0.438	-0.38	-0.24	0	3	0.414	-0.45	-0.56	0	4	0.424	0.4	-0.31	0	5	0.411	0.48	-0.63	0	6	0.468	-0.39	-0.28	0
b1849	annotated	0	1930881	1930881	1930881	392	392	1	1	1	0	0	1	0	0	0.309	0.43	-0.31	0	1	0.086	-0.35	-0.95	0	2	0.088	0.27	0.51	0	3	0.124	0.39	0.95	0	4	0.031	-0.26	0.57	1	5	0.193	-0.37	0.9	0	6	0.018	0.26	0.58	1
b1850	annotated	0	1932756	1932756	1932756	213	213	0	1	1	0	0	1	0	0	1.367	-0.45	-0.37	0	1	1.173	0.55	-0.31	0	2	1.37	-0.39	0.34	0	3	1.027	-0.51	0.5	0	4	1.454	0.29	0.41	0	5	0.983	0.45	0.51	0	6	1.517	-0.15	0.38	0
b1851	annotated	0	1934604	1934604	1934604	603	NA	NA	1	1	0	0	1	0	0	1.074	1.05	0.66	0	1	0.909	-1.01	0.84	0	2	0.929	1.09	-0.45	0	3	0.904	0.93	-0.76	0	4	0.87	-1.21	-0.42	0	5	0.952	-0.92	-0.68	0	6	0.757	1.28	-0.59	0
b1852	annotated	0	1936314	1936314	1936314	491	NA	NA	1	1	0	0	1	0	0	0.858	-0.05	0.79	0	1	0.341	0.04	0.89	0	2	0.718	-0.06	-0.93	0	3	0.383	0.04	-0.93	0	4	0.661	0.03	-0.97	0	5	0.462	-0.08	-1.06	0	6	0.601	-0.08	-0.95	0
b1853	annotated	0	1936652	1936652	1936652	289	NA	NA	1	1	0	0	1	0	0	0.184	-0.09	-0.06	0	1	-0.079	0.19	-0.21	1	2	0.116	-0.07	-0.09	0	3	-0.161	-0.2	0.31	1	4	0.153	0.04	0	0	5	-0.125	0.16	0.29	1	6	0.148	-0.06	0.08	1
b1854	annotated	0	1937649	1937649	1937649	480	480	1	1	1	0	0	1	0	0	0.887	0.6	0.32	0	1	0.621	-0.75	-0.04	0	2	0.526	0.77	-0.17	0	3	0.741	0.77	0.07	0	4	0.486	-0.81	-0.2	0	5	0.791	-0.76	0.1	0	6	0.434	0.82	-0.28	0
b1855	annotated	0	1940193	1940193	1940193	323	NA	NA	1	1	0	0	1	0	0	1.671	-0.08	0.76	0	1	1.391	0.44	0.71	0	2	1.555	-0.28	-0.72	0	3	1.37	-0.47	-0.58	0	4	1.555	0.16	-0.74	0	5	1.353	0.39	-0.46	0	6	1.568	-0.09	-0.7	0
b1856	annotated	0	1941635	1941635	1941635	440	NA	NA	1	1	0	0	1	0	0	0.398	-0.6	-0.05	0	1	0.277	0.92	-0.01	0	2	0.175	-0.76	0.01	0	3	0.305	-0.89	0.11	0	4	0.192	0.77	-0.05	0	5	0.257	1.01	0.25	0	6	0.295	-0.77	0.03	0
b1857	upstream	-54	1942637	1942583	1942637	310	310	26	0	0	0	0	0	0	0	0.931	1.31	0.48	0	1	0.637	-1	0.91	1	2	0.794	1.07	-0.6	0	3	0.643	1	-0.76	1	4	0.741	-1.15	-0.58	0	5	0.71	-1.05	-0.68	1	6	0.628	1.18	-0.69	0
b1858	annotated	0	1942662	1942662	1942662	251	NA	NA	1	1	0	0	1	0	0	1.12	0.25	-0.69	0	1	1.049	-0.11	-0.58	0	2	0.853	0.24	0.72	0	3	1.076	0.1	0.59	0	4	0.846	-0.29	0.78	0	5	1.101	0	0.62	0	6	0.834	0.39	0.74	0
b1859	annotated	0	1943414	1943414	1943414	261	NA	NA	1	1	0	0	1	0	0	0.67	0.79	0.32	0	1	0.724	-0.92	0.25	0	2	0.544	0.89	-0.08	0	3	0.685	0.86	-0.06	0	4	0.564	-0.96	-0.07	0	5	0.692	-0.88	0.04	0	6	0.547	1	-0.18	0
b1860	annotated	0	1945356	1945356	1945356	336	NA	NA	1	1	0	0	1	0	0	0.26	-0.73	0.45	0	1	-0.145	0.51	-0.7	0	2	0.193	-0.54	-0.03	0	3	-0.223	-0.55	0.77	0	4	0.307	0.47	0.05	0	5	-0.313	0.46	0.65	0	6	0.42	-0.32	0.05	0
b1861	annotated	0	1945976	1945976	1945976	203	NA	NA	1	1	0	0	1	0	0	0.073	0.68	0.43	1	1	0.09	-0.61	0.67	0	2	-0.141	0.51	-0.49	1	3	0.153	0.66	-0.6	0	4	-0.168	-0.46	-0.47	1	5	0.201	-0.69	-0.53	0	6	-0.164	0.38	-0.51	1
b1862	annotated	0	1946251	1946251	1946251	200	NA	NA	1	1	0	0	1	0	0	0.978	0.3	0.02	0	1	0.932	0.22	0.13	1	2	0.726	-0.03	-0.01	0	3	0.983	-0.18	0.03	0	4	0.69	0.02	-0.06	0	5	0.992	0.29	0.22	0	6	0.724	-0.01	0.08	0
b1863	annotated	0	1947376	1947376	1947376	173	173	1	1	1	0	0	1	0	0	0.592	-0.07	-0.57	0	1	0.496	-0.09	-1.01	0	2	0.403	0.06	0.92	0	3	0.464	0.07	0.9	0	4	0.446	-0.04	0.92	0	5	0.452	-0.02	0.79	0	6	0.473	0.04	0.88	0
b1864	annotated	0	1948151	1948151	1948151	246	NA	NA	1	1	0	0	1	0	0	0.711	0.59	0.49	0	1	0.15	-0.5	0.65	0	2	0.41	0.6	-0.46	0	3	0.25	0.59	-0.76	0	4	0.347	-0.5	-0.56	0	5	0.34	-0.59	-0.79	0	6	0.275	0.43	-0.59	1
b1865	upstream	-57	1948689	1948632	1948689	150	NA	NA	0	0	0	0	0	0	0	0.689	-0.46	0.52	0	1	0.311	0.21	0.29	0	2	0.59	-0.3	-0.42	0	3	0.252	-0.17	-0.2	0	4	0.65	0.27	-0.42	0	5	0.223	0.14	-0.19	0	6	0.676	-0.27	-0.4	0
b1866	annotated	0	1950522	1950522	1950522	590	590	0	1	1	0	0	1	0	0	0.915	0.25	1.02	0	1	0.535	-0.22	0.82	0	2	0.781	0.2	-0.69	0	3	0.483	0.26	-0.75	0	4	0.821	-0.3	-0.67	0	5	0.452	-0.27	-0.79	0	6	0.834	0.37	-0.78	0
b1867	annotated	0	1950832	1950832	1950832	188	NA	NA	1	1	0	0	1	0	0	0.468	1.48	0.93	0	1	0.178	-1.44	1.24	0	2	0.238	1.48	-1.03	0	3	0.269	1.46	-1.18	0	4	0.116	-1.49	-1.04	0	5	0.377	-1.48	-1.06	0	6	-0.034	1.45	-1.17	0
b1868	annotated	0	1951395	1951395	1951395	272	NA	NA	1	1	0	0	1	0	0	-0.124	-0.05	0.27	0	1	-0.453	0.11	0.2	0	2	-0.25	-0.11	-0.29	0	3	-0.447	-0.04	-0.21	0	4	-0.234	0.15	-0.25	0	5	-0.424	-0.13	-0.29	0	6	-0.198	-0.23	-0.23	0
b1869	annotated	0	1952266	1952266	1952266	131	NA	NA	1	1	0	0	1	0	0	0.258	1.11	0.35	1	1	0.135	-1.26	0.32	1	2	0.034	1.17	-0.11	0	3	0.213	1.23	-0.31	1	4	-0.055	-1.16	-0.08	1	5	0.309	-1.22	-0.34	0	6	-0.159	1.14	-0.22	1
b1870	downstream	132	1952834	1952702	1952702	247	NA	NA	0	1	0	1	0	0	0	-0.167	0.29	-0.08	0	1	-0.085	-0.2	-0.54	0	2	-0.333	0.28	0.44	0	3	-0.065	0.22	0.65	0	4	-0.298	-0.22	0.5	0	5	-0.099	-0.16	0.64	0	6	-0.231	0.23	0.52	0
b1871	annotated	0	1953442	1953442	1953442	323	NA	NA	1	1	0	0	1	0	0	0.661	0.26	0.39	0	1	0.405	-0.42	0.15	0	2	0.438	0.39	-0.34	0	3	0.43	0.45	-0.1	0	4	0.456	-0.39	-0.3	0	5	0.448	-0.53	-0.07	0	6	0.474	0.35	-0.38	0
b1872	annotated	0	1957007	1957007	1957007	809	809	31	1	1	0	0	1	0	0	1.38	0.49	0.45	0	1	1.029	-0.53	0.25	0	2	1.198	0.71	-0.24	0	3	1.082	0.51	-0.19	0	4	1.139	-0.77	-0.23	0	5	1.112	-0.53	-0.16	0	6	1.039	0.82	-0.32	0
b1873	annotated	0	1958132	1958132	1958132	366	NA	NA	1	1	0	0	1	0	0	0.997	0.28	0.53	0	1	0.752	-0.11	0.9	0	2	0.81	0.21	-0.61	0	3	0.815	0.12	-1.01	0	4	0.768	-0.24	-0.66	0	5	0.83	-0.16	-1.08	0	6	0.744	0.23	-0.7	0
b1874	annotated	0	1959266	1959266	1959266	248	NA	NA	1	1	0	0	1	0	0	1.078	0.57	0.49	0	1	0.644	-0.74	1.22	0	2	0.911	0.7	-0.89	0	3	0.728	0.73	-1.33	0	4	0.79	-0.69	-0.92	0	5	0.88	-0.73	-1.28	0	6	0.596	0.56	-0.93	0
b1875	annotated	0	1959846	1959846	1959846	188	NA	NA	1	1	0	0	1	0	0	0.954	0.35	0.02	0	1	0.801	-0.45	-0.4	0	2	0.808	0.5	0.27	0	3	0.786	0.37	0.37	0	4	0.797	-0.5	0.2	0	5	0.796	-0.36	0.36	0	6	0.791	0.6	0.15	0
b1876	annotated	0	1960062	1960062	1960062	577	577	0	1	1	0	0	1	0	0	0.497	0.88	-0.06	0	1	0.417	-0.95	0.17	0	2	0.31	1.03	0.03	0	3	0.416	1	0.05	0	4	0.288	-1.06	0.02	0	5	0.452	-0.91	0.2	0	6	0.204	1.07	-0.04	0
b1877	annotated	0	1961972	1961972	1961972	162	NA	NA	1	1	0	0	1	0	0	0.415	0.17	-1.51	1	1	0.879	0.22	-1.41	0	2	0.196	-0.01	1.64	1	3	0.901	-0.27	1.4	0	4	0.211	-0.02	1.67	1	5	0.877	0.44	1.45	0	6	0.274	0.13	1.62	1
b1878	annotated	0	1962972	1962972	1962972	130	NA	NA	1	1	0	0	1	0	0	1.12	-0.52	-0.02	0	1	0.67	0.64	-0.5	0	2	0.944	-0.47	0.24	0	3	0.649	-0.75	0.49	0	4	0.999	0.31	0.33	0	5	0.595	0.76	0.52	0	6	1.057	-0.16	0.29	0
b1879	annotated	0	1965050	1965050	1965050	692	NA	NA	1	1	0	0	1	0	0	0.817	-0.01	-0.42	0	1	0.741	-0.26	-1.08	0	2	0.617	0.38	0.62	0	3	0.742	0.26	1.25	0	4	0.651	-0.45	0.65	0	5	0.728	-0.28	1.32	0	6	0.669	0.52	0.58	0
b1880	downstream	117	1966074	1966191	1966191	382	NA	NA	0	1	0	1	0	0	0	-1.163	0.61	-1.02	1	1	-1.064	-0.53	-1.65	0	2	-1.337	0.43	1.31	1	3	-1.042	0.54	1.63	1	4	-1.318	-0.37	1.34	1	5	-1.037	-0.39	1.55	1	6	-1.3	0.3	1.34	1
b1881	annotated	0	1967037	1967037	1967037	214	NA	NA	1	1	0	0	1	0	0	0.863	-0.14	0.52	0	1	0.737	-0.13	0.68	0	2	0.759	0.09	-0.5	0	3	0.706	0.13	-0.66	0	4	0.755	-0.11	-0.52	0	5	0.718	-0.15	-0.68	0	6	0.726	0.13	-0.6	0
b1882	annotated	0	1967437	1967437	1967437	129	NA	NA	1	1	0	0	1	0	0	1.018	-0.62	0.94	0	1	0.42	0.44	1.11	0	2	0.849	-0.44	-1.03	0	3	0.467	-0.38	-1.28	0	4	0.837	0.43	-1.14	0	5	0.479	0.29	-1.46	0	6	0.829	-0.42	-1.18	0
b1883	annotated	0	1968501	1968501	1968501	349	NA	NA	1	1	0	0	1	0	0	1.261	0.18	0.56	0	1	0.879	-0.5	0.63	0	2	1.17	0.57	-0.57	0	3	0.826	0.45	-0.42	0	4	1.151	-0.65	-0.53	0	5	0.84	-0.49	-0.26	0	6	1.089	0.65	-0.63	0
b1884	annotated	0	1969364	1969364	1969364	286	NA	NA	1	1	0	0	1	0	0	0.502	0.9	0.96	0	1	0.263	-1.09	0.78	0	2	0.344	0.98	-0.84	0	3	0.294	1.17	-0.69	0	4	0.294	-0.95	-0.83	0	5	0.364	-1.22	-0.56	0	6	0.214	0.89	-0.91	0
b1885	annotated	0	1970984	1970984	1970984	533	NA	NA	1	1	0	0	1	0	0	0.301	0.65	0.79	0	1	-0.075	-0.89	0.06	0	2	0.177	0.81	-0.46	0	3	-0.108	0.89	0.06	0	4	0.213	-0.86	-0.43	0	5	-0.111	-0.97	0.14	2	6	0.169	0.85	-0.55	0
b1886	annotated	0	1972691	1972691	1972691	553	NA	NA	1	1	0	0	1	0	0	0.496	0.86	-0.35	0	1	0.579	-0.87	-0.81	0	2	0.213	0.92	0.56	0	3	0.641	0.8	0.97	0	4	0.161	-0.9	0.54	0	5	0.635	-0.74	1.09	0	6	0.167	0.93	0.47	0
b1887	annotated	0	1973339	1973339	1973339	167	NA	NA	1	1	0	0	1	0	0	1.252	-0.32	0.38	0	1	0.77	0.1	0.95	0	2	0.967	-0.08	-0.59	0	3	0.839	-0.08	-0.99	0	4	0.917	0.05	-0.63	0	5	0.898	0.07	-1.08	0	6	0.849	-0.08	-0.57	0
b1888	downstream	6	1975318	1975324	1975324	654	654	1	0	1	0	1	0	0	0	0.396	-0.26	0.31	0	1	-0.105	0.11	-0.11	1	2	0.182	-0.16	-0.21	0	3	-0.056	-0.03	0.12	1	4	0.164	0.23	-0.24	0	5	-0.038	0.01	0.17	1	6	0.171	-0.27	-0.18	0
b1889	annotated	0	1976255	1976255	1976255	308	NA	NA	1	1	0	0	1	0	0	1.023	-1.56	0.75	0	1	0.571	1.33	0.58	0	2	0.984	-1.27	-0.66	0	3	0.481	-1.33	-0.55	0	4	1.081	1.2	-0.64	0	5	0.41	1.2	-0.58	0	6	1.172	-1.13	-0.56	0
b1890	annotated	0	1977139	1977139	1977139	295	NA	NA	1	1	0	0	1	0	0	-0.058	0.02	0.14	1	1	-0.128	0.02	0.81	0	2	-0.297	-0.12	-0.34	1	3	-0.08	0.04	-0.87	0	4	-0.299	0.14	-0.34	1	5	-0.05	-0.07	-0.87	0	6	-0.29	-0.23	-0.34	0
b1891	annotated	0	1977844	1977844	1977844	192	NA	NA	1	1	0	0	1	0	0	1.379	-0.66	0.3	0	1	0.897	0.49	0.22	0	2	1.198	-0.58	-0.09	0	3	0.847	-0.55	-0.25	0	4	1.254	0.55	-0.11	0	5	0.788	0.51	-0.44	0	6	1.309	-0.35	-0.14	0
b1892	annotated	0	1978197	1978197	1978197	116	NA	NA	1	1	0	0	1	0	0	0.932	0.95	-0.61	0	1	0.901	-0.91	-1.01	0	2	0.727	1.2	0.85	0	3	0.969	0.78	0.97	0	4	0.65	-1.18	0.81	0	5	1.018	-0.66	1.01	0	6	0.597	1.29	0.67	0
b1893	annotated	0	1979021	1979021	1978895	167	NA	NA	1	0	1	0	0	0	0	-0.184	-0.18	1.27	0	1	-0.579	-0.13	0.89	0	2	-0.382	-0.07	-1.36	0	3	-0.52	0.25	-0.84	0	4	-0.366	0.21	-1.44	0	5	-0.506	-0.41	-0.79	0	6	-0.305	-0.37	-1.38	0
b1894	downstream	174	1979041	1979215	1979215	91	NA	NA	0	1	0	1	0	0	0	0.021	-0.58	-0.29	0	1	-0.346	0.52	-0.27	1	2	-0.202	-0.67	0.18	1	3	-0.313	-0.44	0.19	1	4	-0.167	0.77	0.15	1	5	-0.303	0.45	0.13	1	6	-0.129	-0.83	0.26	1
b1895	annotated	0	1979753	1979753	1979753	142	NA	NA	1	1	0	0	1	0	0	1.534	-0.11	-0.07	0	1	1.143	-0.04	0.7	0	2	1.33	0.12	-0.16	0	3	1.146	0.03	-0.77	0	4	1.337	-0.16	-0.13	0	5	1.153	-0.11	-0.88	0	6	1.305	0.22	-0.17	0
b1896	annotated	0	1981612	1981612	1981612	474	474	1	1	1	0	0	1	0	0	1.112	-0.37	-1.72	0	1	1.172	0.18	-0.75	0	2	0.817	-0.04	1.63	0	3	1.247	-0.26	0.44	0	4	0.76	0.16	1.54	2	5	1.285	0.44	0.25	0	6	0.779	-0.08	1.48	2
b1897	annotated	0	1982387	1982387	1982387	266	266	0	1	1	0	0	1	0	0	0.619	-1.75	-0.52	0	1	0.326	1.5	0.49	0	2	0.537	-1.62	0.06	0	3	0.271	-1.46	-0.63	0	4	0.616	1.61	0.1	0	5	0.256	1.51	-0.83	0	6	0.695	-1.61	0.22	0
b1900	annotated	0	1985069	1985069	1985069	504	NA	NA	1	1	0	0	1	0	0	0.514	0.36	0.8	0	1	0.019	-0.56	1.12	0	2	0.315	0.57	-1	0	3	0.113	0.61	-1.08	0	4	0.226	-0.55	-1.02	0	5	0.226	-0.7	-1.02	0	6	0.084	0.41	-1.1	0
b1901	annotated	0	1986128	1986128	1986128	329	329	23	1	1	0	0	1	0	0	1.555	-0.97	-0.67	0	1	1.293	1	0.03	0	2	1.428	-0.79	0.46	0	3	1.241	-1.06	-0.07	0	4	1.437	0.71	0.47	0	5	1.236	1.07	-0.18	0	6	1.447	-0.68	0.49	0
b1902	annotated	0	1986925	1986925	1986925	167	NA	NA	1	1	0	0	1	0	0	0.711	0.6	-0.44	0	1	0.527	-0.56	-1.33	0	2	0.528	0.59	0.93	0	3	0.563	0.53	1.31	0	4	0.534	-0.62	0.91	0	5	0.607	-0.5	1.24	0	6	0.504	0.75	0.85	0
b1904	annotated	0	1988222	1988222	1988222	107	NA	NA	1	1	0	0	1	0	0	0.658	1.61	0.79	0	1	0.551	-1.62	0.3	0	2	0.403	1.72	-0.54	0	3	0.648	1.57	-0.1	0	4	0.302	-1.8	-0.53	0	5	0.734	-1.56	0.07	0	6	0.134	1.76	-0.68	0
b1905	annotated	0	1988716	1988716	1988716	165	165	0	1	1	0	0	1	0	0	0.995	0.06	-0.95	0	1	1.278	0.14	-1.18	0	2	0.792	0.04	1.17	0	3	1.303	-0.27	1.11	0	4	0.753	-0.03	1.04	1	5	1.298	0.47	0.99	0	6	0.773	0.15	1.03	1
b1906	downstream	33	1989457	1989490	1989490	79	NA	NA	0	1	0	1	0	0	0	0.379	-0.13	1.04	2	1	0.1	-0.05	1.5	0	2	0.253	-0.07	-1.19	2	3	0.104	0.1	-1.48	0	4	0.222	0.11	-1.26	1	5	0.142	-0.17	-1.39	0	6	0.192	-0.21	-1.19	1
b1907	annotated	0	1989681	1989681	1989681	403	NA	NA	1	1	0	0	1	0	0	0.883	-0.74	-0.06	0	1	0.669	0.53	0.62	0	2	0.754	-0.55	-0.28	0	3	0.66	-0.54	-0.42	0	4	0.75	0.5	-0.24	0	5	0.645	0.56	-0.31	0	6	0.767	-0.46	-0.21	0
b1908	annotated	0	1991619	1991619	1991619	221	NA	NA	1	1	0	0	1	0	0	1.198	-0.56	0.14	0	1	0.767	0.31	0.5	0	2	1.107	-0.32	-0.35	0	3	0.743	-0.29	-0.49	0	4	1.136	0.2	-0.29	0	5	0.758	0.21	-0.51	0	6	1.119	-0.1	-0.38	0
b1912	annotated	0	1992817	1992817	1992817	182	NA	NA	1	1	0	0	1	0	0	0.278	0.45	-0.55	0	1	0.32	-0.03	-0.31	0	2	0.067	0.03	0.6	0	3	0.33	-0.03	0.23	0	4	0.04	-0.05	0.57	0	5	0.307	0.11	0.22	0	6	0.049	0.13	0.59	0
b1913	downstream	66	1994640	1994706	1994706	610	610	1	0	1	0	1	0	0	0	-0.226	-0.7	0.57	0	1	-0.666	0.44	-0.02	1	2	-0.395	-0.52	-0.43	0	3	-0.694	-0.34	0.06	1	4	-0.279	0.56	-0.41	0	5	-0.725	0.3	0.04	0	6	-0.186	-0.63	-0.34	0
b1914	annotated	0	1995359	1995359	1995359	218	NA	NA	1	1	0	0	1	0	0	-0.016	1.17	-0.06	0	1	0.141	-1.17	0.23	0	2	-0.276	1.2	0.03	0	3	0.203	1.11	-0.03	0	4	-0.335	-1.19	0.05	1	5	0.259	-1.06	0.09	0	6	-0.396	1.14	-0.03	1
b1915	annotated	0	1995818	1995818	1995818	74	NA	NA	1	1	0	0	1	0	0	1.605	0.57	-0.03	0	1	1.448	-0.5	0.4	0	2	1.447	0.62	0.01	0	3	1.463	0.47	-0.32	0	4	1.438	-0.74	0.03	0	5	1.495	-0.37	-0.21	0	6	1.383	0.79	-0.01	0
b1916	annotated	0	1996832	1996832	1996832	240	NA	NA	1	1	0	0	1	0	0	0.408	0.43	0.07	0	1	0.286	-0.38	-0.91	0	2	0.253	0.56	0.4	0	3	0.285	0.35	0.93	0	4	0.229	-0.6	0.35	0	5	0.287	-0.27	0.92	0	6	0.22	0.65	0.34	0
b1917	annotated	0	1997814	1997814	1997814	250	NA	NA	1	1	0	0	1	0	0	1.47	-0.43	0.18	0	1	1.228	0.38	0.06	0	2	1.36	-0.27	0.07	0	3	1.196	-0.35	-0.1	0	4	1.416	0.26	0	0	5	1.182	0.37	-0.12	0	6	1.426	-0.17	-0.03	0
b1918	annotated	0	1998479	1998479	1998479	222	NA	NA	1	1	0	0	1	0	0	1.204	0.44	0.92	0	1	0.843	-0.42	0.51	0	2	1.116	0.63	-0.65	0	3	0.806	0.44	-0.38	0	4	1.124	-0.71	-0.65	0	5	0.803	-0.57	-0.31	0	6	1.059	0.78	-0.79	0
b1919	upstream	-96	1999576	1999480	1999480	328	328	1	0	1	0	1	0	0	0	1.157	-0.2	-0.25	0	1	1.138	0.35	-0.89	0	2	1.072	-0.22	0.5	0	3	1.041	-0.38	1.1	0	4	1.161	0.09	0.56	0	5	0.947	0.41	1.22	0	6	1.227	0.13	0.56	0
b1920	annotated	0	2000385	2000385	2000442	266	266	29	1	0	1	0	0	0	0	0.974	-0.15	-0.59	0	1	0.859	0.24	-0.25	0	2	0.846	-0.16	0.64	0	3	0.864	-0.34	0.08	0	4	0.803	0.17	0.58	0	5	0.858	0.43	-0.03	0	6	0.813	-0.04	0.52	0
b1921	downstream	129	2000895	2001024	2001024	183	NA	NA	0	1	0	1	0	0	0	0.872	0.27	0.47	0	1	0.659	-0.2	0.64	0	2	0.776	0.32	-0.59	0	3	0.63	0.15	-0.32	0	4	0.732	-0.44	-0.53	0	5	0.649	-0.12	-0.12	0	6	0.657	0.48	-0.54	0
b1922	annotated	0	2001789	2001789	2001789	239	NA	NA	1	1	0	0	1	0	0	0.498	-0.09	-0.44	1	1	0.327	0.4	-0.82	0	2	0.236	-0.27	0.68	1	3	0.327	-0.39	0.82	0	4	0.265	0.3	0.71	1	5	0.281	0.47	0.79	0	6	0.379	-0.22	0.77	1
b1923	annotated	0	2003606	2003606	2003606	498	498	1	1	1	0	0	1	0	0	1.517	0.21	-0.1	0	1	1.356	-0.03	0.12	0	2	1.362	0.18	0.19	0	3	1.33	-0.01	-0.15	0	4	1.359	-0.25	0.19	0	5	1.36	0.01	-0.08	0	6	1.297	0.3	0.2	0
b1924	annotated	0	2003872	2003872	2003872	468	NA	NA	1	1	0	0	1	0	0	1.522	0.73	-0.31	0	1	1.476	-0.77	0.48	0	2	1.278	0.86	0.16	0	3	1.558	0.8	-0.5	0	4	1.204	-0.85	0.06	0	5	1.656	-0.69	-0.45	0	6	1.074	0.87	0	0
b1925	annotated	0	2005303	2005303	2005303	136	NA	NA	1	1	0	0	1	0	0	0.494	-0.33	-0.27	0	1	0.309	0.18	-0.63	0	2	0.336	-0.17	0.38	0	3	0.304	-0.15	0.56	0	4	0.381	0.18	0.38	0	5	0.267	0.19	0.42	0	6	0.446	-0.1	0.33	0
b1926	annotated	0	2005713	2005713	2005713	121	NA	NA	1	1	0	0	1	0	0	0.452	0.4	1.09	0	1	-0.014	-0.57	-0.31	0	2	0.341	0.64	-0.59	0	3	-0.106	0.55	0.6	0	4	0.42	-0.75	-0.54	0	5	-0.171	-0.68	0.72	1	6	0.429	0.86	-0.63	0
b1927	annotated	0	2006156	2006156	2006156	495	NA	NA	1	1	0	0	1	0	0	0.763	0.15	0.19	0	1	0.602	-0.12	-0.94	0	2	0.582	0.23	0.38	0	3	0.629	0.03	1.02	0	4	0.603	-0.26	0.36	0	5	0.618	-0.05	1.06	0	6	0.631	0.36	0.3	0
b1928	annotated	0	2008090	2008090	2008090	137	NA	NA	1	1	0	0	1	0	0	1.526	1.11	1.38	0	1	1.062	-1.19	1.12	0	2	1.497	1.34	-1.31	0	3	0.993	1.19	-0.62	0	4	1.442	-1.51	-1.23	0	5	1.066	-1.27	-0.31	0	6	1.277	1.53	-1.31	0
b1929	annotated	0	2008277	2008277	2008277	401	NA	NA	1	1	0	0	1	0	0	0.741	0.54	0.33	0	1	0.428	-0.6	0.31	0	2	0.558	0.58	-0.37	0	3	0.506	0.66	-0.45	0	4	0.507	-0.52	-0.4	0	5	0.612	-0.67	-0.57	0	6	0.391	0.46	-0.47	0
b1930	annotated	0	2009479	2009479	2009479	77	NA	NA	1	1	0	0	1	0	0	1.176	-0.38	1.39	0	1	0.484	0.14	1.26	0	2	1.081	-0.06	-1.38	0	3	0.453	-0.09	-0.96	0	4	1.115	-0.04	-1.3	0	5	0.436	0.02	-0.73	0	6	1.093	-0.03	-1.3	0
b1931	annotated	0	2009821	2009821	2009821	222	NA	NA	1	1	0	0	1	0	0	0.505	1.42	0.94	0	1	0.209	-1.52	0.58	0	2	0.274	1.46	-0.56	0	3	0.27	1.59	-0.57	0	4	0.233	-1.48	-0.51	0	5	0.334	-1.63	-0.52	0	6	0.159	1.48	-0.65	0
b1932	annotated	0	2010600	2010600	2010600	159	NA	NA	1	1	0	0	1	0	0	1.13	-0.17	-0.23	0	1	1.127	0.11	1.04	0	2	0.948	-0.13	-0.27	0	3	1.162	-0.12	-1.18	0	4	0.904	0.21	-0.37	0	5	1.202	0.11	-1.32	0	6	0.865	-0.25	-0.32	0
b1937	annotated	0	2013014	2013014	2013014	104	NA	NA	1	1	0	0	1	0	0	0.798	0.21	-0.44	0	1	0.572	-0.44	-0.62	0	2	0.574	0.43	0.51	0	3	0.669	0.43	0.37	0	4	0.504	-0.4	0.5	0	5	0.745	-0.31	0.22	0	6	0.427	0.5	0.43	0
b1938	annotated	0	2013229	2013229	2013229	552	NA	NA	1	1	0	0	1	0	0	0.437	-0.51	0.76	0	1	0.006	0.25	-0.64	0	2	0.374	-0.28	-0.19	0	3	-0.047	-0.16	0.75	0	4	0.49	0.21	-0.14	0	5	-0.124	0.08	0.73	0	6	0.573	-0.11	-0.16	0
b1939	annotated	0	2014880	2014880	2014880	331	NA	NA	1	1	0	0	1	0	0	0.988	0.03	0.11	0	1	0.824	-0.13	-0.36	0	2	0.921	0.23	0.21	0	3	0.727	0.13	0.59	0	4	0.976	-0.3	0.26	0	5	0.672	-0.18	0.65	0	6	0.99	0.4	0.2	0
b1940	annotated	0	2015868	2015868	2015868	228	NA	NA	1	1	0	0	1	0	0	0.598	0.05	-0.05	0	1	0.37	-0.14	-0.91	0	2	0.381	0.17	0.49	0	3	0.425	0.1	0.84	0	4	0.385	-0.17	0.46	0	5	0.404	-0.05	0.81	0	6	0.423	0.28	0.37	0
b1941	annotated	0	2016554	2016554	2016554	457	NA	NA	1	1	0	0	1	0	0	0.24	0.18	0.24	0	1	-0.098	-0.4	-1.06	0	2	0.021	0.28	0.24	0	3	-0.072	0.38	1.15	0	4	0.084	-0.29	0.35	0	5	-0.074	-0.4	1.22	0	6	0.113	0.38	0.3	0
b1942	annotated	0	2017946	2017946	2017946	147	NA	NA	1	1	0	0	1	0	0	0.479	-0.6	0.2	0	1	0.074	0.25	-0.33	0	2	0.368	-0.38	-0.19	0	3	0.015	-0.15	0.33	0	4	0.474	0.38	-0.19	0	5	-0.007	0.1	0.36	0	6	0.528	-0.34	-0.16	0
b1943	annotated	0	2018386	2018386	2018386	375	NA	NA	1	1	0	0	1	0	0	0.387	-0.11	0.89	0	1	-0.197	-0.45	0.49	0	2	0.189	0.37	-0.94	0	3	-0.152	0.62	-0.44	0	4	0.146	-0.32	-0.88	0	5	-0.062	-0.77	-0.46	0	6	0.078	0.21	-0.94	0
b1944	annotated	0	2019618	2019618	2019618	154	NA	NA	1	1	0	0	1	0	0	0.658	-1.28	0.17	0	1	0.255	1.18	-0.35	0	2	0.549	-1.23	0.05	0	3	0.22	-1.22	0.27	0	4	0.675	1.18	0.08	0	5	0.119	1.15	0.11	0	6	0.852	-1.1	0.1	0
b1945	upstream	-102	2019985	2020087	2020087	334	NA	NA	0	1	0	1	0	0	0	0.53	-1.18	-0.76	1	1	0.716	1.22	-0.3	0	2	0.362	-1.19	0.62	1	3	0.728	-1.19	0.14	0	4	0.418	1.21	0.52	0	5	0.705	1.22	0.05	0	6	0.511	-1.18	0.63	0
b1946	annotated	0	2021088	2021088	2021088	137	NA	NA	1	1	0	0	1	0	0	1.108	-0.42	0.73	0	1	0.825	0.47	0.41	0	2	1.04	-0.37	-0.55	0	3	0.724	-0.45	-0.2	0	4	1.142	0.31	-0.53	0	5	0.649	0.4	-0.07	0	6	1.193	-0.24	-0.51	0
b1947	annotated	0	2021504	2021504	2021504	121	NA	NA	1	1	0	0	1	0	0	0.471	-0.46	0.41	0	1	-0.236	0.25	-0.27	0	2	0.402	-0.22	-0.27	0	3	-0.31	-0.2	0.43	0	4	0.449	0.15	-0.17	0	5	-0.322	0.07	0.47	0	6	0.492	-0.14	-0.2	0
b1948	annotated	0	2021869	2021869	2021869	245	NA	NA	1	1	0	0	1	0	0	0.498	0.83	-0.28	0	1	0.305	-1.01	-0.52	0	2	0.252	0.99	0.48	0	3	0.341	1	0.43	0	4	0.189	-0.98	0.5	0	5	0.417	-0.97	0.32	0	6	0.117	1	0.44	0
b1949	annotated	0	2022616	2022616	2022616	89	NA	NA	1	1	0	0	1	0	0	0.989	0.13	0.1	0	1	0.74	-0.13	-0.35	0	2	0.675	0.12	0.01	0	3	0.805	0.11	0.27	0	4	0.678	-0.17	-0.03	0	5	0.791	-0.06	0.33	0	6	0.682	0.29	-0.1	0
b1950	annotated	0	2022893	2022893	2022893	261	NA	NA	1	1	0	0	1	0	0	-0.083	0.25	0.32	2	1	0.11	-0.36	-0.37	0	2	-0.232	0.29	-0.05	1	3	0.141	0.34	0.5	0	4	-0.248	-0.24	-0.08	2	5	0.164	-0.34	0.57	0	6	-0.254	0.15	-0.08	3
b1951	annotated	0	2023968	2023968	2023968	207	207	1	1	1	0	0	1	0	0	1.155	1.04	0.42	0	1	1.03	-1.11	0.57	0	2	0.931	1.15	-0.36	0	3	1.12	1.08	-0.44	0	4	0.842	-1.16	-0.4	0	5	1.225	-1	-0.27	0	6	0.7	1.07	-0.45	0
b1952	annotated	0	2024823	2024823	2024823	62	NA	NA	1	1	0	0	1	0	0	0.938	-0.99	-0.48	0	1	0.639	0.98	-0.77	0	2	0.806	-0.91	0.47	0	3	0.641	-0.97	0.68	0	4	0.839	0.9	0.47	0	5	0.601	1.05	0.59	0	6	0.905	-0.81	0.6	0
b1953	annotated	0	2024986	2024986	2024986	75	NA	NA	1	1	0	0	1	0	0	1.508	-0.71	0.16	0	1	1.089	0.4	0.54	0	2	1.513	-0.31	-0.36	0	3	0.989	-0.43	-0.43	0	4	1.56	0.2	-0.4	0	5	0.954	0.44	-0.34	0	6	1.542	-0.07	-0.44	0
b1955	annotated	0	2025511	2025511	2025511	271	NA	NA	1	1	0	0	1	0	0	0.357	-0.1	0.64	0	1	0.207	0.02	0.72	1	2	0.261	-0.01	-0.62	0	3	0.177	-0.01	-0.73	1	4	0.287	0.06	-0.72	0	5	0.164	-0.07	-0.76	0	6	0.27	-0.1	-0.65	0
b1956	downstream	18	2027999	2028017	2028017	564	NA	NA	0	1	0	1	0	0	0	0.67	-0.78	0.46	0	1	-0.017	0.44	0.13	2	2	0.584	-0.47	-0.65	0	3	-0.064	-0.37	-0.01	2	4	0.582	0.41	-0.6	0	5	-0.039	0.28	0.05	1	6	0.554	-0.4	-0.61	0
b1957	annotated	0	2028370	2028370	2028370	60	NA	NA	1	1	0	0	1	0	0	1.077	0.3	0.01	0	1	0.939	-0.41	0.53	0	2	0.841	0.43	0.03	0	3	0.991	0.37	-0.67	0	4	0.788	-0.39	0.04	0	5	1.05	-0.4	-0.76	0	6	0.7	0.35	0.04	0
b1958	downstream	6	2029360	2029366	2029366	305	NA	NA	0	1	0	1	0	0	0	0.858	0.63	-0.7	0	1	0.847	-0.53	0.11	0	2	0.583	0.56	0.58	0	3	0.932	0.52	-0.42	0	4	0.525	-0.51	0.5	0	5	0.996	-0.41	-0.55	0	6	0.456	0.56	0.44	0
b1959	annotated	0	2029539	2029539	2029539	306	NA	NA	1	1	0	0	1	0	0	0.174	1.88	0.09	0	1	0.233	-1.99	-0.67	0	2	-0.039	2.04	0.25	0	3	0.332	1.93	0.63	0	4	-0.175	-1.98	0.23	0	5	0.441	-1.89	0.64	0	6	-0.299	1.97	0.07	0
b1960	upstream	-51	2030969	2030918	2030918	156	156	1	0	1	0	1	0	0	0	0.709	-0.24	0.91	0	1	0.343	0.27	0.17	0	2	0.545	-0.27	-0.82	0	3	0.328	-0.19	0.06	0	4	0.593	0.16	-0.8	0	5	0.317	0.1	0.2	0	6	0.63	-0.18	-0.75	0
b1961	annotated	0	2032317	2032317	2032317	472	NA	NA	1	1	0	0	1	0	0	0.701	-0.2	0.41	0	1	0.329	0.3	0.12	0	2	0.585	-0.27	-0.35	0	3	0.327	-0.3	-0.06	0	4	0.598	0.18	-0.32	0	5	0.322	0.27	0	0	6	0.622	-0.13	-0.37	0
b1962	annotated	0	2033079	2033079	2033079	231	NA	NA	1	1	0	0	1	0	0	0.203	0.56	1.31	1	1	-0.372	-0.94	0.84	1	2	0.013	0.77	-1.35	1	3	-0.288	1.03	-0.81	0	4	-0.051	-0.72	-1.33	1	5	-0.203	-1.17	-0.81	0	6	-0.144	0.66	-1.4	1
b1963	upstream	-18	2033502	2033484	2033421	121	NA	NA	0	0	0	0	0	0	0	0.721	0.76	0.18	0	1	0.887	-0.62	0.85	0	2	0.61	0.69	-0.15	0	3	0.832	0.61	-0.78	0	4	0.615	-0.67	-0.2	1	5	0.852	-0.69	-0.82	0	6	0.59	0.69	-0.23	1
b1967	annotated	0	2035835	2035835	2035835	283	283	1	1	1	0	0	1	0	0	1.782	-0.8	0.13	0	1	1.366	0.76	0.99	0	2	1.545	-0.7	-0.2	0	3	1.398	-0.71	-1.22	0	4	1.544	0.67	-0.25	0	5	1.403	0.68	-1.45	0	6	1.555	-0.6	-0.25	0
b1968	annotated	0	2038152	2038152	2038152	452	NA	NA	1	1	0	0	1	0	0	1.8	0.42	-0.36	0	1	1.668	-0.06	-0.39	0	2	1.673	0.36	0.41	0	3	1.609	-0.01	0.68	0	4	1.667	-0.56	0.49	0	5	1.61	0.06	0.9	0	6	1.62	0.71	0.44	0
b1969	annotated	0	2038823	2038823	2038934	223	NA	NA	1	0	1	0	0	0	0	0.801	0.86	-1.29	0	1	1.139	-0.5	-0.67	0	2	0.596	0.7	1.26	0	3	1.156	0.35	0.75	0	4	0.541	-0.7	1.27	0	5	1.173	-0.15	0.81	0	6	0.537	0.78	1.22	0
b1970	annotated	0	2038956	2038956	2038956	137	NA	NA	1	1	0	0	1	0	0	1.485	-0.19	-0.47	0	1	1.405	0.4	0.49	0	2	1.333	-0.23	0.17	0	3	1.417	-0.45	-0.65	0	4	1.322	0.25	0.11	0	5	1.437	0.47	-0.74	0	6	1.321	-0.18	0.11	0
b1971	annotated	0	2039478	2039478	2039478	334	334	44	1	1	0	0	1	0	0	1.406	-0.47	-0.59	0	1	1.23	0.75	-0.51	0	2	1.349	-0.55	0.69	0	3	1.116	-0.86	0.47	0	4	1.417	0.39	0.75	0	5	1.038	0.9	0.39	0	6	1.489	-0.14	0.7	0
b1972	downstream	21	2040504	2040483	2040483	211	NA	NA	0	1	0	1	0	0	0	0.284	0.23	-0.33	1	1	0.258	-0.22	0.58	0	2	0.16	0.23	-0.14	0	3	0.294	0.25	-0.59	0	4	0.134	-0.27	-0.08	0	5	0.365	-0.18	-0.5	0	6	0.068	0.18	-0.07	0
b1973	annotated	0	2041375	2041375	2041375	216	216	23	1	1	0	0	1	0	0	0.313	1.04	-0.2	0	1	0.429	-0.84	0.58	0	2	0.098	0.87	0.03	0	3	0.503	0.9	-0.72	0	4	0.003	-0.83	0	0	5	0.622	-0.85	-0.69	0	6	-0.135	0.68	-0.06	0
b1974	annotated	0	2042368	2042368	2042368	176	NA	NA	1	1	0	0	1	0	0	1.415	-0.31	-0.16	0	1	1.226	0.2	0.26	0	2	1.3	-0.09	0.12	0	3	1.182	-0.21	-0.2	0	4	1.308	0.02	0.08	0	5	1.215	0.23	-0.14	0	6	1.257	0.04	0.05	0
b1976	annotated	0	2043651	2043651	2043651	265	NA	NA	1	1	0	0	1	0	0	0.618	-0.56	0.04	0	1	0.329	0.45	-0.48	0	2	0.561	-0.34	0.21	0	3	0.3	-0.52	0.64	0	4	0.607	0.24	0.3	0	5	0.254	0.55	0.68	0	6	0.634	-0.16	0.27	0
b1978	annotated	0	2044938	2044938	2044911	2358	NA	NA	1	0	1	0	0	0	0	1.105	0.48	0.49	0	1	0.835	-0.38	-0.39	1	2	0.888	0.42	-0.06	0	3	0.87	0.35	0.4	1	4	0.865	-0.44	-0.08	0	5	0.902	-0.32	0.43	1	6	0.831	0.52	-0.07	0
b1981	annotated	0	2053643	2053643	2053643	438	NA	NA	1	1	0	0	1	0	0	0.95	0.33	-1.46	0	1	1.047	-0.26	-1.1	0	2	0.635	0.31	1.66	0	3	1.122	0.13	0.89	0	4	0.575	-0.24	1.66	0	5	1.13	0.04	0.67	0	6	0.572	0.37	1.65	0
b1982	annotated	0	2055061	2055061	2055061	484	484	0	1	1	0	0	1	0	0	1.281	-0.64	0.85	0	1	0.734	0.41	0.7	0	2	1.223	-0.39	-0.9	0	3	0.683	-0.36	-0.54	0	4	1.273	0.32	-0.82	0	5	0.671	0.22	-0.53	0	6	1.306	-0.28	-0.83	0
b1983	annotated	0	2056858	2056858	2056858	238	NA	NA	1	1	0	0	1	0	0	0	-0.32	-0.56	0	1	0.147	0.44	-0.42	0	2	-0.19	-0.46	0.57	0	3	0.155	-0.43	0.4	0	4	-0.131	0.51	0.54	0	5	0.094	0.53	0.44	0	6	-0.025	-0.46	0.53	0
b1985	upstream	-123	2059813	2059690	2059657	495	NA	NA	0	0	0	0	0	0	0	0.595	0.4	-1.14	0	1	0.779	-0.14	-0.84	0	2	0.342	0.31	1.19	1	3	0.814	0.08	0.81	0	4	0.342	-0.41	1.24	1	5	0.821	0.07	0.8	0	6	0.332	0.48	1.16	0
b1987	annotated	0	2060914	2060914	2060914	316	NA	NA	1	1	0	0	1	0	0	0.559	-0.57	-0.07	0	1	0.159	0.52	0	0	2	0.33	-0.5	-0.05	0	3	0.218	-0.52	-0.16	0	4	0.327	0.51	-0.05	0	5	0.231	0.52	-0.31	0	6	0.391	-0.44	-0.08	0
b1988	annotated	0	2061933	2061933	2061933	305	NA	NA	1	1	0	0	1	0	0	1.102	0.48	0.51	0	1	0.823	-0.68	0.43	0	2	0.836	0.68	-0.47	0	3	0.93	0.67	-0.39	0	4	0.757	-0.65	-0.52	0	5	0.988	-0.67	-0.37	0	6	0.677	0.68	-0.6	0
b1990	annotated	0	2063323	2063323	2063326	310	310	21	1	0	1	0	0	0	0	0.712	0.32	0.24	0	1	0.459	-0.36	0.11	0	2	0.48	0.4	-0.02	0	3	0.454	0.33	-0.17	0	4	0.474	-0.37	-0.07	0	5	0.475	-0.31	-0.23	0	6	0.451	0.38	-0.07	0
b1991	annotated	0	2064467	2064467	2064467	359	NA	NA	1	1	0	0	1	0	0	0.53	0.13	0.23	0	1	0.22	-0.05	-0.38	0	2	0.445	0.18	0.03	0	3	0.134	0.1	0.54	0	4	0.497	-0.28	0.12	0	5	0.127	-0.14	0.65	0	6	0.493	0.28	0.04	0
b1992	annotated	0	2065222	2065222	2065222	247	NA	NA	1	1	0	0	1	0	0	1.122	0.05	0.19	0	1	0.979	0.25	-0.19	0	2	1.017	-0.08	0.17	0	3	0.914	-0.31	0.49	0	4	1.077	-0.1	0.24	0	5	0.858	0.38	0.68	0	6	1.134	0.23	0.16	0
b1993	annotated	0	2065764	2065764	2065761	181	NA	NA	1	0	1	0	0	0	0	0.275	0.9	0.33	0	1	0.356	-1.06	0.9	0	2	0.048	1.04	-0.48	0	3	0.486	1.01	-0.91	0	4	-0.105	-0.93	-0.53	0	5	0.634	-1.02	-0.88	0	6	-0.222	0.75	-0.56	1
b1994	downstream	36	2067285	2067321	2067285	338	NA	NA	0	0	0	0	0	0	0	1.168	0.53	0.46	0	1	0.789	-0.65	0.06	0	2	0.872	0.57	-0.19	0	3	0.822	0.61	-0.02	0	4	0.834	-0.61	-0.2	0	5	0.849	-0.57	-0.05	0	6	0.804	0.74	-0.25	0
b1996	annotated	0	2069857	2069857	2069857	301	NA	NA	1	1	0	0	1	0	0	0.643	-0.3	-0.24	0	1	0.57	0.35	-0.26	0	2	0.441	-0.34	0.25	0	3	0.579	-0.37	0.32	0	4	0.465	0.31	0.25	0	5	0.563	0.49	0.4	0	6	0.506	-0.19	0.22	0
b1997	upstream	-45	2070225	2070180	2070180	121	NA	NA	0	1	0	1	0	0	0	0.23	-0.29	-1.48	0	1	0.741	0.55	-0.42	0	2	0.052	-0.43	1.24	0	3	0.757	-0.66	0.36	0	4	0.082	0.44	1.21	1	5	0.719	0.86	0.34	0	6	0.148	-0.41	1.29	0
b2000	annotated	0	2071539	2071539	2071539	1039	1039	52	1	1	0	0	1	0	0	1.527	0.07	0.42	0	1	1.044	0.08	0.86	0	2	1.405	0	-0.55	0	3	0.969	-0.11	-0.77	0	4	1.451	-0.21	-0.46	0	5	0.944	0.03	-0.74	0	6	1.415	0.33	-0.56	0
b2001	annotated	0	2074779	2074779	2074779	510	NA	NA	1	1	0	0	1	0	0	0.463	0.25	0.38	0	1	0.279	-0.32	1.43	0	2	0.269	0.3	-0.75	0	3	0.369	0.32	-1.51	0	4	0.149	-0.21	-0.79	0	5	0.461	-0.36	-1.47	0	6	0.072	0.08	-0.79	0
b2002	annotated	0	2076308	2076308	2076308	148	NA	NA	1	1	0	0	1	0	0	0.127	-0.9	0.31	0	1	-0.092	0.64	0.03	0	2	0.06	-0.73	-0.33	0	3	-0.102	-0.58	-0.11	0	4	0.116	0.82	-0.4	0	5	-0.13	0.45	-0.17	0	6	0.215	-0.88	-0.33	0
b2003	annotated	0	2076817	2076817	2076817	73	NA	NA	1	1	0	0	1	0	0	0.986	1.22	0.04	0	1	1	-0.95	-0.62	0	2	0.803	1.15	0.3	0	3	1.004	0.97	0.95	0	4	0.751	-1.19	0.35	0	5	1.012	-0.96	1.16	0	6	0.671	1.28	0.33	0
b2004	annotated	0	2077112	2077112	2077112	122	NA	NA	1	1	0	0	1	0	0	0.371	1.1	0.32	0	1	0.29	-1.06	0.18	0	2	0.046	1.02	-0.15	0	3	0.41	1.09	-0.07	0	4	-0.057	-0.98	-0.19	0	5	0.479	-1.05	-0.06	0	6	-0.117	1	-0.27	0
b2005	annotated	0	2077569	2077569	2077569	124	NA	NA	1	1	0	0	1	0	0	1.271	0.71	-1.15	0	1	1.53	-0.53	-0.89	0	2	1.002	0.73	1.26	0	3	1.542	0.43	0.98	0	4	0.955	-0.79	1.26	0	5	1.552	-0.31	1.09	0	6	0.927	0.96	1.19	0
b2007	annotated	0	2079361	2079361	2079361	109	109	0	1	1	0	0	1	0	0	1.58	0.22	0.15	0	1	1.194	-0.24	-0.31	0	2	1.405	0.4	0.14	0	3	1.219	0.21	0.42	0	4	1.386	-0.48	0.14	0	5	1.23	-0.17	0.53	0	6	1.338	0.65	0.07	0
b2008	annotated	0	2080591	2080591	2080591	352	NA	NA	1	1	0	0	1	0	0	-0.28	1	-0.17	0	1	-0.041	-0.74	-1.01	0	2	-0.544	0.7	0.6	0	3	0.011	0.76	1.01	0	4	-0.564	-0.67	0.54	0	5	0.033	-0.66	1.01	0	6	-0.506	0.73	0.52	0
b2009	annotated	0	2081262	2081262	2081262	157	157	0	1	1	0	0	1	0	0	0.877	-0.42	0.28	0	1	0.511	0.35	1.13	0	2	0.756	-0.44	-0.56	0	3	0.469	-0.37	-1.2	0	4	0.786	0.41	-0.51	0	5	0.479	0.26	-1.26	0	6	0.784	-0.38	-0.54	0
b2010	annotated	0	2082547	2082547	2082547	388	NA	NA	1	1	0	0	1	0	0	0.307	1.03	-0.3	0	1	0.122	-1.01	0.03	0	2	0.105	0.97	0.16	0	3	0.131	1.03	0.06	0	4	0.052	-1.04	0.18	0	5	0.212	-0.98	0.17	0	6	-0.026	1.02	0.11	0
b2011	annotated	0	2082756	2082756	2082756	475	475	0	1	1	0	0	1	0	0	0.283	-1.57	-0.17	1	1	0.099	1.56	-0.09	0	2	0.216	-1.51	0.09	1	3	0.016	-1.56	0.08	0	4	0.357	1.56	0.06	1	5	-0.07	1.52	0.01	1	6	0.525	-1.56	0.18	1
b2012	annotated	0	2084453	2084453	2084453	75	NA	NA	1	1	0	0	1	0	0	0.602	0.08	0.15	0	1	0.453	-0.26	0.96	0	2	0.367	0.12	-0.51	0	3	0.556	0.24	-1.06	0	4	0.262	-0.04	-0.67	1	5	0.635	-0.19	-1.1	0	6	0.171	-0.01	-0.59	1
b2013	downstream	105	2085420	2085525	2085471	352	NA	NA	0	0	0	0	0	0	0	0.449	0.31	-0.25	0	1	0.348	-0.01	-0.69	2	2	0.28	0.13	0.37	0	3	0.349	-0.07	1	2	4	0.263	-0.18	0.42	0	5	0.326	0.19	1.19	2	6	0.318	0.29	0.41	0
b2014	annotated	0	2087062	2087062	2087062	452	NA	NA	1	1	0	0	1	0	0	1.371	0.12	-0.08	0	1	1.318	-0.22	-0.59	0	2	1.139	0.23	0.43	0	3	1.358	0.19	0.57	0	4	1.112	-0.25	0.34	0	5	1.388	-0.11	0.59	0	6	1.096	0.34	0.36	0
b2015	annotated	0	2088258	2088258	2088279	309	NA	NA	1	0	1	0	0	0	0	0.665	0.14	0.5	0	1	0.092	-0.4	0.02	0	2	0.421	0.37	-0.46	0	3	0.139	0.38	-0.03	0	4	0.397	-0.47	-0.33	0	5	0.194	-0.49	0.04	0	6	0.328	0.47	-0.44	0
b2016	annotated	0	2089128	2089128	2089128	274	NA	NA	1	1	0	0	1	0	0	1.302	-0.12	-0.68	0	1	1.247	0.25	-0.97	0	2	1.221	0.01	0.92	0	3	1.186	-0.35	1.14	0	4	1.278	-0.13	1	0	5	1.152	0.45	1.22	0	6	1.305	0.26	0.93	0
b2017	annotated	0	2089713	2089713	2089713	83	NA	NA	1	1	0	0	1	0	0	1.198	-0.14	-0.5	0	1	1.121	0.19	0.26	0	2	0.928	-0.09	0.29	0	3	1.142	-0.17	-0.39	0	4	0.903	0.15	0.22	0	5	1.169	0.19	-0.51	0	6	0.913	-0.14	0.22	0
b2018	annotated	0	2089996	2089996	NA	16	NA	NA	1	0	1	0	0	0	0	1.196	0.68	-0.39	0	1	1.016	-0.64	0.06	0	2	0.979	0.72	0.44	0	3	1.074	0.64	-0.21	0	4	0.925	-0.75	0.4	0	5	1.132	-0.58	-0.34	0	6	0.834	0.83	0.3	0
b2019	annotated	0	2090192	2090192	2090192	299	NA	NA	1	1	0	0	1	0	0	1.583	-0.73	-0.61	0	1	1.29	0.95	-0.75	0	2	1.345	-0.72	0.75	0	3	1.301	-0.93	0.75	0	4	1.392	0.66	0.72	0	5	1.202	1.02	0.76	0	6	1.509	-0.46	0.72	0
b2020	annotated	0	2091097	2091097	2091097	434	434	1	1	1	0	0	1	0	0	0.766	-0.26	0.63	0	1	0.185	0.04	0.37	0	2	0.542	-0.11	-0.54	0	3	0.224	0.02	-0.41	0	4	0.552	0.17	-0.59	0	5	0.224	-0.07	-0.48	0	6	0.574	-0.21	-0.59	0
b2021	annotated	0	2092398	2092398	2092398	356	NA	NA	1	1	0	0	1	0	0	1.245	0.93	1.05	0	1	0.936	-1.22	1.2	0	2	1.023	1.13	-1.08	0	3	0.972	1.26	-0.99	0	4	0.981	-1.22	-1.07	0	5	1.051	-1.31	-0.75	0	6	0.834	1.13	-1.14	0
b2022	annotated	0	2093468	2093468	2093468	355	355	1	1	1	0	0	1	0	0	1.018	0.82	0.49	0	1	0.708	-0.9	0.19	0	2	0.791	1.01	-0.4	0	3	0.751	0.9	-0.09	0	4	0.748	-1.05	-0.38	0	5	0.774	-0.94	0.04	0	6	0.687	1.05	-0.5	0
b2023	annotated	0	2094535	2094535	2094535	196	196	0	1	1	0	0	1	0	0	0.151	0.02	0.54	0	1	-0.235	-0.19	-0.51	0	2	-0.006	0.15	-0.14	0	3	-0.244	0.18	0.62	0	4	0.048	-0.18	-0.02	0	5	-0.265	-0.27	0.6	0	6	0.043	0.21	-0.05	0
b2024	annotated	0	2095125	2095125	2095125	245	NA	NA	1	1	0	0	1	0	0	0.247	0.22	0.48	0	1	-0.059	-0.18	0.95	0	2	0.201	0.25	-0.55	0	3	-0.065	0.22	-0.96	0	4	0.182	-0.25	-0.54	0	5	-0.019	-0.26	-1.01	0	6	0.135	0.18	-0.55	0
b2025	annotated	0	2095844	2095844	2095844	258	NA	NA	1	1	0	0	1	0	0	0.263	-0.37	0.65	0	1	0.201	0.08	0.84	0	2	0.051	-0.23	-0.83	0	3	0.236	-0.08	-0.9	0	4	0.064	0.33	-0.94	0	5	0.262	0.05	-0.93	0	6	0.098	-0.44	-0.9	0
b2026	annotated	0	2096614	2096614	2096614	203	NA	NA	1	1	0	0	1	0	0	0.373	-1.18	1.16	0	1	-0.199	0.89	1.16	0	2	0.302	-1.02	-1.36	0	3	-0.28	-0.8	-1.12	1	4	0.416	1.02	-1.38	0	5	-0.315	0.66	-1.12	1	6	0.507	-1.08	-1.37	0
b2027	annotated	0	2098301	2098301	2098301	326	NA	NA	1	1	0	0	1	0	0	0.947	0.1	0.11	0	1	0.793	0.03	-0.04	0	2	0.832	0.05	0	0	3	0.732	-0.12	0.07	0	4	0.887	-0.15	0.02	0	5	0.678	0.11	0.1	0	6	0.915	0.27	0.01	0
b2028	annotated	0	2099613	2099613	2099613	388	NA	NA	1	1	0	0	1	0	0	1.415	0.43	0.07	0	1	1.228	-0.18	0.23	0	2	1.218	0.42	-0.1	0	3	1.258	0.2	0.01	0	4	1.198	-0.5	-0.11	0	5	1.249	-0.13	0.28	0	6	1.19	0.53	-0.15	0
b2029	annotated	0	2101268	2101268	2101268	468	468	1	1	1	0	0	1	0	0	0.904	-0.57	1	0	1	0.085	0.36	0.64	0	2	0.742	-0.52	-0.97	0	3	0.086	-0.34	-0.69	0	4	0.77	0.44	-0.89	0	5	0.106	0.23	-0.87	0	6	0.782	-0.44	-0.96	0
b2030	downstream	36	2102875	2102911	2102875	338	NA	NA	0	0	0	0	0	0	0	1.31	0.55	0.16	0	1	1.01	-0.65	-0.01	0	2	0.994	0.6	0.05	0	3	1.055	0.58	0.01	0	4	0.942	-0.63	0.03	0	5	1.091	-0.51	-0.03	0	6	0.904	0.77	-0.03	0
b2032	annotated	0	2104509	2104509	2104509	372	NA	NA	1	1	0	0	1	0	0	1.624	-0.41	-0.73	0	1	1.543	0.67	-0.01	0	2	1.436	-0.49	0.68	0	3	1.558	-0.74	-0.09	0	4	1.451	0.44	0.64	0	5	1.505	0.84	-0.09	0	6	1.486	-0.33	0.59	0
b2033	annotated	0	2105084	2105084	2105084	196	NA	NA	1	1	0	0	1	0	0	0.608	0.37	-0.44	0	1	0.683	-0.4	-0.79	0	2	0.417	0.41	0.71	0	3	0.714	0.34	0.87	0	4	0.415	-0.49	0.77	0	5	0.678	-0.26	0.93	0	6	0.437	0.59	0.67	0
b2034	upstream	-6	2106063	2106057	2106057	330	NA	NA	0	1	0	1	0	0	0	1.204	0.27	0.02	0	1	1.172	-0.07	0.78	0	2	1.031	0.25	-0.25	0	3	1.183	0.03	-0.63	0	4	1.014	-0.37	-0.27	0	5	1.195	0.09	-0.36	0	6	0.955	0.43	-0.28	0
b2035	annotated	0	2107226	2107226	2107226	388	NA	NA	1	1	0	0	1	0	0	1.121	0	-0.74	0	1	1.083	0.27	0.24	0	2	0.911	-0.1	0.61	0	3	1.106	-0.34	-0.42	0	4	0.904	0.07	0.61	0	5	1.12	0.37	-0.57	0	6	0.884	-0.03	0.61	0
b2036	downstream	84	2108245	2108329	2108329	367	367	0	0	1	0	1	0	0	0	0.713	-1.21	-0.93	0	1	0.948	1.38	0.71	0	2	0.557	-1.34	0.55	0	3	0.903	-1.46	-0.9	0	4	0.634	1.37	0.48	0	5	0.822	1.5	-1.06	0	6	0.775	-1.29	0.6	0
b2037	annotated	0	2109584	2109584	2109584	415	NA	NA	1	1	0	0	1	0	0	1.426	-0.16	-0.72	0	1	1.502	0.47	0.07	0	2	1.271	-0.22	0.52	0	3	1.477	-0.5	0.05	0	4	1.31	0.16	0.49	0	5	1.417	0.59	0.12	0	6	1.365	-0.01	0.52	0
b2038	annotated	0	2110138	2110138	2110138	185	NA	NA	1	1	0	0	1	0	0	1.261	-0.34	-0.19	0	1	1.114	0.64	0.23	0	2	1.155	-0.44	0.16	0	3	1.057	-0.68	-0.12	0	4	1.222	0.38	0.19	0	5	1.004	0.69	-0.07	0	6	1.249	-0.32	0.29	0
b2039	downstream	6	2111013	2111019	2111019	293	NA	NA	0	1	0	1	0	0	0	1.492	-0.12	-1.09	1	1	1.616	0.05	0.46	0	2	1.29	-0.05	0.69	1	3	1.596	-0.12	-0.57	0	4	1.261	0	0.64	1	5	1.625	0.21	-0.55	0	6	1.237	0.1	0.61	1
b2040	annotated	0	2111976	2111976	2111976	299	NA	NA	1	1	0	0	1	0	0	0.857	0.08	-0.85	0	1	0.693	0	-1.18	0	2	0.674	0.17	1.09	0	3	0.715	-0.07	1.18	0	4	0.655	-0.23	1.19	0	5	0.705	0.16	1.19	0	6	0.695	0.27	1.14	0
b2041	annotated	0	2113061	2113061	2113061	361	NA	NA	1	1	0	0	1	0	0	0.815	-0.32	-0.64	0	1	0.828	0.79	0.02	0	2	0.643	-0.54	0.45	0	3	0.816	-0.79	0.19	0	4	0.659	0.42	0.46	0	5	0.811	0.97	0.44	0	6	0.701	-0.42	0.55	0
b2042	annotated	0	2114327	2114327	2114327	297	NA	NA	1	1	0	0	1	0	0	1.458	-0.11	0.17	0	1	1.259	0.26	0.41	0	2	1.366	0.05	-0.21	0	3	1.213	-0.28	-0.35	0	4	1.343	-0.13	-0.21	0	5	1.226	0.28	-0.29	0	6	1.299	0.21	-0.25	0
b2043	annotated	0	2115896	2115896	2115896	464	NA	NA	1	1	0	0	1	0	0	1.216	0.69	1.19	0	1	0.951	-0.68	1.33	0	2	1.007	0.72	-1.18	0	3	1.042	0.69	-1.27	0	4	0.931	-0.73	-1.26	0	5	1.101	-0.7	-1.17	0	6	0.828	0.65	-1.29	0
b2044	annotated	0	2117127	2117127	2117127	406	NA	NA	1	1	0	0	1	0	0	0.27	0.65	1.07	0	1	-0.068	-1.01	0.46	0	2	0.163	0.87	-0.96	0	3	-0.071	1.06	-0.31	0	4	0.135	-0.9	-0.91	0	5	-0.013	-1.14	-0.1	0	6	0.063	0.84	-1	0
b2045	annotated	0	2118404	2118404	2118404	426	NA	NA	1	1	0	0	1	0	0	1.371	0.22	0.01	0	1	0.968	-0.08	0.87	0	2	1.171	0.2	-0.4	0	3	1.023	0.04	-0.8	0	4	1.104	-0.32	-0.35	0	5	1.073	-0.01	-0.68	0	6	0.978	0.34	-0.36	0
b2046	annotated	0	2120158	2120158	2120158	492	NA	NA	1	1	0	0	1	0	0	0.788	-0.12	-0.32	0	1	0.566	0.32	-0.3	0	2	0.634	-0.2	0.25	0	3	0.564	-0.26	0.21	0	4	0.645	0.18	0.22	0	5	0.57	0.21	0.06	0	6	0.687	-0.16	0.25	0
b2047	annotated	0	2121554	2121554	2121554	464	NA	NA	1	1	0	0	1	0	0	1.642	-0.65	0.27	0	1	1.225	0.46	0.7	0	2	1.588	-0.34	-0.35	0	3	1.191	-0.54	-0.65	0	4	1.595	0.24	-0.38	0	5	1.207	0.52	-0.7	0	6	1.55	-0.16	-0.43	0
b2048	annotated	0	2122979	2122979	2122979	456	NA	NA	1	1	0	0	1	0	0	1.724	-0.38	-0.02	0	1	1.431	0.3	0.43	0	2	1.567	-0.12	-0.16	0	3	1.39	-0.31	-0.23	0	4	1.572	0.05	-0.14	0	5	1.395	0.3	-0.14	0	6	1.557	0.04	-0.22	0
b2049	annotated	0	2124520	2124520	2124520	478	NA	NA	1	1	0	0	1	0	0	1.437	0.83	0.06	0	1	1.344	-0.77	0.24	0	2	1.283	0.89	0.1	0	3	1.407	0.66	-0.4	0	4	1.156	-0.94	0.01	0	5	1.508	-0.58	-0.49	0	6	0.997	1.03	-0.06	0
b2050	annotated	0	2125746	2125746	2125746	407	NA	NA	1	1	0	0	1	0	0	0.35	-0.15	-0.36	0	1	0.142	0.19	-1	0	2	0.243	-0.12	0.57	0	3	0.105	-0.23	1.14	0	4	0.26	0.05	0.69	0	5	0.093	0.25	1.21	0	6	0.279	-0.01	0.68	0
b2051	annotated	0	2126222	2126222	2126225	159	NA	NA	1	0	1	0	0	0	0	0.358	0.46	0.3	0	1	0.167	-0.56	0.42	0	2	0.256	0.61	-0.27	0	3	0.194	0.5	-0.55	0	4	0.199	-0.56	-0.27	0	5	0.243	-0.51	-0.59	0	6	0.123	0.49	-0.34	0
b2052	annotated	0	2127190	2127190	2127190	321	NA	NA	1	1	0	0	1	0	0	1.109	-0.26	0.93	0	1	0.518	0.1	0.15	0	2	0.919	-0.13	-0.68	0	3	0.486	-0.14	0	0	4	0.967	0.03	-0.62	0	5	0.451	0.07	0.12	0	6	1	0.1	-0.69	0
b2053	annotated	0	2128314	2128314	2128314	373	NA	NA	1	1	0	0	1	0	0	1.829	-0.54	-0.74	0	1	1.631	0.68	0.29	0	2	1.577	-0.45	0.52	0	3	1.651	-0.64	-0.48	0	4	1.583	0.41	0.48	0	5	1.66	0.72	-0.56	0	6	1.597	-0.37	0.4	0
b2054	annotated	0	2128888	2128888	2128888	182	NA	NA	1	1	0	0	1	0	0	1.528	-0.17	-0.38	0	1	1.398	0.27	0.71	0	2	1.38	-0.04	0.06	0	3	1.388	-0.31	-0.71	0	4	1.385	-0.02	0.05	0	5	1.366	0.38	-0.64	0	6	1.374	0.03	-0.02	0
b2055	annotated	0	2129650	2129650	2129650	248	NA	NA	1	1	0	0	1	0	0	0.827	-0.01	-0.91	0	1	1.151	0.09	-0.39	0	2	0.587	-0.11	0.85	0	3	1.219	-0.12	0.25	0	4	0.571	0.16	0.76	0	5	1.204	0.2	0.17	0	6	0.597	-0.15	0.78	0
b2056	annotated	0	2130878	2130878	2130878	405	NA	NA	1	1	0	0	1	0	0	0.794	0.06	-0.53	0	1	0.741	-0.09	-0.95	0	2	0.564	0.09	0.88	0	3	0.791	0.01	0.86	0	4	0.556	-0.08	0.79	0	5	0.795	0.05	0.83	0	6	0.561	0.16	0.8	0
b2057	annotated	0	2132070	2132070	2132070	405	NA	NA	1	1	0	0	1	0	0	1.255	-0.43	-0.4	0	1	0.99	0.31	0.77	0	2	1.063	-0.16	-0.02	0	3	1.017	-0.33	-0.79	0	4	1.045	0.16	-0.02	0	5	1.064	0.41	-0.78	0	6	1.008	-0.22	-0.06	0
b2058	annotated	0	2132555	2132555	2132555	162	NA	NA	1	1	0	0	1	0	0	0.209	0.18	0.93	0	1	-0.086	-0.34	-0.06	0	2	0.027	0.23	-0.57	0	3	-0.061	0.32	0.14	0	4	0.032	-0.26	-0.59	0	5	-0.074	-0.31	0.23	0	6	0.039	0.27	-0.69	0
b2059	annotated	0	2133397	2133397	2133397	279	NA	NA	1	1	0	0	1	0	0	1.58	-0.91	0.13	0	1	0.986	0.84	0.42	0	2	1.413	-0.64	-0.39	0	3	0.971	-0.81	-0.28	0	4	1.44	0.56	-0.39	0	5	0.938	0.75	-0.15	0	6	1.495	-0.5	-0.43	0
b2060	annotated	0	2135652	2135652	2135652	720	NA	NA	1	1	0	0	1	0	0	1.576	-1.07	0.91	0	1	0.991	0.91	1.16	0	2	1.512	-0.9	-0.94	0	3	0.931	-0.92	-1.1	0	4	1.566	0.84	-1.03	0	5	0.934	0.89	-1.04	0	6	1.56	-0.77	-0.99	0
b2061	annotated	0	2136098	2136098	2136098	147	NA	NA	1	1	0	0	1	0	0	0.788	0.31	-0.43	0	1	0.782	-0.22	-0.37	0	2	0.576	0.28	0.46	0	3	0.798	0.18	0.33	0	4	0.561	-0.27	0.44	0	5	0.789	-0.17	0.21	0	6	0.617	0.37	0.35	0
b2062	downstream	15	2137228	2137243	2137243	379	NA	NA	0	1	0	1	0	0	0	1.401	-0.07	-1.97	2	1	1.765	0.45	-1.35	0	2	1.264	-0.18	1.91	2	3	1.762	-0.57	1.16	0	4	1.238	0.08	1.96	2	5	1.749	0.79	1.07	0	6	1.242	0.09	1.88	2
b2063	upstream	-39	2137863	2137902	2137902	527	NA	NA	0	1	0	1	0	0	0	0.218	1.4	0.24	0	1	0.274	-1.14	0.76	0	2	-0.023	1.23	-0.32	1	3	0.376	1.15	-0.76	0	4	-0.128	-1.22	-0.31	1	5	0.488	-1.15	-0.68	0	6	-0.29	1.15	-0.31	1
b2064	annotated	0	2141612	2141612	2141612	617	NA	NA	1	1	0	0	1	0	0	0.685	-0.15	-0.41	0	1	0.477	0.08	-0.03	0	2	0.427	-0.04	0.16	0	3	0.529	-0.11	-0.01	0	4	0.419	0.05	0.21	0	5	0.575	0.12	-0.01	0	6	0.434	-0.09	0.14	0
b2065	annotated	0	2142215	2142215	2142215	193	193	0	1	1	0	0	1	0	0	0.516	-0.52	0.9	0	1	-0.051	0.14	1.15	0	2	0.326	-0.18	-1.23	0	3	0.004	0	-1.2	0	4	0.327	0.31	-1.27	0	5	0.075	-0.12	-1.23	0	6	0.299	-0.55	-1.25	0
b2066	downstream	171	2142777	2142948	2142948	213	NA	NA	0	1	0	1	0	0	0	0.613	-1	0.03	0	1	0.191	0.99	-0.34	0	2	0.616	-0.98	0.15	0	3	0.059	-0.98	0.38	0	4	0.748	0.86	0.22	0	5	-0.039	0.86	0.26	0	6	0.879	-0.75	0.23	0
b2067	annotated	0	2143266	2143266	2143266	1105	NA	NA	1	1	0	0	1	0	0	0.738	-0.66	1.16	0	1	0.067	0.44	0.52	0	2	0.658	-0.43	-1.02	0	3	0.014	-0.39	-0.35	0	4	0.729	0.37	-0.94	0	5	-0.042	0.21	-0.26	0	6	0.777	-0.31	-0.99	0
b2068	annotated	0	2147540	2147540	2147540	282	282	0	1	1	0	0	1	0	0	0.493	-0.59	0.7	0	1	-0.147	0.24	1.32	0	2	0.385	-0.29	-1.12	0	3	-0.178	-0.15	-1.32	0	4	0.426	0.32	-1.12	0	5	-0.151	0.05	-1.39	0	6	0.426	-0.41	-1.08	0
b2069	downstream	78	2147752	2147674	2147674	450	NA	NA	0	1	0	1	0	0	0	0.495	-0.91	-0.05	0	1	0.022	1.02	-0.7	0	2	0.389	-1.05	0.1	0	3	-0.062	-1.05	0.77	0	4	0.485	0.97	0.17	0	5	-0.153	0.98	0.81	0	6	0.656	-0.79	0.17	0
b2070	annotated	0	2150985	2150985	2150985	648	NA	NA	1	1	0	0	1	0	0	2.147	-0.23	-0.63	0	1	2.143	0.84	0.25	0	2	1.997	-0.45	0.52	0	3	2.098	-0.96	-0.25	0	4	1.996	0.32	0.48	0	5	2.047	1.09	-0.18	0	6	2.037	-0.11	0.52	0
b2071	annotated	0	2151185	2151185	2151185	153	NA	NA	1	1	0	0	1	0	0	1.884	-0.1	-0.09	0	1	1.749	0.28	0.87	0	2	1.736	-0.06	-0.15	0	3	1.737	-0.38	-0.78	0	4	1.712	-0.12	-0.15	0	5	1.75	0.47	-0.56	0	6	1.643	0.24	-0.19	0
b2072	downstream	117	2152355	2152472	2152391	253	NA	NA	0	0	0	0	0	0	0	-0.561	0.2	-0.12	3	1	-0.587	-0.22	-0.16	0	2	-0.722	0.1	0.04	3	3	-0.536	0.3	0.04	0	4	-0.709	-0.07	0.09	3	5	-0.49	-0.33	-0.01	0	6	-0.733	-0.04	0.15	3
b2073	annotated	0	2153128	2153128	2153128	219	NA	NA	1	1	0	0	1	0	0	1.602	0.75	0.37	0	1	1.424	-0.85	0.74	0	2	1.351	0.89	-0.34	0	3	1.449	0.79	-0.66	0	4	1.3	-0.96	-0.36	0	5	1.472	-0.8	-0.62	0	6	1.249	1.07	-0.52	0
b2074	annotated	0	2154016	2154016	2154016	415	NA	NA	1	1	0	0	1	0	0	0.942	-0.77	-0.16	0	1	0.593	0.95	0.4	0	2	0.93	-0.83	-0.03	0	3	0.476	-0.94	-0.37	0	4	1.018	0.77	-0.11	0	5	0.397	0.88	-0.37	0	6	1.092	-0.7	0	0
b2075	annotated	0	2155263	2155263	2155263	1040	NA	NA	1	1	0	0	1	0	0	-0.208	-0.44	-1.23	0	1	-0.136	0.4	-1.65	0	2	-0.411	-0.45	1.38	0	3	-0.098	-0.46	1.45	0	4	-0.418	0.53	1.33	0	5	-0.132	0.54	1.24	0	6	-0.355	-0.45	1.37	0
b2076	annotated	0	2158386	2158386	2158386	1025	NA	NA	1	1	0	0	1	0	0	0.046	0.42	0.83	0	1	-0.426	-0.58	0.44	0	2	-0.2	0.57	-0.82	0	3	-0.355	0.68	-0.41	0	4	-0.266	-0.54	-0.77	0	5	-0.279	-0.77	-0.34	0	6	-0.359	0.44	-0.74	0
b2077	downstream	132	2161596	2161464	2161464	471	NA	NA	0	1	0	1	0	0	0	0.02	-0.06	-0.52	1	1	0.022	-0.04	-0.37	0	2	-0.175	-0.02	0.38	1	3	0.025	0.08	0.33	0	4	-0.156	0.02	0.38	1	5	0.059	-0.03	0.35	0	6	-0.189	-0.03	0.4	1
[truncated: 2,237 more rows]
[truncated: 15 more columns]

## Sheet: excluding non-matching Prodigal
Locus Tag	TIS Label	Position (Relative)	Position (Absolute)	RefSeq Position	Prodigal Position	Refseq length	Verified length	Cleaved	ref vs PCA	ref vs Prod	PCA correct Prod incorrect	PCA incorrect Prod correct	PCA correct Prod Correct		PCA Iteration	PC1	PC2	PC3	PCA Rank	PCA Iteration	PC1	PC2	PC3	PCA Rank	PCA Iteration	PC1	PC2	PC3	PCA Rank	PCA Iteration	PC1	PC2	PC3	PCA Rank	PCA Iteration	PC1	PC2	PC3	PCA Rank	PCA Iteration	PC1	PC2	PC3	PCA Rank	PCA Iteration	PC1	PC2	PC3	PCA Rank
[truncated: 4,066 more rows]
[truncated: 15 more columns]

[truncated: 4 more sheets: Verified only, Verified lengths, distance counting, ecogene]
