# Supplementary material for: A Novel Quality Measure and Correction Procedure for the Annotation of Microbial Translation Initiation Sites
Source: PLoS One. 2015 Jul 23;10(7):e0133691. doi: 10.1371/journal.pone.0133691 (PMC4512697; doi:10.1371/journal.pone.0133691)
Supplement: S5 Table — The file contains the calculated quality measure of the TIS annotation based on the PCA-based prediction, the Prodigal-based prediction and the RefSeq annotation for the 277 species selected by Nakagawa and colleagues [4]. In addition, it provides the number of ORFs for which predictions were made and the GC% of each genome. (XLSX) [file pone.0133691.s010.xlsx]

## Sheet: Sheet1
Genome (selection adapted from Nakagawa et al. (2010))				RefSeq		Prodigal		Prodigal matching		PCA 18nt-18nt		PCA 30nt-18nt
Strain	GC%	NCBI accession	Coding Density	# ORFs	Spearman's rho	# ORFs	Spearman's rho	# ORFs	Spearman	# ORFs	Spearman's rho	# ORFs	Spearman's rho
Acinetobacter sp. ADP1 chromosome	0.404296	005966.ptt	0.875924	3307	0.97	3273	0.96	3220	0.96	3307	0.97	3304	0.96
Aeropyrum pernix K1	0.563113	000854.ptt	0.883116	1700	0.95	1720	0.92	1673	0.92	1700	0.95	1697	0.9
Agrobacterium fabrum str. C58 chromosome circular	0.593752	003062.ptt	0.876727	2765	0.97	2740	0.97	2644	0.96	2765	0.96	2762	0.97
Alcanivorax borkumensis SK2 chromosome	0.547278	008260.ptt	0.873606	2755	0.97	2820	0.97	2724	0.97	2754	0.96	2751	0.97
Alkalilimnicola ehrlichii MLHE-1 chromosome	0.675313	008340.ptt	0.903099	2865	0.94	2901	0.94	2843	0.94	2864	0.93	2861	0.93
Anabaena variabilis ATCC 29413 chromosome	0.414214	007413.ptt	0.815132	5043	0.95	5217	0.97	4990	0.97	5042	0.96	5039	0.96
Anaeromyxobacter dehalogenans 2CP-C chromosome	0.749053	007760.ptt	0.90776	4346	0.9	4471	0.92	4274	0.91	4345	0.88	4342	0.85
Anaplasma marginale str. St. Maries chromosome	0.497627	004842.ptt	0.85153	948	0.86	1018	0.94	922	0.94	947	0.92	944	0.96
Anaplasma phagocytophilum HZ	0.416359	007797.ptt	0.680587	1264	0.9	1256	0.93	990	0.93	1263	0.9	1260	0.92
Aquifex aeolicus VF5	0.434762	000918.ptt	0.928951	1529	0.79	1707	0.84	1520	0.83	1528	0.8	1525	0.81
Archaeoglobus fulgidus DSM 4304	0.485817	000917.ptt	0.916936	2420	0.95	2518	0.94	2378	0.93	2420	0.89	2417	0.92
Aster yellows witches'-broom phytoplasma AYWB	0.268863	007716.ptt	0.734387	671	0.49	663	0.8	616	0.79	670	0.7	667	0.67
Bacillus anthracis str. Sterne chromosome	0.353794	005945.ptt	0.837984	5091	0.98	5471	0.97	5210	0.97	4955	0.97	5286	0.98
Bacillus cereus ATCC 14579	0.352806	004722.ptt	0.805537	5233	0.97	5516	0.96	5101	0.96	5233	0.96	5231	0.98
Bacillus clausii KSM-K16	0.447533	006582.ptt	0.856792	4096	0.99	4304	0.98	4070	0.98	4095	0.97	4092	0.98
Bacillus licheniformis DSM 13 = ATCC 14580 chromosome	0.461947	006322.ptt	0.86895	4171	0.98	4290	0.98	4112	0.98	4171	0.96	4189	0.97
Bacillus subtilis subsp. subtilis str. 168 chromosome	0.435144	000964.ptt	0.873181	4175	0.98	4226	0.98	4116	0.98	4175	0.97	4173	0.98
Bacillus thuringiensis serovar konkukian str. 97-27 chromosome	0.354053	005957.ptt	0.836793	5117	0.97	5271	0.98	5043	0.98	5117	0.96	5114	0.98
Bacteroides fragilis NCTC 9343 chromosome	0.431906	003228.ptt	0.880439	4184	0.94	4302	0.95	4015	0.95	4183	0.91	4180	0.96
Bacteroides thetaiotaomicron VPI-5482 chromosome	0.428372	004663.ptt	0.894125	4778	0.97	4901	0.95	4632	0.95	4777	0.96	4774	0.94
Bartonella henselae str. Houston-1 chromosome	0.382303	005956.ptt	0.725815	1488	0.94	1634	0.94	1430	0.93	1487	0.89	1484	0.94
Bartonella quintana str. Toulouse	0.387968	005955.ptt	0.721314	1142	0.93	1316	0.94	1120	0.93	1141	0.93	1138	0.91
Baumannia cicadellinicola str. Hc (Homalodisca coagulata)	0.332348	007984.ptt	0.853977	595	0.85	607	0.81	590	0.82	594	0.81	591	0.69
Bdellovibrio bacteriovorus HD100	0.506455	005363.ptt	0.927328	3586	0.97	3568	0.96	3499	0.96	3585	0.94	3582	0.97
Bifidobacterium longum NCC2705 chromosome	0.601198	004307.ptt	0.852027	1726	0.95	1830	0.93	1616	0.94	1725	0.96	1723	0.92
Bordetella avium 197N chromosome	0.615826	010645.ptt	0.883055	3381	0.96	3409	0.96	3279	0.95	3380	0.95	3377	0.95
Bordetella parapertussis 12822 chromosome	0.681	002928.ptt	0.863747	4185	0.86	4512	0.96	4160	0.95	4184	0.93	4181	0.95
Bordetella pertussis Tohama I chromosome	0.677206	002929.ptt	0.824772	3436	0.87	3888	0.91	3415	0.9	3428	0.91	3432	0.92
Borrelia burgdorferi B31 chromosome	0.285933	001318.ptt	0.933023	753	0.86	825	0.8	817	0.78	793	0.79	847	0.77
Borrelia garinii PBi chromosome linear	0.283048	006156.ptt	0.926176	825	0.94	821	0.89	808	0.89	825	0.88	826	0.76
Bradyrhizobium japonicum USDA 110 chromosome	0.640594	004463.ptt	0.86575	8317	0.96	8498	0.98	7769	0.98	8316	0.98	8313	0.97
Brucella abortus bv. 1 str. 9-941 chromosome I	0.571558	006932.ptt	0.809087	2029	0.94	2046	0.94	1809	0.94	2029	0.95	2026	0.93
Brucella suis 1330 chromosome I	0.57214	004310.ptt	0.841631	2122	0.95	1991	0.93	1844	0.95	2122	0.96	2119	0.95
Brucella suis 1330 chromosome II	0.573164	004311.ptt	0.846172	1149	0.95	1116	0.94	1010	0.94	1148	0.92	1145	0.94
Buchnera aphidicola str. Bp (Baizongia pistaciae) chromosome	0.253414	004545.ptt	0.810351	504	0.85	522	0.84	504	0.84	503	0.77	500	0.78
Burkholderia cenocepacia AU 1054 chromosome 1	0.669357	008060.ptt	0.872344	2965	0.95	2979	0.96	2890	0.96	2965	0.95	2962	0.95
Burkholderia cenocepacia AU 1054 chromosome 2	0.668614	008061.ptt	0.861537	2472	0.87	2494	0.91	2390	0.9	2471	0.91	2468	0.92
Burkholderia mallei ATCC 23344 chromosome 1	0.681542	006348.ptt	0.796975	2995	0.9	3099	0.92	2718	0.92	2994	0.9	2991	0.93
Burkholderia mallei ATCC 23344 chromosome 2	0.689856	006349.ptt	0.814609	2027	0.93	1907	0.89	1674	0.88	2027	0.9	2026	0.87
Burkholderia pseudomallei K96243 chromosome 1	0.677199	006350.ptt	0.831528	3399	0.88	3477	0.92	3317	0.91	3399	0.91	3396	0.93
Burkholderia pseudomallei K96243 chromosome 2	0.684938	006351.ptt	0.817131	2329	0.89	2464	0.91	2278	0.91	2328	0.91	2325	0.85
Burkholderia sp. 383 chromosome 1	0.662051	007510.ptt	0.875741	3334	0.93	3318	0.94	3260	0.94	3333	0.93	3330	0.94
Burkholderia sp. 383 chromosome 2	0.667298	007511.ptt	0.874403	3173	0.91	3195	0.94	3098	0.93	3172	0.93	3169	0.91
Burkholderia sp. 383 chromosome 3	0.652748	007509.ptt	0.854786	1209	0.85	1201	0.88	1148	0.86	1209	0.86	1206	0.85
Burkholderia thailandensis E264 chromosome I	0.672862	007651.ptt	0.863526	3276	0.97	3290	0.95	3157	0.95	3276	0.94	3273	0.91
Burkholderia thailandensis E264 chromosome II	0.68075	007650.ptt	0.864896	2356	0.91	2372	0.92	2257	0.91	2355	0.92	2352	0.9
Burkholderia xenovorans LB400 chromosome 1	0.627559	007951.ptt	0.858289	4430	0.94	4409	0.96	4184	0.96	4429	0.96	4426	0.95
Burkholderia xenovorans LB400 chromosome 2	0.628355	007952.ptt	0.865244	2960	0.94	2959	0.94	2808	0.94	2960	0.94	2957	0.93
Burkholderia xenovorans LB400 chromosome 3	0.617271	007953.ptt	0.851358	1312	0.91	1342	0.89	1214	0.9	1312	0.91	1309	0.88
Campylobacter jejuni subsp. jejuni NCTC 11168 = ATCC 700819 chromosome	0.305486	002163.ptt	0.927508	1576	0.9	1658	0.9	1600	0.88	1575	0.82	1619	0.81
Candidatus Blochmannia floridanus chromosome	0.273832	005061.ptt	0.83054	583	0.81	603	0.81	582	0.8	582	0.82	579	0.83
Candidatus Pelagibacter ubique HTCC1062 chromosome	0.296831	007205.ptt	0.957098	1354	0.78	1352	0.86	1346	0.86	1354	0.8	1351	0.76
Candidatus Protochlamydia amoebophila UWE25 chromosome	0.347173	005861.ptt	0.820906	2031	0.94	1907	0.93	1833	0.93	2031	0.93	2028	0.94
Carboxydothermus hydrogenoformans Z-2901 chromosome	0.420497	007503.ptt	0.899233	2620	0.93	2478	0.94	2394	0.94	2620	0.89	2617	0.9
Caulobacter crescentus CB15 chromosome	0.67214	002696.ptt	0.901543	3737	0.94	3704	0.95	3509	0.95	3736	0.95	3733	0.94
Chlamydia muridarum Nigg	0.403365	002620.ptt	0.894904	904	0.89	893	0.87	868	0.87	904	0.87	900	0.89
Chlamydia trachomatis DUW-3CX chromosome	0.413073	000117.ptt	0.89642	896	0.93	897	0.9	883	0.9	896	0.9	892	0.78
Chlamydophila abortus S263	0.398664	004552.ptt	0.873809	932	0.81	1007	0.89	929	0.86	931	0.86	928	0.85
Chlamydophila caviae GPIC chromosome	0.392229	003361.ptt	0.890746	998	0.87	993	0.85	964	0.85	997	0.86	994	0.84
Chlamydophila felis FeC-56	0.393754	007899.ptt	0.907962	1005	0.89	986	0.89	971	0.89	1005	0.89	1002	0.85
Chlamydophila pneumoniae AR39	0.405726	002179.ptt	0.886254	1112	0.84	1057	0.88	1025	0.88	1112	0.85	1109	0.87
Chlorobium chlorochromatii CaD3 chromosome	0.442782	007514.ptt	0.881501	1999	0.94	2100	0.97	1977	0.96	1999	0.96	1996	0.96
Chromobacterium violaceum ATCC 12472 chromosome	0.648337	005085.ptt	0.883611	4405	0.97	4298	0.97	4149	0.97	4405	0.96	4402	0.94
Chromohalobacter salexigens DSM 3043 chromosome	0.639119	007963.ptt	0.893511	3298	0.95	3322	0.95	3250	0.95	3297	0.96	3294	0.96
Clostridium difficile 630	0.290605	009089.ptt	0.81968	3787	0.96	3819	0.95	3657	0.95	3746	0.91	3734	0.95
Clostridium perfringens SM101 chromosome	0.28249	008262.ptt	NA	2546	0.92	2579	0.93	2507	0.92	2546	0.86	2546	0.92
Clostridium tetani E88 chromosome	0.287493	004557.ptt	0.858145	2380	0.36	2703	0.92	2350	0.92	2380	0.76	2377	0.93
Colwellia psychrerythraea 34H chromosome	0.380054	003910.ptt	0.843421	4909	0.96	4512	0.95	4404	0.94	4908	0.94	4906	0.95
Corynebacterium diphtheriae NCTC 13129 chromosome	0.534785	002935.ptt	0.877492	2272	0.95	2328	0.96	2171	0.95	2271	0.96	2268	0.95
Corynebacterium efficiens YS-314 chromosome	0.6314	004369.ptt	0.89966	2938	0.71	2815	0.95	2734	0.95	2937	0.92	2934	0.97
Corynebacterium glutamicum ATCC 13032	0.538103	003450.ptt	0.861022	2993	0.96	3071	0.97	2938	0.97	2992	0.96	2989	0.97
Corynebacterium jeikeium K411 chromosome	0.613954	007164.ptt	0.892163	2104	0.9	2123	0.9	2068	0.9	2103	0.93	2100	0.91
Coxiella burnetii RSA 493 chromosome	0.426605	002971.ptt	0.777155	1817	0.84	2011	0.93	1593	0.94	1815	0.92	1812	0.88
Cupriavidus metallidurans CH34 chromosome	0.638203	007973.ptt	0.891737	3726	0.93	3600	0.93	3491	0.92	3725	0.95	3722	0.93
Cupriavidus metallidurans CH34 megaplasmid	0.635994	007974.ptt	0.87985	2391	0.95	2333	0.94	2236	0.94	2391	0.93	2391	0.94
Cytophaga hutchinsonii ATCC 33406 chromosome	0.388465	008255.ptt	0.897435	3785	0.97	3780	0.95	3675	0.94	3784	0.94	3781	0.95
Dechloromonas aromatica RCB	0.592472	007298.ptt	0.914494	4171	0.97	4243	0.96	4114	0.95	4170	0.96	4167	0.96
Dehalococcoides ethenogenes 195	0.488503	002936.ptt	0.895727	1580	0.9	1543	0.9	1465	0.89	1580	0.88	1577	0.89
Dehalococcoides sp. CBDB1 chromosome	0.470259	007356.ptt	0.898066	1458	0.92	1437	0.9	1403	0.91	1458	0.88	1455	0.91
Deinococcus geothermalis DSM 11300	0.666362	008025.ptt	0.900607	2330	0.94	2393	0.94	2308	0.92	2330	0.95	2327	0.92
Deinococcus geothermalis DSM 11300 plasmid pDGEO01	0.657036	008010.ptt	0.88537	519	0.74	548	0.73	496	0.71	519	0.84	516	0.59
Deinococcus geothermalis DSM 11300 plasmid pDGEO02	0.666467	009939.ptt	0.866277	205	0.6	221	0.48			205	0.51	#N/A	#N/A
Deinococcus radiodurans R1 chromosome 1	0.670104	001263.ptt	0.89586	2629	0.71	2681	0.92	2547	0.92	2629	0.91	2626	0.95
Desulfitobacterium hafniense Y51 chromosome	0.473599	007907.ptt	0.846109	5060	0.96	5416	0.97	4867	0.97	5059	0.96	5056	0.98
Desulfotalea psychrophila LSv54	0.468112	006138.ptt	0.851978	3116	0.92	3117	0.97	2885	0.97	3116	0.96	3113	0.97
Desulfovibrio desulfuricans subsp. desulfuricans str. ATCC 27774 chromosome	0.580722	011883.ptt	0.834645	2356	0.94	2398	0.96	2336	0.95	2356	0.93	2353	0.94
Desulfovibrio vulgaris str. Hildenborough chromosome	0.631426	002937.ptt	0.862524	3379	0.94	3152	0.91	3002	0.91	3378	0.89	3376	0.93
Ehrlichia canis str. Jake chromosome	0.289577	007354.ptt	0.719991	925	0.9	978	0.84	920	0.84	925	0.88	922	0.83
Ehrlichia chaffeensis str. Arkansas	0.301007	007799.ptt	0.79233	1105	0.9	936	0.89	908	0.89	1104	0.84	1101	0.83
Ehrlichia ruminantium str. Welgevonden chromosome	0.274788	005295.ptt	0.619541	888	0.91	968	0.9	885	0.9	887	0.91	884	0.81
Enterococcus faecalis V583 chromosome	0.375274	004668.ptt	0.859118	3112	0.97	3121	0.96	2990	0.96	3111	0.96	3108	0.95
Erythrobacter litoralis HTCC2594 chromosome	0.630685	007722.ptt	0.911232	3011	0.95	2964	0.94	2926	0.95	3011	0.95	3008	0.93
Escherichia coli str. K-12 substr. W3110	0.507996	007779.ptt	NA	4213	0.98	4327	0.97	4144	0.97	4212	0.96	4213	0.98
Francisella tularensis subsp. tularensis SCHU S4 chromosome	0.322594	006570.ptt	0.789539	1556	0.84	2031	0.83	1593	0.88	1555	0.78	1600	0.88
Frankia alni ACN14a chromosome	0.728281	008278.ptt	0.860306	6700	0.95	6084	0.95	5926	0.96	6700	0.95	6704	0.92
Frankia sp. CcI3 chromosome	0.700788	007777.ptt	0.846179	4499	0.95	4786	0.93	4337	0.93	4498	0.96	4495	0.9
Fusobacterium nucleatum subsp. nucleatum ATCC 25586 chromosome	0.271516	003454.ptt	0.886882	1983	0.92	2022	0.93	1994	0.93	1983	0.91	2059	0.84
Geobacillus kaustophilus HTA426 chromosome	0.520862	006510.ptt	0.847484	3497	0.98	3523	0.97	3353	0.97	3496	0.97	3493	0.97
Geobacter metallireducens GS-15 chromosome	0.595095	007517.ptt	0.906722	3549	0.95	3573	0.94	3455	0.94	3549	0.95	3517	0.95
Geobacter sulfurreducens PCA chromosome	0.609375	002939.ptt	0.893891	3430	0.98	3417	0.97	3276	0.97	3429	0.97	3424	0.95
Gloeobacter violaceus PCC 7421 chromosome	0.619979	005125.ptt	0.890501	4430	0.95	4517	0.97	4325	0.97	4429	0.97	4426	0.97
Gluconobacter oxydans 621H chromosome	0.610722	006677.ptt	0.897186	2432	0.93	2587	0.95	2369	0.95	2431	0.97	2428	0.92
Haemophilus ducreyi 35000HP chromosome	0.382205	002940.ptt	0.845868	1717	0.94	1689	0.93	1572	0.94	1717	0.88	1714	0.92
Haemophilus influenzae Rd KW20 chromosome	0.381479	000907.ptt	0.846563	1610	0.93	1748	0.96	1639	0.94	1609	0.92	1653	0.94
Haemophilus somnus 129PT chromosome	0.371974	008309.ptt	0.879329	1792	0.94	1821	0.93	1762	0.93	1792	0.94	1789	0.93
Hahella chejuensis KCTC 2396 chromosome	0.538697	007645.ptt	0.87591	6773	0.98	6387	0.98	6142	0.98	6773	0.98	6770	0.99
Haloarcula marismortui ATCC 43049 chromosome I	0.623639	006396.ptt	0.861259	3134	0.9	3247	0.94	3096	0.93	3134	0.93	3131	0.93
Halobacterium sp. NRC-1 chromosome	0.67913	002607.ptt	0.885211	2075	0.88	2106	0.93	2024	0.93	2075	0.88	2072	0.92
Haloquadratum walsbyi DSM 16790	0.478639	008212.ptt	0.746198	2607	0.97	3015	0.96	2556	0.96	2607	0.95	2607	0.93
Helicobacter acinonychis str. Sheeba chromosome	0.381775	008229.ptt	0.894818	1613	0.93	1544	0.9	1511	0.89	1612	0.82	1609	0.85
Helicobacter hepaticus ATCC 51449 chromosome	0.359313	004917.ptt	0.93021	1876	0.94	1802	0.91	1763	0.91	1875	0.9	1872	0.88
Helicobacter pylori J99 chromosome	0.391887	000921.ptt	0.901071	1488	0.88	1505	0.93	1460	0.93	1488	0.8	1485	0.87
Jannaschia sp. CCS1 chromosome	0.623322	007802.ptt	0.905216	4212	0.96	4281	0.97	4144	0.96	4211	0.97	4208	0.95
Lactobacillus acidophilus NCFM chromosome	0.347146	006814.ptt	0.880272	1864	0.85	1881	0.92	1813	0.91	1863	0.91	1860	0.93
Lactobacillus delbrueckii subsp. bulgaricus ATCC 11842 chromosome	0.49719	008054.ptt	0.731103	1529	0.91	1916	0.94	1473	0.91	1529	0.86	1526	0.9
Lactobacillus johnsonii NCC 533	0.346112	005362.ptt	0.890798	1821	0.94	1888	0.92	1812	0.92	1820	0.9	1817	0.92
Lactobacillus plantarum WCFS1	0.444669	004567.ptt	0.835041	3057	0.98	3089	0.98	2953	0.98	3056	0.96	3003	0.95
Lactobacillus sakei subsp. sakei 23K chromosome	0.412576	007576.ptt	0.866674	1871	0.92	1851	0.95	1833	0.95	1871	0.9	1876	0.95
Lactobacillus salivarius UCC118 chromosome	0.329412	007929.ptt	0.839467	1717	0.87	1773	0.87	1685	0.87	1716	0.86	1713	0.84
Lactococcus lactis subsp. lactis Il1403 chromosome	0.353294	002662.ptt	0.849731	2321	0.95	2383	0.94	2277	0.94	2321	0.9	2318	0.91
Lawsonia intracellularis PHEMN1-00 chromosome	0.332845	008011.ptt	0.836926	1183	0.85	1266	0.94	1170	0.93	1183	0.86	1180	0.86
Legionella pneumophila str. Lens	0.38415	006369.ptt	0.869038	2878	0.97	2959	0.95	2845	0.95	2878	0.96	2875	0.96
Leifsonia xyli subsp. xyli str. CTCB07 chromosome	0.67676	006087.ptt	0.700225	2028	0.89	2765	0.88	1987	0.86	2028	0.89	2027	0.85
Leptospira interrogans serovar Copenhageni str. Fiocruz L1-130 chromosome I	0.350495	005823.ptt	0.747752	3399	0.85	3397	0.93	3204	0.92	3399	0.93	3396	0.91
Listeria innocua Clip11262	0.37439	003212.ptt	0.886996	2968	0.97	3045	0.97	2958	0.97	2968	0.95	2965	0.94
Listeria monocytogenes serotype 4b str. F2365 chromosome	0.380412	002973.ptt	0.882548	2821	0.94	2808	0.94	2757	0.94	2821	0.94	2818	0.94
Magnetospirillum magneticum AMB-1 chromosome	0.650935	007626.ptt	0.880073	4561	0.94	4628	0.95	4339	0.95	4561	0.96	4558	0.97
Mannheimia succiniciproducens MBEL55E chromosome	0.42538	006300.ptt	0.888642	2370	0.83	2120	0.95	2099	0.95	2370	0.9	2367	0.96
Maricaulis maris MCS10 chromosome	0.627276	008347.ptt	0.897334	3063	0.96	3131	0.97	3044	0.97	3062	0.96	3059	0.96
Mesoplasma florum L1 chromosome	0.270205	006055.ptt	0.926767	680	0.78	1475	0.8	380	0.54	679	0.75	678	0.79
Mesorhizobium loti MAFF303099 chromosome	0.627471	002678.ptt	0.863536	6743	0.97	6800	0.98	6422	0.98	6743	0.98	6740	0.98
Methanocaldococcus jannaschii DSM 2661 chromosome	0.314263	000909.ptt	0.870081	1714	0.72	1808	0.94	1703	0.93	1714	0.76	1711	0.93
Methanococcoides burtonii DSM 6242	0.407581	007955.ptt	0.801888	2273	0.95	2616	0.92	2246	0.93	2273	0.94	2270	0.92
Methanococcus maripaludis S2 chromosome	0.331003	005791.ptt	0.886389	1722	0.9	1749	0.9	1715	0.9	1722	0.87	1719	0.92
Methanopyrus kandleri AV19	0.611592	003551.ptt	0.884135	1687	0.89	1814	0.9	1663	0.89	1687	0.89	1684	0.94
Methanosarcina acetivorans C2A chromosome	0.426809	003552.ptt	0.7387	4540	0.94	4884	0.97	4257	0.98	4540	0.94	4537	0.93
Methanosarcina barkeri str. Fusaro	0.39276	007355.ptt	0.695477	3607	0.97	4016	0.95	3540	0.95	3607	0.95	3603	0.94
Methanosarcina mazei Go1 chromosome	0.414849	003901.ptt	0.748343	3368	0.94	3477	0.96	3263	0.96	3368	0.95	3365	0.9
Methanosphaera stadtmanae DSM 3091 chromosome	0.276337	007681.ptt	0.8395	1535	0.85	1552	0.89	1519	0.88	1535	0.89	1532	0.8
Methanospirillum hungatei JF-1 chromosome	0.45149	007796.ptt	0.857634	3131	0.96	3415	0.96	3093	0.96	3130	0.92	3127	0.94
Methanothermobacter thermautotrophicus str. Delta H chromosome	0.495439	000916.ptt	0.901923	1873	0.88	1876	0.93	1824	0.93	1872	0.88	1869	0.93
Methylobacillus flagellatus KT	0.557191	007947.ptt	0.900301	2753	0.95	2844	0.96	2711	0.97	2752	0.96	2749	0.94
Methylococcus capsulatus str. Bath chromosome	0.635846	002977.ptt	0.891807	2956	0.96	3046	0.96	2824	0.96	2955	0.95	2952	0.94
Moorella thermoacetica ATCC 39073 chromosome	0.557915	007644.ptt	0.861378	2463	0.93	2640	0.95	2435	0.95	2463	0.92	2460	0.95
Mycobacterium avium subsp. paratuberculosis K-10	0.692986	002944.ptt	0.912591	4350	0.94	4544	0.96	4250	0.95	4349	0.95	4346	0.9
Mycobacterium bovis AF212297 chromosome	0.65633	002945.ptt	0.90167	3918	0.96	4008	0.97	3775	0.96	3917	0.96	3914	0.93
Mycobacterium leprae TN chromosome	0.577967	002677.ptt	0.494766	1605	0.95	3990	0.98	1557	0.96	1604	0.96	1601	0.91
Mycobacterium sp. MCS chromosome	0.684534	008146.ptt	0.9283	5391	0.95	5480	0.97	5319	0.96	5390	0.96	5387	0.94
Mycobacterium tuberculosis H37Rv complete genome - 1..4411532	0.656147	000962.ptt	0.90817	4018	0.96	4085	0.97	3871	0.96	4017	0.96	3999	0.93
Mycoplasma capricolum subsp. capricolum ATCC 27343 chromosome	0.237704	007633.ptt	0.881417	812	0.83	1622	0.82	432	0.64	811	0.84	808	0.78
Mycoplasma gallisepticum str. R(low) chromosome	0.314699	004829.ptt	0.878906	763	0.4	1663	0.83	501	0.67	763	0.73	759	0.87
Mycoplasma hyopneumoniae 7448 chromosome	0.284889	007332.ptt	0.855095	657	0.9	1351	0.83	366	0.64	655	0.89	652	0.79
Mycoplasma mobile 163K	0.249513	006908.ptt	0.90479	633	0.73	1291	0.82	372	0.76	633	0.72	630	0.78
Mycoplasma mycoides subsp. mycoides SC str. PG1 chromosome	0.239656	005364.ptt	0.814364	1017	0.37	2036	0.89	534	0.68	1016	0.81	1013	0.62
Mycoplasma penetrans HF-2	0.257175	004432.ptt	0.884623	1037	0.7	2362	0.82	576	0.61	1036	0.89	1033	0.68
Mycoplasma pneumoniae M129 chromosome	0.40008	000912.ptt	0.877435	648	0.78	1402	0.79	488	0.71	648	0.76	686	0.68
Mycoplasma pulmonis UAB CTIP	0.266365	002771.ptt	0.897777	781	0.5	1507	0.86	391	0.7	780	0.82	778	0.77
Mycoplasma synoviae 53	0.284952	007294.ptt	0.885536	659	0.87	1339	0.79	344	0.65	658	0.8	655	0.67
Myxococcus xanthus DK 1622 chromosome	0.688912	008095.ptt	0.902412	7316	0.89	7333	0.97	7023	0.96	7315	0.97	7312	0.95
Nanoarchaeum equitans Kin4-M chromosome	0.315595	005213.ptt	0.916697	540	0.6	583	0.61	536	0.59	540	0.66	537	0.59
Natronomonas pharaonis DSM 2160	0.634402	007426.ptt	0.904048	2659	0.9	2679	0.88	2629	0.88	2659	0.91	2656	0.86
Neisseria gonorrhoeae FA 1090 chromosome	0.526897	002946.ptt	0.779916	2002	0.93	2142	0.93	1818	0.92	2001	0.93	1998	0.93
Neisseria meningitidis Z2491 chromosome	0.518091	003116.ptt	0.787073	1909	0.92	2058	0.95	1850	0.94	1909	0.89	1906	0.94
Neorickettsia sennetsu str. Miyayama chromosome	0.410843	007798.ptt	0.871185	932	0.85	789	0.86	752	0.85	931	0.89	928	0.83
Nitrobacter hamburgensis X14 chromosome	0.617138	007964.ptt	0.803058	3804	0.97	4230	0.98	3665	0.97	3803	0.97	3800	0.95
Nitrobacter winogradskyi Nb-255 chromosome	0.62049	007406.ptt	0.838411	3122	0.92	3262	0.9	3026	0.91	3122	0.96	3119	0.94
Nitrosococcus oceani ATCC 19707 chromosome	0.503176	007484.ptt	0.84568	2974	0.96	3273	0.96	2940	0.96	2973	0.93	2970	0.94
Nitrosomonas europaea ATCC 19718 chromosome	0.507182	004757.ptt	0.853503	2461	0.96	2670	0.95	2424	0.93	2461	0.94	2458	0.93
Nitrosomonas eutropha C91 chromosome	0.484863	008344.ptt	0.8549	2444	0.94	2591	0.94	2374	0.95	2443	0.96	2440	0.93
Nitrosospira multiformis ATCC 25196 chromosome	0.539426	007614.ptt	0.852704	2757	0.97	2926	0.96	2707	0.96	2756	0.96	2753	0.93
Nocardia farcinica IFM 10152 chromosome	0.708334	006361.ptt	0.901825	5681	0.95	5704	0.94	5559	0.94	5680	0.94	5677	0.92
Nostoc sp. PCC 7120 chromosome	0.413475	003272.ptt	0.820829	5365	0.96	5362	0.96	5195	0.95	5365	0.98	5362	0.96
Novosphingobium aromaticivorans DSM 12444 chromosome	0.651528	007794.ptt	0.913911	3324	0.96	3382	0.96	3264	0.95	3323	0.93	3320	0.93
Oceanobacillus iheyensis HTE831 chromosome	0.356813	004193.ptt	0.840439	3500	0.97	3555	0.96	3447	0.96	3500	0.94	3497	0.95
Onion yellows phytoplasma OY-M	0.277598	005303.ptt	0.727381	749	0.41	956	0.77	739	0.74	748	0.79	746	0.54
Pasteurella multocida subsp. multocida str. Pm70 chromosome	0.404049	002663.ptt	0.888587	2012	0.93	2032	0.94	1993	0.94	2011	0.93	2011	0.96
Pelobacter carbinolicus DSM 2380 chromosome	0.551137	007498.ptt	0.870155	3304	0.98	3242	0.97	3130	0.97	3303	0.98	3348	0.97
Pelodictyon phaeoclathratiforme BU-1 chromosome	0.480776	011060.ptt	0.853965	2707	0.96	2923	0.97	2672	0.96	2706	0.97	2703	0.95
Photobacterium profundum SS9 chromosome 1	0.419689	006370.ptt	0.820056	3416	0.98	2174	0.95	3344	0.96	3416	0.97	3413	0.93
Photobacterium profundum SS9 chromosome 2	0.412227	006371.ptt	0.802533	2006	0.95	2174	0.94	1936	0.93	2006	0.96	2003	0.92
Photorhabdus luminescens subsp. laumondii TTO1	0.428254	005126.ptt	0.808844	4683	0.97	4884	0.98	4502	0.98	4683	0.97	4680	0.98
Picrophilus torridus DSM 9790 chromosome	0.359704	005877.ptt	0.91329	1537	0.9	1592	0.94	1532	0.93	1536	0.85	1533	0.79
Polaromonas sp. JS666 chromosome	0.624723	007948.ptt	0.877619	4817	0.96	4947	0.95	4691	0.95	4816	0.96	4813	0.97
Porphyromonas gingivalis W83 chromosome	0.482879	002950.ptt	0.823365	1909	0.89	2013	0.92	1755	0.9	1908	0.88	1905	0.88
Prochlorococcus marinus subsp. pastoris str. CCMP1986 chromosome	0.307992	005072.ptt	0.878403	1717	0.85	1922	0.89	1702	0.88	1716	0.88	1713	0.82
Propionibacterium acnes KPA171202 chromosome	0.600107	006085.ptt	0.890338	2297	0.95	2373	0.97	2214	0.96	2297	0.96	2294	0.94
Pseudoalteromonas atlantica T6c chromosome	0.446161	008228.ptt	0.862633	4281	0.97	4414	0.96	4255	0.96	4280	0.96	4277	0.97
Pseudoalteromonas haloplanktis TAC125 chromosome I	0.402348	007481.ptt	0.869908	2939	0.93	2862	0.94	2838	0.94	2938	0.95	2935	0.94
Pseudomonas entomophila L48 chromosome	0.641597	008027.ptt	0.886461	5134	0.98	5073	0.98	5007	0.98	5134	0.97	5131	0.96
Pseudomonas fluorescens Pf0-1 chromosome	0.60521	007492.ptt	0.896504	5722	0.98	5739	0.98	5632	0.98	5722	0.98	5719	0.97
Pseudomonas syringae pv. syringae B728a chromosome	0.592328	007005.ptt	0.875595	5089	0.98	5207	0.98	5008	0.98	5088	0.97	5085	0.98
Psychrobacter arcticus 273-4 chromosome	0.428002	007204.ptt	0.805263	2120	0.96	2199	0.95	2102	0.95	2120	0.93	2117	0.93
Psychrobacter cryohalolentis K5 chromosome	0.422913	007969.ptt	0.830886	2467	0.94	2508	0.94	2458	0.94	2466	0.94	2463	0.94
Pyrobaculum aerophilum str. IM2 chromosome	0.513625	003364.ptt	0.883345	2602	0.94	2631	0.93	2498	0.92	2601	0.92	2600	0.94
Pyrococcus abyssi GE5 chromosome	0.447139	000868.ptt	0.91296	1778	0.91	1913	0.86	1771	0.86	1777	0.88	1775	0.9
Pyrococcus furiosus DSM 3638 chromosome	0.407699	003413.ptt	0.915189	2122	0.92	2102	0.95	2055	0.94	2122	0.88	2122	0.92
Pyrococcus horikoshii OT3 chromosome	0.41879	000961.ptt	0.912749	1950	0.85	1880	0.93	1840	0.93	1949	0.84	1946	0.92
Ralstonia eutropha H16 chromosome 1	0.664659	008313.ptt	0.876103	3651	0.93	3716	0.92	3588	0.92	3651	0.93	3648	0.92
Ralstonia eutropha H16 chromosome 2	0.667843	008314.ptt	0.883825	2555	0.94	3716	0.88	2518	0.92	2555	0.91	2552	0.91
Ralstonia solanacearum GMI1000 chromosome	0.67037	003295.ptt	0.877395	3436	0.92	3430	0.94	3345	0.94	3436	0.92	3434	0.93
Ralstonia solanacearum GMI1000 plasmid pGMI1000MP	0.668662	003296.ptt	0.863695	1675	0.9	1633	0.92	1579	0.92	1675	0.89	1673	0.86
Rhizobium etli CFN 42 chromosome	0.612722	007761.ptt	0.859487	4035	0.98	4202	0.96	3928	0.96	4034	0.96	4031	0.96
Rhizobium leguminosarum bv. viciae 3841 chromosome	0.610904	008380.ptt	0.863106	4694	0.98	4851	0.98	4593	0.98	4693	0.97	4690	0.98
Rhodobacter sphaeroides 2.4.1 chromosome 1	0.690053	007493.ptt	0.888804	3021	0.92	3043	0.94	2953	0.94	3040	0.92	3019	0.93
Rhodococcus jostii RHA1 chromosome	0.675158	008268.ptt	0.909593	7211	0.96	7190	0.96	6876	0.95	7211	0.95	7208	0.93
Rhodoferax ferrireducens T118 chromosome	0.598793	007908.ptt	0.8964	4169	0.98	4309	0.97	4114	0.98	4168	0.98	4165	0.97
Rhodopirellula baltica SH 1 chromosome	0.554033	005027.ptt	0.944778	7325	0.74	5478	0.97	5197	0.97	7323	0.97	7319	0.95
Rhodopseudomonas palustris BisB5 chromosome	0.648078	007958.ptt	0.866999	4397	0.98	4426	0.97	4305	0.98	4397	0.96	4394	0.96
Rhodospirillum rubrum ATCC 11170 chromosome	0.65448	007643.ptt	0.881524	3787	0.97	3843	0.97	3753	0.97	3787	0.95	3785	0.96
Rickettsia bellii RML369-C chromosome	0.316459	007940.ptt	0.848539	1429	0.82	1516	0.88	1411	0.88	1428	0.87	1425	0.87
Rickettsia conorii str. Malish 7	0.324388	003103.ptt	0.801371	1374	0.54	1435	0.89	1293	0.89	1373	0.85	1370	0.81
Rickettsia felis URRWXCal2 chromosome	0.324504	007109.ptt	0.8347	1400	0.71	1517	0.88	1387	0.86	1399	0.87	1396	0.81
Rickettsia prowazekii str. Madrid E chromosome	0.290003	000963.ptt	0.75376	843	0.8	896	0.8	827	0.8	842	0.84	831	0.8
Rickettsia typhi str. Wilmington	0.289194	006142.ptt	0.752294	837	0.88	868	0.9	823	0.9	836	0.84	833	0.83
Roseobacter denitrificans OCh 114 chromosome	0.589687	008209.ptt	0.892925	3946	0.97	3903	0.97	3740	0.97	3946	0.97	3943	0.96
Rubrobacter xylanophilus DSM 9941 chromosome	0.704766	008148.ptt	0.916455	3140	0.89	3240	0.94	3098	0.93	3139	0.92	3136	0.87
Ruegeria pomeroyi DSS-3 chromosome	0.642229	003911.ptt	0.894113	3810	0.91	3927	0.95	3761	0.95	3809	0.94	3806	0.96
Ruegeria sp. TM1040 chromosome	0.604129	008044.ptt	0.88839	3030	0.95	3062	0.95	2979	0.95	3029	0.97	3026	0.95
Ruegeria sp. TM1040 mega plasmid	0.593625	008043.ptt	0.87095	728	0.86	1633	0.92	718	0.84	727	0.88	724	0.74
Saccharophagus degradans 2-40	0.458261	007912.ptt	0.865819	4007	0.97	4143	0.98	3993	0.98	4007	0.95	4004	0.96
Salmonella enterica subsp. enterica serovar Paratyphi A str. ATCC 9150 chromosome	0.521644	006511.ptt	0.823191	4096	0.97	4348	0.98	3965	0.98	4095	0.96	4087	0.96
Salmonella enterica subsp. enterica serovar Typhimurium str. LT2 chromosome	0.522215	003197.ptt	0.861693	4456	0.98	4519	0.98	4336	0.98	4455	0.96	4419	0.97
Shewanella denitrificans OS217	0.451492	007954.ptt	0.843475	3754	0.97	3905	0.97	3726	0.97	3753	0.96	3750	0.96
Shewanella frigidimarina NCIMB 400 chromosome	0.415841	008345.ptt	0.84027	4029	0.98	4124	0.97	4014	0.97	4028	0.96	4025	0.94
Shewanella oneidensis MR-1 chromosome	0.459609	004347.ptt	0.830203	4065	0.97	4423	0.98	4188	0.98	4065	0.97	4315	0.95
Shewanella sp. MR-4 chromosome	0.478945	008321.ptt	0.856221	3924	0.95	4015	0.96	3903	0.95	3923	0.97	3920	0.97
Sinorhizobium meliloti 1021 chromosome	0.627289	003047.ptt	0.858907	3359	0.95	3391	0.96	3297	0.96	3358	0.95	3355	0.95
Sinorhizobium meliloti 1021 plasmid pSymA	0.603687	003037.ptt	0.830262	1290	0.9	1401	0.92	1214	0.9	1290	0.89	1287	0.88
Sinorhizobium meliloti 1021 plasmid pSymB	0.624219	003078.ptt	0.88575	1569	0.94	1548	0.93	1474	0.94	1568	0.95	1565	0.93
Sodalis glossinidius str. 'morsitans' chromosome	0.54699	007712.ptt	0.507767	2432	0.96	5553	0.98	2388	0.97	2431	0.94	2428	0.97
Sphingopyxis alaskensis RB2256 chromosome	0.655015	008048.ptt	0.903017	3165	0.93	3206	0.95	3070	0.94	3164	0.94	3161	0.94
Staphylococcus aureus RF122	0.327787	007622.ptt	0.805257	2509	0.97	2595	0.96	2414	0.96	2509	0.92	2506	0.97
Staphylococcus epidermidis ATCC 12228 chromosome	0.320952	004461.ptt	0.828879	2416	0.95	2283	0.95	2258	0.95	2416	0.93	2413	0.95
Staphylococcus haemolyticus JCSC1435 chromosome	0.327926	007168.ptt	0.857987	2668	0.94	2588	0.94	2555	0.94	2668	0.89	2673	0.94
Staphylococcus saprophyticus subsp. saprophyticus ATCC 15305	0.332399	007350.ptt	0.835092	2445	0.91	2434	0.91	2397	0.91	2445	0.9	2443	0.95
Streptococcus agalactiae A909 chromosome	0.356224	007432.ptt	0.860023	1996	0.94	2070	0.95	1966	0.94	1995	0.94	1992	0.91
Streptococcus mutans UA159 chromosome	0.368287	004350.ptt	0.854299	1960	0.95	1896	0.94	1870	0.94	1959	0.96	1956	0.94
Streptococcus pneumoniae R6	0.39716	003098.ptt	0.86304	2041	0.83	1992	0.95	1928	0.95	2040	0.9	2038	0.96
Streptococcus pyogenes SF370 chromosome	0.385135	002737.ptt	0.835469	1696	0.94	1780	0.96	1673	0.96	1696	0.9	1693	0.95
Streptococcus thermophilus LMG 18311 chromosome	0.390917	006448.ptt	0.83561	1888	0.87	1898	0.95	1803	0.95	1887	0.88	1884	0.95
Streptomyces avermitilis MA-4680	0.707166	003155.ptt	0.85972	7580	0.96	7818	0.97	7436	0.97	7580	0.96	7577	0.94
Streptomyces coelicolor A3(2) chromosome	0.721187	003888.ptt	0.886619	7767	0.97	7738	0.97	7548	0.98	7767	0.96	7765	0.83
Sulfolobus acidocaldarius DSM 639 chromosome	0.367076	007181.ptt	0.848285	2224	0.9	2355	0.9	2199	0.9	2223	0.87	2220	0.89
Sulfolobus solfataricus P2 chromosome	0.357872	002754.ptt	0.838637	2978	0.43	3281	0.9	2922	0.86	2978	0.76	2975	0.9
Sulfolobus tokodaii str. 7 chromosome	0.327867	003106.ptt	0.827808	2826	0.91	3005	0.9	2670	0.89	2826	0.83	2823	0.83
Symbiobacterium thermophilum IAM 14863 chromosome	0.686684	006177.ptt	0.868969	3337	0.93	3296	0.96	3231	0.96	3336	0.92	3333	0.9
Synechococcus elongatus PCC 6301 chromosome	0.554843	006576.ptt	0.873969	2522	0.93	2691	0.95	2499	0.95	2521	0.95	2519	0.95
Synechococcus sp. CC9902 chromosome	0.541645	007513.ptt	0.892742	2306	0.97	2461	0.97	2253	0.97	2306	0.96	2303	0.97
Synechocystis sp. PCC 6803 chromosome	0.477203	000911.ptt	0.868177	3179	0.96	3309	0.97	3155	0.97	3179	0.96	3176	0.97
Syntrophomonas wolfei subsp. wolfei str. Goettingen chromosome	0.448659	008346.ptt	0.826259	2504	0.94	2656	0.97	2470	0.96	2503	0.92	2500	0.94
Syntrophus aciditrophicus SB chromosome	0.5146	007759.ptt	0.882819	3166	0.82	2931	0.97	2806	0.97	3165	0.94	3162	0.95
Thermoanaerobacter tengcongensis MB4 chromosome	0.375709	003869.ptt	0.868201	2588	0.94	2674	0.95	2505	0.96	2588	0.91	2585	0.97
Thermobifida fusca YX chromosome	0.675029	007333.ptt	0.845795	3087	0.94	3146	0.93	3037	0.94	3086	0.94	3083	0.93
Thermococcus kodakarensis KOD1 chromosome	0.519955	006624.ptt	0.915451	2306	0.96	2314	0.96	2285	0.96	2305	0.92	2302	0.95
Thermoplasma volcanium GSS1 chromosome	0.399185	002689.ptt	0.852404	1501	0.92	1636	0.89	1487	0.89	1500	0.89	1497	0.81
Thermosynechococcus elongatus BP-1 chromosome	0.539179	004113.ptt	0.894367	2476	0.91	2520	0.95	2422	0.95	2475	0.96	2472	0.97
Thermotoga maritima MSB8 chromosome	0.462477	000853.ptt	0.939127	1858	0.94	1866	0.95	1809	0.95	1858	0.9	1855	0.93
Thermus thermophilus HB27	0.694373	005835.ptt	0.948741	1982	0.81	1991	0.92	1969	0.92	1982	0.84	1979	0.89
Thiobacillus denitrificans ATCC 25259 chromosome	0.660672	007404.ptt	0.922588	2827	0.89	2819	0.92	2758	0.91	2826	0.88	2823	0.89
Thiomicrospira crunogena XCL-2 chromosome	0.4313	007520.ptt	0.897474	2196	0.93	2267	0.96	2191	0.96	2195	0.92	2192	0.95
Treponema denticola ATCC 35405 chromosome	0.378738	002967.ptt	0.914092	2767	0.97	2578	0.94	2514	0.94	2767	0.93	2764	0.92
Treponema pallidum subsp. pallidum str. Nichols chromosome	0.527721	000919.ptt	0.921684	1036	0.88	1009	0.92	962	0.92	1035	0.91	1032	0.94
Trichodesmium erythraeum IMS101 chromosome	0.341434	008312.ptt	0.598592	4451	0.94	5432	0.95	4314	0.95	4450	0.94	4447	0.94
Tropheryma whipplei TW0827	0.46314	004551.ptt	0.843818	783	0.88	940	0.91	763	0.89	782	0.9	779	0.83
Ureaplasma parvum serovar 3 str. ATCC 700970 chromosome	0.254997	002162.ptt	0.91067	614	0.89	1264	0.87	390	0.75	613	0.79	610	0.74
Vibrio cholerae O1 biovar El Tor str. N16961 chromosome I	0.476948	002505.ptt	0.873488	2534	0.92	2597	0.96	2518	0.96	2534	0.95	2738	0.96
Vibrio cholerae O1 biovar El Tor str. N16961 chromosome II	0.469135	002506.ptt	0.843482	970	0.77	1008	0.95	942	0.95	970	0.93	1090	0.92
Vibrio fischeri ES114 chromosome I	0.38953	006840.ptt	0.867912	2584	0.94	2580	0.94	2553	0.94	2584	0.95	2583	0.94
Vibrio parahaemolyticus RIMD 2210633 chromosome 1	0.453856	004603.ptt	0.865375	3079	0.96	2913	0.97	2851	0.97	3079	0.96	3077	0.97
Vibrio parahaemolyticus RIMD 2210633 chromosome 2	0.453515	004605.ptt	0.867739	1752	0.96	1677	0.96	1606	0.96	1752	0.91	1749	0.96
Vibrio vulnificus CMCP6 chromosome I	0.464506	004459.ptt	0.854785	2896	0.94	1578	0.92	2845	0.93	2896	0.94	2893	0.96
Vibrio vulnificus CMCP6 chromosome II	0.471185	004460.ptt	0.868127	1537	0.95	1578	0.96	1510	0.96	1536	0.93	1533	0.95
Wigglesworthia glossinidia endosymbiont of Glossina brevipalpis chromosome	0.224789	004344.ptt	0.866939	611	0.53	640	0.68	609	0.67	610	0.55	607	0.74
Wolbachia endosymbiont strain TRS of Brugia malayi	0.341791	006833.ptt	0.669044	805	0.88	1140	0.85	792	0.82	804	0.73	801	0.85
Wolinella succinogenes DSM 1740 chromosome	0.48458	005090.ptt	0.936466	2043	0.95	2079	0.96	2024	0.96	2042	0.91	2039	0.93
Xanthomonas axonopodis pv. citri str. 306 chromosome	0.647719	003919.ptt	0.85783	4312	0.94	4363	0.94	4159	0.93	4311	0.94	4308	0.89
Xanthomonas campestris pv. campestris str. ATCC 33913 chromosome	0.650684	003902.ptt	0.844252	4179	0.93	4292	0.94	4107	0.94	4178	0.93	4175	0.91
Xanthomonas oryzae pv. oryzae MAFF 311018 chromosome	0.637013	007705.ptt	0.83803	4372	0.91	4743	0.89	4237	0.92	4371	0.93	4368	0.86
Xylella fastidiosa Temecula1 chromosome	0.517764	004556.ptt	0.778765	2034	0.95	2426	0.97	1956	0.96	2033	0.96	2030	0.92
Yersinia pestis CO92 chromosome	0.476361	003143.ptt	0.801074	3819	0.96	4098	0.98	3750	0.97	3819	0.95	3882	0.96
Yersinia pseudotuberculosis IP 32953 chromosome	0.476104	006155.ptt	0.823814	3899	0.97	4081	0.97	3840	0.97	3899	0.96	3898	0.97
Zymomonas mobilis subsp. mobilis ZM4 chromosome	0.463281	006526.ptt	0.85897	1736	0.96	1753	0.95	1720	0.95	1735	0.95	1732	0.93
